# Supplementary material for: GABAergic neurons in the rostromedial tegmental nucleus are essential for rapid eye movement sleep suppression
Source: Nat Commun. 2022 Dec 7;13:7552. doi: 10.1038/s41467-022-35299-x (PMC9729601; doi:10.1038/s41467-022-35299-x)
Supplement: Supplementary file 4 — Source Data [file 41467_2022_35299_MOESM4_ESM.zip]

Archive with 3 entries (3 files):
- Fig. 4 de.xlsx
- Fig. S10.xlsx
- Figures except Fig. 4 de and Fig.S10.xlsx
