# Supplementary material for: GABAergic neurons in the rostromedial tegmental nucleus are essential for rapid eye movement sleep suppression
Source: Nat Commun. 2022 Dec 7;13:7552. doi: 10.1038/s41467-022-35299-x (PMC9729601; doi:10.1038/s41467-022-35299-x)
Supplement: Supplementary file 4 — Source Data [file 41467_2022_35299_MOESM4_ESM.zip › Fig. 4 de.xlsx]

## Sheet: Fig. 4d NREM-wake
-34.138	-58.847	-57.4644	-58.847	-57.4643	-58.847	-33.7933	0.27255	-51.3213	-40.196	0.2725	-51.3213	-40.196	0.272525	-51.3213	-18.1328	-59.5784	-18.1328	-59.6069	-18.1328	-59.6068	-10.3325	-10.3326	-56.9355	-56.9355	-56.9355	-45.5461	-57.7549	-45.5461	-57.755	-45.5461	-57.8438	-56.4044	-58.2816	-58.1223	-55.2746	-59.9937	-58.2817	-50.5081	-58.9913	-46.5965	-49.9979	-50.5081	-58.9914	0.613425	-9.2378	-57.8257	-57.8257	-57.8257	-58.3689
-34.0865	-58.7841	-34.1945	-58.8255	-34.1945	-58.8255	1.15807	3.29555	-49.986	-33.7934	3.2955	-49.9861	-33.7933	0.91315	-49.9861	-16.0039	-58.4118	-16.0039	-59.5784	-16.0039	-59.5784	3.65145	3.65143	-48.0419	-48.0419	-48.0419	-38.3871	-57.7437	-38.7518	-57.7243	-38.7517	-57.755	-56.3571	-55.4898	-56.4044	-55.0254	-58.1223	-55.4899	-49.3357	-58.9409	-46.2133	-40.4079	-49.3357	-58.9409	0.68285	0.613425	-52.796	-52.796	-52.796	-58.3441
-33.3305	-58.7527	-34.138	-58.7842	-34.138	-58.7841	3.3735	3.41067	-49.9084	1.15803	3.41065	-49.9196	1.15805	3.29553	-49.9196	-15.9777	-57.4888	-15.9778	-57.4888	-15.9778	-58.4119	3.6867	3.68668	-46.2361	-46.2362	-46.2361	-17.3396	-57.7242	-38.3872	-57.6683	-38.3872	-57.7242	-56.3127	-55.2746	-56.3128	-51.826	-56.4044	-55.2746	-47.1266	-58.8505	-45.7757	-24.8343	-47.1266	-58.8505	2.68078	0.68285	-52.7677	-52.7677	-52.7677	-58.2323
-33.2953	-58.466	-34.1009	-58.7527	-34.1009	-58.7527	3.40937	3.42917	-49.8445	3.33697	3.42912	-49.9084	3.337	3.41067	-49.9084	-8.70693	-57.4596	-8.70697	-57.4597	-8.70695	-57.4888	3.69902	3.699	-42.3308	-44.5939	-44.5939	-17.2927	-57.6683	-21.9859	-57.6022	-21.9859	-57.6683	-56.1864	-55.0254	-27.287	-50.0774	-56.3571	-55.0254	-46.8109	-50.0589	-45.2786	-21.8972	-46.8109	-50.5168	2.74615	2.68075	-52.7447	-52.7447	-52.7447	-23.144
-33.2754	-58.4442	-34.0866	-58.5008	-34.0865	-58.5008	3.51098	3.5036	-45.6875	3.3573	3.50355	-49.8446	3.35732	3.42915	-49.8445	-8.6707	-56.266	-8.67072	-56.0626	-8.6707	-57.4596	3.70427	3.70425	-42.2117	-42.3309	-42.3309	-17.2544	-57.6022	-17.3396	-57.5457	-17.3396	-57.6022	-39.8441	-54.9053	-27.249	-48.0106	-56.3128	-54.9053	-46.5964	-42.369	-44.964	2.31632	-46.76	-50.2703	2.76467	2.74613	-52.6157	-52.6157	-52.6157	-23.1029
-33.2566	-58.4178	-34.0238	-58.4661	-33.9973	-58.466	5.6004	3.5121	-45.6537	3.37345	3.51205	-45.6876	3.3735	3.5036	-45.6876	-8.53065	-56.0733	-8.53068	-56.0267	-8.53065	-56.266	3.7141	3.71407	-42.0784	-42.2117	-42.2117	-17.2423	-53.7927	-17.2928	-53.7928	-17.2927	-57.5457	-27.2489	-51.826	0.519125	-47.9146	-56.2851	-50.0774	-46.2799	-42.1335	-44.846	2.34757	-46.7385	-50.0722	2.78443	2.76465	-52.4543	-52.4544	-52.4046	-23.0816
-33.2462	-58.3668	-33.9974	-58.4443	-33.976	-58.4443	5.62383	3.52307	-45.6301	3.39743	3.52305	-45.6538	3.39745	3.51207	-45.6537	0.353775	-56.0625	0.35375	-55.9691	0.353775	-56.0733	3.72067	3.72065	-41.9661	-42.0784	-42.0784	-17.0572	-48.8219	-17.2545	-48.822	-17.2423	-57.482	-26.0919	-50.0774	0.549825	-45.6502	-56.2191	-48.0106	-46.2583	-42.1026	-43.5083	2.71113	-46.7221	-50.0589	2.80205	2.7844	-52.3694	-52.4046	-52.3694	-23.0623
-33.2283	-58.3293	-33.976	-58.4179	-33.9655	-58.4178	5.9901	3.53448	-45.5481	3.40935	3.53443	-45.6302	3.40937	3.52307	-45.6301	0.441625	-56.0499	0.402775	-55.9622	0.4028	-56.0625	3.73238	3.73235	-40.8473	-41.5932	-40.6113	-16.4782	-48.1845	-16.4783	-48.1974	-17.0572	-53.7928	0.597775	-48.0105	0.56915	-45.5084	-39.8441	-47.9146	-46.2286	-40.8361	-28.1656	2.7202	-46.7062	-49.9979	2.82755	2.80202	-50.9421	-52.3695	-50.9421	-22.9577
-33.2156	-56.3387	-33.9656	-58.3668	-33.5072	-58.3668	6.0051	3.55675	-44.3426	3.42413	3.55673	-45.5482	3.42415	3.53445	-45.5482	0.461975	-56.0397	0.461925	-55.9511	0.4416	-56.05	3.7392	3.73917	-40.6112	-40.8474	-40.514	-16.3841	-46.0931	-16.3842	-48.1846	-16.4782	-48.8219	0.62885	-47.9145	0.597725	-45.3227	-27.287	-45.6501	-46.2132	-40.5346	-21.7671	3.46055	-46.6787	-46.0831	2.85867	2.82753	-50.8888	-50.9421	-50.8888	-13.9026
-33.1914	-54.107	-33.5072	-58.3293	-33.3306	-58.3293	6.0151	3.5657	-43.9426	3.4499	3.58442	-44.3427	3.44992	3.55675	-44.3426	0.479325	-56.0266	0.479275	-55.9401	0.46195	-56.0397	3.745	3.74498	-40.514	-40.6113	-40.1163	-16.3617	-42.6816	-16.3618	-46.0932	-16.3841	-48.1846	0.6547	-45.6501	0.6288	-45.2683	-27.249	-45.5506	-46.1993	-40.4947	-21.6688	3.538	-46.5965	-42.369	2.87743	2.85865	-50.851	-50.8888	-50.851	2.72993
-33.1705	-21.0929	-33.3306	-56.8791	-33.3124	-56.879	6.04268	3.58447	-43.9318	3.47945	3.5914	-43.9427	3.47947	3.5657	-43.9427	0.4976	-55.9691	0.497575	-55.9207	0.4793	-56.0266	3.75267	3.75265	-39.2541	-40.514	-39.2541	-16.2898	-38.7389	-16.2898	-42.6816	-16.3618	-46.0932	0.66275	-45.5084	0.65465	-45.1655	-26.0919	-45.5084	-46.1804	-40.4559	-21.6445	3.70045	-46.4303	-42.1026	2.89955	2.8774	-49.7495	-50.8511	-49.7495	2.74582
-33.1658	1.45675	-33.3028	-56.3388	-33.3028	-56.3387	6.06735	3.59145	-43.9233	3.4974	3.60045	-43.9319	3.49745	3.58445	-43.9319	0.5121	-55.9621	0.51205	-55.9114	0.4976	-55.9785	3.76187	3.76187	-38.876	-40.1163	-38.876	-16.2387	-32.5174	-16.2388	-42.6065	-16.2898	-42.6816	0.674725	-45.3226	0.678125	-45.0729	0.51915	-45.3227	-46.1431	-40.4376	-21.5778	3.72058	-46.3411	-40.8361	2.94977	2.89953	-33.8528	-49.7496	-23.9488	2.77125
-33.1585	1.4868	-33.2819	-55.0844	-33.2819	-55.0843	6.09992	3.60047	-43.9085	3.51095	3.60525	-43.9234	3.51098	3.59143	-43.9233	1.022	-55.9511	1.02195	-55.9011	0.512075	-55.9691	3.77548	3.76645	-38.7629	-39.2542	-33.1481	-16.1783	-32.4625	-16.1599	-38.7389	-16.2388	-42.6065	0.678175	-45.2682	0.709825	-30.9148	0.54985	-45.2682	-46.0748	-40.2992	-19.4056	3.74993	-46.3133	-40.5346	2.95933	2.92195	-23.9488	-33.8528	-22.8666	2.79703
-32.9417	1.8298	-33.2754	-54.107	-33.2754	-54.107	6.16193	3.6053	-43.8993	3.52142	3.61503	-43.9085	3.52145	3.60047	-43.9085	1.04278	-55.9401	1.04272	-55.8953	1.022	-55.9621	3.7883	3.77548	-33.1481	-38.8761	-32.9508	-16.1599	-32.3238	-16.1351	-32.5174	-16.1783	-38.7389	0.688575	-45.0728	0.72065	-30.5602	0.569175	-45.1655	-46.0512	-40.2799	-19.381	3.81372	-46.2799	-40.4947	2.9826	2.94975	-22.3828	-23.9489	-22.3828	2.91125
-32.8497	1.84498	-33.2662	-21.0929	-33.2662	-21.0929	6.22408	3.61505	-43.8836	3.5269	3.63735	-43.8993	3.52692	3.60527	-43.8993	1.05675	-55.9238	1.0567	-55.8628	1.04275	-55.9511	3.80457	3.78138	-32.9508	-38.7629	-32.383	-16.149	-19.6859	-16.1274	-32.3938	-16.1274	-32.4625	0.70985	-33.3777	0.746025	-30.4969	0.585575	-45.0728	-45.9408	-40.2428	-19.2856	3.83473	-46.2583	-40.4559	3.00438	2.95933	-18.3277	-22.8666	-18.3277	2.9404
-31.6547	1.88258	-33.2566	1.21853	-33.2566	1.32783	6.3391	3.62547	-43.8758	3.5347	3.6406	-43.8837	3.53472	3.61505	-43.8836	1.0882	-55.9207	1.0609	-55.8559	1.05672	-55.9238	3.8226	3.78828	-32.3829	-37.6467	-32.2923	-16.135	-12.1367	-16.1212	-32.3239	-16.1211	-32.3937	0.7207	-30.9147	0.756525	-30.2584	0.6137	-33.3777	-45.8088	-40.1653	-18.4323	3.8743	-46.2286	-40.4376	3.02225	2.97875	0.83355	-22.3828	0.833525	2.9583
-31.2016	1.91342	-33.2514	1.3278	-33.2514	1.45673	6.39668	3.6374	-43.8604	3.54535	3.6519	-43.8759	3.54537	3.62545	-43.8759	1.10495	-55.9113	1.07858	-55.8237	1.06095	-55.9207	3.8342	3.79135	-32.2532	-33.1482	-32.2532	-16.1274	-7.61278	-16.1116	-19.7723	-16.1116	-19.7723	0.746075	-30.6698	0.822025	-30.241	0.628825	-30.9147	-45.7757	-39.8473	-18.3903	4.0632	-46.2132	-40.4079	3.03525	2.9826	0.863375	-18.3277	0.863375	2.98502
-31.1734	2.4021	-33.2462	1.4567	-33.2462	1.4868	6.80112	3.64065	-43.782	3.5568	3.6641	-43.8604	3.55682	3.63738	-43.8604	1.11407	-55.901	1.08817	-55.8203	1.0786	-55.9113	3.84028	3.80457	-32.2239	-32.9508	-32.2239	-16.1211	-7.52278	-16.0808	-19.6859	-16.0808	-19.6859	0.756575	-30.5602	1.56478	-30.2157	0.64825	-30.6698	-45.6851	-39.4445	1.9029	4.13002	-46.1993	-40.2992	3.57092	3.00435	2.59627	0.8335	2.6098	3.03083
-31.1487	2.428	-33.2377	1.48677	-33.2376	1.59187	6.8342	3.65195	-43.7381	3.56498	3.69835	-43.782	3.565	3.64062	-43.782	1.12098	-55.8953	1.1049	-55.811	1.0882	-55.901	3.84538	3.81228	-32.1967	-32.2923	-32.1967	-16.0808	-7.4836	-16.0346	-12.1368	-16.0696	-12.1367	0.822075	-30.4969	1.6356	-27.4871	0.654675	-30.5602	-45.6296	-39.424	2.00073	4.19857	-46.1804	-40.2799	3.58442	3.02225	2.60982	0.86335	2.62177	3.0403
-31.1144	2.45032	-33.2283	1.59185	-33.2283	1.8298	6.85905	3.66415	-43.7169	3.5741	3.7107	-43.7382	3.57412	3.65192	-43.7382	1.1274	-55.878	1.12735	-55.8051	1.10492	-55.8953	3.85518	3.81873	-29.8576	-32.2532	-29.8577	-16.0696	-7.46718	-16.0228	-7.61282	-16.0228	-7.6128	1.56482	-30.457	1.6672	-26.8936	0.662725	-30.5306	-45.6176	-39.3871	2.64637	4.21055	-46.1432	-40.2428	3.61008	3.03525	2.6218	2.59625	4.12873	3.04785
-31.1094	2.5375	-33.2157	1.82977	-33.2157	1.84498	7.553	3.67373	-43.7036	3.58248	3.73485	-43.7169	3.58252	3.66412	-43.7169	1.14118	-55.8628	1.15135	-55.7995	1.11407	-55.878	3.8639	3.8226	-29.1331	-32.2239	-29.1331	-16.0227	-7.4564	-15.9906	-7.5228	-15.9906	-7.52278	1.60512	-30.2583	1.67978	-26.8402	0.6747	-30.4969	-45.5037	-39.2567	2.67365	4.3535	-46.0513	-40.1653	3.62343	3.5709	4.12875	2.60977	4.1419	3.14977
-31.0944	2.54945	-33.1914	1.84495	-33.1914	1.85613	7.72665	3.6984	-43.6949	3.59432	3.74702	-43.7037	3.59435	3.6737	-43.7036	1.1514	-55.8559	1.1587	-55.7944	1.12738	-55.8628	3.87288	3.83418	-28.9958	-32.1968	-29.0161	-16.008	-7.44038	-15.9721	-7.48365	-15.972	-7.4983	1.61855	-30.241	1.71027	-25.4777	0.67815	-30.457	-45.1374	-38.9702	2.6796	4.44872	-45.9408	-39.9086	3.6334	3.58442	4.14192	2.62175	4.14977	3.16043
-31.085	3.97558	-33.1706	1.8561	-33.1705	1.87288	7.7409	3.71073	-43.6846	5.53815	3.7534	-43.6949	5.53817	3.69837	-43.6949	1.16318	-55.8236	1.16315	-55.7856	1.14115	-55.8559	3.88278	3.84028	-28.9818	-29.1331	-28.9958	-15.972	-7.42605	-15.9512	-7.46723	-15.9511	-7.48362	1.66725	-27.487	1.73208	-23.8169	0.688575	-30.2584	-44.9826	-35.8138	2.70005	4.55847	-45.8605	-39.8473	3.64325	3.61005	4.1498	4.12868	4.43462	3.1677
-31.0776	3.98398	-33.1658	1.87285	-33.1658	1.8905	7.81583	3.72368	-43.6715	5.56048	3.77805	-43.6847	5.5605	3.71073	-43.6846	1.17873	-55.8203	1.1742	-55.7824	1.1514	-55.8471	3.88963	3.84538	-28.9683	-29.0469	-28.9818	-15.945	-7.419	-15.945	-7.45645	-15.9261	-7.4672	1.6798	-26.8935	1.73505	-23.7101	0.70985	-30.241	-44.964	-35.7512	2.70475	4.62502	-45.8088	-39.7484	3.66625	3.6234	4.15625	4.14187	4.5354	3.17278
-31.0669	3.99143	-33.1586	1.88255	-33.1585	1.9079	7.84005	3.7349	-43.6537	5.57325	3.78725	-43.6715	5.57327	3.72368	-43.6715	1.18732	-55.8051	1.17867	-55.7731	1.15873	-55.836	3.90203	3.85515	-28.9296	-29.0161	-28.9296	-15.9261	-7.4008	-15.9262	-7.44043	-15.9163	-7.44038	1.69215	-26.8596	1.74198	-23.6038	0.730725	-30.2157	-44.9459	-32.4231	3.54847	4.64888	-45.7757	-39.5868	3.6776	3.6334	4.5354	4.14975	4.54502	3.18913
-31.0564	4.00205	-33.1436	1.89047	-33.1435	1.91342	7.89135	3.74708	-43.6369	5.60035	3.79418	-43.6537	5.60037	3.73488	-43.6537	1.19182	-55.7994	1.18728	-55.7662	1.16318	-55.8236	3.90835	3.86388	-28.8832	-28.9959	-28.9165	-15.9163	-7.37713	-15.9059	-7.42607	-15.9058	-7.42605	1.70065	-25.4776	1.7442	-22.0273	0.74605	-27.487	-44.9319	-27.8182	3.59212	4.67275	-45.7182	-39.5142	3.69508	3.64323	4.55412	4.1562	4.5541	3.20423
-31.0505	4.05462	-33.1354	1.90787	-33.1354	1.9239	7.90615	3.75345	-43.6294	5.6129	3.80317	-43.6369	5.61295	3.74705	-43.6369	1.1993	-55.7944	1.19178	-55.7579	1.17425	-55.8203	3.91328	3.87285	-28.133	-28.9818	-28.8832	-15.9058	-7.30093	-15.8945	-7.41905	-15.8945	-7.41903	1.71033	-23.729	1.756	-20.5755	0.75655	-26.8935	-44.9137	-27.2095	3.63	4.6882	-45.6851	-39.4445	3.70585	3.66622	4.59462	4.43457	4.71865	3.213
-31.042	4.83052	-32.9418	1.9134	-32.9417	1.97453	7.92662	3.7781	-43.6157	5.62378	3.81433	-43.6294	5.62383	3.75343	-43.6294	1.21152	-55.7855	1.19925	-55.7435	1.17873	-55.8109	3.91745	3.88275	-28.1223	-28.9684	-28.837	-15.8945	-7.20897	-15.883	-7.37715	-15.883	-7.34872	1.7215	-23.7101	1.77103	-16.0719	0.788675	-26.8597	-44.8608	-27.1766	4.55513	4.71762	-45.6296	-39.424	3.72755	3.6776	4.71868	4.53535	4.82835	3.22035
-31.0329	4.9181	-32.8498	1.92388	-32.8497	2.35518	7.94265	3.78728	-43.5704	5.7124	3.81917	-43.6157	5.71242	3.77807	-43.6157	1.21663	-55.7824	1.21657	-55.7375	1.1873	-55.8051	3.92555	3.88963	-28.0978	-28.9297	-28.796	-15.883	-7.18035	-15.8585	-7.34877	-15.8405	-7.30095	1.74425	-23.561	1.79195	-16.0659	1.5648	-25.4776	-44.8459	-26.5724	5.28118	4.88682	-45.6176	-39.3871	3.75802	3.69508	4.82838	4.54497	4.8573	3.22322
-31.0078	5.91387	-32.8034	2.40207	-32.8033	2.4021	7.96173	3.79422	-43.5425	5.9233	3.83025	-43.5705	5.92333	3.78728	-43.5705	1.22303	-55.7731	1.22297	-55.7314	1.1918	-55.7994	3.93265	3.902	-28.0827	-28.8371	-28.6581	-15.8405	-7.15953	-15.8406	-7.32998	-15.8268	-7.2796	1.7509	-23.1717	1.82828	-16.0583	1.6051	-23.8169	-44.8241	-26.1868	5.56118	4.89802	-45.5037	-39.2567	3.80445	3.70582	4.85733	4.55408	4.9074	3.23215
-30.9784	5.974	-32.7844	2.42795	-32.7844	2.42797	8.03065	3.8032	-42.5755	5.9561	3.83533	-43.5426	5.95613	3.7942	-43.5425	1.22738	-55.7662	1.22735	-55.7234	1.19928	-55.7944	3.9585	3.90833	-27.9982	-28.796	-28.133	-15.8167	-7.10672	-15.8167	-7.1804	-15.8065	-7.209	1.75602	-22.052	1.8375	-16.0353	1.61852	-23.729	-44.8022	-25.6232	5.95097	4.92668	-45.2785	-39.1895	3.822	3.72755	4.88718	4.5946	5.01487	3.23747
-30.964	6.92722	-32.7502	2.4503	-32.7709	2.45032	8.05588	3.81045	-42.4036	5.97545	3.8397	-42.5755	5.97548	3.8032	-42.5755	1.23152	-55.7578	1.23913	-55.7042	1.20575	-55.7855	3.9719	3.91325	-27.9317	-28.133	-28.1223	-15.8065	-7.07948	-15.8065	-7.15958	-15.7953	-7.18037	1.7612	-22.0273	1.84438	-15.9717	1.65187	-23.7101	-44.5947	-25.5928	5.97663	4.97602	-45.2383	-39.0256	3.8542	3.758	4.90742	4.71863	5.0336	3.2439
-30.8998	9.06297	-32.7404	2.49423	-32.7502	2.49425	8.0737	3.81435	-40.929	5.99005	3.85317	-42.4036	5.99008	3.81045	-42.4036	1.23917	-55.7435	1.24832	-55.6985	1.2115	-55.7824	3.9991	3.91745	-27.9223	-28.1223	-28.0978	-15.8012	-6.97323	-15.7953	-7.07953	-15.7659	-7.1408	1.77107	-20.5754	1.9411	-15.9586	1.66722	-23.6037	-44.5423	-25.5648	6.30863	5.02407	-45.1374	-38.9702	3.86397	3.80443	5.03362	4.82833	5.06632	3.2551
-30.8922	13.8876	-31.8565	2.5057	-32.7404	2.50572	8.1171	3.81922	-39.9882	5.99787	3.86465	-40.929	5.9979	3.81435	-40.929	1.24838	-55.741	1.25107	-55.6893	1.21663	-55.7731	4.00605	3.92555	-27.8924	-28.0978	-28.0827	-15.7953	-6.94775	-15.7841	-6.97328	-15.7545	-7.10675	1.8009	-16.0718	3.61733	-14.8223	1.69213	-23.1717	-44.3981	-25.541	7.11665	5.24355	-45.011	-35.8138	3.8778	3.82198	5.06632	4.85727	5.08667	3.26337
-30.8758	14.53	-31.6547	2.53745	-32.6997	2.53748	8.15315	3.82477	-36.4665	6.00507	3.87297	-36.4666	6.0051	3.8192	-39.9882	1.25113	-55.7375	1.25992	-55.6663	1.223	-55.7662	4.01415	3.93262	-27.7854	-28.0828	-28.0235	-15.784	-6.91223	-15.766	-6.9478	-15.7103	-6.94778	1.8073	-16.0659	3.88223	-14.8095	1.70063	-22.052	-44.1797	-25.4942	7.13035	5.26815	-44.9826	-27.8183	3.9022	3.85418	5.0867	4.88713	5.0979	3.26777
-30.8444	34.4264	-31.517	2.5494	-31.8564	2.54942	8.24163	3.83027	-36.3929	6.01508	3.8805	-36.3929	6.0151	3.82477	-36.4665	1.25998	-55.7314	1.2661	-55.6537	1.22738	-55.7578	4.04582	3.9386	-27.7467	-28.0236	-27.9611	-15.7659	-6.8677	-15.7421	-6.86773	-15.697	-6.91225	1.8283	-16.0583	5.45137	-14.5536	1.7103	-22.0273	-43.9647	-25.3984	7.4126	9.17747	-44.964	-27.2095	3.91763	3.86395	5.0979	4.98585	5.12172	3.27845
-30.816		-31.3161	2.61167	-31.6547	2.6117	8.2912	3.83535	-34.7663	6.0202	3.88495	-34.7664	6.02022	3.83027	-36.3929	1.26612	-55.7233	1.27123	-55.6357	1.23152	-55.7435	4.0493	3.95133	-27.7188	-27.9611	-27.9223	-15.7545	1.45202	-15.7103	1.452	-15.685	-6.8677	1.84442	-16.0352	5.4574	-14.1627	1.72148	-20.5754	-43.4959	-25.2605	8.12433	11.282	-44.9319	-26.5724	3.95202	3.8778	5.12175	5.03357	6.02193	3.28495
-30.8063		-31.2858	2.6255	-31.5169	2.62553	8.7344	3.83975	-34.7005	6.0271	3.89835	-34.7005	6.02712	3.83535	-34.7663	1.27127	-55.7041	1.28965	-55.6206	1.23915	-55.7411	4.07747	3.9585	-27.7042	-27.9317	-27.8924	-15.742	1.49555	-15.697	1.49063	-15.6397	1.45202	1.86013	-15.9586	5.49613	-8.73922	1.7321	-16.2939	-43.4594	-25.0979	8.85303	15.2614	-44.9137	-26.1868	3.97162	3.89047	6.02193	5.0663	6.04175	3.29173
-30.7994		-31.2448	3.97553	-31.316	3.97555	8.74817	3.8478	-34.4932	6.03388	3.90307	-34.4932	6.0339	3.83973	-34.7005	1.29462	-55.6985	1.29458	-55.6052	1.24835	-55.7375	4.08667	3.97187	-27.6705	-27.9223	-27.7854	-15.7103	1.50297	-15.685	1.49552	-15.6181	1.49555	1.86967	-15.9361	5.86852	-8.62192	1.73507	-16.0718	-43.3784	-24.7347	9.33925	25.4616	-44.889	-25.6232	3.98937	3.90218	6.04175	5.08665	6.21058	3.304
-30.7894		-31.2112	3.98393	-31.2858	3.98395	8.75558	3.85323	-33.4498	6.04263	3.90733	-33.4498	6.04265	3.8478	-34.4932	1.29688	-55.6892	1.29682	-55.593	1.25113	-55.7314	4.09882	3.99333	-27.6567	-27.8925	-27.7467	-15.697	1.51135	-15.6589	1.50295	-15.5677	1.50297	1.898	-15.4161	6.792	-6.1743	1.742	-16.0659	-42.9414	-21.8971	10.08	27.5374	-44.8788	-25.5928	4.0257	3.9176	6.21058	5.09788	6.2427	3.31363
-30.7839		-31.2016	3.9914	-31.2554	3.99143	8.79462	3.8579	-31.1832	6.0673	3.9171	-31.1833	6.06733	3.8532	-33.4498	1.30068	-55.6663	1.30062	-55.5435	1.25995	-55.7233	4.1118	3.99907	-27.5494	-27.7855	-27.7189	-15.685	1.51945	-15.6397	1.5113	-15.488	1.51133	1.91505	-14.907	6.85565	-5.92357	1.74422	-16.0583	-34.8796	-9.86655	11.3861	31.1091	-44.8725	-25.5648	4.05028	3.952	6.24273	5.1217	6.3732	3.32468
-30.7712		-31.1734	4.00202	-31.2448	4.00205	8.8131	3.87303	-31.1656	6.07555	3.92365	-31.1657	6.07557	3.85787	-31.1832	1.30535	-55.6536	1.3053	-54.6905	1.26612	-55.7152	4.12052	4.00603	-27.4611	-27.7468	-27.7042	-15.6588	1.52755	-15.6181	1.5194	0.132625	1.52753	2.00298	-14.803	6.89578	1.16558	1.7509	-16.0353	-28.1655	-9.57405	13.9339	31.1165	-44.8609	-25.541	4.0702	3.97162	6.3732	6.02187	6.38363	3.33465
-30.7523		-31.1488	4.00617	-31.2112	4.0062	8.90617	3.88055	-31.1416	6.09987	3.9428	-31.1416	6.09992	3.86468	-31.1657	1.3133	-55.6444	1.31325	-54.6689	1.27125	-55.7041	4.12525	4.01412	-21.5883	-27.7189	-27.6705	-15.6397	1.53927	-15.5677	1.5275	0.16	1.53925	3.41933	-14.7878	7.0944	1.26335	1.7612	-15.9717	-28.0664	-8.27197	15.0473	31.1611	-44.8548	-25.475	4.07977	3.98935	6.38365	6.0417	6.3931	3.3405
-30.743		-31.1441	4.01222	-31.2016	4.01225	8.93015	3.885	-30.0751	6.11993	3.94618	-30.0933	6.11995	3.873	-31.1416	1.31885	-55.6357	1.3188	-54.661	1.28615	-55.6985	4.15963	4.03242	-13.7691	-27.7043	-27.641	-15.6181	1.5467	-15.5445	1.53923	0.19805	1.54668	3.4985	-14.5535	7.18823	1.28455	1.78077	-15.9586	-21.7985	-8.23905	15.0583	31.3311	-44.8362	-25.4608	4.124	4.00742	6.3931	6.21052	6.55537	3.3442
-30.7174		-31.1378	4.02372	-31.1734	4.02377	9.40015	3.8984	-30.0626	6.14032	3.9485	-30.0752	6.14035	3.88053	-30.0933	1.32485	-55.6206	1.33055	-54.6515	1.2897	-55.6892	4.20977	4.0458	-13.7531	-27.6705	-27.6236	-15.5677	1.5522	-15.4202	1.54665	0.26735	1.5522	3.61735	-14.1626	7.24795	1.30775	1.79198	-15.4162	-21.7405	-7.81008	15.0826	42.5306	-44.8241	-25.3984	4.15088	4.0257	6.5554	6.24268	6.58385	3.35453
-30.7048		-31.1258	4.03565	-31.1487	4.03568	9.82355	3.90313	-30.0541	6.16188	3.96375	-30.0626	6.1619	3.88497	-30.0752	1.348	-55.6051	1.3381	-53.2228	1.29462	-55.6663	4.277	4.04927	-11.6684	-27.6568	-27.4612	-15.5444	1.56153	0.1326	1.55218	0.280125	1.5713	3.88227	-13.4699	7.2988	1.35977	1.80727	-14.8223	-21.6688	-7.62475	15.0906	42.6477	-44.8152	-25.2605	4.16495	4.05025	6.7358	6.37317	6.82747	3.35825
-30.6413		-31.1221	4.0546	-31.144	4.05462	10.1067	3.90738	-30.0409	6.22405	3.96952	-30.0542	6.22408	3.8984	-30.0626	1.3537	-55.593	1.34795	-53.1589	1.29688	-55.6536	4.28932	4.06893	-11.5915	-27.6236	-13.7691	-15.4201	1.57133	0.159975	1.57127	0.317875	1.58367	5.39543	-13.3359	7.31468	2.02128	1.8283	-14.8095	-21.6535	-7.5599	15.1127	50.6738	-44.8022	-25.1878	4.18315	4.07017	6.8275	6.3836	6.91025	3.36322
-30.6269		-31.1145	4.91805	-31.1378	4.8305	10.8968	3.91712	-30.0266	6.33908	3.97485	-30.0409	6.3391	3.9031	-30.0541	1.36173	-55.5434	1.36167	-53.0407	1.30065	-55.6444	4.30717	4.07745	-11.557	-27.5494	-13.7531	0.13265	1.57573	0.219125	1.57567	0.33715	1.58865	5.4074	-12.3329	7.4656	2.09025	1.83753	-14.803	-21.6444	0.511975	15.1357	50.7549	-44.699	-25.1636	4.1983	4.124	7.1549	6.39305	7.15487	3.3698
-30.5286		-31.1095	5.01448	-31.1258	4.91807		3.9237	-30.0131	6.39663	3.97915	-30.0266	6.39665	3.90735	-30.0409	1.36755	-55.5369	1.3675	-53.0007	1.30533	-55.6357	4.43088	4.08665	-11.5227	-27.4612	-11.6684	0.160025	1.58367	0.227125	1.58862	0.396075	1.59515	5.41338	-8.73917	8.55815	2.1117	1.8444	-14.7878	-21.6317	0.532575	15.6982	57.6934	-44.5947	-25.0979	4.2183	4.15085	7.16622	6.73575	7.1662	3.3847
-30.5111		-31.1053	5.91383	-31.1221	5.0145		3.92957	-29.9963	6.43138	3.98373	-30.0132	6.4314	3.91712	-30.0266	1.38187	-54.9607	1.4051	-52.9832	1.31327	-55.6206	4.47163	4.0988	-10.4154	-21.5884	-11.5915	0.198075	1.58868	0.25535	1.60928	0.493025	1.6093	5.42007	-8.5873	9.2423	2.17762	1.86013	-14.7227	-21.6217	0.591375	15.721		-44.5423	-24.9014	4.23915	4.16493	7.90562	6.82745	7.88202	3.38738
-30.4889		-31.0944	5.97395	-31.1145	5.91385		3.9462	-29.6458	6.70458	3.9865	-29.9963	6.7046	3.92367	-30.0131	1.40515	-54.6905	1.41728	-52.973	1.31882	-55.6051	4.57407	4.11177	-10.3859	-13.7691	-11.557	0.219175	1.59518	0.267325	1.6251	0.723175	1.62512	5.43025	-7.4053	9.31958	2.2913	1.89797	-14.5535	-21.6101	0.609675	15.8641		-44.1797	-24.8342	4.2725	4.18313	7.94838	6.91022	7.9056	3.3947
-30.4552		-31.0919	9.04707	-31.1095	5.97398		3.9557	-29.6298	6.7553	3.9915	-29.9835	6.75535	3.92955	-29.9963	1.41732	-54.6811	1.42397	-52.9519	1.32485	-55.593	4.61888	4.12052	-9.5407	-13.7531	-11.5227	0.2554	1.60932	0.280075	2.4798	1.24905	2.47982	5.86857	-6.17425	10.9822	2.31075	1.91502	-13.987	-21.6034	0.64715	16.1139		-43.9647	-24.7347	4.30373	4.19827	7.96042	7.15485	7.94835	3.4091
-30.4475		-31.085	9.06292	-31.1053	9.0471		3.96957	-29.6123	6.8011	3.9999	-29.6459	6.80112	3.94283	-29.9834	1.42403	-54.6688	1.4335	-52.8859	1.33058	-55.5815	4.65032	4.12523	-2.97845	-11.6684	-11.3566	0.267375	1.62512	0.31785	2.49763	1.2856	2.49765	5.87983	-5.97802	11.0041	2.32072	1.9283	-13.4699	-21.5958	0.681375	16.5963		-43.8778	-24.5713	4.32653	4.2183	7.97567	7.16617	7.9604	3.4123
-30.4233		-31.0813	9.90667	-31.0944	9.06295		3.97918	-29.4983	6.83415	4.0062	-29.6299	6.83418	3.9462	-29.6458	1.43355	-53.2227	1.44297	-52.5506	1.33815	-55.5435	4.67258	4.1596	0.80265	-11.5916	-10.3859	0.280125	2.47985	0.337125	2.51125	1.35472	2.51127	6.79205	-5.92352	11.1529	2.33165	1.94112	-13.3359	-21.5877	0.696225	16.6262		-43.5082	-22.2883	4.36637	4.23912	8.16525	7.882	7.96612	3.4204
-30.3764		-31.0777	11.9233	-31.0919	9.9067		3.98378	-29.4813	6.85902	4.00915	-29.6124	6.85905	3.94855	-29.6298	1.46695	-53.0407	1.4669	-51.8171	1.348	-55.5369	4.68375	4.20975	1.37862	-11.5228	-10.2698	0.295575	2.49768	0.39605	2.52902	1.38115	2.52905	6.80772	1.16562	11.1633	2.34757	2.00295	-8.7392	-21.5777	0.7155	17.8448		-43.4959	-21.8971	4.38365	4.27248	9.15927	7.90557	7.97567	3.42612
-30.3646		-31.072	12.5618	-31.085	11.9233		3.99155	-29.4644	7.55297	4.02212	-29.4983	7.553	3.95567	-29.6123	1.48855	-53.0006	1.4885	-51.2364	1.35367	-54.9607	4.69022	4.277	1.43772	-11.3567	0.802625	0.317875	2.5113	0.493	2.54433	1.55445	2.54435	6.8557	1.24148	11.1929	2.411	3.4193	-8.6219	-21.5609	0.731475	18.559		-43.4594	-21.6255	4.39365	4.30373	9.18732	7.94832	8.16522	3.43395
-30.3332		-31.067	13.5468	-31.0813	12.5618		4.00625	-29.305	7.5817	4.0337	-29.4813	7.58172	3.96378	-29.4983	1.5671	-52.9832	1.56707	-51.1603	1.3617	-54.6905	4.70563	4.2893	1.6083	-11.3179	1.3786	0.337175	2.52908	0.72315	2.55768	1.58195	2.5577	6.89583	1.2634	11.24	2.51233	3.48457	-8.58732	-21.5357	0.822425	18.9772		-43.3784	-20.9074	4.40897	4.3265	9.19518	7.96037	9.15925	3.44315
-30.3028		-31.0624	13.8797	-31.0776	13.5468		4.0092	-29.2474	7.7266	4.03715	-29.305	7.72663	3.96955	-29.4813	1.58918	-52.973	1.58912	-51.1365	1.36753	-54.6811	4.7183	4.30717	1.77143	-10.4155	1.4377	0.3961	2.54435	0.76065	2.76562	1.87662	2.77458	6.92277	1.2846	11.2492	4.27337	3.49848	-7.40533	-21.5214	0.88605	19.0391		-43.1004	-17.5652	4.42167	4.36635	9.20015	8.1652	9.19518	3.4511
-30.2819		-31.0564	14.53	-31.072	13.8797		4.01382	-29.2225	7.74085	4.04202	-29.2225	7.7409	3.9749	-29.4645	1.61017	-52.8858	1.61015	-51.1202	1.38185	-54.6689	4.72447	4.43085	1.93255	-10.3859	1.93253	0.723175	2.55773	0.91505	2.77455	2.24238	2.783	7.04935	1.30777	11.2795	4.29408	3.61735	-6.17427	-21.4995	1.18988	19.0982		-42.9414	-12.8453	4.44605	4.38363	9.21435	9.15922	9.20012	3.47005
-30.2678		-31.0505	34.2443	-31.0669	13.8876		4.02217	-29.2049	7.7881	4.04708	-29.2049	7.78812	3.97918	-29.305	1.6462	-52.5506	1.64615	-51.0823	1.40512	-54.661	4.73057	4.4716	2.0066	-10.2698	2.00658	0.7607	2.76567	1.08953	2.78297	2.27525	2.79015	7.09443	1.35983	11.4398	4.34128	3.63618	-5.97802	-21.4753	1.20568	19.2763		-34.8796	-9.86657	4.4687	4.39363	9.2277	9.18727	9.21433	3.4773
-30.2614		-31.0421	34.4263	-31.0624	14.53		4.02865	-29.0374	7.80192	4.05572	-29.0374	7.80195	3.98375	-29.2475	1.66555	-51.8171	1.6655	-50.9374	1.4173	-54.6514	4.7356	4.57405	2.06235	-9.54075	2.08893	0.9151	2.77458	1.2129	2.79013	2.40758	2.92515	7.179	1.46483	11.5476	4.63955	5.4074	-5.92355	-21.4627	1.21713	19.4055		-28.1655	-9.6234	4.4779	4.40895	9.2524	9.19513	9.2277	3.4842
-30.254		-31.033		-31.0564	19.16		4.03375	-28.8139	7.81578	4.06575	-28.8139	7.81583	3.98655	-29.2225	1.6706	-51.2364	1.67055	-50.914	1.42403	-53.2227	4.7472	4.59467	2.11598	-2.9785	2.11598	1.08957	2.78302	1.24903	2.92512	2.5689	4.0481	7.18827	1.99388	11.7277	4.67978	5.42005	-4.59572	-21.279	1.23127	19.4519		-28.0664	-9.60212	4.48982	4.42165	9.27195	9.2001	9.25238	3.4988
-29.8285		-31.0153		-31.0505	34.2443		4.0372	-27.9242	7.84	4.085	-27.9242	7.84005	3.99155	-29.2049	1.7321	-51.1602	1.73205	-50.8603	1.43355	-53.1589	4.76002	4.60727	2.14383	0.8026	2.14383	1.21295	2.79018	1.28557	4.04807	2.74668	4.05922	7.1966	2.02133	11.7454	4.69163	5.43023	1.1656	-20.4225	1.24943	19.8286		-21.7985	-9.57408	4.51583	4.44602	9.28087	9.2143	9.2641	3.5171
-29.8241		-31.0078		-31.0421	34.4264		4.04207	-26.6838	7.86775	4.09405	-26.6838	7.85302	3.99993	-29.0374	1.74337	-51.1364	1.74333	-50.7736	1.443	-53.0407	4.77445	4.61888	2.18147	1.37858	2.18147	1.24907	2.92515	1.35468	4.0592	2.7707	4.0719	7.248	2.02583	11.7749	4.7287	5.4514	1.24145	-20.2407	1.26852	19.9641		-21.7671	-8.272	4.5329	4.4687	9.2886	9.22765	9.27195	3.53558
-29.5047		-31.0045		-31.033			4.04713	-25.1511	7.881	4.09682	-25.1511	7.86777	4.00622	-28.8139	1.78652	-51.1201	1.78648	-50.6018	1.46693	-53.0006	4.80277	4.6503	2.36183	1.43768	2.26207	1.35472	4.04812	1.41597	4.07188	2.80552	4.08127	7.2692	2.0417	11.7908	4.73995	5.45742	1.30777	-20.0389	1.30727	21.4738		-21.753	-8.23905	4.54915	4.47788	9.2987	9.25235	9.28857	3.55375
-29.4796		-30.9728		-31.0153			4.05577	-25.1332	7.8913	4.10445	-25.1332	7.88103	4.00917	-27.9242	1.79355	-51.0822	1.79353	-50.495	1.48853	-52.9832	5.45425	4.66082	2.47613	1.60827	2.3618	1.38115	4.05925	1.44972	4.08122	2.83445	4.0983	7.29885	2.05077	12.1508	4.7665	5.49615	1.32485	-19.9169	1.3149	23.2127		-21.7406	-7.83517	4.57292	4.4898	9.3038	9.26408	9.2987	3.65693
-29.4048		-30.967		-31.0078			4.0658	-25.0929	7.9061	4.1091	-25.0929	7.89133	4.01382	-26.6838	1.8052	-50.9373	1.80515	-50.461	1.5671	-52.973	5.53153	4.67258	2.6225	1.9325	2.39122	1.41603	4.0719	1.55442	4.09828	2.87458	4.11745	7.307	2.09923	12.2866	4.77733	5.86855	1.39895	-19.6782	1.3366	24.146		-21.7295	-7.81008	4.62828	4.5158	9.31128	9.27192	9.3038	4.14715
-29.395		-30.9641		-31.0045			4.07545	-25.0669	7.92657	4.11758	-25.0669	7.90613	4.02215	-25.1511	1.82655	-50.9139	1.8265	-43.4035	1.58915	-52.9518	5.54945	4.68372	2.88223	2.00655	2.41515	1.44975	4.08127	1.58193	4.11742	2.96647	4.15235	7.32533	2.10522	12.3083	4.8216	5.87983	1.99385	-19.4707	1.35435	26.9774		-21.6888	-7.55992	4.66225	4.53287	9.3173	9.28855	9.31128	4.16365
-29.3858		-30.9588		-30.9926			4.08063	-25.0443	7.9426	4.12772	-25.0444	7.9266	4.02862	-25.1332	1.9399	-50.7735	1.93985	-43.3862	1.61017	-52.8859	5.55635	4.6902	2.91885	2.0889	2.4761	1.55448	4.09832	2.07477	4.14275	3.00407	4.1612	8.55818	2.11523	12.4355	5.62105	6.79202	2.00108	-19.4292	1.40145	28.8134		-21.6688	0.489525	4.68165	4.54913	9.32922	9.29865	9.3173	4.18198
-29.3637		-30.944		-30.9784			4.08502	-25.038	7.95057	4.1351	-25.0381	7.94265	4.03372	-25.0929	1.97732	-50.6018	1.97727	-43.3767	1.64617	-52.5506	5.574	4.69365	2.93052	2.11595	2.62248	1.58197	4.11745	2.21215	4.16118	3.06582	4.1956	8.73023	2.14355	12.4778	5.9013	6.80772	2.00435	-19.4055	1.4953	30.8612		-21.6535	0.532575	4.71612	4.5729	9.33465	9.30375	9.3292	4.2792
-28.9862		-30.9205		-30.9728			4.09687	-22.6428	7.9617	4.14318	-22.6429	7.9506	4.03718	-25.0669	2.02827	-50.461	2.02822	-43.3432	1.66552	-51.8171	5.59893	4.7056	2.95763	2.1319	2.66425	1.87665	4.14278	2.24235	4.19557	3.14118	4.20503	8.97443	2.15442	12.5052	6.02755	6.85567	2.0213	-19.3926	1.84472	36.3257		-21.6445	0.557825	4.7385	4.59012	9.3515	9.31125	9.33463	4.30018
-28.8319		-30.8923		-30.967			4.10447	-22.6259	8.03063	4.14663	-22.626	7.96173	4.04205	-25.0444	2.077	-43.4034	2.07695	-18.3779	1.67057	-51.2364	5.60562	4.7106	2.98122	2.1438	2.91883	2.07483	4.15238	2.27522	4.205	3.16708	4.2483	9.24235	2.16785	12.6768	6.03745	6.8958	2.0417	-19.3509	1.87387	39.0781		-21.6317	0.59135	4.76028	4.62828	9.94008	9.32917	9.35148	4.32365
-28.8262		-30.8853		-30.964			4.10915	-22.6096	8.05583	4.15562	-22.6096	8.03065	4.0471	-25.038	2.10605	-43.3862	2.106	-18.2461	1.73208	-51.1602	5.61715	4.71828	3.04953	2.18145	2.9576	2.2122	4.16122	2.40755	4.23215	3.236	4.25612	9.28415	2.17767	13.3202	6.101	6.92275	2.05532	-19.299	1.88807	43.4312		-21.6217	0.60965	4.7988	4.66223	9.98338	9.3346	9.94005	4.32948
-28.8181		-30.8759		-30.9588			4.11763	-22.4668	8.07367	4.19803	-22.4668	8.05588	4.05575	-22.6428	2.12285	-43.3767	2.12283	0.542975	1.74335	-51.1364	5.62395	4.72445	3.07063	2.36178	2.9812	2.2424	4.17933	2.56887	4.24827	3.29867	4.26813	9.31963	2.1969	21.3492	6.10973	7.03552	2.07373	-19.2778	1.8994	45.7559		-21.6101	0.6395	4.8171	4.68163	10.0107	9.35145	9.98338	4.34382
-28.8004		-30.8572		-30.9439			4.12777	-22.4596	8.0982	4.21092	-22.4596	8.0737	4.06578	-22.6259	2.15	-43.3431	2.14995	0.558475	1.7865	-51.1202	5.6311	4.73057	3.08475	2.3912	3.01487	2.27525	4.1956	2.60968	4.2561	3.32233	4.2753	9.36572	2.2605	21.8033	6.11825	7.04932	2.08003	-19.2718	1.92318	47.4128		-21.6034	0.647125	4.84208	4.71612	10.0183	9.94003	10.0107	4.35848
-28.794		-30.8445		-30.9205			4.13515	-22.454	8.11705	4.22238	-22.454	8.09822	4.07543	-22.6096	2.2558	-18.3778	2.25577	0.57785	1.79355	-51.0822	5.6407	4.74153	3.13662	2.41513	3.03837	2.4076	4.20505	2.63892	4.2681	3.339	4.27888	9.40563	2.2738	21.8479	6.1441	7.09443	2.09028	-19.1693	2.08743	50.4039		-21.5959	0.657025	5.26532	4.76025	10.0291	9.98335	10.0183	4.4721
-28.788		-30.816		-30.8998			4.14323	-22.4472	8.15312	4.23187	-22.4473	8.11707	4.08063	-22.4668	2.27015	-18.2461	2.27007	0.5906	1.80517	-50.9374	5.65048	4.76708	3.14763	2.47607	3.04953	2.56893	4.2483	2.7204	4.27527	3.37055	4.29395	10.9822	2.29135	23.8055	6.1678	7.179	2.0992	-19.0609	2.26415	51.6383		-21.5877	0.68135	5.29882	4.8171	10.0575	10.0107	10.0291	4.54295
-28.7714		-30.8063		-30.8923			4.14665	-22.4357	8.16948	4.26665	-22.4358	8.15312	4.08502	-22.4596	2.31205	0.543025	2.28695	0.60555	1.82652	-50.914	5.66082	4.77442	3.16328	2.62245	3.0706	2.60973	4.25612	2.74665	4.27885	3.42157	4.30725	10.9946	2.30245	23.8873	6.17492	7.18825	2.11172	-19.0043	2.28048	52.6537		-21.5778	0.6962	5.3864	4.91455	10.7798	10.0183	10.0575	4.56233
-28.7633		-30.7994		-30.8853			4.15567	-22.4279	8.18765	4.28752	-22.428	8.1695	4.09408	-22.454	2.34605	0.558525	2.346	0.61635	1.93988	-50.8602	5.67395	4.80275	3.1745	2.66423	3.08475	2.72045	4.26815	2.77068	4.28432	3.4372	4.33325	11.0124	2.31078	23.8961	6.18117	7.1966	2.11517	-18.9554	2.2951	53.0656		-21.5357	0.715475	5.40635	5.13565	10.9371	10.029	10.7798	4.58502
-28.7563		-30.7894		-30.8758			4.16075	-22.4153	8.20663	4.3115	-22.4154	8.18768	4.09687	-22.4472	2.3606	0.5779	2.36055	0.633075	1.9773	-50.7735	7.2813	5.45423	3.1988	2.88218	3.1113	2.7467	4.27532	2.8055	4.2939	3.4495	4.34387	11.1139	2.32077	23.9134	6.20068	7.24798	2.12553	-18.924	2.30515	53.9946		-21.5214	0.73145	5.4342	5.26532	11.011	10.0575	10.9371	4.59572
-28.7462		-30.7839		-30.8572			4.19808	-22.3035	8.22252	4.3278	-22.3035	8.20668	4.10447	-22.4357	2.36813	0.59065	2.36808	0.6398	2.02825	-50.6018	9.3525	5.50345	3.20673	2.9188	3.13662	2.7707	4.2789	2.83442	4.29997	3.48715	4.3522	11.1529	2.3317	23.9293	6.20498	7.26917	2.13315	-18.9021	2.31637			-21.5145	0.8224	5.49153	5.29882	11.1761	10.7798	10.984	4.65702
-28.7417		-30.7713		-30.8518			4.21095	-22.2913	8.24157	4.34145	-22.2913	8.22255	4.10915	-22.428	2.3832	0.6056	2.38315	0.650025	2.07698	-50.495	9.3645	5.5315	3.31902	2.93047	3.1476	2.80552	4.28437	2.87453	4.33322	3.5543	4.39682	11.1633	2.33767	27.4403	6.22955	7.28773	2.13632	-18.8716	2.34348			-21.4995	0.88605	5.55708	5.38638	11.5396	10.9371	11.011	4.67847
-28.7374		-30.7619		-30.8444			4.22243	-22.2437	8.29118	4.37732	-22.2818	8.2416	4.1176	-22.4153	2.40722	0.6164	2.4072	0.66595	2.10602	-50.461	9.39835	5.54943	3.79725	2.95757	3.16328	2.83447	4.29395	2.96643	4.34385	3.57408	4.41087	11.24	2.34762	27.8074	6.23872	7.293	2.14355	-18.4679	2.34762			-21.4753	1.18988	5.70732	5.40635	11.5542	10.984	11.1761	4.81605
-28.7275		-30.7523		-30.8327			4.23193	-22.0594	8.73435	4.40425	-22.2438	8.2912	4.12777	-22.3035	2.4298	0.633125	2.42975	0.67045	2.12285	-43.4034	10.7812	5.55633	4.19705	2.98117	3.17448	2.87458	4.30002	3.00405	4.35217	3.5881	4.4277	11.2492	2.363	27.9879	6.287	7.29882	2.15442	-18.4432	2.35283			-21.4627	1.20568	5.7537	5.43417	11.5674	11.0109	11.5396	4.95927
-28.7171		-30.7431		-30.816			4.26668	-21.9776	8.74812	4.41237	-22.0594	8.7344	4.13515	-22.2913	2.44143	0.639825	2.4414	0.69135	2.14997	-43.3862	10.9065	5.57397	5.73555	3.01483	3.19877	2.96647	4.31503	3.02077	4.3668	3.6112	4.44395	11.2635	2.37237	29.0367	6.29483	7.307	2.16783	-18.407	2.35703			-21.447	1.2171	5.83012	5.49153	11.6979	11.1761	11.5542	4.97128
-28.7129		-30.7341		-30.8063			4.28758	-21.9492	8.75555	4.42195	-21.9776	8.74815	4.1432	-22.2818	2.45377	0.650075	2.49995	0.711525	2.2558	-43.3767	10.9316	5.58455	5.77168	3.03832	3.2067	3.00407	4.33325	3.0387	4.38037	3.7078	4.45277	11.2796	2.38477	29.1697	6.3002	7.3147	2.1969	-18.3634	2.37407			-21.2944	1.23125	5.89203	5.55708	11.7196	11.5396	11.5674	4.9855
-28.6954		-30.7278		-30.7894			4.31155	-21.8357	8.7723	4.43818	-21.9492	8.75558	4.14665	-22.2438	2.4661	0.666	2.54478	0.72435	2.2701	-43.3432	11.1194	5.5989	5.80832	3.04948	3.319	3.02082	4.3439	3.0658	4.3968	3.7428	4.46143	11.4399	2.41105	29.379	6.35008	7.3253	2.23623	-18.3381	2.4029			-21.2791	1.2494	5.94067	5.67352	11.7425	11.5542	11.6979	5.00115
-28.6371		-30.7224		-30.7839			4.32785	-21.8121	8.78375	4.44698	-21.8357	8.77233	4.15565	-22.0594	2.48228	0.6705	2.55565	0.730775	2.28697	-18.3778	11.1355	5.60562	5.83357	3.07057	3.79723	3.03875	4.3522	3.09845	4.41085	3.77995	4.47975	11.4664	2.51238	29.5265	6.43738	7.46563	2.26048	-18.3307	2.40733			-21.2338	1.2685	5.95638	5.7073	12.4886	11.5674	11.7196	5.05352
-28.5904		-30.7174		-30.7712			4.3415	-21.7958	8.7946	4.84625	-21.8122	8.78378	4.16073	-21.9776	2.5	0.706675	2.56723	0.759275	2.31203	-18.2461	11.1463	5.61712	5.89482	3.0847	3.90675	3.06582	4.38042	3.14115	4.42767	3.7946	4.48945	11.4795	3.62988	29.7943	6.5402	8.55818	2.2738	-18.3142	2.42893			-20.4225	1.28988	6.00378	5.75368	13.0084	11.6979	11.7319	5.08212
-28.5737		-30.6967		-30.7618			4.3774	-21.7896	8.81305	4.88387	-21.7959	8.79462	4.19805	-21.9693	2.54482	0.7244	2.59032	0.76745	2.34603	0.543	11.1631	5.62392	5.91425	3.1366	4.19705	3.0985	4.39682	3.25645	4.45275	3.8128	4.51135	11.514	4.17882	29.845	6.56725	8.7302	2.29133	1.77497	2.4465			-20.3154	1.30725	6.07113	5.83012	13.2196	11.7196	11.7424	5.09885
-28.4887		-30.6932		-30.7523			4.4043	-21.7745	8.82062	5.16595	-21.7896	8.81307	4.21095	-21.9492	2.59825	0.759325	2.5982	0.7925	2.3606	0.5585	11.1889	5.63108	5.94238	3.14757	5.02795	3.1412	4.4109	3.29865	4.4614	3.85962	4.526	11.5476	4.25395	30.1486	6.58865	8.9744	2.31078	1.80598	2.4555			-20.2702	1.31488	6.29078	5.892	13.2441	11.7318	12.4724	5.13462
-28.4626		-30.6893		-30.7431			4.41242	-21.6835	8.83015	5.18663	-21.7746	8.82065	4.2224	-21.8357	2.61028	0.7675	2.62142	0.80395	2.3681	0.577875	11.2026	5.6358	5.96373	3.16325	5.09713	3.1671	4.44398	3.3223	4.47973	3.8947	4.53295	11.6863	4.27342	30.1644	6.59945	9.24232	2.32075	1.81012	2.5227			-20.2407	1.32753	6.37245	5.94065	14.4208	11.7424	12.4885	5.18527
-28.4278		-30.6827		-30.7341			4.422	-19.203	8.83662	5.19525	-21.7264	8.83018	4.2319	-21.8121	2.62148	0.792525	2.62568	0.83035	2.38318	0.59065	11.2195	5.64067	5.97395	3.17445	5.73552	3.2565	4.4528	3.37053	4.48942	3.992	4.54593	11.7083	4.2876	30.1799	6.61555	9.28412	2.33168	1.8163	2.5357			-20.0389	1.33658	8.04913	5.95635	14.536	12.4724	13.0084	5.19897
-28.4184		-30.6747		-30.7277			4.4382	-19.1933	8.84892	5.20437	-21.6836	8.83665	4.26668	-21.7959	2.62573	0.804	2.67785	0.843925	2.40722	0.605575	11.2241	5.65045	6.01195	3.19875	5.77168	3.29867	4.46143	3.39962	4.5113	4.12538	4.55345	11.7454	4.29413	35.698	6.8102	9.3196	2.3476	1.84953	2.57927			-19.9169	1.34288	10.8665	6.00378	15.8269	12.4885	13.2196	5.2241
-28.4019		-30.6608		-30.7224			4.44703	-19.0698	8.85473	5.21188	-21.6703	8.84895	4.28755	-21.7896	2.63897	0.8304	2.7004	0.8576	2.42977	0.616375	11.232	5.66082	6.02257	3.20668	5.83357	3.32235	4.47978	3.42155	4.52595	4.15463	4.56262	11.7558	4.31045	36.3858	7.2126	9.3657	2.37237	1.87153	2.58937			-19.6782	1.35433	11.5254	6.0711	16.4338	13.0084	13.2441	5.24595
-28.398		-30.6413		-30.7174			4.49442	-19.0537	8.86668	5.21598	-19.203	8.85475	4.30213	-21.7746	2.66835	0.843975	2.7082	0.876475	2.44143	0.6331	11.2356	5.67392	6.06252	3.31898	5.8556	3.37058	4.48947	3.43717	4.5459	4.19548	4.57205	11.775	4.34133	36.7534	7.24493	10.9822	2.38477	1.89017	2.59543			-19.5972	1.37593	11.702	6.29078	17.3344	13.2196	14.4208	5.29202
-28.3804		-30.6343		-30.7128			4.82825	-9.54808	8.87535	5.23588	-19.1934	8.8667	4.31152	-21.7264	2.69105	0.857625	2.7214	0.88715	2.45375	0.639825	11.2391	7.2813	6.08375	3.7972	5.8948	3.39967	4.50328	3.44948	4.55342	4.25485	4.5822	11.7908	4.37875	36.769	7.2585	10.9945	2.41102	1.91055	2.61585			-19.5145	1.40142	11.7486	6.37242	17.3479	13.244	14.536	5.39867
-28.375		-30.627		-30.7048			4.8463	-9.04385	8.8953	5.59588	-19.0698	8.87538	4.32782	-21.6835	2.69643	0.87025	2.7291	0.893825	2.4661	0.65005	11.2423	7.31455	6.09735	3.90672	5.91423	3.4216	4.55347	3.4692	4.5626	4.32118	4.59925	11.8277	4.63957	36.8289	7.26385	11.0042	2.43452	1.938	2.62568			-19.498	1.4792	11.8063	8.0491	17.7188	14.4207	15.8269	5.41943
-28.3544		-30.616		-30.6966			4.85388	-8.88048	8.90612	6.2945	-19.0537	8.8857	4.34147	-21.6703	2.70045	0.876525	2.7361	0.92695	2.48228	0.6553	11.2472	9.35248	6.12115	4.19703	5.9354	3.4372	4.56265	3.4871	4.57203	4.35032	4.62022	12.2602	4.6559	36.8576	7.27273	11.0123	2.46355	1.94755	2.631			-19.4707	1.49527	12.3209	10.8665	18.368	14.536	16.4337	5.43598
-28.3183		-30.611		-30.6932			4.86885	-8.85657	8.91315	6.32255	-9.54813	8.89532	4.37737	-19.203	2.70825	0.8872	2.74335	0.935875	2.49998	0.665975	11.2523	9.36448	6.1563	5.0971	5.94238	3.44952	4.57207	3.55428	4.58218	4.39465	4.63058	12.2711	4.69168	37.0462	7.28025	11.0196	2.51235	2.56677	2.65638			-19.4292	1.61502	12.3541	11.5254	18.4087	15.8269	17.3344	5.45405
-28.2991		-30.6052		-30.6893			4.88392	-8.77727	8.91817	6.3377	-9.04387	8.90615	4.4043	-19.1934	2.72145	0.893875	2.75022	0.942625	2.5448	0.670475	11.2555	9.39832	6.2616	5.7355	5.9637	3.46925	4.58223	3.57405	4.5905	4.42135	4.64823	12.2867	4.72255	37.1931	7.29108	11.1529	3.62985	2.6011	2.6669			-19.4125	1.823	12.3753	11.702	18.6221	17.3344	17.3478	5.48093
-28.2313		-30.593		-30.6827			5.166	-8.3507	8.9301	6.3603	-8.88053	8.91318	4.4124	-19.0698	2.72915	0.901275	2.75597	0.957275	2.55567	0.680875	11.2576	10.7299	6.28718	5.80828	5.97393	3.48715	4.59053	3.58807	4.59922	4.4579	4.66105	12.3084	4.72875	37.4746	7.30018	11.1633	3.7289	2.64642	2.70217			-19.4056	1.8447	12.3947	11.7486	18.6319	17.3478	17.7051	5.5785
-28.1525		-30.5894		-30.6673			5.18665	-8.30937	8.9462	6.38795	-8.8566	8.9182	4.42197	-19.0537	2.73615	0.91275	2.76573	0.9783	2.56727	0.691375	11.2661	10.7812	6.30075	5.83352	5.987	3.50275	4.59927	3.61117	4.61285	4.47762	4.66838	12.4355	4.74	37.5267	7.31745	11.193	4.17882	2.65627	2.71117			-19.3927	1.86292	12.4495	11.8062	19.1427	17.7051	17.7187	5.58795
-28.1368		-30.5806		-30.6608			5.1953	-7.7096	9.05433	6.39443	-8.77732	8.93013	4.4382	-9.5481	2.75027	0.9219	2.77082	0.99585	2.59035	0.706675	11.2775	10.9065	6.31305	5.89478	6.0056	3.55432	4.6129	3.64325	4.6202	4.50648	4.68545	12.4779	4.7492	37.774	7.36263	11.24	4.2734	2.66363	2.73522			-19.3509	1.87385	13.0799	12.3406	19.2612	17.7187	18.368	5.60133
-28.1286		-30.5758		-30.6413			5.20442	1.3691	9.4001	6.4063	-8.35075	8.94625	4.447	-9.04385	2.7633	0.927	2.77663	1.16065	2.59822	0.711575	11.2796	10.9316	6.32747	5.9142	6.01195	3.5741	4.62025	3.69055	4.6482	4.51935	4.70525	12.6768	4.75788	37.8216	7.37378	11.2492	4.2941	2.67965	2.7397			-19.299	1.88805	13.1018	12.3753	19.2696	18.3679	18.4087	5.62843
-28.0817		-30.5712		-30.6343			5.21192	2.94128	9.82353	6.4161	-8.30942	9.05435	4.49442	-8.8805	2.76575	0.942675	2.78028	1.17207	2.61025	0.7244	11.287	10.9852	6.34663	5.93537	6.09732	3.58812	4.63058	3.70777	4.66833	4.556	4.7154	21.3492	4.77738	38.193	7.38933	11.2635	4.31045	2.7001	2.74845			-19.2856	1.89938	13.1331	12.3947	19.2762	18.4087	18.6221	5.65498
-28.057		-30.5539		-30.6269			5.21603	3.1371	9.96722	6.43518	-7.70965	9.40012	4.82822	-8.85657	2.77088	0.957325	2.78665	1.1773	2.62148	0.7593	11.3029	11.042	6.3874	5.94233	6.12113	3.6433	4.64823	3.7252	4.68543	4.6191	4.72607	21.8034	4.8055	38.2937	7.41502	11.2795	4.3413	2.70478	2.7631			-19.2778	1.91565	13.1709	12.4495	19.5725	18.6221	18.6319	5.74303
-27.9709		-30.5423		-30.6159			5.23592	3.16385	9.99157	6.45755	1.36905	9.82355	4.84628	-8.7773	2.77668	0.974	2.79192	1.19833	2.6257	0.7675	11.3103	11.1194	6.3953	5.96368	6.1563	3.6906	4.66105	3.74277	4.69893	4.66033	4.74965	21.848	5.6211	38.551	7.44348	11.4398	4.37873	3.52245	2.7689			-19.1693	1.92318	13.3729	12.461	19.5944	18.6319	19.1427	5.76015
-27.9016		-30.5286		-30.611			5.59593	3.2113	10.0699	6.4719	2.67095	9.87225	4.85385	-8.35073	2.78032	0.97835	2.79595	1.22717	2.63897	0.792525	11.3244	11.1355	6.40482	5.9739	6.26157	3.7078	4.66838	3.76227	4.70523	4.68265	4.75753	23.8873	5.85447	38.6212	7.4984	11.4664	4.63957	3.54853	2.79575			-19.0225	2.09722	13.4265	12.4779	19.8962	19.1426	19.2612	5.79627
-27.8969		-30.5158		-30.6051			6.29455	3.22695	10.0914	6.8712	2.94123	9.93603	4.86885	-8.30937	2.7867	1.1607	2.80205	1.23778	2.65203	0.803975	11.3401	11.1463	6.43337	5.98695	6.28715	3.72525	4.68548	3.77992	4.71537	4.71845	4.77618	23.9134	5.94905	38.6827	7.5317	11.4795	4.6798	3.575	3.33035			-19.0043	2.2464	13.6321	13.0799	19.9146	19.2696	19.2696	5.8166
-27.8864		-30.5112		-30.5929			6.33775	4.0702	10.1067	9.00938	3.13705	9.96728	4.88392	-7.70962	2.79197	1.17735	2.81325	1.24733	2.66832	0.830375	11.3452	11.1631	6.44383	5.9983	6.31302	3.76233	4.70525	3.79458	4.72605	4.74155	4.7851	23.9293	5.97335	38.7087	7.54253	11.514	4.69165	3.60633	3.35985			-18.9704	2.26415	13.7215	13.1017	20.0087	19.2761	19.2762	5.8271
-27.8767		-30.5046		-30.5894			6.36035	4.09678	10.1615	10.8315	3.1638	9.9916	5.16598	1.36908	2.796	1.19835	2.82328	1.26755	2.67787	0.84395	11.3501	11.2025	6.46483	6.01192	6.32747	3.7946	4.71542	3.89467	4.73827	4.81768	4.792	24.0189	5.98393	39.1073	7.59455	11.5476	4.6996	3.62162	3.36852			-18.9554	2.28045	13.7391	13.1331	20.0156	19.2901	19.2901	5.87078
-27.8725		-30.489		-30.5805			6.388	4.25802	10.8259	11.0488	3.21125	10.0699	5.18665	2.67097	2.80207	1.21317	2.82868	1.27745	2.69102	0.857625	11.3539	11.211	6.47888	6.0837	6.36107	3.81283	4.72607	3.99198	4.7575	4.87355	4.80312	24.3991	5.99763	40.8778	7.61857	11.6863	4.71122	3.63002	3.38163			-18.924	2.29508	13.7494	13.1709	20.1383	19.5724	19.5725	5.88828
-27.8669		-30.4828		-30.5757			6.41615	4.314	10.8792	11.0807	3.2269	10.0915	5.19527	2.94125	2.80687	1.23782	2.8371	1.2936	2.70043	0.870225	11.3616	11.2194	6.49405	6.0973	6.37092	3.85962	4.7383	4.12535	4.76893	4.93443	4.8098	27.4403	6.01495	43.5748	7.65567	11.7083	4.72253	3.97507	3.38785			-18.9021	2.30512	13.7742	13.3728	20.1581	19.5944	19.5944	5.91275
-27.848		-30.4733		-30.5712			6.43522	4.38622	10.8968	11.1067	4.07017	10.1067	5.2044	3.1371	2.8133	1.24737	2.84935	1.32905	2.70823	0.876525	11.3644	11.2241	6.51192	6.1211	6.38737	3.8947	4.74967	4.1546	4.77613	4.9885	4.81853	27.8075	6.0276	43.6465	7.87247	11.7278	4.72872	4.06345	3.40192			-18.8716	2.31128	13.7956	13.4265	20.713	19.8847	19.8848	5.95105
-27.7814		-30.4601		-30.5538			6.4576	4.8735		11.2457	4.09673	10.1615	5.21192	3.16383	2.8233	1.27747	2.85747	1.3416	2.72142	0.8817	11.3695	11.232	6.51715	6.15625	6.39527	3.99202	4.75755	4.19545	4.78507	5.02325	4.82493	27.8221	6.04992	43.7196	7.9438	11.7558	4.73522	4.1143	3.40625			-18.4679	2.31635	13.8005	13.6321	20.7349	19.8961	19.8962	5.99808
-27.7669		-30.4553		-30.5422			6.47192	9.081		11.4519	4.19625	10.8259	5.21603	3.21128	2.82872	1.28545	2.86903	1.35062	2.72912	0.8872	11.3767	11.2356	6.52208	6.26155	6.4048	4.12538	4.76898	4.25483	4.79197	5.03815	4.8357	27.8446	6.05757	44.0228	8.00425	11.7908	4.73998	4.1962	3.41283			-18.4432	2.32565	13.8108	13.7215	20.7723	19.9145	19.9145	6.04232
-27.7595		-30.4475		-30.5286			6.87122	9.09715		11.4876	4.31395	10.8474	5.2359	3.22693	2.83715	1.29365	2.87385	1.36197	2.73612	0.89385	11.3804	11.2391	6.53165	6.28712	6.41383	4.15465	4.77618	4.2866	4.8031	5.07915	4.84295	27.9879	6.0661	45.8032	8.02947	11.805	4.75788	4.21195	3.41735			-18.4071	2.34348	13.8196	13.7391	22.0682	19.9943	20.0086	6.08193
-27.7527		-30.44		-30.5158			9.00943	9.13315		11.5572	4.81425	10.8698	5.5959	4.0702	2.8494	1.30485	2.88017	1.37482	2.74337	0.90125	11.385	11.2423	6.5427	6.3007	6.43337	4.1955	4.79202	4.32115	4.80978	5.11455	4.84622	29.0367	6.07998	52.3084	8.04578	11.8277	4.76652	4.2439	3.42543			-18.3902	2.3476	13.8297	13.7494	22.8804	20.0086	20.0156	6.09452
-27.7374		-30.4328		-30.5112			10.8316	9.79997		11.6579	4.87345	10.8792	6.29455	4.09675	2.85752	1.34165	2.88353	1.476	2.75027	0.912725	11.3904	11.2472	6.55377	6.313	6.45653	4.25488	4.80315	4.3503	4.8185	5.13673	4.85625	29.1697	6.09025	52.3219	8.09675	12.1508	4.77735	4.26175	3.4322			-18.3444	2.35283	13.8417	13.765	23.0385	20.0156	20.1382	6.09845
-27.7292		-30.4234		-30.5046			11.0488	9.89418		11.674	8.88847	10.8968	6.32257	4.1963	2.8663	1.49598	2.88965	1.49592	2.756	0.926975	11.3931	11.2555	6.56088	6.32745	6.4648	4.28665	4.8098	4.3946	4.8249	5.21127	4.87235	29.4886	6.09385	52.3644	8.14857	12.2602	4.80548	4.2692	3.44298			-18.3382	2.357	13.8946	13.7742	23.0587	20.1382	20.1581	6.11322
-27.692		-30.4143		-30.4889			11.0808	9.91155		11.7105	9.08095	14.2509	6.33772	4.31398	2.86908	1.51778	2.89502	1.51022	2.7633	0.9359	11.3989	11.2576	6.5796	6.34657	6.46927	4.3212	4.81853	4.42133	4.83568	5.24657	4.89232	29.7619	6.10977	52.3817	8.15765	12.2711	4.83897	4.27508	3.44817			-18.3142	2.3631	13.9209	13.7811	23.3304	20.1581	20.5824	6.12645
-27.4948		-30.4049		-30.4828			11.1068	9.9321		11.8163	9.0971	50.8727	6.36032	4.3862	2.8739	1.5226	2.8986	1.51772	2.76575	0.94265	11.4051	11.2607	6.58285	6.37087	6.47885	4.35035	4.82493	4.45785	4.84293	5.28142	4.89975	29.7943	6.1244	52.3969	8.1772	12.2867	5.5913	4.28125	3.45255			1.23937	2.37862	13.9427	13.7956	23.345	20.5823	20.713	6.1444
-26.848		-30.396		-30.4733			11.2458	9.9431		11.837	9.10295		6.38797	4.81428	2.88022	1.542	2.90267	1.52255	2.77085	0.9573	11.4134	11.2685	6.59072	6.38735	6.48695	4.39465	4.83573	4.4776	4.85623	5.31283	4.90968	29.845	6.12753	52.4567	8.1855	12.3083	5.62108	4.28865	3.45598			1.2588	2.3841	13.9803	13.8005	23.897	20.713	20.7349	6.15458
-26.2411		-30.3888		-30.46			11.4519	9.96242		11.8627	9.1331		6.39445	4.87348	2.89507	1.56723	2.9088	1.5385	2.77665	0.978325	11.4162	11.2869	6.59992	6.39525	6.49402	4.42138	4.84298	4.50645	4.87233	5.44928	4.92443	30.1644	6.13855	52.4885	8.4017	12.4355	5.90132	4.3102	3.46568			1.76527	2.38955	14.3117	13.8196	23.9781	20.7348	20.7723	6.16172
-26.2168		-30.3764		-30.4552			11.4876	9.99587		11.8798	9.79995		6.40632	8.8885	2.89865	1.57888	2.9126	1.56717	2.7803	0.995875	11.4222	11.3029	6.6056	6.40477	6.51192	4.4579	4.85628	4.53477	4.88312	5.47122	4.93612	30.1799	6.14837	52.5144	8.5322	12.4779	5.94902	4.3326	3.479			1.77497	2.39458	14.3293	13.8297	24.0387	20.7723	22.0682	6.16763
-26.2023		-30.3646		-30.4475			11.5572	10.001		11.8971	9.89413		6.41613	9.08098	2.90273	1.58733	2.9171	1.57882	2.7867	1.16067	11.4247	11.3103	6.6133	6.4138	6.52205	4.47765	4.86522	4.55598	4.8923	5.53948	4.94228	36.769	6.16782	52.9477	8.67005	12.6768	5.96432	4.3388	3.48245			1.80595	2.40287	14.6783	13.8417	24.1643	22.0681	23.0385	6.1716
-26.1824		-30.3568		-30.4399			11.6579	10.0107		11.9046	9.9115		6.4352	9.09713	2.91265	1.66187	2.92195	1.5873	2.79195	1.1721	11.4305	11.3162	6.6247	6.43335	6.53165	4.5065	4.87237	4.59865	4.9244	5.58485	4.96697	36.8576	6.17497	53.0495	8.76745	13.3202	5.97335	4.55518	3.4888			1.8101	2.41522	15.1936	13.8945	24.1757	22.8804	23.0587	6.18095
-26.161		-30.3416		-30.4327			11.6741	10.0176		11.9163	9.93207		6.45758	9.10298	2.91715	1.67178	2.9362	1.61213	2.79597	1.17732	11.4349	11.3243	6.63285	6.44377	6.5427	4.51938	4.88018	4.61907	4.9361	5.73057	4.97285	36.8777	6.19605	53.5217	11.0651	21.3492	5.9839	4.74477	3.49435			1.84478	2.4214	16.2073	13.9209	24.1837	23.0384	23.345	6.18823
-26.1436		-30.3332		-30.4233			11.7106	10.0285		11.9273	9.94305		6.47192	9.12042	2.922	1.69613	2.94285	1.66183	2.80207	1.19835	11.4448	11.3332	6.63735	6.4565	6.55375	4.53482	4.88317	4.6603	4.94225	5.78375	4.98245	37.021	6.2122	55.645	11.2945	21.8033	5.99275	5.30515	3.50203			1.84953	2.4289	16.2655	13.9427	24.1972	23.0587	23.8969	6.20218
-9.74925		-30.3182		-30.4143			11.8164	10.037		11.9486	9.9624		6.87122	9.13312	2.92988	1.72592	2.9497	1.68875	2.80685	1.21315	11.4498	11.3401	6.64248	6.46478	6.56085	4.556	4.89235	4.68262	4.95503	5.90615	4.98995	37.0462	6.2296	55.6803	12.1222	21.848	5.9976	5.348	3.52292			1.8715	2.4336	16.2853	14.3117	26.9487	23.3303	23.978	6.21875
-9.7354		-30.3029		-30.4049			11.8371	10.0451		11.9667	9.9792		9.0094	9.79997	2.93622	1.742	2.95527	1.69607	2.8133	1.2272	11.4556	11.3452	6.65358	6.46925	6.56875	4.5987	4.89975	4.71842	4.96695	6.29282	5.0137	37.1932	6.24338	55.7006	12.541	23.8873	6.00352	5.39398	3.52802			1.88282	2.44373	16.3068	14.3293	27.1407	23.345	24.0387	6.22715
-3.34238		-30.282		-30.3959			11.8627	10.0518		11.9776	9.99582		10.8315	9.89415	2.94287	1.74903	2.9633	1.70745	2.8233	1.2378	11.469	11.3501	6.6628	6.47882	6.57958	4.66035	4.9097	4.74153	4.9728	6.9148	5.02172	37.4746	6.24983	55.7383	12.5573	23.8961	6.02062	5.56123	3.53068			1.89013	2.45547	16.3184	14.6782	27.6587	23.8969	24.1643	6.2377
3.1712		-30.2678		-30.3887			11.8799	10.0653		12.004	10.0009		11.0488	9.91152	2.94975	1.75545	2.9686	1.72588	2.8287	1.24735	11.4735	11.3539	6.66725	6.50143	6.58285	4.68267	4.92445	4.81765	4.98243	7.14403	5.0265	37.5267	6.25975	55.7823	12.574	23.9134	6.04472	5.95102	3.55472			1.90292	2.4718	16.3346	15.1936	28.3318	23.978	24.1756	6.24405
3.18673		-30.2615		-30.3764			11.9047	10.0767		13.9519	10.0107		11.0807	9.9321	2.9553	1.76618	2.97098	1.74195	2.83712	1.25822	11.4805	11.3616	6.67255	6.5171	6.59072	4.71847	4.9423	4.87352	4.98993	7.19402	5.0319	37.7741	6.2807	55.795	12.5908	23.9293	6.0499	5.9565	3.56805			1.91053	2.4865	16.3585	16.2732	28.3401	24.0386	24.1837	6.25497
3.24075		-30.254		-30.3646			11.9163	10.0893		13.9712	10.0175		11.1068	9.94308	2.96335	1.7808	2.97863	1.749	2.8494	1.2676	11.4838	11.3644	6.68187	6.52203	6.5944	4.74158	4.95507	4.9344	5.00082	7.4234	5.0373	38.193	6.30025	55.9326	12.6015	24.3991	6.05755	5.97668	3.57012			1.91255	2.5227	16.3986	16.2853	28.3584	24.1642	25.4204	6.28388
3.27995		-30.2417		-30.3568			11.9273	10.0982		13.9782	10.0284		11.2458	9.96242	2.96865	1.78763	2.9868	1.76612	2.8575	1.27747	11.4894	11.3766	6.68935	6.53163	6.5999	4.8177	4.97285	4.98848	5.00467	7.5237	5.04495	38.2109	6.30595	55.9588	12.6563	27.4403	6.0661	6.10527	3.57702			1.92175	2.53567	16.4085	16.3068	28.373	24.1756	26.9487	6.28745
3.78205		-29.9212		-30.3415			11.9487	10.1092		14.0603	10.0369		11.4519	9.97922	2.97867	1.8058	2.99368	1.76972	2.86627	1.28543	11.4956	11.3804	6.69653	6.54268	6.61327	4.87355	4.98245	5.0232	5.01365	8.11092	5.06152	38.2756	6.32313	56.0721	12.6841	27.659	6.07155	6.13628	3.58255			1.92685	2.56732	16.4342	16.3184	28.5265	24.1972	27.1407	6.29397
3.79765		-29.8419		-30.3332			11.9667	10.1195		14.1319	10.0517		11.4876	9.99585	2.98683	1.81553	3.00715	1.78075	2.86905	1.29363	11.4972	11.3903	6.7011	6.55373	6.63283	4.90627	4.98998	5.03812	5.02647	8.30455	5.0727	38.2938	6.38962	56.0833	12.6895	27.8221	6.07995	6.18605	3.5915			1.93798	2.58937	16.4541	16.3346	28.5448	25.4203	27.6587	6.3009
3.81813		-29.6176		-30.3181			11.9777	10.1269		14.2149	10.0607		11.5572	10.001	2.99372	1.823	3.01685	1.78757	2.8739	1.32908	11.5015	11.3931	6.70635	6.56083	6.64248	4.98853	5.00085	5.07913	5.03188	8.5358	5.08735	38.3907	6.42245	56.1059	12.6964	27.8446	6.09023	6.2213	3.60602			1.94752	2.61583	16.4795	16.3585	28.7136	26.9487	28.3318	6.30738
4.05753		-29.5048		-30.3028			12.004	10.1324		14.2344	10.0653		11.6579	10.0107	3.00197	1.82783	3.04505	1.80577	2.8802	1.34165	11.5096	11.3989	6.72035	6.56872	6.65355	5.03817	5.0137	5.11453	5.03728	9.23805	5.09682	38.4738	6.42735	56.184	12.7017	27.9879	6.09382	6.29153	3.6262			2.00075	2.62565	16.5036	16.3986	28.7382	27.1407	28.3401	6.31987
4.08788		-29.4797		-30.2819			13.9519	10.1453		14.313	10.0767		11.6741	10.0175	3.0072	1.8365	3.05225	1.81547	2.88355	1.35065	11.5186	11.4051	6.73995	6.57955	6.6628	5.18112	5.02175	5.1367	5.04153	10.18	5.1001	38.551	6.43743	56.2028	12.7163	28.249	6.10102	6.30865	3.63293			2.04067	2.63097	16.559	16.4085	28.887	27.6587	28.3584	6.33202
4.1042		-29.4399		-30.2678			13.9713	10.1662		14.3447	10.0893		11.7105	10.0284	3.0169	1.8569	3.06557	1.82295	2.88967	1.362	11.5266	11.4134	6.75408	6.5828	6.66723	5.2113	5.0265	5.18107	5.0449	15.8278	5.11085	38.5823	6.4545	56.3341	12.7478	29.0367	6.11503	6.31735	3.63785			2.0615	2.64495	16.6529	16.4342	28.9	28.3318	28.373	6.33962
4.27815		-29.4303		-30.2615			13.9783	10.1814		14.3595	10.0981		11.8164	10.037	3.03947	1.86417	3.08807	1.82777	2.89505	1.37485	11.5324	11.4162	6.75957	6.59068	6.67253	5.2466	5.0319	5.21125	5.06147	15.8471	5.11832	38.6212	6.45665	56.3858	12.7518	29.1697	6.11827	6.3241	3.63992			2.0825	2.6669	16.7108	16.4541	28.9087	28.3401	28.5448	6.34765
4.29612		-29.4048		-30.254			13.9891	10.1904		15.0726	10.1091		11.8371	10.0451	3.0451	1.87492	3.10525	1.83645	2.89863	1.47602	11.5389	11.4222	6.76412	6.59438	6.68185	5.28145	5.03733	5.24655	5.07268	15.8686	5.12415	38.7088	6.46815	56.4903	12.8036	29.4886	6.1244	6.33285	3.64697			2.56675	2.68625	16.7396	16.4795	28.9229	28.3584	28.7136	6.35495
4.82315		-29.3951		-30.2417			14.0251	10.2048		15.1781	10.1269		11.8627	10.0518	3.06562	1.9057	3.12098	1.85685	2.9027	1.49595	11.5482	11.4304	6.77487	6.59987	6.68487	5.31285	5.04157	5.2814	5.07888	15.9123	5.12913	40.8779	6.4732	58.5346	12.8301	29.5265	6.1275	6.50035	3.65205			2.6011	2.69448	17.7459	16.5036	29.676	28.3729	28.7382	6.36102
4.84595		-29.3638		-29.9212			14.1319	10.2736		15.4764	10.1323		11.8798	10.0608	3.07825	1.90918	3.1283	1.87488	2.90883	1.51028	11.6004	11.4349	6.7764	6.61325	6.68935	5.4493	5.04495	5.3128	5.10008	15.9489	5.1479	43.4066	6.48787	58.559	12.8433	29.7619	6.15102	6.89785	3.66763			2.6464	2.70215	17.7547	16.559	29.6973	28.5265	28.887	6.3696
4.86993		-28.9862		-29.8419			14.2149	10.3543		15.566	10.1452		11.8971	10.0653	3.1053	1.9212	3.1409	1.89362	2.91262	1.51775	11.7032	11.4448	6.78365	6.6328	6.6965	5.47125	5.05382	5.44925	5.10342	15.9581	5.1526	43.5295	6.4947	58.6636	12.9958	29.845	6.1812	6.9859	3.67568			2.65625	2.71115	17.7707	16.6529	30.3301	28.5447	28.8999	6.3745
4.90022		-28.8319		-29.8241			14.2344	10.777		15.5825	10.1522		11.9047	10.0767	3.12832	1.93617	3.149	1.90565	2.91712	1.52258	13.9451	11.4498	6.78725	6.64245	6.70108	5.58488	5.06715	5.4712	5.11083	15.9689	5.15843	43.5749	6.5022	58.761	13.0112	30.0025	6.19602	7.07862	3.69082			2.6636	2.72722	17.7771	16.6895	30.3486	28.7136	28.9087	6.37638
4.94325		-28.8263		-29.6176			14.3131	10.8061		15.5932	10.1565		11.9163	10.0826	3.14095	1.94625	3.15537	1.90912	2.92198	1.53852	14.0136	11.4623	6.79162	6.65353	6.70632	5.61	5.0727	5.53945	5.1241	15.9735	5.16132	43.6466	6.51665	58.8311	13.0803	30.1487	6.205	7.08785	3.70487			2.67963	2.7352	17.7861	16.7107	30.4673	28.7382	28.9229	6.38307
5.19792		-28.8181		-29.5047			14.3448	10.8163		15.612	10.1661		11.9273	10.0893	3.14905	1.95775	3.17272	1.92118	2.92985	1.56723	14.0441	11.469	6.7957	6.6672	6.71055	5.7306	5.07892	5.58483	5.1291	16.0191	5.16685	43.7196	6.52093	58.8783	13.1022	30.1644	6.21218	7.09652	3.71028			2.7001	2.73968	17.7961	16.7396	30.4865	28.887	29.676	6.38875
5.2142		-28.8111		-29.4797			14.3596	10.8538		15.6334	10.1814		11.9413	10.0981	3.15543	1.96015	3.17943	1.92875	2.93622	1.5724	14.0577	11.4735	6.79775	6.6725	6.72032	5.78375	5.0894	5.60995	5.1377	16.0295	5.17055	43.9689	6.53057	58.9074	13.12	30.1799	6.22637	7.10773	3.72063			2.70478	2.74553	17.8031	17.7459	30.4964	28.8999	29.6973	6.39462
5.92772		-28.8077		-29.4399			15.0726	10.877		15.9956	10.1904		11.9487	10.1092	3.16765	1.9667	3.19735	1.93613	2.94975	1.57885	14.0757	11.4804	6.8018	6.68182	6.7335	5.90618	5.09685	5.73055	5.14163	16.0477	5.17793	44.0228	6.55185	58.9288	13.125	30.1909	6.23875	7.11667	3.7526			3.51037	2.74843	17.8166	17.7547	31.0708	28.9086	30.3301	6.40113
7.77095		-28.8004		-29.4303			15.1781	10.9167		16.1197	10.2047		11.9667	10.1195	3.17278	1.97073	3.20383	1.9462	2.9553	1.58733	14.0986	11.4838	6.80605	6.68485	6.73993	5.92908	5.10013	5.78372	5.14787	16.0519	5.18365	44.0425	6.56375	58.9756	13.1349	35.6981	6.24335	7.1199	3.76297			3.52245	2.7548	17.8211	17.7707	31.7748	28.9228	30.3486	6.4182
10.6323		-28.7941		-29.4048			15.4764	14.0623		18.0453	10.2486		11.9776	10.1269	3.17948	1.97245	3.2084	1.94865	2.96333	1.61215	14.1336	11.4893	6.81337	6.68933	6.75405	6.25892	5.10345	5.90613	5.15257	16.0617	5.19575	46.7696	6.5673	58.9848	13.1675	36.0352	6.27517	7.13917	3.78792			3.52875	2.76308	17.8486	17.7771	32.5616	29.676	30.4672	6.42272
11.5663		-28.7881		-29.395			15.5661	15.0258		18.063	10.2736		12.004	10.1324	3.1974	1.97565	3.2159	1.9577	2.96865	1.62472	14.1664	11.4956	6.83052	6.7063	6.75785	6.29285	5.11832	5.92903	5.16683	16.0708	5.1987	46.7912	6.6156	59.0218	13.1983	36.3859	6.28067	7.3195	3.7935			3.5346	2.7689	17.8615	17.7861	32.5774	29.6973	30.4741	6.4262
12.0945		-28.7835		-29.3858			15.5825	15.1151		21.4877	10.3542		13.9406	10.1452	3.20388	1.98095	3.22745	1.9601	2.971	1.63437	14.1792	11.4972	6.8365	6.71052	6.76757	6.36217	5.12415	6.20385	5.17052	16.0881	5.2061	47.0687	6.62852	59.0396	13.2051	36.8777	6.29082	7.37387	3.80483			3.5378	2.78023	17.8767	17.796	33.0281	30.3301	30.4865	6.4327
12.9578		-28.7715		-29.3637			15.5933	15.1497		21.529	10.7769		13.9519	10.1522	3.20843	1.99402	3.23882	1.96665	2.97865	1.66185	14.1907	11.5015	6.84408	6.7169	6.77238	6.4697	5.12915	6.25887	5.1779	16.1008	5.22042	52.3084	6.63753	59.0667	13.2352	36.8933	6.30023	7.60905	3.81378			3.5485	2.78635	17.923	17.8031	34.2731	30.3486	30.4964	6.45223
12.9944		-28.7633		-28.9862			15.5969	15.2109		21.5463	10.8061		13.9713	10.1566	3.2275	1.99743	3.24935	1.97067	2.98683	1.67178	14.2357	11.5096	6.85027	6.73348	6.77487	6.91483	5.13775	6.2928	5.18363	16.1084	5.22553	52.3349	6.67045	59.085	13.2594	36.9531	6.30975	8.03047	3.81723			3.56887	2.79573	17.9481	17.8166	34.2873	30.4672	31.0707	6.45723
13.0807		-28.7563		-28.8319			15.612	15.7339		21.5746	10.8163		13.9782	10.1662	3.23888	2.02545	3.26673	1.9724	2.9937	1.6888	14.2493	11.5186	6.85645	6.7399	6.77637	6.94757	5.14165	6.36212	5.18757	16.1175	5.22865	52.397	6.71973	59.1002	13.2681	37.021	6.3316	8.12438	3.83663			3.57497	3.33035	17.9823	17.8211	34.4151	30.4741	31.7748	6.48377
14.4413		-28.7462		-28.8262			15.6335	15.7578		21.6106	10.8538		13.9891	10.1814	3.2494	2.02933	3.27217	1.9809	3.00197	1.6961	14.2765	11.5266	6.86535	6.7495	6.78365	7.0985	5.14792	6.46965	5.19573	16.1218	5.2323	52.4295	7.1152	59.114	13.2711	37.1932	6.3501	8.39152	3.84678			3.57975	3.35087	18.0154	17.8326	34.4408	30.4864	32.5616	6.48977
14.5579		-28.7418		-28.8181			15.9956	15.8354		21.6362	10.8769		14.0114	10.1904	3.25853	2.03797	3.28048	1.99093	3.00718	1.70748	14.2852	11.5324	6.8698	6.75403	6.78723	7.14405	5.15262	6.91477	5.20835	16.1276	5.2378	52.4567	7.13275	59.1549	13.2804	37.4746	6.36803	8.4094	3.85323			3.58683	3.35982	18.2676	17.8395	34.4609	30.4963	32.5774	6.49565
14.8769		-28.7375		-28.811			16.1198	24.6476		21.6556	10.9167		14.0251	10.2048	3.26675	2.04557	3.2932	1.99398	3.0169	1.72592	14.299	11.5389	6.88028	6.75953	6.79162	7.4234	5.16135	7.09845	5.21515	16.1411	5.24967	52.4885	7.14827	59.2098	13.2903	37.5267	6.3896	8.45518	3.85575			3.59215	3.3685	18.2935	17.8766	35.1974	31.0707	33.0281	6.50385
15.2318		-28.734		-28.8004			18.0453	44.855		21.6873	14.0622		14.0604	10.2486	3.28052	2.06288	3.29935	1.99737	3.03063	1.74198	14.3103	11.5482	6.89225	6.77235	6.79568	7.52372	5.16688	7.144	5.2204	16.1441	5.25983	52.5144	7.1527	59.2327	13.2924	37.5894	6.43365	8.55255	3.87957			3.59967	3.3816	18.5006	17.923	35.7592	31.7748	33.1551	6.61562
15.2874		-28.7275		-28.794			21.4877	44.8772		21.7021	14.0953		14.1319	10.2736	3.29325	2.07205	3.32432	2.00778	3.03945	1.74903	14.3208	11.6004	6.90125	6.77482	6.8018	8.14142	5.17058	7.194	5.22863	16.1496	5.26387	52.5716	7.16685	59.4488	13.3113	37.6489	6.4464	8.55792	3.88545			3.6063	3.38782	18.5235	17.9481	35.8873	32.5615	34.273	6.94172
15.3258		-28.7235		-28.788			21.529	44.9689		21.7165	14.1265		14.2149	10.3542	3.2994	2.07575	3.33228	2.0168	3.0451	1.75543	14.3323	11.7031	6.90555	6.77635	6.80605	8.30457	5.17793	7.42338	5.23227	16.1748	5.27623	52.5922	7.1708	59.6242	13.3223	37.7741	6.45448	8.56837	3.8947			3.61103	3.39787	18.5708	17.9823	35.8947	32.5774	34.2873	6.98283
15.3628		-28.7172		-28.7834			21.5464	45.0355		21.7636	15.0258		14.2344	10.777	3.30532	2.08688	3.33867	2.0254	3.0523	1.76615	14.3435	12.341	6.91188	6.78362	6.82075	8.53583	5.18762	7.52367	5.23778	16.1819	5.28035	52.7722	7.18008	59.658	13.3351	37.8216	6.45665	8.57542	3.90325			3.61448	3.40623	18.5879	18.0154	36.5293	33.0281	34.4151	8.73338
15.3862		-28.7129		-28.7715			21.5746	45.0706		21.8559	15.1497		14.3131	10.8061	3.32435	2.09405	3.35965	2.02928	3.06562	1.7808	14.3468	13.9451	6.91587	6.7872	6.83052	9.23808	5.19578	8.1109	5.24315	16.1865	5.29103	52.9649	7.1933	59.6692	13.3446	38.193	6.47318	8.85308	3.90765			3.63002	3.41283	20.0374	18.2676	36.7239	34.273	34.4407	8.74955
15.3947		-28.7064		-28.7633			21.6106	45.2079		21.8827	15.1859		14.3448	10.8163	3.33232	2.09863	3.3748	2.03792	3.07823	1.7876	14.3545	13.9681	6.92855	6.7916	6.84405	10.1532	5.2061	8.14138	5.2468	16.1898	5.29603	53.0179	7.20445	59.6919	13.3666	38.2109	6.48785	8.9972	3.9425			3.63572	3.41732	20.1265	18.2935	36.752	34.2873	34.4609	8.7595
15.4525		-28.6955		-28.7563			21.6363	45.2203		21.9237	15.2108		14.3595	10.8538	3.33873	2.10115	3.40987	2.04553	3.0881	1.8058	14.362	14.0136	6.93855	6.79565	6.85645	10.18	5.2084	8.30452	5.24962	16.196	5.3033	53.0495	7.21265		13.3748	38.2755	6.50218	9.01538	3.9535			3.97505	3.42082	20.1579	18.3762	37.3544	34.4151	35.1974	8.79407
15.581		-28.6683		-28.751			21.6556	45.3601		21.947	15.7339		15.0726	10.877	3.35062	2.1103	3.41807	2.05355	3.10527	1.81553	14.381	14.0441	6.96413	6.7977	6.86533	11.8021	5.2152	9.23803	5.25427	16.2068	5.31045	53.0645	7.24498		13.3796	38.3486	6.51663	9.02272	3.96188			4.00617	3.4254	20.2127	18.4826	37.3622	34.4407	35.7592	8.81735
15.603		-28.6372		-28.7462			21.6874	45.3963		21.9624	15.7578		15.1781	10.9167	3.3597	2.11322	3.42652	2.06067	3.12102	1.823	14.3893	14.0577	6.97353	6.806	6.86977	15.8471	5.22042	10.1532	5.2598	16.2165	5.3126	53.5218	7.25855		13.3947	38.3907	6.5209	9.33928	3.96703			4.06342	3.43217	20.2994	18.5235	38.305	34.4609	35.8741	8.9284
17.4537		-28.5737		-28.7418			21.7021	45.5307		21.972	24.6476		15.4764	14.0622	3.37485	2.12845	3.44085	2.0757	3.12832	1.8278	14.4025	14.0757	6.9869	6.81332	6.87662	15.8687	5.22553	11.802	5.26385	16.2228	5.3351	55.6075	7.2639		13.4008	38.4738	6.54023	9.37105	3.97505			4.0881	3.43835	20.3147	18.5708	38.3222	35.1973	35.8873	8.96392
17.4975		-28.5649		-28.7374			21.7165	45.5442		21.9825	44.855		15.566	14.0953	3.4017	2.13985	3.45507	2.0824	3.14095	1.83648	14.4116	14.0986	6.99948	6.82073	6.88025	15.8943	5.22867	15.8277	5.27	16.2441	5.35468	55.6282	7.27278		13.4162	38.5138	6.56375	9.38058	3.97748			4.11428	3.44298	20.323	18.5879	39.9798	35.7591	35.8947	8.98157
17.6332		-28.4888		-28.734			21.7637	45.7332		22.0026	44.8771		15.5825	14.1265	3.40992	2.1461	3.467	2.08683	3.14905	1.85688	14.4228	14.1176	7.0064	6.8305	6.8888	15.9043	5.2323	15.8471	5.2762	16.2468	5.3675	55.645	7.2803		13.4421	38.5378	6.5673	9.38893	4.00085			4.19618	3.44815	20.3292	20.0374	40.1628	35.8741	36.7239	9.00183
17.6487		-28.4626		-28.7275			21.856	57.9957		22.0164	44.8914		15.5933	15.0258	3.41812	2.1523	3.48595	2.09857	3.1554	1.86417	14.43	14.1336	7.01668	6.83648	6.89225	15.9123	5.23782	15.8686	5.291	16.2561	5.3737	55.7007	7.2911		13.4543	38.551	6.6375	10.1324	4.00858			4.21192	3.45253	20.346	20.0886	40.5629	35.8873	36.752	9.0119
17.6817		-28.4538		-28.7235			21.8827			22.0363	44.9689		15.5969	15.1151	3.42658	2.1666	3.50163	2.1011	3.16765	1.8749	14.4375	14.1564	7.02623	6.84403	6.90123	15.9293	5.2432	15.9123	5.296	16.2662	5.3786	55.7383	7.3308		13.5523	38.5823	6.67042	10.2815	4.01475			4.2342	3.45595	20.3665	20.1265	40.5999	35.8947	37.3544	9.01778
17.6929		-28.4394		-28.7171			21.9238			22.0651	45.0354		15.612	15.1497	3.4409	2.17313	3.51967	2.11025	3.17275	1.89365	14.4483	14.1664	7.0428	6.8564	6.90555	15.9418	5.24685	15.958	5.29913	16.2708	5.38408	55.7824	7.35525		13.5759	38.6212	6.73018	11.0558	4.02285			4.24388	3.46057	21.7743	20.1579	40.6189	36.5293	37.3621	9.03707
17.8164		-28.4321		-28.7129			21.9471			22.1081	45.2079		15.6335	15.186	3.45512	2.18955	3.55525	2.11318	3.17945	1.90568	14.4552	14.1792	7.05015	6.8653	6.91188	15.9489	5.24967	15.9689	5.30328	16.2742	5.39815	55.8417	7.35813		13.6599	38.6827	6.73895	11.0811	4.04655			4.25347	3.46565	21.7873	20.2126	40.6333	36.7239	37.7951	9.04635
17.8678		-28.4279		-28.7064			21.9625			22.1554	45.2202		15.9956	15.2109	3.46705	2.1943	3.57782	2.11718	3.19738	1.90915	14.4716	14.1907	7.06185	6.8766	6.92265	15.969	5.25983	15.9735	5.31257	16.2881	5.39998	55.8639	7.3673		13.6873	38.7088	6.75232	11.2254	4.06325			4.26175	3.4701	21.8123	20.2993	40.657	36.7519	38.305	9.0524
17.8831		-28.4184		-28.6955			21.972			22.255	45.3601		16.1198	15.7339	3.486	2.2255	3.62085	2.1284	3.20385	1.9212	14.4792	14.208	7.0667	6.88023	6.92855	15.9735	5.2639	16.0023	5.3148	16.2912	5.40315	55.8984	7.37683		14.1859	40.8779	6.78945	11.2491	4.0738			4.26917	3.4732	21.8218	20.3147	40.669	37.3543	39.9798	9.0619
19.0513		-28.4118		-28.6682			21.9826			22.2729	45.3963		18.0453	15.7578	3.54078	2.25323	3.63525	2.13435	3.20843	1.92877	14.4825	14.2185	7.07705	6.9055	6.93855	16.0091	5.267	16.0091	5.3217	16.2998	5.41312	55.9173	7.38938		14.1989	43.2783	6.81022	11.3682	4.0809			4.27508	3.47898	21.841	20.323	40.6935	37.3621	40.1385	9.07062
19.1561		-28.4065		-28.6371			22.0026			22.4468	45.5307		18.063	15.8354	3.5553	2.27818	4.5922	2.1398	3.21595	1.93615	14.4986	14.2357	7.08608	6.91185	6.9641	16.0191	5.27005	16.0191	5.32608	16.3057	5.41843	55.928	7.3927		14.2066	43.4066	6.81725	11.3862	4.08913			4.28125	3.4888	21.8619	20.3292	44.2703	37.7951	40.1628	9.07902
19.1629		-28.402		-28.5904			22.0164			22.4644	45.5441		21.4877	24.6476	3.57788	2.2905	4.61815	2.15225	3.23885	1.94623	14.508	14.2493	7.0891	6.9226	6.98688	16.0218	5.27623	16.0218	5.33078	16.3111	5.43157	55.9327	7.40313		15.5337	43.4821	6.827	13.9567	4.09718			4.28862	3.49432	21.8868	20.3359	44.2948	38.305	40.5629	9.08607
19.1739		-28.3981		-28.5737			22.0364			22.6642	45.7332		21.529	44.855	3.6209	2.31942	4.62935	2.16655	3.24938	1.94867	14.5185	14.2764	7.098	6.92852	6.99945	16.0392	5.28625	16.0355	5.34187	16.3154	5.44158	55.9588	7.4086		20.1521	43.5294	7.08885	13.9895	4.10412			4.2982	3.49898	21.9079	20.346	44.3066	38.3222	40.5999	9.09705
19.8216		-28.3869		-28.5649			22.0651			22.709	57.7698		21.5463	44.8772	3.6353	2.33965	4.63762	2.17307	3.2585	1.95772	14.5266	14.2852	7.10463	6.93853	7.00638	16.0519	5.29105	16.0391	5.3472	16.3236	5.44402	56.0721	7.41507		20.1593	43.6135	7.1152	14.1815	4.1204			4.31018	3.50705	21.9212	20.3665	44.3185	39.9798	40.6189	9.10443
19.8741		-28.3805		-28.4887			22.1081			22.7459	57.9956		21.5746	44.8914	4.59225	2.3573	4.6624	2.19425	3.26675	1.96012	14.5352	14.299	7.10845	6.96408	7.01665	16.0577	5.29605	16.0477	5.35465	16.3266	5.45458	56.106	7.42565		20.1962	43.6466	7.1204	14.2794	4.13007			4.31712	3.5111	21.9297	20.3757	44.325	40.1211	40.6333	9.11092
19.9795		-28.375		-28.4626			22.1555			22.7852			21.6106	44.9689	4.6182	2.38002	4.67298	2.23675	3.2722	1.96667	14.5501	14.3103	7.11172	6.98685	7.0262	16.0709	5.29915	16.0577	5.36078	16.3408	5.46225	56.1652	7.4337		25.0746	43.7196	7.13272	14.311	4.15942			4.33258	3.51817	21.953	21.7872	44.3307	40.5998	40.669	9.11475
20.3513		-28.3682		-28.4538			22.255			22.9723			21.6363	45.0355	4.62937	2.40053	4.70308	2.25318	3.28052	1.9707	14.5563	14.3208	7.12085	7.00633	7.03723	16.0783	5.30333	16.0663	5.37368	16.3463	5.4659	56.1841	7.44928		25.1213	43.9689	7.15268	14.4992	4.1658			4.33878	3.52802	21.9581	21.8123	44.3563	40.6189	40.6935	9.12378
20.5455		-28.3599		-28.4394			22.2729			23.0559			21.6556	45.0705	4.63765	4.21028	4.71007	2.27815	3.29323	1.97243	14.5702	14.3323	7.12852	7.01663	7.0428	16.0806	5.31045	16.0783	5.37857	16.3519	5.47585	56.2028	7.45685		25.2259	44.0228	7.16685	14.6475	4.1899			4.3854	3.53803	21.9708	21.8218	44.366	40.6333	40.7147	9.13027
20.832		-28.3503		-28.432			22.4469			23.0884			21.6873	45.2079	4.66245	4.24817	4.71585	2.28515	3.29937	1.97565	14.683	14.3434	7.13438	7.02618	7.06185	16.0862	5.3126	16.0806	5.38908	16.3584	5.47823	56.3342	7.46012		25.4158	44.0425	7.18005	14.8378	4.2106			4.74475	3.54977	21.9802	21.8409	44.3704	40.657	44.2505	9.1324
21.4319		-28.3436		-28.4278			22.6642			23.1321			21.7021	45.2202	4.67302	4.29352	4.72845	2.29045	3.30532	1.98093	14.7103	14.3468	7.1939	7.04277	7.0667	16.0931	5.31485	16.0881	5.39813	16.3633	5.48585	56.3739	7.46258		25.4255	45.8032	7.20442	14.8603	4.22335			5.23065	3.5547	21.9998	21.8619	44.3822	40.669	44.2703	9.144
21.4494		-28.3344		-28.4184			22.709			23.1505			21.7165	45.3601	4.70312	4.31837	4.7398	2.2975	3.32435	1.98558	14.724	14.3545	7.23053	7.0501	7.07705	16.1008	5.32175	16.093	5.39992	16.3713	5.49573	56.4025	7.46978		25.4359	46.7912	7.21263	14.907	4.23038			5.2812	3.56085	22.0194	21.9079	44.3948	40.6935	44.2948	9.1562
21.4618		-28.3184		-28.4118			22.746			23.1697			21.7636	45.3963	4.71012	4.36303	4.7459	2.30587	3.3323	1.99095	14.7493	14.3619	7.36458	7.05455	7.08605	16.1128	5.32613	16.1175	5.40313	16.3982	5.51823	56.4079	7.48045		25.4441	46.8922	7.2195	14.9242	4.2359			5.30513	3.577	22.0226	21.9297	44.4047	40.7146	44.3066	9.17388
21.8989		-28.2991		-28.4064			22.7852			23.2201			21.856	45.5307	4.7285	4.39372	4.75605	2.31937	3.3387	1.994	14.7611	14.3753	7.3972	7.0618	7.08908	16.1175	5.33082	16.1218	5.40895	16.405	5.5232	56.4427	7.5217		25.4577	52.322	7.234	14.9648	4.2449			5.3223	3.58252	22.0665	21.9396	44.4138	44.2505	44.3185	9.18282
28.6401		-28.2856		-28.402			22.9724			23.245			21.8827	45.5442	4.73985	4.45458	4.78193	2.3396	3.35062	1.99743	14.771	14.381	7.41467	7.077	7.09797	16.1218	5.33512	16.1333	5.4131	16.4252	5.5496	56.4624	7.53175		25.4719	52.3349	7.25855	15.0584	4.25418			5.40275	3.58862	22.1047	21.9581	44.4216	44.2702	44.325	9.18783
28.6932		-28.2706		-28.398			23.0559			23.2752			21.9238	45.7332	4.74595	4.5059	4.7919	2.34755	3.35968	2.01682	14.7835	14.3893	7.43727	7.08603	7.1046	16.1276	5.34192	16.144	5.4184	16.4315	5.56077	56.4904	7.54258		28.9555	52.3644	7.26387	15.0791	4.2663			5.41338	3.59147	22.137	21.9708	44.4246	44.2947	44.3307	9.19402
28.729		-28.2619		-28.39			23.0885			23.3736			21.947	57.7698	4.75213	4.5157	4.79873	2.35725	3.37482	2.02542	14.7939	14.4025	7.44573	7.08905	7.10843	16.1333	5.34725	16.1496	5.42572	16.4424	5.56947	56.5302	7.55793		28.9774	52.3817	7.2842	15.0906	4.27147			5.5612	3.59612	22.1623	21.9802	44.4428	44.325	44.3399	9.2014
28.7394		-28.2493		-28.3868			23.1322			23.4132			21.9624	57.9957	4.75608	4.55025	4.81158	2.37997	3.39158	2.0293	14.8037	14.4116	7.45383	7.09795	7.11172	16.1412	5.3547	16.1534	5.44155	16.4465	5.57913	56.5471	7.56003		35.792	52.397	7.2911	15.1201	4.28765			5.58237	3.60602	22.1746	21.9998	44.4467	44.3307	44.3494	9.204
28.7723		-28.2422		-28.3804			23.1506			23.8775			21.972		4.7628	4.56093	4.8178	2.40048	3.40168	2.03797	14.8117	14.4228	7.46585	7.10457	7.1285	16.1496	5.36752	16.1593	5.444	16.4574	5.58343	58.5346	7.60968		35.9009	52.4567	7.30455	15.1253	4.31797			5.60328	3.61265	22.2006	22.0194	44.4577	44.3399	44.3562	9.21375
28.7942		-28.2091		-28.375			23.1698			23.9366			21.9825		4.78195	4.56835	4.83015	4.21023	3.40992	2.04555	14.821	14.4299	8.2209	7.1117	7.13435	16.1534	5.37373	16.1702	5.4508	16.4659	5.59125	58.559	7.61862		37.2502	52.4885	7.3119	15.1298	4.36155			5.72283	3.61872	22.2441	22.0428	44.4625	44.3562	44.366	9.21895
28.8133		-28.1755		-28.3682			23.1913			24.2386			22.0026		4.79195	4.58397	4.83625	4.24812	3.4181	2.05357	14.8295	14.4375	8.2769	7.1208	7.1939	16.1654	5.3786	16.1748	5.45317	16.4765	5.59795	58.6636	7.63033		37.3069	52.5256	7.32817	15.1357	4.3676			5.951	3.62095	22.2588	22.0491	44.4668	44.366	44.3704	9.2331
28.8225		-28.1583		-28.3598			23.2201			24.26			22.0164		4.79878	4.59145	4.83975	4.29347	3.42655	2.0607	14.837	14.4483	8.3015	7.12847	7.2305	16.1702	5.38912	16.1819	5.45455	16.489	5.60768	58.708	7.64385		48.5004	52.5715	7.3581	15.1416	4.3753			5.95648	3.62617	22.2743	22.0665	44.4766	44.3704	44.3884	9.24393
28.8671		-28.1526		-28.3544			23.2451			24.3005			22.0364		4.8051	4.60117	4.846	4.31832	3.4409	2.06285	14.8557	14.4552	8.31855	7.13432	7.36455	16.1819	5.39815	16.1898	5.46223	16.4938	5.6163	58.761	7.65573		48.5359	52.5922	7.36265	15.6429	4.38485			5.9611	3.62898	22.3029	22.1047	44.4871	44.3821	44.4047	9.25305
28.8858		-28.1442		-28.3503			23.2753			24.335			22.0651		4.81163	4.61313	4.85275	4.34842	3.4551	2.07203	14.8616	14.4635	8.3334	7.19385	7.39083	16.196	5.39998	16.196	5.46587	16.4995	5.6184	58.7872	7.67167		48.5417	52.7722	7.3673	15.7052	4.3883			5.9678	3.6329	22.3781	22.137	44.4966	44.3884	44.4138	9.2668
29.9676		-28.1368		-28.3436			23.3736			24.3482			22.1081		4.81785	4.6227	4.8568	4.36297	3.48597	2.07572	14.8723	14.4716	8.33882	7.41465	7.39717	16.2033	5.40315	16.2068	5.47583	16.5049	5.62882	58.8184	7.69132		50.6542	52.9477	7.3738	15.7175	4.39347			5.97665	3.63782	22.4338	22.1623	44.5041	44.4046	44.4246	9.28112
33.1973		-28.1287		-28.3344			23.4133			24.3803			22.1555		4.8302	4.63408	4.86372	4.39367	3.50165	2.08243	14.8764	14.4792	8.35415	7.4257	7.41467	16.2068	5.409	16.2228	5.48583	16.5304	5.63425	58.9075	7.82447		50.6637	52.9648	7.3768	15.721	4.39872			6.10525	3.6399	22.5763	22.1746	44.517	44.4138	44.4314	9.29242
33.2408		-28.1236		-28.3183			23.8776			24.4158			22.255		4.8363	4.64248	4.8719	4.47837	3.5197	2.08685	14.8808	14.4825	8.42127	7.44567	7.42575	16.2126	5.41845	16.2276	5.4918	16.5347	5.64487	58.9289	7.87253		50.671	53.0179	7.38935	15.9273	4.40265			6.13625	3.6488	22.658	22.2006	44.5206	44.4216	44.4427	9.30242
33.2857		-28.1118		-28.2991			23.9367			24.4294			22.2729		4.8398	4.65487	4.8808	4.48712	3.54075	2.09077	14.887	14.4893	8.44427	8.1362	7.43725	16.2228	5.42152	16.2318	5.4957	16.5466	5.65765	58.9571	7.89687		51.1427	53.0495	7.3927	16.0037	4.41523			6.18602	3.65205	22.6911	22.2588	44.5271	44.4246	44.4467	9.30723
33.9288		-28.1075		-28.2856			24.2387			24.4516			22.4469		4.84603	4.67432	4.89222	4.51565	3.5553	2.09402	14.8927	14.4986	8.45707	8.22085	7.4457	16.2276	5.42575	16.2384	5.49913	16.5818	5.6648	58.9756	7.90742		51.153	53.0645	7.40313	16.0288	4.42665			6.22128	3.65937	22.7075	22.2743	44.5414	44.4314	44.4577	9.3172
35.4329		-28.0986		-28.2705			24.2601			24.4872			22.4644		4.8528	4.6868	4.89923	4.53113	3.57788	2.0986	14.9108	14.5079	8.46462	8.30145	7.4538	16.2385	5.4349	16.2441	5.50432	16.5886	5.67272	58.9848	7.98433		51.1711	53.5218	7.40857	16.0371	4.4309			6.2915	3.66173	22.7307	22.3028	44.547	44.4427	44.4625	9.32705
35.5274		-28.0891		-28.2619			24.3005			24.4998			22.6642		4.85685	4.71382	4.91317	4.5425	3.62087	2.11028	14.9136	14.5185	8.48667	8.30695	7.46582	16.2441	5.4416	16.2467	5.50948	16.5915	5.68845	59.0073	7.99308		51.1832	55.6075	7.42563	16.0489	4.4427			6.30865	3.67565	22.7691	22.3467	44.5562	44.4466	44.4668	9.35373
35.5791		-28.0868		-28.2492			24.3351			24.5136			22.709		4.86378	4.72205	4.91972	4.56088	3.63528	2.1132	14.9274	14.5266	8.49493	8.31847	8.13622	16.2534	5.44405	16.2561	5.51275	16.5994	5.69605	59.0219	8.01142		51.1966	55.645	7.43368	16.069	4.44878			6.31735	3.6785	22.8388	22.378	44.57	44.4577	44.4871	9.3596
35.587		-28.0817		-28.2421			24.3482			24.6248			22.746		4.87195	4.73365	4.92708	4.56832	4.59223	2.1172	14.9382	14.5352	8.50088	8.33335	8.22087	16.2561	5.45083	16.2661	5.5182	16.6152	5.74367	59.0315	8.02952		51.2301	55.6803	7.4391	16.0987	4.45177			6.32407	3.68538	22.8633	22.4338	44.5752	44.4624	44.4966	9.37048
35.5955		-28.0637		-28.2313			24.3804			24.7002			22.7852		4.88085	4.75755	4.9305	4.58392	4.61817	2.12845	14.9509	14.55	8.50427	8.33878	8.27688	16.2662	5.45322	16.2708	5.5261	16.6212	5.76682	59.0397	8.04583		51.2443	55.7007	7.4435	16.1043	4.45592			6.33282	3.69515	22.9322	22.5363	44.5836	44.4668	44.5041	9.38627
35.6163		-28.0571		-28.209			24.4159			24.8881			22.9723		4.88725	4.76647	4.93748	4.5914	4.62937	2.13437	14.957	14.5563	8.51115	8.3541	8.30147	16.2708	5.45458	16.2742	5.53022	16.6433	5.77187	59.0543	8.0621		51.4631	55.717	7.45683	16.1139	4.4607			6.48247	3.70047	22.9595	22.658	44.5896	44.4765	44.517	9.39692
35.6797		-28.0421		-28.1755			24.4295			24.907			23.0559		4.89227	4.77027	4.94555	4.60112	4.63765	2.13983	14.9667	14.5701	8.51383	8.44422	8.30697	16.2742	5.46225	16.2839	5.55475	16.6522	5.7794	59.0667	8.08117		52.0312	55.7383	7.46975	16.1321	4.47107			6.4925	3.70485	22.9751	22.6911	44.5994	44.4965	44.5206	9.40595
35.7122		-28.0374		-28.1583			24.4516			24.9134			23.0885		4.89925	4.7803	4.96555	4.62265	4.64925	2.14608	14.9741	14.683	8.5351	8.45702	8.31852	16.284	5.46593	16.2881	5.56072	16.6584	5.80255	59.1002	8.08545		53.5849	55.7824	7.48045	16.3772	4.47537			6.50033	3.7206	22.985	22.7074	44.605	44.5041	44.5271	9.42355
35.7306		-28.0252		-28.1525			24.4872			24.9333			23.1322		4.9271	4.78585	4.97537	4.63403	4.66242	2.15227	14.9846	14.7103	8.5583	8.46457	8.33338	16.2881	5.4705	16.2912	5.5648	16.6629	5.81015	59.1141	8.09677		53.5964	55.795	7.50475	16.5812	4.47698			6.50898	3.73543	22.994	22.7306	44.6143	44.5205	44.5414	9.44115
35.7439		-28.0191		-28.1442			24.4999			24.9402			23.1506		4.93055	4.79347	4.98142	4.64243	4.673	2.16657	14.9967	14.724	8.56615	8.48663	8.35412	16.2912	5.47588	16.2971	5.56945	16.6672	5.83	59.1299	8.11952		53.6129	55.8416	7.5217	16.5963	4.49915			6.52112	3.73963	23.0089	22.7691	44.6193	44.527	44.547	9.46242
35.7709		-28.0131		-28.1368			24.5137			24.9526			23.1697		4.93752	4.79758	5.0764	4.65482	4.7031	2.1731	15.0117	14.7493	8.59677	8.50083	8.44427	16.2972	5.48125	16.3111	5.57465	16.6699	5.84997	59.1411	8.12593		53.6207	55.8639	7.53172	16.6073	4.50277			6.52945	3.74995	23.021	22.8388	44.6336	44.5414	44.5562	9.4948
36.3214		-27.9968		-28.1286			24.6248			24.9862			23.1913		4.9456	4.80577	5.11242	4.67427	4.7101	2.18953	15.0223	14.7611	8.6049	8.5111	8.46462	16.3057	5.49185	16.3154	5.5791	16.6801	5.93928	59.1549	8.1374		53.6545	55.8984	7.55793	16.6156	4.5151			6.88718	3.7526	23.0308	22.8633	44.6398	44.5469	44.5641	9.49845
36.3441		-27.9811		-28.1235			24.7002			25.0048			23.2201		4.9656	4.80772	5.37322	4.68675	4.71587	2.19428	15.0328	14.771	8.61518	8.51378	8.4779	16.3111	5.49573	16.3266	5.5834	16.6849	5.94088	59.2099	8.14325		53.6921	55.9173	7.56	17.3083	4.51807			6.89783	3.76295	23.0472	22.8958	44.6435	44.5562	44.5699	9.50675
37.6086		-27.9752		-28.1117			24.8192			25.0139			23.245		4.97543	4.81628	5.39248	4.71375	4.72848	2.22547	15.0392	14.7835	8.63593	8.53505	8.4949	16.3154	5.49918	16.3305	5.58737	16.6885	5.9458	59.2328	8.14862		53.7515	55.928	7.58007	17.3207	4.52487			6.91325	3.76843	23.0502	22.9321	44.6598	44.564	44.5752	9.51672
39.2888		-27.9709		-28.1075			24.8882			25.0292			23.2752		4.98147	4.82308	5.41298	4.722	4.73982	2.23678	15.0451	14.7939	8.64382	8.55825	8.50085	16.3236	5.50953	16.3408	5.5912	16.6942	5.95413	59.3217	8.1577		53.7567	55.9327	7.59457	17.462	4.53202			6.9252	3.7707	23.0599	22.9594	44.6636	44.5752	44.5896	9.61845
39.322		-27.9554		-28.0986			24.907			25.0502			23.3736		5.07645	4.83143	5.42815	4.73362	4.74592	2.27818	15.049	14.8037	8.64883	8.5661	8.50425	16.3266	5.5128	16.3463	5.59793	16.7006	5.95913	59.3785	8.17725		53.8364	56.0721	7.60965	17.8026	4.53618			7.0786	3.77745	23.0708	22.9751	44.6774	44.5836	44.5994	9.734
39.3654		-27.9264		-28.0891			24.9402			25.0632			23.4133		5.09307	4.835	5.45285	4.74585	4.7521	2.28518	15.0565	14.8117	8.65188	8.58343	8.53508	16.3306	5.51825	16.3519	5.60257	16.7037	5.96582	59.4036	8.18555		53.8605	56.0833	7.6186	17.8448	4.54927			7.08785	3.78293	23.0806	22.994	44.6897	44.5896	44.605	9.76647
39.4386		-27.9122		-28.0867			24.9526			25.0682			23.8775		5.11247	4.84403	5.46365	4.7575	4.75608	2.29047	15.0684	14.821	8.68337	8.59672	8.56612	16.3408	5.52323	16.3632	5.61105	16.7116	5.97002	59.4488	8.40175		53.8765	56.1059	7.69132	18.559	4.55403			7.103	3.7879	23.0897	23.0088	44.6944	44.6049	44.6143	9.78823
39.4532		-27.9016		-28.0817			24.9796			25.0785			23.9367		5.37327	4.8488	5.4832	4.76642	4.76278	2.29752	15.0721	14.8295	8.70008	8.60485	8.58347	16.3463	5.52615	16.3713	5.61838	16.7186	5.97577	59.6242	8.53225		53.9644	56.1247	7.82445	18.5863	4.56715			7.1077	3.7935	23.1118	23.0209	44.7037	44.6193	44.6193	10.4693
39.4687		-27.897		-28.0694			24.9863			25.0997			24.2386		5.39253	4.85135	5.50863	4.77022	4.78195	2.3059	15.0809	14.837	8.73595	8.61513	8.59675	16.3519	5.53027	16.3795	5.62122	16.7262	5.98372	59.658	8.5786		53.9841	56.1652	7.8725	18.6125	4.59448			7.11667	3.79553	23.1181	23.0308	44.7191	44.6336	44.6336	10.5669
40.9686		-27.8864		-28.0637			25.0048			25.1117			24.2601		5.41303	4.8683	5.5187	4.78025	4.79192	2.31942	15.0941	14.8422	8.75655	8.63588	8.60487	16.3585	5.53507	16.3825	5.6288	16.733	5.99755	59.6692	8.60252		54.0267	56.184	7.89685	19.0391	4.59715			7.13037	3.80955	23.1242	23.0502	44.726	44.6398	44.6398	10.6451
42.0739		-27.8768		-28.057			25.014			25.1233			24.3005		5.4529	4.8771	5.52605	4.7858	4.79875	2.33962	15.1142	14.8557	8.77248	8.64377	8.6359	16.3633	5.54103	16.3925	5.63173	16.7375	6.00338	59.9051	8.60848		55.9164	56.2028	7.9284	19.0982	4.61045			7.13915	3.81375	23.1303	23.0599	44.733	44.6435	44.6435	12.7426
42.0877		-27.8725		-28.0421			25.0292			25.1423			24.3351		5.4637	4.88643	5.5377	4.79753	4.80508	2.34757	15.126	14.8615	8.79037	8.65185	8.6438	16.3796	5.54373	16.3982	5.63422	16.7439	6.0097		8.63893		55.9802	56.3341	7.96545	19.2609	4.61665			7.3195	3.82465	23.1335	23.066	44.751	44.6467	44.6468	13.0379
42.3507		-27.8669		-28.0374			25.0503			25.1636			24.3482		5.48325	4.89168	5.54608	4.80575	4.81163	2.35728	15.1598	14.8723	8.802	8.66863	8.65188	16.3825	5.5496	16.405	5.64485	16.751	6.01668		8.6576		56.4436	56.349	7.9843	19.2764	4.62852			7.3284	3.8366	23.1474	23.0708	44.76	44.6597	44.6598	14.2674
42.3796		-27.8618		-28.0251			25.0633			25.1782			24.3803		5.50868	4.89693	5.55505	4.80767	4.81783	2.38	15.1798	14.8764	8.82563	8.70003	8.66865	16.3925	5.5548	16.4252	5.64917	16.7708	6.02358		8.6701		56.4887	56.3739	7.99305	19.2916	4.63488			7.3514	3.84675	23.1567	23.0806	44.7748	44.6897	44.6773	14.2844
42.9308		-27.8576		-28.0191			25.0683			25.2074			24.4159		5.51875	4.90168	5.56297	4.81623	4.8363	2.4005	17.0002	14.8808	8.83305	8.70547	8.68335	16.3983	5.56077	16.4315	5.6538	16.7876	6.06005		8.7675		56.5333	56.3858	8.0114	19.4203	4.63933			7.37385	3.85323	23.1679	23.0896	44.7919	44.6944	44.6897	14.3162
43.0334		-27.852		-27.9968			25.0786			25.6744			24.4295		5.5261	4.90508	5.56827	4.81915	4.83978	4.21025	17.0723	14.887	8.8407	8.7359	8.7055	16.4127	5.5695	16.4424	5.65763	16.7935	6.08922		8.8261		56.6822	56.4025	8.01993	19.4519	4.64475			7.41263	3.85573	23.1752	23.0924	44.8013	44.719	44.6944	14.3231
44.9808		-27.848		-27.9811			25.0998			25.8011			24.4516		5.54612	4.91143	5.57413	4.82303	4.84603	4.24815	17.0801	14.8927	8.84783	8.77245	8.73595	16.42	5.5747	16.4574	5.66477	16.8019	6.48695		9.08795		56.7546	56.4079	8.0295	19.7927	4.65452			7.60902	3.87215	23.1878	23.1033	44.8159	44.7329	44.7037	14.34
45.246		-27.8397		-27.9752			25.1118			25.8275			24.4872		5.5551	4.9166	5.58023	4.83138	4.85278	4.29352	17.1017	14.9003	8.85335	8.79032	8.75652	16.4252	5.57913	16.4614	5.6727	16.8082	6.56152		9.10933		56.7851	56.4426	8.03615	19.9857	4.6664			7.61937	3.87957	23.1916	23.1117	44.8311	44.7423	44.719	14.3803
45.2694		-27.8311		-27.9709			25.1234			25.8504			24.4999		5.56832	4.92335	5.58422	4.83495	4.85682	4.31835	17.1152	14.9108	8.85528	8.80195	8.77248	16.4364	5.58343	16.4659	5.6807	16.8138	6.89023		11.2946		56.8316	56.4534	8.0458	19.998	4.6728			7.6406	3.88543	23.2031	23.1181	44.8572	44.7509	44.726	14.3888
45.6528		-27.809		-27.9554			25.1636			25.8931			24.5137		5.57418	4.92633	5.59058	4.844	4.86378	4.34847	17.1288	14.9136	8.85862	8.81097	8.811	16.4425	5.5874	16.4708	5.68583	16.8223	6.92138		11.3044		56.8439	56.4624	8.0533	20.0055	4.6938			8.03047	3.89018	23.2145	23.1242	44.8661	44.7747	44.7329	14.4489
45.7923		-27.7988		-27.9264			25.1782			25.9205			24.6248		5.58427	4.9328	5.59577	4.8513	4.87195	4.363	17.1425	14.9208	8.8697	8.81827	8.8183	16.4465	5.59795	16.489	5.6884	16.8287	6.9378		11.5305		57.0269	56.4903	8.0621	20.0181	4.69712			8.12435	3.8947	23.23	23.1335	44.8832	44.7849	44.7423	14.4585
46.4838		-27.7924		-27.9122			25.4001			26.0085			24.7002		5.59063	4.93645	5.60145	4.86003	4.88082	4.3937	17.1621	14.9274	8.8795	8.82558	8.83302	16.4526	5.60262	16.4938	5.69602	16.8436	6.9705		11.5594		57.1912	56.5302	8.07665	20.4164	4.70345			8.30457	3.90322	23.24	23.1474	44.9058	44.7919	44.7509	14.4987
47.1096		-27.7815		-27.9016			25.6745			27.014			24.8192		5.59582	4.94187	5.60985	4.86825	4.88722	4.45455	17.1759	14.9382	8.88777	8.833	8.8478	16.4574	5.6077	16.4994	5.70405	16.8648	6.98797		11.5779		57.602	56.5471	8.08113	20.5011	4.71045			8.32413	3.90765	23.2743	23.1567	47.3354	44.8012	44.7599	14.5211
48.1546		-27.7762		-27.8969			25.8012			31.7201			24.8538		5.60147	4.94597	5.6248	4.87418	4.89227	4.4784	17.1892	14.9444	8.89118	8.84065	8.85332	16.466	5.6111	16.5048	5.7076	16.8809	7.0052		12.1222		58.499	58.5346	8.09677	20.621	4.71767			8.37115	3.91657	24.0158	23.1679	47.3749	44.8159	44.7748	14.528
48.2982		-27.7595		-27.8915			25.8276			31.7446			24.8882		5.6099	4.95132	5.6348	4.87705	4.89925	4.48715	17.201	14.9509	8.89315	8.84778	8.85528	16.4765	5.61843	16.512	5.7141	16.8904	7.01195		12.2091		58.7314	58.559	8.1259	20.6359	4.71975			8.3915	3.9249	24.045	23.1751	49.2993	44.831	44.7849	14.5375
48.496		-27.7527		-27.8864			25.8504			31.7692			24.907		5.61412	4.96195	5.65085	4.88312	4.90583	4.50587	17.2182	14.9569	8.90067	8.85858	8.8586	16.4796	5.62127	16.5156	5.7222	16.8994	7.0307		12.3644		58.9398	58.5747	8.1374	20.6599	4.72738			8.40938	3.93235	24.1808	23.1878	49.3197	44.8423	44.8013	14.5522
48.6679		-27.7466		-27.8768			25.8657			31.7794			24.9135		5.62485	4.96715	5.6681	4.88638	4.9132	4.51567	17.2266	14.9667	8.9057	8.86272	8.8697	16.486	5.62885	16.5207	5.72615	16.9067	7.55085		12.4273		59.1745	58.6019	8.14322	20.7353	4.73377			8.45515	3.95078	24.1932	23.2031	50.3622	44.8572	44.8159	14.5642
49.5412		-27.7422		-27.8725			25.8931			31.8207			24.9333		5.63485	4.97425	5.67195	4.89163	4.91975	4.53115	17.2338	14.9741	8.91935	8.86965	8.89115	16.489	5.63427	16.5243	5.74362	16.909	8.2439		12.4509		59.2528	58.6636	8.1486	20.7796	4.73945			8.53898	3.9535	24.2031	23.2145	50.9342	44.8661	44.8311	14.5929
49.5791		-27.7375		-27.8669			25.9205			31.8404			24.9402		5.6509	4.98203	5.67915	4.89687	4.9271	4.54253	17.2624	14.9795	8.93365	8.87947	8.90065	16.4938	5.6449	16.5346	5.75085	16.932	8.2723		12.4772		59.406	58.708	8.15767	20.7894	4.75232			8.55255	3.97503	24.2102	23.23	53.1711	44.8832	44.8423	14.7132
49.6948		-27.7353		-27.8618			26.0086			31.8854			24.9526		5.6792	4.99198	5.68385	4.9016	4.93053	4.55025	17.2914	14.9967	8.93995	8.89113	8.90568	16.4995	5.64923	16.5466	5.7668	16.9473	8.8936		12.5194		59.4415	58.761	8.17722	20.7995	4.75687			8.5579	3.97745	24.2226	23.24	53.5684	44.9057	44.8572	14.7239
49.797		-27.7292		-27.8576			31.7202			31.9162			24.9796		5.6839	5.00058	5.6985	4.90503	4.93752	4.5609	17.3073	15.0059	8.94477	8.90062	8.9265	16.5049	5.65385	16.5523	5.79005	16.9588	8.92565		12.5327		59.5482	58.7872	8.18553	20.8205	4.77097			8.56835	3.98683	24.2336	23.2743	53.9922	47.3354	44.8661	14.7433
49.819		-27.7246		-27.852			31.7447			32.2905			24.9863		5.69855	5.01735	5.71047	4.91137	4.94557	4.56835	17.3257	15.0117	8.94875	8.90565	8.93362	16.5121	5.65768	16.5652	5.80253	16.9708	8.94985		12.5411		59.5775	58.8184	8.50725	21.4739	4.7795			8.5754	3.99417	24.2401	24.0158	54.1093	49.2993	44.9057	14.7871
49.8289		-27.7173		-27.848			31.7692			32.3376			25.0048		5.70603	5.023	5.7154	4.91655	4.95118	4.58395	17.3364	15.0165	8.95535	8.9119	8.93995	16.5156	5.66153	16.5726	5.81013	16.9944	9.36202		12.5573		59.602	58.8784	8.54278	21.5598	4.79328			8.85305	4.00085	24.2476	24.045	54.6368	49.7767	47.3354	14.7991
49.8793		-27.7089		-27.831			31.8208			32.358			25.014		5.71052	5.91695	5.72863	4.9233	4.96558	4.59143	17.3494	15.0223	8.9624	8.9193	8.94477	16.5208	5.6648	16.5818	5.82995	17.0042	9.37257		12.574		59.6681	58.9074	8.55275	21.5729	4.79695			9.00845	4.00858	24.2743	24.1808	54.6574	50.3621	49.2993	14.813
49.9013		-27.7028		-27.8089			31.8405			32.3744			25.0292		5.71545	5.945	5.7422	4.92628	4.97543	4.60115	17.3563	15.0328	8.96837	8.9336	8.94872	16.5347	5.6703	16.5885	5.84992	17.015	9.40232		12.5861		59.6802	58.9289	8.57285	21.9459	4.80342			9.01535	4.02285	24.2829	24.1931	54.6788	50.9514	49.3197	14.8264
49.949		-27.692		-27.7988			31.9162			32.3906			25.0503		5.72867	5.9543	5.76698	4.9364	4.98147	4.6131	17.364	15.0392	8.97283	8.94473	8.9502	16.5467	5.67272	16.5914	5.85325	17.0416	9.42388		12.5908		59.829	58.9571	8.57858	21.9542	4.80575			9.0227	4.02975	24.2918	24.2336	54.69	53.171	49.7767	14.8335
49.9644		-27.6896		-27.7924			32.2906			32.4402			25.0633		5.74225	5.96547	5.8449	4.95127	5.07643	4.6227	17.3767	15.045	8.98133	8.9487	8.95533	16.5586	5.68072	16.5994	5.86405	17.0462	9.4375		12.6132		59.9402	58.9756	8.65757	21.9627	4.81198			9.0318	4.06323	24.2988	24.2401	54.7079	53.5683	50.3622	14.8633
51.382		-27.6741		-27.7815			32.3377			34.1656			25.0683		5.76703	5.97368	5.89682	4.9619	5.09307	4.63405	17.3849	15.049	8.9857	8.9553	8.96837	16.5727	5.68588	16.6102	5.88375	17.0516	9.48455		12.6564		59.9935	58.9848	8.72552	21.9766	4.81745			9.33928	4.08087	24.3068	24.2476	54.7366	53.9921	50.9342	14.8728
51.4691		-27.4948		-27.7762			32.358			34.1767			25.0786		5.84495	5.98385	5.91645	4.9742	5.11245	4.64248	17.3926	15.0565	8.99082	8.96835	8.9728	16.5819	5.69608	16.6212	5.89053	17.0678	9.51788		12.6677			58.9916	8.76747	22.0196	4.8331			9.3525	4.09715	24.3158	24.2602	54.7483	54.0416	50.9515	14.891
51.9649		-27.4623		-27.7669			32.3744			34.375			25.0998		5.89687	5.9891	5.9413	4.98198	5.37325	4.65487	17.4089	15.0683	9.00398	8.97278	8.9813	16.5886	5.7007	16.6328	5.90015	17.0853	9.52995		12.6716			59.0218	8.82607	22.8286	4.83545			9.3624	4.10412	24.3333	24.2742	54.7564	54.1093	53.1431	14.9061
51.9798		-26.8481		-27.7595			32.3907			34.3917			25.1118		5.91648	6.0347	5.95155	4.99193	5.3925	4.6743	17.4137	15.0721	9.01195	8.98128	8.98568	16.5915	5.7041	16.6395	5.91145	17.103	9.70128		12.6842			59.0396	9.08793	22.8394	4.84108			9.37102	4.11062	24.3371	24.2829	54.763	54.6573	53.171	14.9225
51.9932		-26.8332		-27.7527			32.4403			34.4149			25.1233		5.94135	6.04563	5.9585	5.0103	5.413	4.68677	17.4211	15.0809	9.01603	8.98565	8.9908	16.5995	5.70765	16.6432	5.91892	17.1074	9.72875		12.6895			59.0543	11.3044	23.1061	4.85947			9.38055	4.1204	24.3462	24.2918	54.7741	54.6788	53.5684	14.9314
52.373		-26.8168		-27.7466			34.1656			34.4268			25.1423		5.9516	6.05565	7.14475	5.01355	5.4282	4.7138	17.4375	15.094	9.02195	8.99077	9.00395	16.6067	5.71812	16.6492	5.9297	17.1203	9.75052		12.6965			59.0642	11.4822	23.234	4.88042			9.3889	4.13267	24.3522	24.2988	54.8148	54.6899	53.9921	14.9433
52.395		-26.5988		-27.7421			34.1767			34.5077			25.1636		7.1448	6.06332	7.17568	5.0173	5.4529	4.72203	17.4437	15.126	9.03877	9.00393	9.01603	16.6103	5.72225	16.6521	5.9324	17.1445	10.0183		12.7017			59.0667	11.5176	23.2696	4.89808			10.0677	4.13877	24.3588	24.3068	54.8259	54.7079	54.0416	14.9529
52.4992		-26.2721		-27.7375			34.3918			39.2796			25.1782		7.1906	6.07305	7.19055	5.02295	5.4637	4.73365	17.4514	15.1318	9.04915	9.016	9.02192	16.6152	5.7262	16.6584	5.93923	17.1595	10.0328		12.712			59.0851	11.5305	23.4139	4.91092			10.0801	4.15402	24.3697	24.3109	54.8329	54.7219	54.1093	14.9842
52.5604		-26.2411		-27.7352			34.4149			39.3552			25.1882		7.20005	6.09323	7.19998	5.03425	5.48325	4.7459	17.4581	15.1598	9.05602	9.0219	9.0316	16.6212	5.7365	16.6629	5.94085	17.1724	10.0685		12.7164			59.1002	11.543	23.4267	4.91645			10.1324	4.1594	24.3842	24.3158	54.8601	54.7365	54.6367	14.9955
52.5744		-26.2169		-27.7292			34.5078			41.2537			25.2074		7.21068	6.10883	7.21063	5.9169	5.50865	4.75753	17.4643	15.1798	9.05965	9.03158	9.03877	16.6275	5.75087	16.6671	5.94578	17.1867	10.077		12.7296			59.1141	11.5779	23.4411	4.92673			10.2815	4.1658	24.4079	24.3255	54.87	54.7564	54.6573	15.0183
52.5831		-26.1824		-27.7245			39.2797			41.5543			25.4001		7.24005	7.28805	7.2236	5.92783	5.51875	4.76645	17.4698	16.9561	9.0676	9.03875	9.04915	16.6328	5.7533	16.6699	5.9541	17.1984	10.1304		12.7336			59.1299	11.5892	23.5869	4.9288			10.3	4.18185	24.414	24.3332	54.8831	54.7629	54.6788	15.0309
53.3153		-26.173		-27.7173			41.2537			41.6123			25.6745		7.26082	9.45485	7.24	5.94495	5.52607	4.77025	17.4798	17.0001	9.07725	9.0491	9.05602	16.6395	5.75885	16.6849	5.9591	17.2026	10.1441		12.7478			59.1411	12.1222	23.6274	4.93462			10.3281	4.18987	24.4212	24.3462	54.89	54.774	54.69	15.0488
53.356		-26.161		-27.7088			41.5543			43.6322			25.7492		7.27557	9.52073	7.24925	5.95425	5.53773	4.78027	17.4854	17.0723	9.09178	9.056	9.0676	16.6433	5.76685	16.6885	5.9658	17.2136	10.2017		12.7572			59.1549	12.2091	24.146	4.93722			11.0811	4.1986	24.4283	24.3588	55.6589	54.8148	54.7079	15.0679
53.8811		-26.1436		-27.7028			41.6123			43.6913			25.8011		7.29	10.5001	7.26077	5.97363	5.5461	4.78582	17.4962	17.0801	9.09985	9.06757	9.07723	16.6492	5.77187	16.6941	5.97575	17.2344	10.4192		12.769			59.2098	12.3644	24.1759	4.94487			11.2254	4.21058	24.4374	24.3697	55.6755	54.8258	54.7219	15.0882
53.8919		-26.1256		-27.692			43.6322			43.8882			25.8275		7.3183	14.8039	7.27553	5.9838	5.55508	4.79345	17.5016	17.1017	9.11257	9.0772	9.0805	16.6522	5.77942	16.7006	5.99057	17.2521	10.4803		12.7743			59.2328	12.4273	24.3398	4.96758			11.2491	4.22332	24.4505	24.3842	55.6871	54.8328	54.7482	15.1021
54.2252		-9.74928		-27.6896			43.8883			44.4259			25.8504		7.33865	15.1965	7.28995	6.00772	5.563	4.79755	17.5062	17.1152	9.11627	9.08047	9.09985	16.655	5.78557	16.7116	5.99753	17.2595	10.6857		12.7817			59.3217	12.4509	24.3513	4.97178			11.262	4.23588	24.4649	24.4079	55.6989	54.8601	54.7564	15.1203
54.237		-9.73545		-27.6741			44.426			44.5891			25.8656		7.34258	15.9384	7.31825	6.03465	5.5683	4.80577	17.5142	17.1288	9.12562	9.09173	9.10928	16.6584	5.7901	16.7145	6.00335	17.2673	10.7106		12.797			59.3785	12.465	24.3618	4.99045			11.3682	4.24488	24.4762	24.4139	55.7064	54.87	54.763	18.0755
54.2559		-9.71787		-27.4948			44.5892			44.6103			25.8931		7.36067	15.9508	7.3386	6.04558	5.57415	4.8077	17.5234	17.1425	9.1328	9.09982	9.11255	16.6629	5.80258	16.7185	6.00967	17.2765	10.7318		12.8099			59.4036	12.5327	24.3777	5.00127			11.3861	4.26628	24.4894	24.4212	55.7109	54.883	54.8148	18.1079
54.2798		-9.68115		-27.4623			44.6104			44.6523			25.9205		7.3653	15.9587	7.34253	6.05563	5.58025	4.81628	17.5316	17.1621	9.13837	9.10925	9.11625	16.6737	5.81018	16.7329	6.01665	17.2843	10.7464		12.8181			59.4488	12.541	24.9004	5.00957			13.9567	4.27145	24.5124	24.4283	55.7181	54.8899	54.8259	18.144
55.8242		-3.34242		-26.8481			44.6524			45.3283			26.0086		7.37563	15.9643	7.35198	6.06327	5.58425	4.8192	17.5375	17.1758	9.14868	9.11252	9.13278	16.6801	5.83	16.7375	6.04857	17.3028	10.7588		12.8329			59.6242	12.5573	24.9426	5.0171			13.9895	4.28763	24.5415	24.4373	55.7277	55.6588	54.8328	18.251
55.8944		2.35665		-26.8332			45.3947			45.3947			27.0141		7.37957	15.9817	7.36065	6.07303	5.5906	4.82305	17.5486	17.1892	9.15425	9.13833	9.13835	16.6849	5.83795	16.7439	6.06003	17.3195	10.7679		12.8511			59.658	12.574	25.6617	5.02412			14.0094	4.31795	24.5564	24.4505	55.7353	55.6755	54.8601	18.2885
55.9414		3.17115		-26.8168			45.7501			46.7038			31.7201		7.38882	15.9936	7.36525	6.09317	5.5958	4.83143	17.5535	17.201	9.16597	9.1766	9.14865	16.6886	5.84997	16.7509	6.08097	17.3349	10.8049		12.8629			59.6788	12.5861	26.1189	5.03073			14.1815	4.34103	25.1883	24.4607	55.7423	55.6871	54.87	18.3149
55.9905		3.18668		-26.5988			46.794			46.7939			31.7447		7.40045	16.0127	7.37558	6.10877	5.60147	4.83498	17.5598	17.2182	9.17665	9.18703	9.17662	16.6942	5.8641	16.7552	6.0892	17.3514	10.855		12.8953			59.692	12.5908	26.6627	5.04192			14.2374	4.3578	25.2374	24.4649	55.7916	55.6989	54.8831	18.3313
56.0035		3.1905		-26.2721			46.9215			46.8929			31.7692		7.40728	16.0296	7.37953	7.288	5.60987	4.84403	17.5692	17.2266	9.18708	9.19325	9.18705	16.7116	5.8838	16.76	6.4869	17.3564	10.9095		12.9745			59.9051	12.6015	26.9535	5.04842			14.2794	4.36155	25.2567	24.4762	55.7983	55.7064	54.8899	18.3406
56.0374		3.19865		-26.2411			46.9851			46.9215			31.7794		7.4153	16.2515	7.38877	9.4548	5.6141	4.8488	17.5772	17.2338	9.1933	9.21198	9.2012	16.7146	5.89055	16.7707	6.4969	17.3649	10.9316		12.9958				12.6131	26.9774	5.05147			14.311	4.37528	25.2768	24.4894	55.8074	55.7108	55.6589	18.4059
56.0472		3.21915		-26.2168			47.1727			46.9851			31.8208		7.42073	16.4246	7.40723	9.52068	5.62483	4.85133	17.583	17.2624	9.20502	9.2211	9.205	16.7263	5.9002	16.7837	6.56147	17.3724	10.9816		13.0189				12.6426	28.0284	5.05642			14.3899	4.38828	25.296	24.5124	55.8117	55.718	55.6871	18.4592
56.0651		3.2407		-26.2023			47.1872			47.1726			31.8405		7.42852	16.486	7.41525	10.3986	5.63483	4.86005	17.5921	17.2914	9.2326	9.22815	9.212	16.733	5.9115	16.7875	6.5803	17.3777	11.0525		13.026				12.6514	28.7892	5.0618			14.4145	4.40862	25.3336	24.5415	55.816	55.7276	55.6989	18.4826
56.0975		3.2584		-26.1824			47.1963			47.1872			31.8854		7.43535	16.5108	7.42068	14.8038	5.6509	4.86592	17.5968	17.3073	9.23762	9.23258	9.22113	16.7375	5.91897	16.7935	6.8902	17.4	11.0878		13.0391				12.6564	28.8135	5.06738			14.4811	4.4152	25.3544	24.5564	55.8213	55.7352	55.7064	18.5049
56.8589		3.27992		-26.173			47.2246			47.2246			31.9162		7.44465	16.5242	7.42847	15.1965	5.66815	4.8683	17.6016	17.3257	9.24522	9.23757	9.22818	16.7439	5.92975	16.8082	6.92135	17.4124	11.1057		13.0471				12.6676	28.9434	5.07088			14.4992	4.41962	25.3703	25.1085	55.8281	55.7423	55.7108	18.5309
57.1856		3.29148		-26.161			47.2351			47.2351			32.2906		7.4589	16.5706	7.4353	15.9384	5.67197	4.8742	17.614	17.3364	9.25723	9.24517	9.2326	16.751	5.93245	16.8138	6.93778	17.4419	11.1173		13.0616				12.6716	29.4739	5.0811			14.6277	4.43088	25.3801	25.1883	55.8338	55.7983	55.7181	18.5383
57.2101		3.29925		-26.153			47.2637			47.2637			32.3377		7.47795	17.0323	7.4446	15.9507	5.67917	4.8771	17.6175	17.3494	9.2679	9.25718	9.23762	16.7552	5.93928	16.8222	6.95913	17.4527	11.1275		13.0686				12.6841	29.9766	5.08392			14.6474	4.43722	25.3996	25.2071	55.837	55.8074	55.7277	18.5654
58.4758		3.7621		-26.1436			47.2869			47.2868			32.358		7.4912	17.0467	7.4516	15.9587	5.6839	4.88315	17.6264	17.3563	9.27923	9.27918	9.2452	16.7838	5.9409	16.8648	6.97048	17.5214	11.1595		13.0803				12.6895	30.0738	5.0938			14.6776	4.4427	25.4123	25.2374	55.8464	55.8117	55.7353	18.58
58.5175		3.78202		-26.1256			47.2929			47.2929			32.3744		7.50365	17.0593	7.45885	15.9643	5.69853	4.8864	17.6333	17.364	9.28848	9.28843	9.2572	16.7876	5.9458	16.8699	6.97893	17.5263	11.167		13.0942				12.7017	30.0992	5.09582			14.7313	4.44875	25.417	25.2567	55.8783	55.8159	55.7423	18.5933
58.6752		3.7976		-9.74925			47.309			47.3089			32.3907		7.52125	17.0644	7.49115	15.9816	5.706	4.89165	17.644	17.3767	9.3099	9.30985	9.26788	16.8019	5.95415	16.8786	6.98795	17.5602	11.1726		13.1201				12.7119	30.1212	5.10468			14.7813	4.4559	25.423	25.2768	55.892	55.8212	55.7916	18.5989
58.6901		3.81807		-9.7354			47.317			47.3169			32.4403		7.53008	17.0685	7.5212	15.9936	5.7105	4.89693	17.6518	17.3849	9.32198	9.31472	9.2792	16.8082	5.95915	16.8809	6.99655	17.5657	11.1766		13.1251				12.7163	30.6965	5.11195			14.8602	4.4656	25.4444	25.296	55.9065	55.8281	55.7983	18.6109
58.8247		3.8614		-9.71785			47.3434			47.3434			34.1656		7.5426	17.0869	7.53003	16.0127	5.71542	4.90505	17.6647	17.3926	9.32488	9.33057	9.28845	16.8169	5.96582	16.8904	7.00518	17.5757	11.1841		13.1349				12.7247	30.8344	5.11487			14.907	4.47535	25.4514	25.3703	55.9375	55.8337	55.8074	18.6224
58.8416		3.9841		-9.68112			47.4666			47.4665			34.1767		7.5541	17.095	7.54258	16.0295	5.72865	4.9114	17.6861	17.4089	9.33452	9.33447	9.31475	16.8223	5.97577	16.8994	7.0119	17.5796	11.2279		13.141				12.7295	30.8448	5.1196			14.9241	4.48238	25.4563	25.3894	55.9451	55.8369	55.8117	18.6433
59.7339		4.0294		-3.34238			47.4783			47.4783			34.375		7.56588	17.1062	7.55405	16.2515	5.74223	4.91657	17.6975	17.4137	9.33757	9.33752	9.32198	16.8287	5.98372	16.9067	7.41725	17.5903	11.2851		13.1513				12.7336	30.8521	5.1248			14.9648	4.49913	25.466	25.3996	55.9656	55.8464	55.816	18.6657
		4.0575		2.35668			47.4881			47.488			34.3917		7.57048	17.2401	7.56583	16.4245	5.767	4.92333	17.7153	17.4211	9.34212	9.34977	9.32485	16.8379	5.9866	16.909	7.44968	17.6013	11.874		13.1574				12.7478	30.8613	5.13042			14.9864	4.51508	25.4768	25.4123	55.9783	55.8783	55.8213	18.6896
		4.08782		3.17117			47.4953			47.4953			34.4149		7.60375	17.313	7.57043	16.4508	5.84492	4.9263	17.7229	17.4332	9.37053	9.3551	9.33062	16.8498	5.99062	16.916	7.47035	17.6056	11.8857		13.1644				12.7519	30.9649	5.14045			15.007	4.51805	25.4927	25.4169	55.9943	55.892	55.8281	18.6979
		4.10415		3.18673			47.5072			47.5072			34.4268		7.62728	17.4243	7.6037	16.486	5.8802	4.93278	17.7552	17.4375	9.37775	9.36187	9.3345	16.8699	5.99758	16.9258	7.52252	17.6154	11.8969		13.1828				12.7572	30.9692	5.15768			15.0283	4.52487	25.4976	25.423	56.0884	55.9064	55.8337	18.7107
		4.2781		3.19053			47.5155			47.5297			34.4464		7.63765	17.4557	7.62723	16.5108	5.89685	4.94187	17.7623	17.4437	9.38847	9.3777	9.3498	16.8786	6.0034	16.9404	7.55082	17.6379	11.901		13.1898				12.7635	31.3374	5.17785			15.0474	4.52642	25.5102	25.4444	56.1035	55.9374	55.8464	18.7214
		4.29608		3.20617			47.5297			47.5455			34.5077		7.65013	17.4675	7.6376	16.5393	5.91648	4.94595	17.7858	17.4514	9.39465	9.38315	9.38317	16.8904	6.0097	16.9519	8.24387	17.701	11.9118		13.1984				12.7743	32.6715	5.18058			15.0584	4.53618	25.5169	25.4563	56.1546	55.9451	55.8783	18.7311
		4.80778		3.21917			47.5456			47.6702			39.2797		7.6615	17.4776	7.66145	16.5706	5.94132	4.95132	17.8047	17.4581	9.39958	9.38842	9.39955	16.9067	6.01668	16.9761	8.89358	17.7079	11.9205		13.2052				12.7817	33.2411	5.1931			15.0791	4.5419	25.5275	25.466	56.1849	55.9655	55.9064	18.7471
		4.8231		3.24072			47.6023			47.6794			39.3552		7.66925	17.4996	7.6692	17.0322	5.95158	4.96192	17.8243	17.4642	9.4042	9.3946	9.40728	16.9091	6.02105	16.9806	8.92563	17.7184	11.9332		13.2092				12.797	34.0368	5.1978			15.0827	4.54638	25.5373	25.4768	56.2116	55.9943	55.9375	18.7543
		4.8318		3.25842			47.6703			47.6891			41.2537		7.71305	17.5167	7.713	17.0467	5.95852	4.96713	17.9262	17.4798	9.4073	9.39953	9.41313	16.9161	6.02358	16.9868	8.94983	17.7306	13.147		13.2177				12.8181	34.0553	5.2032			15.0906	4.54925	25.5429	25.4975	56.2207	56.0884	55.9451	18.7653
		4.86988		3.27995			47.6795			47.7083			41.5543		7.75055	17.5267	7.7505	17.0592	7.14478	4.97422	17.9357	17.4853	9.41315	9.40415	9.42	16.9258	6.04863	16.9944	9.362	17.7357	13.2213		13.2287				12.8236	34.0756	5.2303			15.0994	4.55403	25.5508	25.5031	56.2499	56.1035	55.9783	18.7766
		4.90017		3.29153			47.6891			47.7197			41.6123		7.76778	17.5355	7.76773	17.0643	7.17572	4.99195	17.9416	17.4962	9.42003	9.40725	9.4482	16.9404	6.06008	16.9973	9.4023	17.7449	13.2576		13.2394				12.8301	36.0338	5.23485			15.1024	4.5585	25.5604	25.5102	56.2584	56.1545	56.1035	18.7828
		4.9117		3.29928			47.7197			47.7277			43.6322		7.77902	17.5412	7.779	17.0685	7.19057	5.00055	17.9514	17.5016	9.43062	9.4131	9.45135	16.9473	6.081	17.0042	9.42385	17.7745	13.2686		13.2475				12.8329	36.0538	5.2436			15.109	4.56712	25.5638	25.5169	56.2796	56.1848	56.1546	18.7941
		4.91885		3.76213			47.7277			47.7312			43.6914		7.7901	17.547	7.79007	17.0869	7.20003	5.01032	17.9627	17.5062	9.44027	9.43528	9.45818	16.952	6.08925	17.0091	9.43747	17.7816	13.3401		13.2594				12.8434	36.2189	5.25328			15.1128	4.57815	25.5728	25.5275	56.3004	56.2115	56.1849	18.7987
		4.9432		3.78205			47.7313			47.7448			43.8882		7.80218	17.5584	7.80213	17.0949	7.21065	5.01358	17.966	17.5234	9.4482	9.44818	9.46542	16.9647	6.48695	17.0149	9.48452	17.8018	14.933		13.2681				12.8831	36.2456	5.26347			15.1201	4.5822	25.5913	25.5373	56.3761	56.2206	56.2115	18.8151
		5.17587		3.79763			47.7448			49.01			44.426		7.81345	17.5655	7.8134	17.2795	7.22363	5.01732	17.9773	17.5316	9.45138	9.45133	9.47632	16.9708	6.56152	17.0328	9.51785	17.8129	15.2421		13.2711				12.8952	36.3414	5.2849			15.1253	4.58737	25.5989	25.5429	56.3966	56.2498	56.2207	18.8244
		5.18917		3.8181			49.01			49.0373			44.5891		7.8394	17.5853	7.82052	17.313	7.24005	5.02297	17.9877	17.5375	9.4582	9.45815	9.48232	16.9762	6.58035	17.0367	9.52993	17.8673	15.3342		13.2804				12.9745	36.3582	5.29175			15.1298	4.59713	25.6057	25.5507	56.4058	56.2583	56.2499	18.8333
		5.19787		3.8329			49.0374			49.0506			44.6104		7.8509	17.5963	7.83935	17.4243	7.2493	5.0343	17.9984	17.5421	9.46545	9.46537	9.49387	16.9807	6.89023	17.0462	9.54373	17.8709	15.4198		13.2924				13.0047	36.5014	5.30847			15.1416	4.63488	25.6198	25.5603	56.4147	56.2796	56.2584	18.8427
		5.21415		3.84615			49.0507			49.0604			44.6524		7.8634	17.6019	7.85085	17.4557	7.26082	5.91692	18.0119	17.5486	9.47635	9.4823	9.49943	16.9869	6.92138	17.0537	9.5561	17.885	15.8884		13.2988				13.0113	36.6953	8.90212			15.2826	4.6393	25.6233	25.5638	56.4226	56.3004	56.2796	18.8536
		5.22593		3.86143			49.0605			49.0918			45.3283		7.8832	17.6044	7.86335	17.4674	7.27555	5.92788	18.0176	17.5535	9.48235	9.48677	9.50698	16.9945	6.95918	17.0594	9.70125	17.9117	15.9098		13.3085				13.0189	38.6195	8.91325			15.2937	4.64473	25.6306	25.5728	56.4351	56.3965	56.3004	18.8678
		5.24728		3.98413			49.074			49.1073			45.3947		7.89942	17.6096	7.88315	17.4996	7.28998	5.94498	18.0239	17.5597	9.4868	9.51867	9.5187	17.0043	6.97053	17.0677	9.72873	17.931	15.9247		13.3223				13.026	38.9296	9.03663			15.6982	4.6489	25.642	25.5824	56.4487	56.4057	56.3761	18.8769
		5.9277		4.02945			49.0919			49.1333			45.7501		7.9094	17.6238	7.88933	17.5166	7.30028	5.9543	18.0463	17.5648	9.49387	9.52722	9.53625	17.015	6.97898	17.0762	9.7505	17.9384	15.9489		13.3279				13.0391	38.9412	9.16088			15.7052	4.65452	25.6514	25.5913	56.4526	56.4146	56.3966	18.8882
		6.86798		4.05753			49.1074			49.1758			46.7038		7.9141	17.6332	7.89938	17.5236	7.31827	5.96547	18.0685	17.5692	9.51872	9.53247	9.53885	17.0231	6.988	17.0853	10.0183	17.9575	15.9613		13.3351				13.0686	39.6433	9.19255			15.7095	4.65995	25.6663	25.5989	56.464	56.4226	56.4057	18.9006
		6.8813		4.08785			49.1333			49.264			46.794		7.91822	17.637	7.90935	17.5354	7.33863	5.97365	18.0758	17.5772	9.52727	9.53622	9.54715	17.0328	6.9966	17.0899	10.0328	17.9646	16.0227		13.3447				13.0803	40.0205	9.19918			15.721	4.6806	25.6717	25.6056	56.4718	56.4267	56.4147	18.911
		6.89297		4.10417			49.264			49.3152			46.8929		7.92708	17.648	7.91405	17.5411	7.34255	5.98383	18.0851	17.583	9.53252	9.5388	9.56118	17.0368	7.01195	17.1138	10.0407	17.9966	16.0434		13.3543				13.0942	40.1038	9.21007			15.7301	4.68487	25.6931	25.6198	56.487	56.4351	56.4226	18.9211
		7.38223		4.27813			49.3152			49.3272			46.9215		7.93422	17.6558	7.91817	17.547	7.352	5.9891	18.0919	17.5921	9.53885	9.54712	9.57052	17.0416	7.0307	17.1325	10.0542	18.0578	16.0874		13.3592				13.1022	40.2056	9.25623			15.8641	4.6938	25.7095	25.6233	56.4905	56.4486	56.4267	18.9474
		7.56545		4.2961			49.3273			49.4057			46.9851		7.94567	17.6643	7.92703	17.5584	7.36067	6.00775	18.095	17.5968	9.54717	9.56115	9.58623	17.0463	7.4173	17.1357	10.0684	18.0764	16.1583		13.3666				13.1075	40.9121	9.26333			15.9273	4.70343	25.8521	25.6306	56.5061	56.4526	56.4526	18.9542
		7.72825		4.8078			49.3824			49.4462			47.1727		7.95073	17.6715	7.93417	17.5655	7.36527	6.0347	18.0983	17.6057	9.58623	9.57048	9.59727	17.0538	7.44972	17.1445	10.0769	18.0981	16.2011		13.3749				13.1349	41.6294	9.39167			16.0037	4.71045	25.879	25.642	56.5129	56.464	56.464	18.9681
		7.74292		4.82313			49.4058			49.4891			47.1872		7.96197	17.6813	7.95068	17.5853	7.3756	6.04563	18.1027	17.6175	9.5973	9.58618	9.6093	17.0678	7.4704	17.1595	10.0973	18.1145	16.2084		13.3796				13.141	45.756	9.84153			16.0206	4.71347	25.8882	25.6514	56.5207	56.4718	56.4718	18.9744
		7.75373		4.83183			49.4463			49.6223			47.1963		7.96595	17.6879	7.96192	17.5962	7.37955	6.05565	18.1143	17.6264	9.6093	9.59725	9.64345	17.0762	7.52257	17.1786	10.1304	18.1439	16.6348		13.3948				13.1446	45.8991	9.85037			16.0371	4.71973	25.8988	25.658	56.5333	56.4905	56.487	18.9852
		7.763		4.84593			49.4891			49.6492			47.2246		7.97267	32.0012	7.9659	17.6018	7.3888	6.0633	18.1182	17.6332	9.62855	9.60925	9.66827	17.0853	7.55087	17.1867	10.1441	18.1766	17.2822		13.4162				13.1574	46.519	9.86552			16.0551	4.72735	25.9177	25.6663	56.5407	56.506	56.4905	18.9951
		7.7709		4.8699			49.6224			49.6792			47.2351		7.98165	32.1757	7.9816	17.6044	7.40043	6.07305	18.1281	17.644	9.64348	9.6285	9.7024	17.09	8.24393	17.2026	10.1649	18.1833	17.3506		13.422				13.1644	46.6269	10.1227			16.0614	4.73375	25.9374	25.6716	56.547	56.5332	56.5061	19.0016
		7.77985		4.9002			49.6492			49.718			47.2637		7.98878	33.2783	7.98872	17.6096	7.40725	6.0932	18.1344	17.6518	9.7024	9.64343	9.70877	17.0958	8.27233	17.2092	10.2016	18.2274	17.3617		13.4422				13.1701	46.7141	10.4931			16.069	4.74375	25.9459	25.6931	56.5506	56.547	56.5128	19.0105
		8.15865		4.91172			49.6793			49.7447			47.2869		7.99835	33.4735	7.9983	17.6166	7.41528	6.10883	18.1568	17.6552	9.75173	9.66825	9.73395	17.103	8.2923	17.2135	10.2849	18.236	17.3744		13.4544				13.1898	49.8024	10.5079			16.0888	4.7483	25.9493	25.7095	56.5615	56.5506	56.5207	19.0177
		10.6323		4.9189			49.718			49.7618			47.2929		8.00282	34.0181	8.00277	17.6237	7.4207	7.28803	18.1621	17.6647	9.78923	9.70237	9.75173	17.1075	8.89363	17.223	10.4192	18.2949	17.3905		13.473				13.1983	49.8343	10.6016			16.0987	4.75232	25.9591	25.8521	56.5727	56.5615	56.5332	19.0285
		11.5662		4.94322			49.7619			49.8113			47.309		8.01483	35.3407	8.00887	17.6331	7.4285	9.45482	18.1729	17.6758	9.80498	9.73392	9.7892	17.1203	8.92565	17.2276	10.4803	18.368	17.4195		13.5523				13.2681	49.9496	10.7384			16.1139	4.76267	25.9642	25.879	56.5814	56.5727	56.547	19.0327
		12.0945		5.1759			49.8113			49.8421			47.3169		8.02145	36.0523	8.01478	17.6369	7.43532	9.5207	18.1858	17.6861	9.81597	9.73972	9.79498	17.1326	8.94988	17.2343	10.6121	18.4236	17.4422		13.576				13.2711	50.3871	10.8146			16.1264	4.77947	25.9725	25.8882	56.5896	56.5813	56.5506	19.0434
		12.9578		5.1892			49.8421			49.8736			47.3434		8.0263	36.3454	8.02625	17.6557	7.44463	10.3986	18.1902	17.7153	9.82125	9.7517	9.80495	17.1358	9.36202	17.243	10.6279	18.539	17.4571		13.6101				13.2904	50.4039	10.8294			16.1321	4.78608	25.9972	25.9082	56.5989	56.5989	56.5615	19.0492
		12.9943		5.1979			49.8737			49.8861			47.4666		8.0312	36.4683	8.03117	17.6642	7.45162	14.8038	18.1973	17.7363	9.82865	9.80493	9.82123	17.1445	9.3726	17.2521	10.6857	18.6412	17.4621		13.6873				13.2924	50.8861	10.931			16.3771	4.79328	26.0073	25.9176	56.605	56.605	56.5727	19.0518
		13.0807		5.21418			49.8862			49.8988			47.4783		8.0377	36.5345	8.03765	17.6715	7.45887	15.1965	18.2049	17.7474	9.84083	9.81593	9.84362	17.1498	9.3998	17.2672	10.7106	18.6665	17.471		13.6944				13.2988	50.9023	10.9969			16.3938	4.79692	26.0177	25.9374	56.6118	56.6118	56.5814	19.0576
		13.2381		5.22595			49.8989			49.9588			47.488		8.04237	36.5997	8.04232	17.6812	7.47792	15.9384	18.2106	17.7552	9.84365	9.8212	9.85708	17.164	9.40235	17.2842	10.7464	18.6978	17.4914		14.186				13.3085	50.9466	11.0903			16.5812	4.81745	26.0263	25.9459	56.6247	56.6246	56.5896	19.0652
		13.8687		5.2473			49.9588			49.9693			47.4953		8.05045	36.7312	8.05525	17.6878	7.4912	15.9507	18.2216	17.7623	9.8513	9.8286	9.8628	17.1984	9.4239	17.3027	10.7587	18.7165	17.5		14.1989				13.3113	51.6383	11.1197			16.5963	4.83308	26.0363	25.9493	56.63	56.6299	56.5989	19.0717
		14.4412		5.92772			49.9693			49.9778			47.5072		8.0553	36.7744	8.06092	28.0433	7.52125	15.9587	18.2264	17.7797	9.8571	9.84078	9.87117	17.2093	9.43753	17.3114	10.7679	18.8511	17.513		14.2066				13.3189	51.7256	11.2383			16.6016	4.83542	26.0399	25.959	56.6388	56.6388	56.605	19.0766
		14.5578		6.868			49.9779			49.9886			47.5154		8.06097	36.8905	8.06747	32.0012	7.53005	15.9643	18.2412	17.7858	9.8628	9.85125	9.87712	17.2136	9.48457	17.3195	10.8049	18.8624	17.5325		15.5337				13.3279	52.742	11.282			16.6072	4.85388	26.0446	25.9641	56.6668	56.6424	56.6118	19.1003
		14.8769		6.88133			49.9887			50.0916			47.5297		8.06752	37.0505	8.07455	32.1756	7.5426	15.9817	18.2464	17.8047	9.8712	9.86275	9.88283	17.223	9.5179	17.3244	10.855	18.869	17.5782		20.087				13.3351	52.9992	11.3803			16.6156	4.85945	26.0494	25.9725	56.6782	56.6517	56.6247	19.1043
		15.1154		6.893			50.1357			50.1356			47.5455		8.0746	37.2662	8.07997	33.2782	7.55408	15.9936	18.2508	17.8147	9.87715	9.86755	9.89288	17.2344	9.52998	17.3349	10.9095	18.8823	17.5901		20.1179				13.3446	53.0301	11.4226			16.6262	4.8616	26.056	25.9776	56.6895	56.6668	56.63	19.1078
		15.2121		6.9029			50.1609			50.1609			47.6023		8.08002	37.327	8.08493	33.4734	7.56585	16.0127	18.2715	17.8243	9.88285	9.87112	9.896	17.243	9.54378	17.3404	10.9316	18.8926	17.644		20.1316				13.3543	53.0464	11.4363			17.3083	4.8747	26.0607	25.9895	56.6968	56.6782	56.6518	19.3271
		15.2318		7.36857			50.5156			50.5155			47.6702		8.08498	37.5579	8.12375	34.018	7.57045	16.0295	18.2824	17.9262	9.88725	9.8771	9.90147	17.2521	9.55615	17.3514	10.9816	18.9178	17.6654		20.1405				13.3591	53.1002	11.4689			17.3207	4.89185	26.0682	25.9972	56.703	56.6894	56.6668	19.3699
		15.2735		7.38225			50.5882			50.5881			47.6795		8.11303	37.6475	8.12792	36.0522	7.60375	16.4246	18.2869	17.9356	9.8929	9.8872	9.93415	17.2595	9.59238	17.3564	10.9893	18.9682	17.749		20.1963				13.3947	53.1174	11.5393			17.3319	4.92037	26.0805	26.0014	56.7123	56.6968	56.6782	19.3934
		15.2874		7.56548			50.7249			50.7249			47.6891		8.1238	37.8665	8.13048	36.3453	7.62728	16.4509	18.3	17.9416	9.896	9.89285	9.95673	17.2673	9.70128	17.3649	11.0034	18.9715	17.7936		22.9285				13.4009	53.1934	11.582			17.781	4.92877	26.0882	26.0072	56.7227	56.7123	56.6894	19.4311
		15.2941		7.72828			50.7388			50.7388			47.7083		8.12795	37.8859	8.13767	36.4682	7.63762	16.486	18.3065	17.9514	9.9015	9.89597	9.96077	17.2803	9.72878	17.3724	11.0525	18.9851	17.8086		22.947				13.422	53.2034	11.6563			17.7895	4.93722	26.0919	26.0177	56.7298	56.7227	56.6968	22.1816
		15.3192		7.74295			50.7947			50.7947			47.7197		8.13053	38.3878	8.1469	36.5344	7.6501	16.5108	18.3129	17.9627	9.91655	9.90145	9.97025	17.2843	9.75055	17.3776	11.0878	18.9914	17.8495		25.0875				13.4544	53.2118	11.9909			17.7954	4.94935	26.1069	26.0305	56.7337	56.7298	56.7123	22.21
		15.3257		7.75375			50.8317			50.8317			47.7277		8.13772	38.5132	8.16515	36.5996	7.66148	16.5241	18.3272	17.9659	9.92383	9.9238	9.98433	17.2931	10.0329	17.4	11.0995	19.0268	17.8587		25.1061				13.473	53.2914	12.0062			17.8026	4.97605	26.1086	26.0363	56.7452	56.7452	56.7227	22.2289
		15.337		7.76302			50.8543			50.8543			47.7312		8.14695	38.6691	8.1737	36.7311	7.66922	16.5394	18.3331	17.9772	9.92967	9.93788	11.2234	17.3028	10.0408	17.4124	11.1173	19.0338	17.8911		25.1214				13.4943	53.3208	12.465			17.8448	4.97795	26.1136	26.0399	56.7516	56.7516	56.7298	22.2781
		15.3446		7.77093			50.8808			50.8807			47.7448		8.1652	38.689	9.09827	36.7743	7.71303	16.5706	18.3403	17.9877	9.93417	9.94662	11.3149	17.3114	10.0447	17.4229	11.1274	19.0459	17.903		25.2076				13.5284	53.3484	15.2223			18.559	4.99045	26.1207	26.0446	56.7558	56.7645	56.7336	22.3022
		15.3487		7.77987			50.9042			50.9042			47.7627		8.17375	50.2919	9.1372	36.8905	7.75052	17.0323	18.3472	17.9984	9.93792	9.9567	11.3282	17.3195	10.0543	17.4302	11.1594	19.0561	17.922		25.3443				13.636	53.4342	15.2294			18.5863	5.03073	26.1248	26.0494	56.7645	56.7732	56.7452	22.3074
		15.3579		8.15868			51.0245			51.0002			49.01		9.09835	50.6358	9.14977	37.0505	7.76775	17.0467	18.353	18.0078	9.94668	9.97022	11.3422	17.3349	10.0685	17.4418	11.167	19.0652	17.9331		25.3668				13.6757	53.4882	15.2689			18.5988	5.03578	26.1365	26.056	56.7732	56.7796	56.7516	22.3169
		15.3627		10.6323			51.0398			51.0397			49.0373		9.13725	50.682	9.18267	37.2662	7.77902	17.0592	18.3615	18.0119	9.95675	9.9843	11.3536	17.3404	10.077	17.4527	11.1726	19.0845	17.9548		25.4159				13.6873	53.5181	15.279			18.6125	5.0419	26.1407	26.0607	56.7839	56.7839	56.7558	22.3255
		15.3732		11.5663			51.0508			51.0508			49.0506		9.19275	50.7201	9.20373	37.3269	7.7901	17.0644	18.3718	18.0175	9.9608	11.2234	11.362	17.3514	10.0973	17.4641	11.1841	19.0921	17.9747		25.4256				13.6944	53.5744	15.3103			18.6518	5.04842	26.1446	26.0682	56.7975	56.7974	56.7645	22.338
		15.3808		12.0945			51.0709			51.0709			49.0605		9.20378	50.79	9.22258	37.5579	7.80215	17.0685	18.3787	18.0325	9.97028	11.3149	11.3727	17.3564	10.1304	17.4709	11.2005	19.096	17.9861		25.4359				14.186	53.6773	15.3495			18.9772	5.05642	26.1496	26.0735	56.8106	56.8105	56.7732	22.3439
		15.3947		12.9578			51.2673			51.1052			49.074		9.22263	50.8824	9.23167	37.6475	7.81342	17.0869	18.3881	18.0463	9.98435	11.3282	11.3779	17.3649	10.1441	17.4832	11.2278	19.1032	17.9939		25.4441				14.1989	53.8327	15.7919			19.016	5.06177	26.155	26.0805	56.8339	56.8338	56.7974	22.3789
		15.4525		12.9685			51.2762			51.1823			49.0918		9.23173	51.0243	9.25095	37.8664	7.82055	17.095	18.3947	18.0593	11.2493	11.3422	19.8795	17.3724	10.165	17.4884	11.2651	19.1108	17.9986		25.4524				15.0114	53.9946	15.8028			19.0391	5.06735	26.16	26.0827	59.6008	59.6008	56.8105	22.3894
		15.5612		12.9943			51.3025			51.2672			49.1074		9.2435	51.2037	9.2635	37.8858	7.83938	17.1061	18.4012	18.0684	11.3149	11.3536	19.9788	17.3777	10.2017	17.5214	11.2851	19.1172	18.0274		25.4577				15.5337	54.2733	15.8095			19.2609	5.08108	26.1694	26.0882	59.6346	59.6345	56.8339	22.3986
		15.581		13.0807			51.3298			51.2762			49.1333		9.251	51.2346	9.2666	38.0148	7.85088	17.2401	18.4094	18.0851	11.3283	11.362	20.0288	17.3878	10.4192	17.5263	11.2919	19.1285	18.0428		25.472				20.0869	54.2848	15.8198			19.2764	5.0839	26.172	26.0919	59.6449	59.6448	59.6008	22.4065
		15.6029		13.2382			51.3382			51.3025			49.1758		9.26355	51.2661	9.29722	38.3877	7.8634	17.2795	18.4828	18.0919	11.3422	11.3779	20.0411	17.3956	10.4803	17.5359	11.8739	19.1485	18.0927		28.8201				20.1179	55.2349	15.8282			19.2916	5.09377	26.1772	26.1069	59.6537	59.6536	59.612	22.4163
		15.677		13.8687			51.3492			51.3297			49.264		9.26665	51.3496	9.30588	38.5132	7.87423	17.313	18.513	18.095	11.3536	11.3901	20.045	17.4	10.6121	17.5484	11.8857	19.1661	18.1366		28.9556				20.1404	55.5805	15.8673			19.4055	5.0958	26.1805	26.1086	59.6718	59.6648	59.6346	22.4288
		15.7009		14.4412			51.3543			51.3382			49.3152		9.29728	51.8716	9.32747	38.669	7.88317	17.4243	18.525	18.0983	11.362	19.8244	20.0824	17.4042	10.628	17.5602	11.8968	19.169	18.5227		29.0018				20.1446	56.896	18.858			19.4203	5.11193	26.1917	26.1136	59.6796	59.6718	59.6449	22.4342
		15.7747		14.5579			51.3653			51.3491			49.3273		9.3059		9.33768	38.689	7.88935	17.4557	18.5358	18.1026	11.3727	19.8795	20.0949	17.4125	10.6588	17.5656	11.9009	19.2027	18.5462		29.0525				20.1593	57.4504	18.8969			19.4265	5.11485	26.2009	26.1207	59.6877	59.6795	59.6537	22.4441
		16.5428		14.8769			51.3747			51.3542			49.3824		9.31653		9.34602	50.2918	7.8994	17.4675	18.5437	18.1085	11.3902	19.9788	20.1057	17.418	10.7106	17.5756	11.9118	19.2196	18.5557		35.6629				20.1682		18.9095			19.4335	5.11958	26.2117	26.1248	59.6965	59.6876	59.6648	22.4529
		16.5611		15.1154			51.3864			51.3653			49.4057		9.32752		9.35175	50.6358	7.90937	17.4776	18.5474	18.1143	19.8244	20.0288	20.1453	17.4303	10.7588	17.5903	11.9205	19.2465	18.5648		35.7921				20.1737		18.9348			19.4519	5.15765	26.2165	26.1364	59.7073	59.6964	59.6718	22.4603
		16.8424		15.2121			51.3976			51.3747			49.4463		9.33773		9.36342	50.6819	7.9182	17.4996	18.557	18.1182	19.8795	20.0411	20.1799	17.4528	10.768	17.5944	11.9331	19.2681	18.5777		37.2132				20.1772		18.9598			19.7927	5.17783	26.9719	26.1407	59.7157	59.7073	59.6795	22.4671
		17.0711		15.2318			51.4124			51.3864			49.4891		9.35177		9.36707	50.7201	7.92708	17.5167	18.5617	18.1281	19.9788	20.045	20.3565	17.4641	10.8049	17.6056	12.3602	19.3142	18.6023		37.2314				20.1842		18.975			19.8287	5.18055	26.9966	26.1446	59.7522	59.7157	59.6877	22.4746
		17.363		15.2735			51.4511			51.3976			49.6224		9.36347		9.37273	50.79	7.9342	17.5236	18.5683	18.1344	20.0288	20.0823	20.3718	17.4832	10.9095	17.6154	13.0519	19.3256	18.6242		37.2502				20.1962		19.0295			19.9641	5.19308	27.0325	26.1496	59.7615	59.7252	59.6964	22.4844
		17.4537		15.2874			51.4826			51.4124			49.6492		9.37278		9.38155	50.8824	7.94567	17.5267	18.5805	18.151	20.0411	20.0949	20.7695	17.4884	10.9317	17.6263	13.1469	19.3392	18.6512		37.2711				22.9285		19.1303			19.9857	5.21047	27.0692	26.155		59.7473	59.7073	22.49
		17.4975		15.2942			52.1414			51.4248			49.6792		9.3816		9.40328	50.9224	7.96195	17.5354	18.5985	18.1568	20.045	20.1057	20.794	17.4984	10.9816	17.6331	13.1803	19.3488	18.8673		37.2858				22.947		19.2248			19.998	5.21405	27.0896	26.16		59.7521	59.7157	22.5139
		17.6332		15.3192			52.2454			51.4511			49.718		9.40333		9.4233	51.0243	7.96593	17.5412	18.6076	18.162	20.095	20.1452	20.8038	17.5033	10.9893	17.6379	13.2213	19.3562	19.1934		37.2939				25.0747		19.4061			20.0054	5.22027	27.1027	26.1771		59.7614	59.7253	22.5377
		17.6487		15.3258			52.3824			51.4825			49.7447		9.42335		9.43485	51.2037	7.97265	17.547	18.6396	18.1729	20.1453	20.1561	21.608	17.5214	11.0035	17.6498	13.2576	19.3648	19.2017		37.3069				25.0875		19.4473			20.0181	5.23027	27.1145	26.1805			59.7474	22.5623
		17.6645		15.3371			52.4946			52.1414			49.7618		9.4349		9.44158	51.2345	7.98163	17.5584	18.6526	18.1902	20.1561	20.3564	21.6827	17.5263	11.0229	17.663	13.2685	19.3813	19.2082		37.7439				25.1061		19.46			20.4164	5.23482	27.145	26.2009			59.7522	22.5678
		17.6817		15.3446			57.4001			52.2454			49.8113		9.44163		9.46867	51.266	7.98875	17.5655	18.6734	18.1973	20.1799	20.3717	21.7125	17.5359	11.0458	17.6699	13.2873	19.399	19.2273		48.3456				25.1214		19.4692			20.4762	5.24357	27.1686	26.2117			59.7615	22.5713
		17.6929		15.3487			57.4157			52.3823			49.8421		9.46043		9.47627	51.3496	7.99833	17.5853	18.6823	18.2049	20.3565	20.7695	21.8687	17.5452	11.0526	17.6773	15.2421	19.4165	19.2333		48.5004				25.1326		19.6132			20.5011	5.25325	27.192	26.2165				22.5827
		17.7178		15.3579			57.4222			52.4945			49.8737		9.46872		9.49853	51.3922	8.0028	17.5962	18.6895	18.2106	20.3718	20.794	22.2358	17.5484	11.0777	17.6807	15.3341	19.4287	19.2405		48.5253				25.2075		19.6949			20.6358	5.26345	27.2029	26.9965				22.5937
		17.7358		15.3628			57.4453			52.5499			49.8862		9.47632		10.1693	51.8715	8.0089	17.6018	18.6961	18.2216	20.7808	21.608	22.2905	17.5602	11.0879	17.6898	15.4198	19.4325	19.247		48.536				25.2259		19.7109			20.6599	5.29175	27.2222	27.0186				22.6134
		17.8163		15.3732			57.4584			57.4001			49.8989		9.49858		10.188		8.0148	17.6044	18.7007	18.2264	20.794	21.7125	22.3026	17.5657	11.0996	17.6967	15.8737	19.4414	19.2603		50.2733				25.2531		19.7349			20.6839	5.30845	27.2351	27.0325				22.6253
		17.8398		15.3808			57.4676			57.4156			49.9588		9.61965		10.2183		8.02143	17.6096	18.7048	18.2341	20.8038	22.2357	22.3194	17.5757	11.1057	17.7078	15.8883	19.4807	19.2703		50.3657				25.3442		19.7385			20.7353	5.33023	27.2577	27.046				22.639
		17.8521		15.3947			57.5072			57.4221			49.9693		10.1693		10.2384		8.02628	17.6166	18.7101	18.2412	21.608	22.2674	22.3331	17.5796	11.1173	17.7184	15.9098	19.4848	19.2779		50.6543				25.3668		19.756			20.7796	8.91323	27.2672	27.0692				22.792
		17.8758		15.4525			57.5132			57.4453			49.9778		10.188		10.2495		8.0312	17.6238	18.7133	18.2464	21.6827	22.2769	22.3417	17.5903	11.1275	17.7223	15.9247	19.5013	19.5405		51.0808				25.4256		22.1337			20.7894	9.03663	27.2816	27.1026				22.8011
		17.8831		15.4759			57.5239			57.4584			49.9887		10.2042		10.273		8.03768	17.6332	18.7205	18.2508	21.7125	22.2905	22.3826	17.5945	11.1595	17.7306	15.9489	19.5148	19.6507		51.1628				25.4359		25.3675			20.7995	9.16085	27.2896	27.1145				22.8245
		18.602		15.5219			57.531			57.4676			50.0916		10.2184		10.2906		8.04237	17.637	18.7246	18.2645	21.8687	22.3025	22.3987	17.6013	11.167	17.7357	15.9613	19.5192	19.6632		51.1833				25.4441		25.781			20.8117	9.1775	27.2979	27.145				22.8407
		18.617		15.5613			57.5368			57.5072			50.1356		10.2384		10.3203		8.05043	17.6479	18.731	18.2715	22.2358	22.3194	22.4409	17.6056	11.1726	17.7448	15.9947	19.5215	19.671		51.1883				25.4577		26.6162			20.8205	9.19252	27.3054	27.1686				22.848
		18.6382		15.581			57.5481			57.5132			50.1609		10.2907		10.3369		8.05527	17.6558	18.7382	18.2824	22.2675	22.3331	22.476	17.6154	11.1766	17.7491	16.0077	19.547	19.6847		51.1966				25.4719		26.6352			21.4267	9.19915	27.3126	27.192				22.8641
		19.0275		15.603			57.5555			57.5238			50.5156		10.3005		10.3632		8.06095	17.6642	18.7471	18.2869	22.277	22.3416	22.4916	17.6264	11.1841	17.7689	16.0226	19.5508	19.6888		51.4307				28.82		30.8841			21.4393	9.21005	27.3209	27.2029				22.9013
		19.0513		15.677						57.5309			50.5882		10.3203		10.3891		8.0675	17.6715	18.752	18.2939	22.2905	22.3987	22.5003	17.6332	11.1906	17.7744	16.0434	19.5589	19.7025		51.5113				28.9556		31.0999			21.4739	9.2215	27.3376	27.2222				22.9238
		19.0881		15.7009						57.5368			50.7249		10.3369		10.4231		8.07457	17.6812	18.766	18.3	22.3026	22.4409	22.5212	17.6379	11.2005	17.7816	16.0874	19.5629	19.7089		51.9598				28.9775		31.1041			21.5598	9.2259	27.3503	27.2577				22.9659
		19.1424		15.7747						57.5555			50.7388		10.3633		10.4446		8.08002	17.6879	18.7684	18.3065	22.3195	22.4597	22.5303	17.6499	11.2279	17.79	16.1583	19.5871	19.7164		52.0313				29.0525		31.1166			21.5729	9.24367	27.3611	27.2672				22.9832
		19.1561		16.5428									50.7947		10.3892		10.4861		8.08495	28.0434	18.779	18.3129	22.3331	22.476	22.5492	17.663	11.2651	17.7969	16.2011	19.6146	19.7258		53.5849				31.534		31.1237			21.9459	9.24635	27.3821	27.2816				22.9952
		19.1629		16.5611									50.8317		10.4232		10.535		8.10303	32.0012	18.7903	18.3246	22.3417	22.5211	22.5514	17.67	11.2852	17.8018	16.2084	19.6242	19.7344		53.6129				31.5584		31.1272			21.9542	9.2633	27.4001	27.2896				23.0031
		19.1738		16.8424									50.8543		10.4447		10.5419		8.113	32.1757	18.8039	18.3272	22.3987	22.5427	22.5625	17.6773	11.292	17.8071	16.6348	19.6299	19.7542		53.6428				35.6629		31.1349			21.9627	9.27985	27.4123	27.3126				23.0136
		19.7964		17.0711									50.8808		10.4861		10.573		8.1238	33.2783	18.81	18.3331	22.4409	22.5492	22.5714	17.6808	11.874	17.8129	16.7238	19.645	19.8267		53.6922				35.792		31.1435			21.9766	9.37758	27.4255	27.3209				23.0168
		19.8216		17.3631									50.9042		10.535		10.5975		8.12795	33.4735	18.8174	18.3403	22.4597	22.5624	22.5778	17.6898	11.8857	17.8222	17.3617	19.6563	19.8308		53.7516				35.9009		31.1464			22.0196	9.39165	27.4364	27.3376				23.0203
		19.8408		17.4537									51.0002		10.5419		10.6269		8.13053	34.0181	18.8253	18.3472	22.476	22.5777	22.5836	17.6967	11.8969	17.8268	17.3743	19.675	19.8431		53.7567				37.2131		31.1612			22.8393	9.40442	27.4444	27.3502				23.0272
		19.8513		17.4975									51.0245		10.5731		10.6375		8.1377	35.3407	18.8303	18.3615	22.4916	22.5836	22.5937	17.701	11.901	17.8401	17.3905	19.679	19.8518		53.7647				37.2314		31.1842			22.8588	9.8415	27.454	27.3611				23.0387
		19.8741		17.6332									51.0397		10.5976		10.6826		8.14695	36.0522	18.8393	18.3718	22.5003	22.6051	22.6051	17.7079	11.9118	17.8528	17.4195	19.6896	19.8597		53.7693				37.271		31.1879			23.1061	9.85037	27.4792	27.3749				23.0435
		19.9794		17.6645									51.0508		10.627		10.7396		8.16517	36.233	18.8415	18.3787	22.5212	22.6287	22.6107	17.7223	11.9206	17.8609	17.4493	19.7064	19.9172		53.7782				37.2858		31.2022			23.1537	9.86552	27.4954	27.3821				23.0846
		20.0284		17.6817									51.0709		10.6375		10.7625		8.17372	36.3453	18.8579	18.3881	22.5303	22.6347	22.6181	17.7357	11.9332	17.8673	17.457	19.7249	20.055		53.7873				37.2938		31.23			23.1743	10.1227	27.5183	27.4001				23.1128
		20.1679		17.6929									51.1052		10.6826		10.7913		9.09833	36.4683	18.868	18.3947	22.5428	22.6398	22.6287	17.7449	12.3603	17.8803	17.462	19.745	20.5061		53.8364				37.6526		31.2752			23.234	10.4931	27.5585	27.4123				23.1333
		20.3374		17.7179									51.1824		10.7396		10.8582		9.13723	36.5344	18.8734	18.4012	22.5492	22.6445	22.6347	17.7536	12.37	17.8849	17.4852	19.8004	20.5343		53.8605				37.7439		31.2803			23.2696	10.5079	27.5697	27.454				23.1479
		20.3513		17.7358									51.2673		10.7626		10.8806		9.18272	36.5996	18.8773	18.4429	22.5514	22.6519	22.6445	17.7642	13.0324	17.8949	17.4914	19.8199	20.5931		53.8634				42.8171		31.2914			23.3034	10.5755	27.5754	27.4792				23.1628
		20.3614		17.8164									51.2762		10.7913		10.9161		9.19272	36.7312	18.885	18.4828	22.5625	22.6582	22.6519	17.769	13.0519	17.9016	17.5	19.841	20.6242		53.8765				48.2039		31.3795			23.4138	10.6016	27.6194	27.4954				23.1826
		20.3797		17.8398									51.3025		10.8583		10.9249		9.20375	36.7744	18.8915	18.5019	22.5778	22.6669	22.6582	17.7817	13.147	17.9116	17.513	19.9139	20.7963		53.9526				48.3456		33.0311			23.4267	10.7383	27.8286	27.5183				23.1917
		20.5082		17.8521									51.3298		10.8807		10.9347		9.2226	36.8905	18.896	18.5358	22.5837	22.6696	22.6669	17.7901	13.1804	17.9153	17.5325	19.9567	20.8514		53.9841				48.5004		38.3365			23.434	10.8146	27.847	27.5367				23.2038
		20.5265		17.862									51.3382		10.9161		10.9572		9.2317	37.0505	18.9015	18.5437	22.5857	22.6782	22.672	17.7969	13.2213	17.9214	17.5781	19.9652	20.8668		54.0171				48.5253		42.4916			23.4411	10.8294	27.855	27.5585				23.2229
		20.5455		17.8678									51.3491		10.9249		10.9736		9.24348	37.2662	18.908	18.557	22.6181	22.6818	22.6782	17.8018	13.237	17.9309	17.5901	19.9844	20.8945		54.0267				48.536		42.5954			23.465	10.931	27.859	27.5697				23.2448
		20.5804		17.8758									51.3543		10.9347		10.9851		9.25098	37.3269	18.9188	18.5617	22.6288	22.6852	22.6818	17.8071	13.2576	17.9384	17.6034	20.0599	20.9261		55.9165				48.5417		42.6048			23.5628	10.9969	27.8669	27.5754				23.2491
		20.832		17.8831									51.3653		10.9573		11.2594		9.26352	37.5579	18.9267	18.5683	22.6347	22.6908	22.6852	17.8129	13.2686	17.9445	17.644	20.0682	21.5831		55.9802				48.5532		42.6155			23.5738	11.0105	27.8757	27.6194				23.2532
		21.4318		18.5822									51.3747		10.9736		11.3162		9.2822	37.6475	18.9568	18.5744	22.6399	22.6951	22.6908	17.8223	13.2873	17.9472	17.6654	20.1096	21.6069		56.0249				50.2733		48.9253			23.5868	11.0336	27.8943	27.8286				23.2736
		21.4444		18.6021									51.3864		10.9852		11.6897		9.29725	37.8664	18.9643	18.5805	22.6669	22.7023	22.6924	17.8268	13.2987	17.9575	17.749	20.1244	21.634		56.4189				50.349		50.0041			23.6273	11.0482	27.8998	27.847				23.2915
		21.4494		18.617									51.3976		11.2594		11.7225		9.3059	37.8858	18.9838	18.5937	22.6697	22.7117	22.6951	17.8353	13.3401	17.9646	17.8086	20.1698	21.6996		56.4436				50.4974		50.0364			24.146	11.0903	27.9254	27.855				23.3153
		21.4562		18.6382									51.4124		11.3162		11.7797		9.3165	38.0148	18.9877	18.5985	22.6782	22.7153	22.7024	17.8402	14.933	17.9721	17.8494	20.2471	21.8805		56.4669				50.5185		50.2105			24.1759	11.1113	27.9379	27.859				23.3333
		21.4618		19.0275									51.4248		11.6769		11.7952		9.3275	38.3878	18.9986	18.6076	22.6818	22.7238	22.7239	17.8425	15.2421	17.9853	17.8587	20.2584	21.9073		56.4888				50.6638		50.2445			24.1982	11.1197	27.947	27.8669				23.3395
		21.4724		19.0513									51.4511		11.6898		11.8176		9.33005	38.5132	19.0023	18.6157	22.6853	22.7296	22.7392	17.8529	15.3342	17.9933	17.8726	20.2692	22.4996		56.7389				50.671		50.2566			24.3398	11.1328	27.9618	27.8757				23.3569
		21.4823		19.0882									51.4826		11.7225		11.8455		9.3377	38.669	19.0365	18.6289	22.6909	22.7391	22.7439	17.861	15.4199	17.9966	17.884	20.2843	22.6088		56.7852				50.6825		50.6609			24.3513	11.2383	28.0968	27.8867				23.3945
		21.8989		19.1424									52.1414		11.7408		11.8614		9.34605	38.689	19.0594	18.6396	22.6924	22.7439	22.7513	17.8709	15.8738	18.0014	17.891	20.3283	22.6254		56.8062				51.0807		50.6738			24.3617	11.2601	28.2261	27.8943				23.4045
		28.6281		19.1561									52.2454		11.7797		11.8757		9.35177	50.2919	19.0666	18.6466	22.7118	22.7513	22.7706	17.8804	15.8884	18.0196	17.9029	20.3614	22.6391		56.844				51.129		50.6992			24.3777	11.282	28.2559	27.8998				23.417
		28.6401		19.1629									52.3823		11.7953		11.9007		9.36345	50.6358	19.0792	18.6613	22.7154	22.7615	22.783	17.885	15.9098	18.0239	17.9126	20.4148	22.6559		57.027				51.1427		50.7216			24.4031	11.3803	28.8442	27.9095				23.4257
		28.6435		19.1738									52.4946		11.8176		11.9056		9.3671	50.6819	19.0868	18.6691	22.7239	22.7705	22.7869	17.9017	15.9247	18.0379	17.9331	20.426	22.7456		57.1407				51.1531		50.7305			24.9004	11.3965	28.8514	27.9253				23.4343
		28.6598		19.7964									52.55		11.8455		11.9179		9.37275	50.7201	20.3895	18.6734	22.7296	22.783	23.0538	17.9117	15.949	18.0452	17.9548	20.4774	22.7706		57.1913				51.1628		50.758			24.9426	11.4226	28.8645	27.9379				23.4418
		28.6646		19.8216									57.4001		11.8614		11.9248		9.3816	50.79	20.6674	18.6823	22.7392	22.8955	23.0738	17.9214	15.9613	18.0486	17.9747	20.54	22.8501		57.602				51.1712		50.764			25.6617	11.4363	28.9952	27.947				23.461
		28.6932		19.8409									57.4157		11.8672		11.9414		9.4033	50.8824	20.6857	18.6895	22.7439	23.0538	23.1162	17.9274	15.9947	18.0578	17.9861	20.5494	22.923		58.499				51.1739		50.7712			26.1189	11.4689	29.0035	27.9618				23.4654
		28.7393		19.8513									57.4222		11.8885		11.9583		9.42333	50.9225	20.7499	18.6961	22.7513	23.1035	23.1218	17.931	16.0078	18.0678	17.9939	20.6124	22.9396		58.7315				51.1832		50.7804			26.1473	11.5519	29.0188	28.1109				23.475
		28.7475		19.8741									57.4453		11.9008		11.9639		9.43487	51.0243	20.7598	18.7007	22.7706	23.1162	23.1365	17.9446	16.0227	18.071	17.9986	20.717	22.949		58.9398				51.1882		51.6872			26.6627	11.5572	29.129	28.2261				23.4993
		28.7531		19.9795									57.4584		11.9056		11.9776		9.4416	51.2037	20.7737	18.7048	22.783	23.1218	23.1423	17.9472	16.0434	18.0764	18.0053	20.7988	22.9585		59.3674				51.1966		51.6947			26.9154	11.5626	29.1395	28.2432				23.5196
		28.7582		20.0284									57.4676		11.9179		11.9866		9.4604	51.2346	20.7856	18.71	22.7869	23.1364	23.15	17.9575	16.0679	18.0861	18.0428	20.8096	22.9754		59.4061				51.2151		56.1424			26.9409	11.571	29.197	28.2928				23.5285
		28.7649		20.1679									57.5072		11.9415		12.0027		9.46872	51.266	20.8013	18.7133	22.8955	23.15	23.153	17.9646	16.0874	18.0981	18.0639	20.8405	22.9984		59.4415				51.2301		56.8208			26.9535	11.5774	29.2258	28.8442				23.5423
		28.7723		20.3375									57.5132		11.9462		12.0103		9.4763	51.3496	20.8087	18.7204	23.0538	23.1529	23.1594	17.9722	16.1584	18.1039	18.0927	20.9858	23.0078		59.4686				51.2443		56.8305			26.9774	11.582	29.2533	28.8514				23.547
		28.7843		20.3513									57.5239		11.9583		12.0238		9.61962	51.3922	20.8238	18.7246	23.0738	23.1593	23.1639	17.9854	16.2012	18.1145	18.1366	21.0041	23.016		59.5483				51.4307		57.6934			28.0148	11.9909	29.2751	28.8645				23.5652
		28.7985		20.3614									57.531		11.9639		12.0385		10.1693	51.8716	20.8333	18.7309	23.1035	23.1639	23.173	17.9966	16.2084	18.1351	18.5227	21.0158	23.0233		59.602				51.4375					28.0284	12.0062	29.3044	28.9952				23.5979
		28.8133		20.3798									57.5368		11.9776		12.0486		10.188		20.8612	18.7381	23.1163	23.173	23.1794	18.0015	16.6348	18.1439	18.5343	21.0405	23.0296		59.6582				51.4632					28.7892	12.465	29.3213	29.0035				23.6239
		28.8549		20.5082									57.5481		11.9866		12.0542		10.2042		20.8764	18.7471	23.15	23.1794	23.184	18.0101	16.7239	18.1572	18.5461	21.0458	23.0343		59.6803				51.5112					28.8134	15.2222	29.3418	29.0188				23.632
		28.867		20.5265									57.5555		12.0028		12.063		10.2184		20.8883	18.752	23.153	23.184	23.1924	18.0197	17.3506	18.1832	18.5557	21.0761	23.0438		59.7118				51.6217					28.9434	15.2294	29.3626	29.129				23.7329
		28.8729		20.5455											12.0104		12.0728		10.2384		20.9036	18.7659	23.1594	23.199	23.1991	18.0239	17.3617	18.2011	18.5648	21.1166	23.0487		59.7722				51.9598					29.4739	15.2527	29.3707	29.1394				23.7809
		29.937		20.5804											12.0169		12.0765		10.2495		20.9111	18.7684	23.1639	23.2119	23.2221	18.0343	17.3744	18.2201	18.5777	21.1251	23.0547		59.7817				51.9798					29.9765	15.2614	29.3736	29.197				24.0105
		29.9554		20.832											12.0238		12.0847		10.273		20.9225	18.779	23.1731	23.2221	23.2534	18.038	17.3905	18.2273	18.5914	21.1349	23.0621		59.868				52.0313					30.0738	15.2689	29.4153	29.2258				24.076
		30.0042		21.4319											12.0543		12.0933		10.2906		20.9343	18.7865	23.184	23.2534	23.575	18.0452	17.4195	18.236	18.6023	21.1437	23.073		59.8833				53.5849					30.0992	15.279	29.4246	29.2533				24.0889
		33.1602		21.4444											12.063		12.0974		10.3005		20.9444	18.7903	23.1924	23.575	24.7553	18.0487	17.4422	18.2948	18.6242	21.1519	23.0846		59.9308				53.5964					30.1212	15.3102	29.4382	29.2751				24.1542
		33.1972		21.4494											12.0729		12.103		10.3203		20.9536	18.8039	23.1991	24.6474	24.8	18.0578	17.4494	18.3679	18.6511	21.1791	23.5607		59.9403				53.6129					30.6964	15.3188	29.4578	29.3044				24.1728
		33.2253		21.4563											12.0765		12.1206		10.3369		20.9581	18.81	23.212	24.6872	24.8147	18.0678	17.4571	18.3977	18.676	21.1892	23.6116		59.9819				53.6208					30.7086	15.3495	29.469	29.3213				24.181
		33.2408		21.4618											12.0847		12.1256		10.3633		20.9687	18.8174	23.2221	24.7553	24.8218	18.0711	17.4621	18.4236	18.6965	21.1959	23.6919						53.6428					30.8159	15.3729	29.4853	29.3418				24.1996
		33.2576		21.4823											12.0933		12.1332		10.3891		20.9777	18.8253	23.2534	24.7886	24.843	18.0764	17.471	18.4707	18.8673	21.3925	23.7677						53.6545					30.8344	15.7919	29.4947	29.3625				24.2814
		33.2728		21.8989											12.1031		12.141		10.4232		20.9835	18.8303	23.575	24.8146	24.8561	18.0861	17.4853	18.4998	19.1628	21.4462	23.7811						53.6692					30.8448	15.8028	29.7479	29.3707				24.6086
		33.2856		28.6282											12.1207		12.1465		10.4447		20.9916	18.8393	24.6475	24.8218	24.874	18.0922	17.4914	18.5236	19.1934	21.4587	23.7884						53.7003					30.8521	15.8198	29.7894	29.3736				24.6493
		33.2985		28.6401											12.1332		12.158		10.4861		20.999	18.8415	24.6872	24.843	25.2052	18.0981	17.5	18.539	19.2017	21.5312	23.7992						53.7126					30.8613	15.8281	29.7981	29.4153				24.6982
		33.4063		28.6435											12.141		12.1621		10.535		21.0098	18.8579	24.7553	24.856	25.2224	18.1039	17.513	18.5749	19.2133	21.5614	23.8222						53.7394					30.9552	15.8402	29.8067	29.4245				25.4303
		33.9288		28.6598											12.1466		12.175		10.5419		21.0177	18.868	24.7887	24.8739	25.2454	18.1145	17.5325	18.6002	19.2333	21.5774	23.8643						53.7515					30.9649	15.8673	29.8149	29.4381				25.449
		33.9591		28.6646											12.1581		12.1888		10.5731		21.0257	18.8734	24.8147	25.2052	25.255	18.1181	17.5901	18.6412	19.2405	21.6351	23.967						53.7647					30.9692	18.8579	29.8193	29.469				27.4313
		35.4328		28.6932											12.1621		12.2081		10.5976		21.0294	18.8773	24.8218	25.2224	25.2775	18.1351	17.6441	18.6977	19.247	21.6566	23.9815						53.7693					31.3374	18.872	29.8293	29.4852				27.4435
		35.4881		28.729											12.175		12.2217		10.627		21.0382	18.885	24.8561	25.2453	25.2907	18.1439	17.749	18.7165	19.2602	21.6674	24.319						53.7781					31.6498	18.8822	29.8391	29.7894				39.6119
		35.5273		28.7393											12.1888		12.2421		10.6375		21.0491	18.8914	24.874	25.255	25.3023	18.1658	17.7936	18.7422	19.2779	21.7038	24.3849						53.7873					31.6795	18.8969	29.8446	29.8067				40.2933
		35.5403		28.7475											12.1961		12.2673		10.6826		21.0613	18.896	25.2053	25.2623	25.3438	18.1767	17.8086	18.7656	19.5405	21.7724	24.4382						53.8442					32.6497	18.9095	29.8531	29.8149				40.3525
		35.5641		28.7531											12.2081		12.285		10.7396		21.0753	18.9015	25.2332	25.2775	25.3647	18.1833	17.8239	18.7815	19.6507	21.8034	24.454						53.8567					33.2411	18.9225	29.8948	29.8293				40.4194
		35.5791		28.765											12.2217		12.2972		10.7626		21.0834	18.908	25.2454	25.2906	25.3748	18.1937	17.8588	18.8018	19.6632	21.8468	24.469						53.8605					34.0368	18.9348	29.9166	29.8391				40.4627
		35.587		28.7723											12.2422		12.3126		10.7913		21.1018	18.9188	25.2551	25.3022	25.3889	18.2011	17.8726	18.8182	19.6847	21.9673	24.4919						53.8634					34.0553	18.9598	29.9378	29.8446				40.7525
		35.5955		28.7843											12.2673		12.332		10.8583		21.1084	18.9358	25.2624	25.3437	25.4142	18.2112	17.884	18.8272	19.7024	21.9844	24.502						53.888					35.5805	18.9945	29.9501	29.8767				40.933
		35.6059		28.7941											12.285		12.341		10.8807		21.1136	18.9455	25.2775	25.3646	25.4259	18.2274	17.8911	18.8425	19.7089	22.1201	24.5823						53.9644					35.9344	19.0019	29.9623	29.8948				40.9603
		35.6162		28.7985											12.2973		12.3645		10.9161		21.122	18.9568	25.3023	25.3747	25.4367	18.236	17.9126	18.8511	19.7164	22.1381	24.5991						53.9841					36.0338	19.0295	29.9738	29.9166				47.5692
		35.631		28.8133											12.3127		12.4601		10.9249		21.126	18.9643	25.3237	25.4142	25.4413	18.2481	17.9331	18.8689	19.7258	22.147	24.6133						53.9932					36.0538	19.0491	29.9828	29.9282				48.8503
		35.644		28.8225											12.3321		12.487		10.9347		21.1316	18.9697	25.3438	25.4259	25.4549	18.2618	17.9415	18.8823	19.7344	22.1886	24.6495						54.0044					36.2081	19.1303	29.9969	29.9378				48.9037
		35.6527		28.8549											12.3411		12.5523		10.9572		21.1378	18.9838	25.3647	25.4367	25.4989	18.2789	17.9548	18.8926	19.7542	22.195	25.1102						54.0071					36.2189	19.2248	30.0068	29.9501				48.93
		35.6612		28.8671											12.3645		12.5612		10.9736		21.1517	18.9877	25.3748	25.4549	25.5051	18.2949	17.9747	18.9003	19.8096	22.2371	25.1955						54.0171					36.2372	19.243	30.0111	29.9623				48.9596
		35.6694		28.8729											12.487		12.5761		10.9851		21.1549	18.9986	25.3889	25.475	25.5342	18.3341	17.9861	18.9091	19.8267	22.8984	25.3574						54.0267					36.2456	19.2538	30.0234	29.9737				48.9774
		35.6797		28.8857											12.5129		12.5862		11.3162		21.1632	19.0023	25.4142	25.4989	25.5403	18.368	17.994	18.9178	19.8307	22.9295	25.3707						55.5926					36.2659	19.4061	30.0297	29.9828				49.1309
		35.6935		28.8957											12.5523		12.6033		11.6769		21.1669	19.0192	25.4259	25.5051	25.5616	18.3977	17.9986	18.9266	19.8431	22.9415	25.4842						55.9165					36.2892	19.46	30.0426	29.9969				49.6046
		35.7037		28.9167											12.5613		12.6149		11.6898		21.1737	19.0365	25.4367	25.5342	25.5663	18.4236	18.0274	18.934	19.8597	22.9633	25.5009						55.9802					36.3414	19.4692	30.0499	30.011				49.6191
		35.7122		29.9371											12.5762		12.6263		11.7225		21.1761	19.0429	25.4549	25.5403	25.5741	18.4387	18.0428	18.9406	19.8754	23.0334	25.5385						56.0249					36.3582	19.484	30.0556	30.0234				49.6551
		35.7218		29.9555											12.5862		12.6323		11.7408		21.183	19.0594	25.475	25.5513	25.5847	18.4998	18.0639	18.9681	19.9172	23.0787	25.566						56.0448					36.5014	19.4929	30.0627	30.0425				50.2656
		35.7306		29.9676											12.6034		12.6396		11.7797		21.1872	19.0666	25.4875	25.5615	25.5939	18.5236	18.0689	18.9757	20.0549	23.1032	25.5987						56.0678					36.517	19.4982	30.0656	30.0499				50.3578
		36.0433		30.0042											12.615		12.6528		11.7953		21.2069	19.0792	25.4989	25.5662	25.6041	18.539	18.079	18.9851	20.0829	23.1256	25.6897						56.4436					36.6953	19.5353	30.0768	30.0555				50.5438
		36.3213		33.1602											12.6263		12.6592		11.8176		21.2111	19.0868	25.5051	25.5847	25.6126	18.5536	18.0928	19.0097	20.5061	23.1418	25.7176						56.4668					36.8293	19.6132	30.0828	30.0627				50.6641
		36.344		33.1973											12.6324		12.6785		11.8455		21.2177	19.0983	25.5342	25.5939	25.6197	18.575	18.1366	19.0202	20.5342	23.1969	26.3134						56.4887					38.6195	19.6724	30.0904	30.0656
		37.1709		33.2253											12.6396		12.6957		11.8614		21.2209	20.3895	25.5663	25.6041	25.6312	18.6002	18.5344	19.0267	20.5931	23.2471	27.1562						56.5159					38.9295	19.7109	30.1074	30.0714
		37.3134		33.2408											12.6529		12.7086		11.8672		21.2284	20.6674	25.5741	25.6197	25.6374	18.622	18.5462	19.0338	20.6242	23.2602	27.1755						56.5333					38.9412	19.7195	30.1123	30.0828
		37.6085		33.2576											12.6593		12.7273		11.8757		21.2346	20.6857	25.5848	25.6373	25.6455	18.6412	18.5557	19.0561	20.7757	23.3114	27.2049						56.6822					38.9567	19.7282	30.1246	30.0904
		37.6215		33.2729											12.674		12.7361		11.8885		21.2448	20.7122	25.5939	25.6416	25.651	18.6978	18.5649	19.0652	20.7963	23.3175	27.322						56.7389					39.0782	19.7384	30.1393	30.0975
		38.0042		33.2857											12.6786		12.7482		11.9008		21.2496	20.7248	25.6042	25.6509	25.6562	18.7166	18.5777	19.0807	20.8514	23.3389	27.329						56.7546					39.6123	19.756	30.1437	30.1074
		38.0724		33.2985											12.6957		12.7596		11.9056		21.2556	20.7499	25.6126	25.6561	25.6762	18.7422	18.6024	19.0845	20.8667	23.361	27.3474						56.8061					39.6433	22.1337	30.1471	30.1123
		38.0902		33.4064											12.7086		12.7655		11.9179		21.2614	20.7598	25.6197	25.6606	25.6848	18.7815	18.6242	19.0959	20.8944	23.4476	27.5207						56.8316					40.0664	25.3675	30.1839	30.1185
		38.1091		33.9091											12.7273		12.7761		11.9249		21.2664	20.7737	25.6312	25.6762	25.6901	18.8019	18.6512	19.1031	20.926	23.4826	27.9018						56.844					40.1038	25.4016	30.1969	30.1393
		38.1514		33.9288											12.7361		12.794		11.9414		21.2694	20.7856	25.6374	25.6805	25.6962	18.8273	18.6761	19.1108	21.583	23.4942	28.1261						57.1406					40.2056	25.4616	30.2068	30.1437
		39.2472		33.9388											12.7597		12.8096		11.9462		21.2778	20.8013	25.6416	25.6901	25.7005	18.8426	18.6869	19.1285	21.6068	23.5214	28.2758						57.1913					40.8543	25.781	30.2129	30.147
		39.2711		33.9592											12.7655		12.8298		11.9583		21.2845	20.8087	25.6456	25.6961	25.7154	18.869	18.6965	19.1484	21.634	23.5351	29.6751						57.602					40.9121	26.6352	30.2177	30.168
		39.2806		35.4329											12.7761		12.8384		11.9639		21.2888	20.8237	25.651	25.7005	25.7319	18.8823	18.8673	19.1538	21.64	23.5871	30.4036						58.499					41.6294	27.2544	30.2264	30.1839
		39.2888		35.4651											12.794		12.8661		11.971		21.2945	20.8333	25.6606	25.7047	25.7359	18.8926	19.1628	19.1592	21.6666	23.5995	30.5684						58.7315					41.6469	31.0286	30.2353	30.1969
		39.3039		35.4881											12.8097		12.881		11.9776		21.3016	20.8611	25.6806	25.7094	25.7387	18.9003	19.2017	19.166	21.6764	23.7336	31.2787						58.9398					43.4312	31.0415	30.2407	30.2068
		39.3343		35.517											12.8298		12.8911		11.9957		21.3039	20.8764	25.6902	25.7187	25.7447	18.9092	19.2082	19.1985	21.6862	23.7706	31.3058						59.2528					43.7439	31.0715	30.2532	30.2129
		39.3536		35.5274											12.8384		12.9032		12.0028		21.3136	20.8883	25.6962	25.7264	25.7489	18.9178	19.2133	19.2195	21.6996	23.8299	31.3186						59.3188					45.5734	31.0814	30.2647	30.2176
		39.3654		35.5403											12.8662		12.9229		12.0104		21.3203	20.9036	25.7005	25.7319	25.7598	18.9266	19.2273	19.2287	21.8805	23.8606	31.3247						59.406					45.756	31.0912	30.2901	30.2263
		39.3963		35.5641											12.8912		12.9381		12.0169		21.336	20.9111	25.7047	25.7386	25.7656	18.9406	19.2333	19.2385	21.9073	24.025	31.4339						59.4415					45.899	31.0998	30.3001	30.2353
		39.4386		35.5791											12.9032		12.9533		12.0238		21.716	20.9225	25.7095	25.7446	25.774	18.9493	19.247	19.2464	22.4996	24.0367	31.763						59.4686					46.519	31.1041	30.3115	30.2407
		39.4531		35.587											12.9168		13.0132		12.0385		24.5907	20.9343	25.7155	25.7488	25.7986	18.9564	19.2525	19.2592	22.6254	24.0938	31.8654						59.5482					46.6268	31.1091	30.3214	30.2532
		39.4686		35.5955											12.9229		13.0293		12.0487		24.6726	20.9444	25.7187	25.7547	25.8012	18.9682	19.2603	19.2681	22.639	24.1252	32.1685						59.602					46.9708	31.1165	30.467	30.2647
		40.9424		35.6059											12.9382		13.0409		12.0542		28.27	20.9536	25.7264	25.7598	25.8092	18.9716	19.2704	19.2885	22.6559	24.1517	32.1837						59.6681					47.2933	31.1237	30.4967	30.2901
		40.9686		35.6162											12.9534		13.0548		12.063		28.2945	20.9581	25.7319	25.7656	25.8218	18.9757	19.2779	19.2916	22.7456	24.1905	32.5889						59.6802					47.4129	31.1272	30.5481	30.3115
		41.01		35.6311											12.9778		13.0776		12.0728		28.3153	20.9687	25.736	25.7678	25.8267	18.9851	19.6508	19.3056	22.7706	24.2093	32.6132						59.7118					48.96	31.1349	30.6517	30.3214
		41.0493		35.644											13.0021		13.1008		12.0765		28.3707	20.9777	25.7387	25.774	25.8314	18.9914	19.6632	19.3256	22.923	24.2338	32.6388						59.7722					49.8023	31.1435	31.0796	30.4967
		41.0771		35.6527											13.0133		13.1144		12.0847		28.4033	20.9916	25.7447	25.7835	25.8355	19.001	19.671	19.3336	22.9396	24.2696	32.6533						59.7816					49.9496	31.1464	31.1084	30.5481
		42.0739		35.6612											13.0294		13.1336		12.0933		28.4162	20.999	25.7489	25.7917	25.839	19.0098	19.6784	19.3391	22.949	24.2816	32.7509						59.7989					50.3794	31.1611	31.1275	30.6517
		42.0877		35.6694											13.041		13.1536		12.0975		28.4326	21.0098	25.7548	25.7986	25.8507	19.0203	19.6888	19.3488	22.9585	24.31	32.7709						59.829					50.3871	31.168	31.1546	31.0796
		42.8245		35.6797											13.0548		13.2107		12.103		28.453	21.0177	25.7598	25.8048	25.8544	19.0338	19.7025	19.3562	22.9754	24.3166	32.795						59.8357					50.4039	31.1842	31.162	31.1083
		42.9308		35.6936											13.0776		13.2302		12.1207		28.4723	21.0257	25.7657	25.8091	25.8574	19.0459	19.7089	19.3813	23.0078	24.3353	32.8793						59.868					50.8949	31.1879	31.1781	31.1275
		42.9497		35.7037											13.1009		13.2362		12.1256		28.5612	21.0294	25.774	25.8173	25.8623	19.0561	19.7164	19.3948	23.016	24.3505	33.3032						59.8833					50.9023	31.2022	31.1865	31.1546
		43.017		35.7122											13.1336		13.2456		12.1332		28.6878	21.0382	25.7771	25.8218	25.867	19.0652	19.7258	19.4037	23.0296	24.3679	33.3727						59.9308					50.9199	31.2155	31.1958	31.162
		43.0334		35.7219											13.1537		13.2536		12.141		28.723	21.0491	25.7835	25.8266	25.872	19.0749	19.7344	19.4118	23.0342	24.3782	33.4138						59.9403					50.9466	31.23	31.2012	31.1714
		44.9587		35.7306											13.2108		13.2633		12.1466		32.1988	21.0612	25.7866	25.8313	25.8753	19.0807	19.7543	19.4239	23.0438	24.3875	33.4251						59.9746					51.6383	31.2646	31.2127	31.1781
		44.9808		35.7439											13.2302		13.2713		12.1581		32.2311	21.0753	25.7918	25.839	25.8815	19.0845	19.8097	19.4287	23.0486	24.4083	33.4461						59.9935					51.7255	31.2752	31.221	31.1864
		45.2459		35.7709											13.2363		13.2754		12.1621		32.2491	21.0901	25.7987	25.8507	25.8846	19.096	19.8267	19.4325	23.0547	24.4818	33.4575											52.742	31.2803	31.2228	31.1958
		45.2693		36.0433											13.2456		13.2804		12.175		32.2699	21.0958	25.8012	25.8544	25.8906	19.1108	19.8308	19.4414	23.0621	24.496	33.4735											52.7635	31.2914	31.2338	31.2012
		45.4607		36.3214											13.2536		13.3102		12.1888		32.4141	21.1018	25.8048	25.8574	25.9045	19.1172	19.8431	19.458	23.0729	24.5219	33.5047											52.9122	31.3588	31.2424	31.2085
		45.4902		36.3441											13.2633		13.323		12.1961		32.4302	21.1084	25.8092	25.8623	25.9061	19.1235	19.8518	19.4633	23.0792	24.6305	33.513											52.9426	31.3795	31.247	31.2126
		45.5114		37.171											13.2713		13.3304		12.2081		32.5579	21.1136	25.8218	25.8753	25.9112	19.1285	19.8597	19.4665	23.0846	24.6371	33.5472											52.9992	33.0311	31.2606	31.2164
		45.5513		37.3134											13.2754		13.3355		12.2217		32.5731	21.126	25.8267	25.8846	25.9142	19.1485	19.8754	19.4757	23.5607	24.7691	33.672											53.0301	34.0902	31.2669	31.2209
		45.5714		37.6086											13.2804		13.3453		12.2422		32.5892	21.1316	25.8314	25.8906	25.9182	19.1539	19.9172	19.4807	23.5914	25.087	33.6969											53.0464	38.3364	31.2736	31.228
		45.5866		37.6215											13.3055		13.3504		12.2673		32.6486	21.1378	25.8355	25.8938	25.9228	19.1593	20.055	19.4915	23.6116	25.1607	33.7146											53.0656	40.3818	31.2817	31.2338
		45.6131		37.6413											13.3169		13.3544		12.285		32.6622	21.1475	25.839	25.9061	25.9319	19.1872	20.083	19.5012	23.6918	25.1736	33.7236											53.1001	40.7332	31.2878	31.2423
		45.632		38.0043											13.3305		13.3559		12.2973		32.6814	21.1517	25.8454	25.9112	25.9377	19.1985	20.5343	19.5099	23.7677	25.7446	33.7381											53.1173	41.0722	31.2944	31.2451
		45.6706		38.0725											13.3355		13.3645		12.3127		32.6939	21.1549	25.8544	25.9142	25.942	19.2196	20.5931	19.5148	23.7884	25.7672	33.7477											53.1825	42.4915	31.3013	31.2606
		45.7267		38.0902											13.3453		13.3666		12.332		32.7174	21.1632	25.8574	25.9228	25.9544	19.2288	20.6242	19.5192	23.7991	25.8027	33.7534											53.1934	42.5091	31.3061	31.2669
		45.7608		38.1091											13.3505		13.372		12.341		32.7711	21.1668	25.8623	25.9376	25.9573	19.2386	20.7964	19.5215	23.843	25.9177	33.7635											53.2117	42.5237	31.3107	31.2816
		45.7922		38.1514											13.3544		13.3748		12.3645		32.9118	21.1737	25.867	25.942	25.9616	19.2465	20.8668	19.5271	23.8642	25.9609	33.7746											53.2914	42.5306	31.3163	31.2944
		45.8234		39.2472											13.356		13.3814		12.4602		32.9453	21.1761	25.872	25.9543	25.9652	19.2592	21.5831	19.5325	23.967	25.9649	33.8234											53.3208	42.5423	31.3218	31.3061
		45.8507		39.2711											13.3645		13.3869		12.487		32.9619	21.183	25.8753	25.9615	25.9741	19.2681	21.6069	19.5412	23.9814	25.979	33.8626											53.3484	42.5954	31.3303	31.3107
		45.8778		39.2806											13.3667		13.3893		12.5523		33.0028	21.1872	25.8815	25.9652	25.9777	19.2886	21.6341	19.5469	24.319	25.9875	33.8828											53.382	42.6048	31.3374	31.3218
		45.9047		39.2888											13.3721		13.3956		12.5612		33.0147	21.1937	25.8846	25.9741	25.9839	19.2916	21.64	19.5508	24.3848	26.0031	33.9134											53.4074	42.6155	31.345	31.3303
		46.4838		39.3039											13.3748		13.4047		12.5762		33.0202	21.2018	25.8906	25.9776	25.9891	19.3057	21.6667	19.5589	24.4382	26.0103	33.9338											53.4342	42.6249	31.3494	31.3374
		46.6732		39.322											13.3814		13.409		12.5862		33.0453	21.2111	25.8939	25.9975	25.9975	19.3392	21.6764	19.5629	24.454	26.0225	34.0641											53.4882	42.6337	31.3558	31.3493
		46.8884		39.3343											13.387		13.4144		12.6033		33.0638	21.2177	25.8998	26.0033	26.0033	19.3488	21.6862	19.5679	24.469	26.0894	34.19											53.5119	42.6445	31.3665	31.3665
		47.1095		39.3536											13.3894		13.4231		12.615		33.0983	21.2209	25.9062	26.0207	26.0207	19.3562	21.6996	19.5751	24.4919	26.1	34.2217											53.526	42.6477	31.3703	31.3742
		48.496		39.3654											13.3956		13.4265		12.6263		33.1385	21.2284	25.9112	26.0291	26.0292	19.3813	21.7105	19.5871	24.502	26.1259	34.2869											53.5374	48.6285	31.389	31.389
		48.5225		39.3963											13.4001		13.4398		12.6324		33.1536	21.2345	25.9142	26.0414	26.0415	19.3893	21.8805	19.5927	24.5823	26.1422	34.3574											53.5458	48.9253	31.3924	31.3924
		48.6679		39.4386											13.4047		13.4449		12.6396		33.1627	21.2448	25.9228	26.0714	26.0485	19.3949	21.9073	19.6087	24.5991	26.1956	34.3914											53.5743	49.9814	31.3959	31.3958
		48.7321		39.4532											13.409		13.45		12.6529		33.2347	21.2495	25.9285	26.0975	26.0714	19.399	22.4996	19.6219	24.6133	26.22	34.4659											53.6773	50.0041	31.4	31.4
		49.5271		39.4686											13.4144		13.4591		12.6593		33.2649	21.2556	25.9319	26.117	26.0976	19.4038	22.6088	19.6242	24.6494	26.2841	34.4782											53.693	50.0364	31.4093	31.4159
		49.5411		40.9424											13.4231		13.4788		12.6656		33.2962	21.2614	25.9377	26.1213	26.1074	19.4119	22.6255	19.6386	25.1101	26.371	34.5423											53.8252	50.2105	31.4159	31.4238
		49.5791		40.9686											13.4265		13.4927		12.674		33.3077	21.2664	25.9544	26.1288	26.1101	19.4165	22.6391	19.649	25.1955	26.3809	34.5571											53.8429	50.2301	31.4238	31.4293
		49.6947		40.9862											13.4398		13.5096		12.6786		33.317	21.2694	25.9574	26.1351	26.1171	19.424	22.6559	19.6563	25.3362	27.5276	34.5703											53.9946	50.2374	31.4293	31.4465
		49.7969		41.0101											13.4449		13.5217		12.6918		33.3234	21.273	25.9653	26.1373	26.1213	19.4288	22.7706	19.6695	25.3468	27.5439	34.5868											54.248	50.2445	31.4391	31.4544
		49.819		41.0249											13.45		13.8642		12.6957		33.3444	21.2778	25.9742	26.1471	26.1289	19.4325	22.8501	19.679	25.3573	27.9679	34.8487											54.2733	50.2565	31.4544	31.4611
		49.8289		41.0493											13.4592		14.6113		12.7086		33.3662	21.2845	25.9839	26.1495	26.1351	19.4516	22.9231	19.6895	25.3707	27.9813	34.9828											54.4914	50.6609	31.4611	31.4653
		49.8688		41.0771											13.4788		14.6913		12.7273		33.3803	21.2888	25.9975	26.1633	26.1373	19.458	22.9396	19.7016	25.4842	29.1621	35.1281											54.9598	50.6738	31.4653	31.4699
		49.8793		42.0739											13.4927		14.7104		12.7361		33.4063	21.2945	26.0034	26.168	26.1471	19.4633	22.949	19.7114	25.5008	29.1803	35.1372											54.9744	50.7216	31.4699	31.4796
		49.9013		42.0877											13.5097		16.733		12.7482		33.4204	21.3016	26.0207	26.1743	26.1496	19.4665	22.9585	19.7198	25.5384	29.1962	35.1635											55.2349	50.747	31.4796	31.4838
		49.949		42.3507											13.5218		16.7447		12.7597		33.4308	21.3039	26.0292	26.1832	26.1744	19.4758	22.9754	19.7249	25.566	29.4414	35.4117											55.5805	50.7549	31.4838	31.4905
		49.9644		42.3796											14.6113		16.7605		12.7655		33.4498	21.3136	26.0415	26.1875	26.1832	19.4807	22.9984	19.7268	25.5987	29.471	35.5153											56.896	50.758	31.4905	31.4951
		50.3409		42.8245											14.6534		16.7723		12.7761		33.4525	21.3203	26.0485	26.1914	26.1875	19.4848	23.0079	19.7369	25.6896	29.6741	35.5409											57.4504	50.764	31.5023	31.5
		51.3819		42.9308											14.6913		16.7894		12.794		33.4605	21.3312	26.0714	26.2011	26.1915	19.4916	23.016	19.7404	26.3134	30.0275	35.5604											57.7578	50.7712	31.5146	31.5023
		51.4475		42.9497											16.6908		16.7973		12.8097		33.4657	21.336	26.0976	26.206	26.206	19.4958	23.0233	19.7449	26.3367	30.045	35.6007												50.7803	31.5194	31.5146
		51.4691		43.017											16.733		16.8086		12.8298		33.489	24.5907	26.1101	26.2088	26.2203	19.5013	23.0343	19.7499	26.399	30.0764	35.6186												51.6872	31.5297	31.5194
		51.9648		43.0334											16.7447		16.8459		12.8384		33.5172	24.6726	26.1171	26.2203	26.2243	19.5099	23.0438	19.7631	27.1562	30.0933	35.6732												51.6947	31.5356	31.5297
		51.9798		44.9588											16.7606		16.8498		12.8662		33.5408	28.27	26.1213	26.2243	26.2395	19.5148	23.0487	19.7721	27.1676	30.1061	35.7346												51.7299	31.5436	31.5356
		51.9931		44.9808											16.7723		16.855		12.881		33.5436	28.2945	26.1289	26.2279	26.2543	19.5192	23.0547	19.7858	27.1754	30.1258	35.891												56.1424	31.5542	31.5398
		52.015		45.2459											16.7788		16.8649		12.8911		33.5638	28.3152	26.1351	26.2394	26.2701	19.5215	23.0621	19.7966	27.2049	31.5343	36.0528												56.8208	31.5674	31.5435
		52.2964		45.2694											16.7894		16.8708		12.9032		33.5948	28.4033	26.1471	26.2474	26.2847	19.5272	23.073	19.8088	27.322	31.849	36.071												56.8552	31.5749	31.5542
		52.3556		45.4607											16.8087		16.8784		12.9168		33.6332	28.4162	26.1634	26.2508	26.2915	19.5325	23.5608	19.8141	27.329	35.9974	36.2343												56.8644	31.5785	31.5602
		52.373		45.4902											16.815		16.8824		12.9229		33.7222	28.4326	26.168	26.26	26.3004	19.5413	23.6116	19.8348	27.3474	38.8533	36.2594												57.6934	31.5824	31.5748
		52.395		45.5115											16.8236		16.8944		12.9381		33.7607	28.453	26.1744	26.2701	26.3339	19.547	23.6919	19.841	27.5207	38.9128	36.2851													31.5895	31.5784
		52.4701		45.5514											16.8305		16.905		12.9533		33.7694	28.5612	26.1832	26.28	26.3514	19.5509	23.7677	19.8494	27.9018	38.9269	36.2945													31.6055	31.5824
		52.4991		45.5715											16.8459		16.9107		12.9778		33.791	28.6878	26.1876	26.2847	26.3757	19.5589	23.7811	19.8581	27.9804	38.9877	36.3111													31.6169	31.5895
		52.5393		45.5866											16.8498		16.9279		13.0021		33.8055	28.723	26.1915	26.2915	26.3773	19.5679	23.7884	19.8664	28.1261	39.0067	36.328													31.6216	31.6169
		52.5604		45.6131											16.855		16.9469		13.0132		33.811	32.1988	26.2012	26.3004	26.3823	19.5872	23.7992	19.8714	28.2065	39.0326	36.3413													31.6307	31.6216
		52.5744		45.632											16.8649		16.9562		13.0293		33.8262	32.2491	26.206	26.3296	26.4068	19.5928	23.807	19.8799	28.2671	39.0543	36.5264													31.6354	31.6307
		52.583		45.6528											16.8709		16.9641		13.041		33.8417	32.4141	26.2088	26.3339	26.4132	19.5989	23.8222	19.8873	28.2758	39.0997	36.5484													31.6407	31.6353
		52.6932		45.6707											16.8784		16.987		13.0548		33.8527	32.4302	26.2139	26.3391	26.4184	19.6088	23.843	19.8992	29.5667	39.148	36.5756													31.647	31.647
		52.7242		45.7267											16.8945		16.9931		13.0776		33.8788	32.5579	26.2203	26.3514	26.4303	19.6112	23.8643	19.9139	29.6751	39.1814	36.9798													31.6542	31.6542
		52.7438		45.7608											16.905		17.0094		13.1008		33.9173	32.5892	26.2244	26.3665	26.4373	19.6146	23.9815	19.918	29.7165	39.2103	37.0248													31.6605	31.6604
		53.3152		45.7922											16.9206		17.0276		13.1144		33.9285	32.6486	26.2279	26.3773	26.4536	19.622	24.319	19.927	30.4036	39.2708	37.1446													31.667	31.6714
		53.3333		45.8234											16.9279		17.0452		13.1336		33.9395	32.6622	26.2395	26.3822	26.4571	19.6242	24.3849	19.9347	30.5683	39.3118	37.1812													31.6788	31.6788
		53.3559		45.8508											16.947		17.0578		13.1537		33.9463	32.6814	26.2474	26.3884	26.462	19.63	24.4383	19.9422	31.2787	50.7985	37.2141													31.6818	31.6818
		53.6493		45.8779											16.9562		17.0976		13.1867		33.957	32.6939	26.2508	26.3924	26.4658	19.6386	24.4919	19.9475	31.3058	50.8071	37.243													31.699	31.6947
		53.8811		45.9048											16.9642		17.138		13.2107		33.9618	32.7173	26.26	26.396	26.4718	19.645	24.502	19.9566	31.3186	51.2735	37.2776													31.7047	31.699
		53.9016		46.4838											16.9871		17.2337		13.2302		33.9973	32.7711	26.2701	26.4067	26.4785	19.649	24.5824	19.9798	31.3246	51.5076	37.3229													31.7294	31.7047
		53.9297		46.6732											17.0094		17.2403		13.2363		34.005	32.9117	26.2754	26.4132	26.4828	19.6695	24.5918	20.0123	31.4339	52.0352	37.3536													31.8929	31.8929
		54.092		46.8884											17.0276		17.2736		13.2536		34.0129	32.9292	26.28	26.4183	26.4983	19.675	24.5991	20.0329	31.7629	52.077	37.3693													32.1255	32.0191
		54.2252		47.1096											17.0452		17.3202		13.2633		34.0232	32.9619	26.2847	26.4303	26.5082	19.679	24.6133	20.0384	31.8653	54.0451	37.3822													32.148	32.1255
		54.237		48.0188											17.0579		17.344		13.2713		34.0326	32.9714	26.2915	26.4345	26.513	19.6896	24.6495	20.0511	32.1684	54.4726	37.3995													32.1763	32.148
		54.2558		48.1546											17.0976		17.3619		13.2754		34.0547	32.9831	26.3004	26.4373	26.5171	19.7016	25.1102	20.0598	32.1836	54.8112	37.4128													32.2024	32.1763
		54.267		48.2982											17.138		17.3922		13.2804		34.0691	32.9918	26.3085	26.4487	26.521	19.7114	25.1955	20.0682	32.2066	54.9128	37.4211													32.2268	32.2024
		54.2797		48.496											17.2337		18.7559		13.3009		34.3626	33.0028	26.3187	26.462	26.5234	19.7198	25.3363	20.0895	32.5046	55.0331	37.4281													33.9686	32.2268
		54.2898		48.5225											17.2404		18.7935		13.3055		34.4331	33.0146	26.3339	26.4718	26.5411	19.7249	25.3469	20.1096	32.5889	55.1445	37.437													35.2994	33.9686
		54.299		48.6679											17.2737		18.823		13.3103		34.5112	33.0202	26.3391	26.4749	26.5492	19.7269	25.3574	20.1244	32.6132	55.1707	37.4444													35.3345	35.3345
		54.321		48.7321											17.3203		18.8362		13.3169		34.5301	33.0453	26.3515	26.4785	26.5525	19.7404	25.3707	20.1339	32.6388	55.2383	37.4537													35.3554	35.3554
		54.6459		49.5271											17.3441		18.8483		13.323		34.5533	33.0637	26.3612	26.4828	26.5604	19.7499	25.4843	20.1376	32.6532		37.4637													35.4727	35.4727
		55.8242		49.5411											17.3619		18.8596		13.3305		34.568	33.0718	26.3666	26.4983	26.5751	19.7584	25.5009	20.164	32.7508		37.4821													35.5568	35.5568
		55.8665		49.5791											17.3923		18.8705		13.3355		34.5774	33.0983	26.3757	26.5032	26.6001	19.7631	25.5385	20.1872	32.795		37.4899													35.574	35.574
		55.8944		49.6947											18.7559		18.8866		13.3453		34.6172	33.1385	26.3773	26.5081	26.6047	19.7722	25.566	20.1891	32.8792		37.4993													35.5945	35.5944
		55.9075		49.797											18.7764		18.9001		13.3504		34.6325	33.1536	26.3823	26.513	26.6182	19.779	25.6897	20.1986	33.3032		37.5127													35.6154	35.6154
		55.9232		49.819											18.7935		18.91		13.3544		34.6776	33.1626	26.3884	26.5171	26.6239	19.7858	25.7176	20.208	33.3726		37.5249													40.0763	40.0763
		55.9414		49.8289											18.8362		18.9181		13.356		34.7011	33.1883	26.3925	26.521	26.6353	19.7966	26.3134	20.2332	33.3928		37.5418													40.1366	40.1366
		55.9664		49.8558											18.8483		18.9257		13.3645		34.7181	33.2347	26.3961	26.541	26.6529	19.8089	26.3368	20.2471	33.4138		37.55													40.6366	40.4243
		55.9801		49.8688											18.8596		18.9324		13.3666		34.7336	33.2649	26.4068	26.5492	26.674	19.8142	26.3991	20.2584	33.4251		37.558													40.6812	40.6366
		55.9904		49.8793											18.8867		18.944		13.372		34.7652	33.2844	26.4132	26.5525	26.6874	19.8199	27.1562	20.2691	33.446		37.5682													40.7683	40.6812
		56.0035		49.9013											18.9001		18.9518		13.3748		34.792	33.2962	26.4184	26.5543	26.6965	19.8348	27.1676	20.2739	33.4575		37.5782													41.0539	40.7683
		56.0118		49.949											18.9101		18.9644		13.3814		34.7982	33.3076	26.4303	26.5603	26.7089	19.841	27.1755	20.2782	33.4735		37.6013													41.1773	40.8143
		56.0249		49.9644											18.9181		18.971		13.387		34.8227	33.3169	26.4346	26.572	26.7181	19.8494	27.2049	20.2843	33.4906		37.618													42.2152	41.0538
		56.0374		50.341											18.9258		18.9848		13.3893		34.8333	33.3234	26.4373	26.575	26.7233	19.8582	27.322	20.2888	33.5047		37.6337													42.6108	41.1773
		56.0471		51.382											18.9324		19.0031		13.3956		34.842	33.3444	26.4487	26.5861	26.7439	19.8664	27.329	20.295	33.5472		37.6504													42.6446	42.2152
		56.065		51.4475											18.9441		19.0087		13.4001		34.8498	33.3549	26.462	26.6001	28.1728	19.8714	27.3474	20.3145	33.672		37.6638													45.5586	42.6108
		56.0792		51.4691											18.9519		19.0169		13.4047		34.8632	33.3661	26.4658	26.6047	28.1906	19.8799	27.5208	20.3283	33.6969		37.6863													47.3749	42.6446
		56.0974		51.9523											18.9645		19.0271		13.409		34.879	33.3803	26.4718	26.6151	28.2634	19.8873	27.9018	20.337	33.7236		37.7009													47.3986	42.7513
		56.1152		51.9649											18.9711		19.0493		13.4144		34.904	33.3874	26.4785	26.6239	28.2721	19.8993	27.9804	20.3435	33.7381		37.7818													49.3801	45.5586
		56.8024		51.9798											18.9924		19.0678		13.4231		34.9211	33.4063	26.4828	26.6353	28.2903	19.9181	28.1261	20.3515	33.7477		37.7963													49.4522	47.3749
		56.8253		51.9932											19.0032		19.0783		13.4265		34.9278	33.4204	26.4887	26.6529	28.3371	19.927	28.2672	20.3614	33.7534		37.8064													49.7168	47.3986
		56.8588		52.015											19.0169		19.2495		13.4398		34.94	33.4402	26.4959	26.6739	28.3498	19.9348	28.2758	20.3663	33.7635		37.8244													49.762	49.3625
		56.888		52.2965											19.0271		19.3259		13.4449		34.9509	33.4438	26.4983	26.681	28.3599	19.9422	29.5667	20.3755	33.7745		37.8323													50.1453	49.4521
		57.1269		52.3556											19.0313		20.3976		13.45		34.9598	33.4498	26.5032	26.6874	28.3695	19.9567	29.6751	20.385	33.8233		38.0105													50.1736	49.7167
		57.1583		52.373											19.0635		22.6639		13.4592		34.9723	33.4525	26.5082	26.6964	28.3774	19.9621	29.7165	20.397	33.8492		38.028													50.5069	49.7619
		57.1725		52.395											19.0679		22.6806		13.4788		34.983	33.4605	26.513	26.7089	28.3869	19.9652	31.2788	20.4022	33.8626		38.0447													50.7035	50.1453
		57.1855		52.4701											19.0784		22.6955		13.4927		34.9902	33.4657	26.5211	26.7233	28.3943	19.9798	31.3186	20.4147	33.8828		38.0716													50.7152	50.1736
		57.2101		52.4991											19.1003		22.7073		13.5097		34.9955	33.4733	26.5234	27.6788	28.4006	19.9844	31.3247	20.426	33.9134		38.2334													50.7482	50.5069
		57.8651		52.5393											19.2495		22.7232		13.5218		35.0138	33.489	26.5312	28.1552	28.4321	20.033	31.763	20.4357	33.9337		38.961													50.7669	50.6867
		57.8759		52.5489											19.2872		22.7441		13.8642		35.0215	33.495	26.5411	28.1728	28.4393	20.0512	31.8654	20.4414	34.0041		39.1496													50.7784	50.7035
		57.8831		52.5604											19.326		22.7752		14.6113		35.0334	33.5172	26.5525	28.1906	28.447	20.0599	32.1685	20.4447	34.0296		39.3415													50.7963	50.7151
		57.8941		52.5744											20.3976		22.7869		14.6534		35.0406	33.5408	26.5604	28.2112	28.4642	20.0682	32.1837	20.4666	34.0641		39.7816													50.8092	50.7482
		57.9971		52.5831											22.6807		22.7993		14.6913		35.0457	33.5435	26.5721	28.2263	28.4701	20.0896	32.2067	20.4725	34.1899		40.5748													50.8153	50.7784
		58.0179		52.6932											22.6956		22.8094		14.7104		35.0519	33.5637	26.5751	28.2376	28.4865	20.1014	32.5046	20.4774	34.2217		40.7028													50.8261	50.7963
		58.249		52.7242											22.7233		22.815		16.6908		35.0607	33.5948	26.5822	28.2721	28.4917	20.1169	32.6133	20.4859	34.2754		40.7147													50.8391	50.8092
		58.2976		52.7438											22.7442		22.8214		16.733		35.0649	33.7222	26.5862	28.3098	28.5013	20.1244	32.6388	20.4913	34.2868		40.836													55.5198	50.8153
		58.3794		53.3152											22.7575		22.8309		16.7447		35.0677	33.7477	26.5947	28.337	28.5084	20.134	32.6533	20.4973	34.2983		40.8511													55.5846	50.8261
		58.4917		53.3334											22.7752		22.836		16.7605		35.0872	33.7606	26.6001	28.3598	28.5133	20.1376	32.7509	20.5061	34.3185		40.8624													55.6226	50.8319
		58.5045		53.356											22.7993		22.8409		16.7723		35.1045	33.7694	26.6047	28.3694	28.5287	20.1464	32.7709	20.5206	34.3342		40.873													55.6371	50.8391
		58.5174		53.6494											22.8095		22.8463		16.7788		35.1249	33.7822	26.6152	28.3773	28.533	20.1743	32.795	20.5243	34.3574		41.7129													55.7233	55.5198
		58.5489		53.8811											22.815		22.855		16.7894		35.1386	33.791	26.6182	28.3869	28.5372	20.1892	32.8793	20.5358	34.3914		41.7411													55.7405	55.5846
		58.5711		53.9016											22.8215		22.8604		16.7973		35.1531	33.7962	26.6239	28.3943	28.5464	20.2081	33.2862	20.5399	34.4659		41.9225														55.6226
		58.69		53.9298											22.8309		22.8662		16.8087		35.1681	33.8055	26.6529	28.4099	28.5584	20.2138	33.3032	20.5494	34.4781		44.4613														55.6371
		58.8059		54.092											22.836		22.8737		16.815		35.1756	33.8109	26.6677	28.4321	28.5639	20.2163	33.3727	20.5639	34.5423		44.4897														55.6555
		58.8246		54.2252											22.8409		22.8812		16.8236		35.1879	33.8262	26.674	28.4393	28.5717	20.2333	33.4138	20.5698	34.5571		44.9114														55.6893
		58.8416		54.237											22.8463		22.8863		16.8304		35.2037	33.8417	26.6811	28.447	28.5808	20.2472	33.4251	20.577	34.5703		45.5598														55.6987
		58.8677		54.2558											22.855		22.8926		16.8459		35.2229	33.8527	26.6874	28.4531	28.5858	20.2584	33.4461	20.5882	34.5868		45.5638														55.7233
		59.5966		54.267											22.8604		22.8964		16.8498		35.238	33.8672	26.6965	28.4642	28.5927	20.2692	33.4575	20.5924	34.8487		45.5833														55.7404
		59.7338		54.2798											22.8663		22.9023		16.855		35.2507	33.8787	26.7089	28.4701	28.5997	20.274	33.4735	20.607	34.9828		45.5916
				54.2898											22.8737		22.9069		16.8649		35.261	33.899	26.7149	28.4801	28.6198	20.2782	33.4907	20.6124	35.1037		45.5994
				54.2991											22.8864		22.9124		16.8709		35.2705	33.9173	26.7233	28.4865	28.6273	20.2843	33.513	20.6311	35.1159		45.7098
				54.3211											22.8927		22.9184		16.8784		35.3008	33.9226	26.7439	28.4917	28.6401	20.2889	33.5269	20.6436	35.1372		45.7224
				54.6459											22.8964		22.9259		16.8824		35.3064	33.9284	27.6789	28.5012	28.9275	20.2951	33.5472	20.647	35.1634		45.7504
				55.8242											22.9023		22.9322		16.8945		35.3164	33.9395	28.1729	28.5083	28.9506	20.3092	33.697	20.6583	35.4117		45.7938
				55.8434											22.9125		22.9372		16.905		35.3203	33.9463	28.1906	28.5132	29.0282	20.3145	33.7146	20.665	35.5153		45.8614
				55.8665											22.9185		22.9459		16.9107		35.3327	33.957	28.2264	28.5287	29.1451	20.3283	33.7236	20.6707	35.5295		45.8736
				55.8944											22.9259		22.9556		16.9206		35.3375	33.9617	28.2376	28.5372	29.1665	20.3371	33.7381	20.6877	35.5409		45.8828
				55.9075											22.9322		22.964		16.9279		35.3471	33.9973	28.2721	28.5463	29.1781	20.3436	33.7477	20.6998	35.5532		45.8902
				55.9233											22.9373		22.9707		16.9469		35.3544	34.005	28.2903	28.5527	29.1903	20.3515	33.7636	20.7169	35.5604		45.9016
				55.9414											22.946		22.9772		16.9562		35.3584	34.0129	28.3098	28.5638	29.2123	20.3614	33.7746	20.7269	35.5705		46.0426
				55.9664											22.9556		22.9874		16.9641		35.3648	34.0232	28.3371	28.5717	29.2305	20.3755	33.8234	20.7405	35.5829		46.1831
				55.9802											22.964		22.9906		16.987		35.3678	34.0326	28.3499	28.5927	29.5804	20.397	33.8492	20.7592	35.6007		46.1993
				56.0035											22.9708		22.9998		16.9932		35.3771	34.0478	28.3599	28.609	29.6773	20.4023	33.8626	20.7734	35.6185		46.7492
				56.0118											22.9773		23.0048		17.0094		35.3841	34.0547	28.3695	28.6198	29.9349	20.4148	33.8828	20.7988	35.6732		46.8567
				56.0249											22.9874		23.008		17.0276		35.3886	34.0691	28.3774	28.6273	34.7097	20.4357	33.9134	20.8095	35.891		47.7587
				56.0374											22.9906		23.0289		17.0354		35.3966	34.3626	28.3869	28.6401	38.2176	20.4414	33.9338	20.8254	35.9852		48.0782
				56.0471											22.9999		23.0463		17.0452		35.4008	34.433	28.3944	28.644	40.1152	20.4447	33.9828	20.8404	36.0528		48.0919
				56.0651											23.0049		23.058		17.0579		35.4091	34.5112	28.41	28.6611	40.1489	20.453	34.0041	20.854	36.071		48.1175
				56.0793											23.008		23.0704		17.0976		35.4129	34.5301	28.4171	28.9274	40.1826	20.4666	34.0297	20.8636	36.2047		48.6031
				56.0975											23.0463		23.0761		17.138		35.4188	34.5533	28.4321	28.9506	40.5351	20.4726	34.0642	20.8781	36.2198		49.0485
				56.1153											23.0581		23.0947		17.2337		35.4226	34.568	28.4393	29.0282	45.0574	20.4774	34.2217	20.8867	36.2343		49.0583
				56.8025											23.0705		23.1088		17.2403		35.4291	34.5774	28.447	29.145	45.0831	20.4859	34.2755	20.8996	36.2456		49.67
				56.8253											23.0762		23.1188		17.2737		35.4368	34.6172	28.4531	29.1665	45.1037	20.4914	34.2869	20.9322	36.2594		49.7045
				56.8589											23.0948		23.3835		17.3203		35.4486	34.6324	28.4642	29.1903	45.1084	20.4973	34.2983	20.9524	36.2743		49.8552
				56.888											23.0995		23.3939		17.3441		35.4551	34.6776	28.4702	29.2123	45.1141	20.5061	34.3186	20.9687	36.285		49.8855
				57.1269											23.1088		23.4441		17.3619		35.4609	34.7011	28.4801	29.2304	45.1268	20.5206	34.3343	20.9858	36.2945		50.3916
				57.1583											23.1188		24.332		17.3923		35.4647	34.7181	28.4865	29.9348	45.1322	20.5244	34.3575	21.0041	36.3111		50.4271
				57.1725											23.3836		24.3621		18.7559		35.4735	34.7472	28.4917	29.9506	45.1394	20.5358	34.3914	21.0158	36.3279		50.4524
				57.1856											23.4441		24.3754		18.7764		35.487	34.7651	28.5013	34.7097	45.1457	20.5494	34.4659	21.0233	36.3413		50.4915
				57.2101											24.332		24.4025		18.7935		35.4943	34.7734	28.5084	34.7669	45.1661	20.564	34.4782	21.0405	36.5264		50.5715
				57.8651											24.3622		24.4165		18.8231		35.5014	34.792	28.5133	38.2176	45.2043	20.5698	34.5423	21.0458	36.5484		50.5897
				57.876											24.3755		24.4221		18.8362		35.5045	34.7982	28.5197	40.1151	45.2107	20.577	34.5571	21.0599	36.5756		50.889
				57.8831											24.4026		24.4284		18.8483		35.5168	34.8159	28.5287	40.1489	45.2315	20.5883	34.5868	21.0659	36.6211		51.3982
				57.8942											24.4221		24.438		18.8596		35.5283	34.8227	28.533	40.1826	45.2476	20.5924	34.8488	21.0855	36.9798		51.4901
				57.9971											24.4285		24.4469		18.8706		35.5347	34.8333	28.5373	40.5351	45.2575	20.6071	34.9828	21.0952	37.0135		51.5079
				58.0179											24.438		24.459		18.9001		35.5434	34.8419	28.5464	45.0574	45.2706	20.6124	35.1037	21.1166	37.0248		51.5274
				58.2491											24.4591		24.4703		18.91		35.5556	34.8498	28.5527	45.0831	45.2801	20.6211	35.1281	21.1349	37.1324		52.1975
				58.2976											24.4703		24.4809		18.9181		35.5731	34.8632	28.5585	45.0981	45.2909	20.6279	35.1373	21.1641	37.1665		52.2136
				58.3795											24.4809		24.4936		18.9258		35.6087	34.879	28.5639	45.1037	45.3026	20.6311	35.1635	21.1675	37.1812		52.3303
				58.4758											24.4937		24.5056		18.9324		35.6212	34.8871	28.5808	45.1084	45.3156	20.647	35.4118	21.1728	37.2141		52.3402
				58.4918											24.5057		24.5141		18.9441		35.7217	34.904	28.5858	45.114	45.3246	20.6583	35.5153	21.1791	37.243		52.3659
				58.5045											24.5141		24.5176		18.9519		35.7602	34.9211	28.5927	45.1219	45.3417	20.6651	35.541	21.1891	37.2776		52.3816
				58.5175											24.5291		24.529		18.9644		37.6175	34.9278	28.609	45.1268	45.3523	20.6707	35.5532	21.1959	37.2921		52.4952
				58.5489											24.5362		24.5362		18.971		37.9401	34.9399	28.6199	45.1321	45.5335	20.6774	35.5604	21.2171	37.3062		52.523
				58.5711											24.5466		24.5466		18.9848		38.0272	34.9509	28.6273	45.1393	45.5532	20.6999	35.583	21.2591	37.3229		52.6823
				58.6752											24.572		24.5559		18.9924		38.0438	34.9547	28.6401	45.1457	45.7445	20.717	35.6007	21.3423	37.3398		52.7047
				58.6901											24.5819		24.5719		19.0032		38.0521	34.9598	28.6441	45.1661	45.8702	20.7269	35.6186	21.3576	37.3535		52.8127
				58.806											24.5945		24.5818		19.0087		38.0712	34.9676	28.6611	45.1728	45.9067	20.7406	35.6733	21.3674	37.3693		54.8952
				58.8246											24.6038		24.5945		19.0169		38.0894	34.9723	28.8731	45.2043	46.4998	20.7735	35.7346	21.3771	37.3821		55.0446
				58.8416											24.6281		24.6038		19.0271		38.0982	34.9798	28.9275	45.2314	46.9777	20.7814	35.9852	21.3925	37.3995		55.0701
				58.8677											24.6404		24.6131		19.0313		38.1222	34.983	29.0283	45.2398	52.3512	20.7988	36.0528	21.4039	37.4128		55.0824
				59.4806											25.0072		24.628		19.0493		38.1338	34.9902	29.1451	45.2476	55.882	20.8096	36.071	21.4133	37.4211		55.2144
				59.5967											25.2125		24.6404		19.0679		38.1406	34.9955	29.1666	45.2574	56.0108	20.8255	36.2047	21.4209	37.437		55.2312
				59.7338											26.1196		24.7158		19.0784		38.1486	35.0138	29.1904	45.2705	56.4459	20.854	36.2199	21.4277	37.4443		55.2439
															26.1444		25.0071		19.1003		38.1551	35.0215	29.2123	45.2801	56.6186	20.8636	36.2456	21.4361	37.4637		55.4976
															26.1539		25.2124		19.2495		38.1648	35.0333	29.2305	45.3025	56.882	20.8781	36.2594	21.4462	37.4899		56.0115
															26.1603		26.1195		19.2872		38.1723	35.0406	29.5804	45.3079	56.9181	20.8868	36.2743	21.4516	37.4992		56.2872
															26.1943		26.1246		19.326		38.1804	35.0457	29.6773	45.3156	56.9388	20.8997	36.2851	21.4587	37.5127		56.3139
															26.2563		26.1321		20.3976		38.1856	35.0519	29.9349	45.3246	57.7059	20.9092	36.2945	21.468	37.5248		56.4387
															26.2622		26.1444		22.6639		38.1997	35.0607	29.9507	45.3417	57.9087	20.9524	36.3111	21.4777	37.5326		56.4651
															26.2754		26.1539		22.6807		38.206	35.0648	34.7097	45.3522	58.0439	20.9688	36.3413	21.4888	37.5418		56.4765
															26.2924		26.1603		22.6956		38.2156	35.0677	34.767	45.5335	58.2266	20.9858	36.5264	21.495	37.55		56.5034
															26.305		26.1943		22.7074		38.2205	35.0872	38.2176	45.5532	59.1997	21.0042	36.5485	21.5037	37.558		56.5128
															26.3189		26.2562		22.7233		38.2263	35.1045	40.1152	45.8364	59.3464	21.0159	36.5756	21.5113	37.5681		56.6063
															26.3409		26.2621		22.7442		38.2422	35.1248	40.1489	45.8702	59.5249	21.0233	36.9798	21.5216	37.5782		56.7265
															26.36		26.2753		22.7574		38.2522	35.1386	40.1826	45.9067		21.0458	37.0136	21.5312	37.6013		56.7788
															26.3869		26.2924		22.7752		38.2617	35.1531	40.5351	45.9675		21.06	37.0249	21.5414	37.618		56.8037
															26.4063		26.3049		22.7869		38.2656	35.1681	45.0831	46.4998		21.0762	37.1324	21.5459	37.6337		56.8284
															26.4287		26.3409		22.7993		38.2698	35.1756	45.0981	46.9776		21.0856	37.1447	21.5614	37.6638		56.8366
															26.4385		26.3599		22.8095		38.2732	35.1879	45.1037	52.3511		21.0952	37.1665	21.5656	37.7818		56.8466
															26.4494		26.3869		22.815		38.2815	35.1979	45.1084	55.882		21.1053	37.1813	21.5773	37.7963		56.8811
															26.4641		26.4063		22.8214		38.2877	35.2037	45.1141	55.9878		21.1166	37.2141	21.5873	37.813		56.8977
															26.482		26.4385		22.8309		38.2912	35.2114	45.1219	56.0108		21.1251	37.243	21.5921	37.8243		56.9235
															26.4977		26.4494		22.836		38.2963	35.2229	45.1322	56.4459		21.1437	37.2776	21.6008	37.8323		56.9886
															26.5194		26.4641		22.8409		38.3075	35.2379	45.1394	56.5363		21.1642	37.2922	21.607	37.843		57.0179
															26.5401		26.482		22.8463		38.3156	35.2507	45.1503	56.6185		21.1729	37.3063	21.6139	37.8607		57.0618
															26.5466		26.4976		22.855		38.3196	35.261	45.1661	56.8337		21.1791	37.3536	21.6224	38.0105		57.0763
															26.5609		26.5031		22.8604		38.3288	35.2705	45.1728	56.882		21.1892	37.3693	21.6298	38.0447		57.0998
															26.5663		26.5194		22.8663		38.3353	35.3064	45.2043	56.9181		21.2044	37.3995	21.635	38.2334		57.119
															26.5766		26.5348		22.8737		38.3398	35.3164	45.2107	56.9388		21.2172	37.4128	21.6458	38.2492		57.1508
															26.5835		26.5465		22.8812		38.346	35.3203	45.2315	57.7059		21.2393	37.4282	21.6566	38.2562		57.1656
															26.5914		26.5609		22.8863		38.35	35.3327	45.2398	57.9086		21.2592	37.437	21.6621	38.5005		57.1751
															26.5989		26.5662		22.8926		38.3557	35.3375	45.2477	58.2266		21.3423	37.4444	21.6673	38.7346		57.1857
															26.6083		26.5765		22.8964		38.3636	35.3471	45.2706	59.1997		21.3576	37.4537	21.6758	38.961		57.2015
															26.6167		26.5835		22.9069		38.3823	35.3543	45.2801	59.3464		21.3674	37.4637	21.6846	39.1496		57.2108
															26.6335		26.5914		22.9124		38.3957	35.3584	45.3026	59.5249		21.3772	37.4821	21.6962	39.3414		57.2248
															26.6426		26.5989		22.9184		38.4012	35.3648	45.3079			21.3925	37.49	21.7038	39.7816		57.3034
															26.6647		26.6083		22.9259		38.405	35.3678	45.3156			21.4039	37.5061	21.7229	40.5748		57.328
															26.6789		26.6334		22.9322		38.4108	35.3771	45.3246			21.4209	37.5127	21.7331	40.7028		57.3444
															26.7115		26.6426		22.9373		38.4168	35.3886	45.3417			21.4278	37.5326	21.7413	40.7147		57.3866
															27.4024		26.6646		22.946		38.4243	35.3966	45.3523			21.4362	37.5418	21.7517	40.836		57.4385
															28.2629		26.6788		22.9556		38.4305	35.4008	45.5335			21.4463	37.55	21.762	40.8511		57.5181
															28.3015		26.6892		22.964		38.4481	35.4091	45.8364			21.4517	37.5581	21.7724	40.8623		57.5367
															28.3412		27.4024		22.9707		38.4531	35.4129	45.8702			21.4587	37.5782	21.7924	40.873		57.5496
															28.3475		27.4262		22.9772		38.4687	35.4188	45.9067			21.4681	37.5876	21.8033	41.588		58.0618
															28.3549		28.2628		22.9874		38.4768	35.4225	45.9676			21.4888	37.6013	21.8143	41.7249		58.0761
															28.3677		28.2794		22.9906		38.483	35.4291	46.4999			21.495	37.6094	21.8237	41.7411		58.0877
															28.4065		28.3015		22.9999		38.5051	35.4368	46.9777			21.5312	37.6181	21.827	41.9224		58.2146
															28.4136		28.3412		23.0049		38.5148	35.4447	52.3512			21.5415	37.6337	21.837	44.4613		58.2304
															28.4253		28.3474		23.008		38.5237	35.4486	55.882			21.5459	37.6504	21.8468	44.4897		58.6983
															28.4335		28.3549		23.029		38.5303	35.4551	55.9879			21.5544	37.6863	21.8784	44.9113		59.6666
															28.4451		28.3677		23.0463		38.5389	35.4574	56.0108			21.5615	37.7009	21.892	45.5598		59.6809
															28.4677		28.3751		23.0581		38.5441	35.4609	56.4459			21.5656	37.7818	21.9032	45.5637
															28.4773		28.4065		23.0705		38.5524	35.4647	56.5363			21.569	37.7963	21.9155	45.5832
															28.4988		28.4135		23.0762		38.5649	35.4735	56.6186			21.5774	37.8064	21.9353	45.5916
															28.5131		28.4253		23.0948		38.5719	35.4812	56.8338			21.5874	37.8131	21.9477	45.5994
															28.5202		28.4334		23.0994		38.5795	35.4869	56.882			21.5921	37.8244	21.9555	45.7098
															28.5486		28.4451		23.1088		38.6068	35.4921	56.9181			21.6071	37.8323	21.9773	45.7176
															28.5746		28.4609		23.1188		38.6114	35.4943	56.9388			21.614	37.8431	21.9844	45.7224
															28.629		28.4773		23.3836		38.6196	35.5014	58.0439			21.6224	37.8608	21.989	45.7298
															28.6807		28.4988		23.3939		38.6256	35.5045	59.1998			21.6298	38.0105	22.0087	45.7418
															28.6962		28.5131		23.4441		38.632	35.5168	59.3464			21.6351	38.028	22.0277	45.7503
															28.7083		28.5201		24.332		38.6392	35.5283	59.5249			21.6459	38.0448	22.0539	45.7639
															28.7416		28.5485		24.3621		38.6508	35.5347				21.6566	38.2492	22.0594	45.7938
															28.758		28.5658		24.3754		38.6595	35.5434				21.6621	38.2562	22.0813	45.8613
															28.7733		28.5746		24.4025		38.6698	35.5555				21.6759	38.5005	22.0906	45.868
															28.7875		28.6289		24.4165		38.6733	35.5731				21.6846	38.8297	22.0978	45.8736
															28.7985		28.6806		24.4221		38.6878	35.5817				21.6962	38.961	22.1123	45.8827
															28.8196		28.6961		24.4284		38.703	35.596				21.7038	39.3415	22.1201	45.8902
															28.8298		28.7416		24.438		38.7138	35.6087				21.7113	40.5748	22.1291	45.9016
															28.8425		28.758		24.447		38.722	35.6212				21.723	40.7147	22.138	46.0425
															28.8651		28.7732		24.4591		38.7315	35.6311				21.7332	40.836	22.1469	46.1831
															28.8743		28.7875		24.4703		38.7392	35.7217				21.7414	40.8511	22.1541	46.1874
															28.8871		28.7984		24.4809		38.7413	35.7602				21.7517	40.8624	22.1591	46.1993
															28.9295		28.8196		24.5056		38.7499	37.5673				21.7621	40.873	22.1688	46.3352
															29.8026		28.8297		24.5141		38.7584	37.6175				21.7724	41.588	22.1797	46.7492
															29.8245		28.8425		24.5176		38.7699	37.9401				21.7854	41.725	22.1886	46.8567
															29.8832		28.8651		24.529		38.7749	38.0271				21.8143	41.7411	22.195	47.7587
															29.9128		28.8742		24.5362		38.7801	38.0437				21.8238	41.9225	22.2043	47.7762
															29.9582		28.8871		24.5466		38.7848	38.0521				21.827	44.4613	22.2268	48.0919
															29.9789		28.9294		24.5559		38.7907	38.0712				21.837	44.4897	22.2371	48.1174
															30.0102		29.6604		24.572		38.7983	38.0894				21.8469	44.9114	22.2479	48.6031
															30.0392		29.8026		24.5818		38.8072	38.0982				21.8641	45.5598	22.2864	49.0485
															30.049		29.8244		24.5945		38.8112	38.1076				21.8785	45.5638	22.2991	49.0583
															30.0645		29.8724		24.6038		38.8248	38.1337				21.8921	45.5769	22.3176	49.6699
															30.0742		29.8832		24.6131		38.8285	38.1406				21.9032	45.5833	22.3271	49.8551
															30.0843		29.8971		24.6281		38.8362	38.1486				21.9156	45.5916	22.3351	49.8855
															30.0915		29.9127		24.6404		38.8401	38.1551				21.9478	45.5994	22.3581	50.3916
															30.1045		30.0101		24.7158		38.8493	38.1648				21.9556	45.7225	22.377	50.4624
															30.1085		30.0392		25.0072		38.8557	38.1723				21.9673	45.7299	22.3855	50.4718
															30.1176		30.0489		25.2125		38.8607	38.1803				21.9774	45.7504	22.3981	50.4915
															30.1314		30.0645		26.1196		38.8676	38.1856				21.9845	45.764	22.4149	50.5715
															30.1377		30.0741		26.1246		38.871	38.1938				21.989	45.7938	22.4476	50.5897
															30.1476		30.0842		26.1322		38.8756	38.1997				22.0034	45.868	22.4671	50.889
															30.1593		30.0914		26.1444		38.8901	38.2059				22.0088	45.8736	22.8983	51.3982
															30.1653		30.1045		26.1539		38.8925	38.2205				22.021	45.8828	22.9093	51.4901
															30.1693		30.1085		26.1603		38.8978	38.2263				22.0277	45.8902	22.9295	51.5078
															30.1735		30.1175		26.1943		38.9077	38.235				22.044	46.0426	22.9414	52.1975
															30.1844		30.1314		26.2563		38.9146	38.2422				22.0539	46.1874	22.9516	52.2136
															30.1873		30.1377		26.2621		38.9243	38.2492				22.0594	46.1993	22.9633	52.3303
															30.1944		30.1476		26.2754		38.9307	38.2522				22.0813	46.3353	22.9741	52.3402
															30.2235		30.1502		26.2924		38.9342	38.2617				22.0907	46.7492	22.9941	52.3659
															30.2275		30.1592		26.305		38.943	38.2655				22.0978	47.7588	23.0093	52.3815
															30.2543		30.1653		26.3189		38.9477	38.2698				22.1124	47.7762	23.0274	52.4952
															30.2764		30.1843		26.3409		38.9572	38.2732				22.1201	48.0782	23.0333	52.509
															30.6082		30.1872		26.3599		38.9714	38.2815				22.1292	48.1175	23.0405	52.523
															30.7795		30.1944		26.3869		38.9793	38.2877				22.1381	48.8197	23.044	52.6823
															30.8028		30.2051		26.4063		39.0008	38.2912				22.147	49.0485	23.0537	52.7047
															31.4412		30.2235		26.4287		39.0072	38.2963				22.1542	49.0583	23.0693	52.8127
															31.5217		30.2274		26.4385		39.0182	38.3023				22.1591	49.67	23.0967	54.227
															31.5268		30.2542		26.4494		39.0231	38.3075				22.1688	49.7045	23.1032	54.9204
															31.9454		30.2651		26.4641		39.0329	38.3156				22.1797	49.8552	23.1103	55.0446
															31.9611		30.2763		26.482		39.0398	38.3196				22.1886	49.8856	23.1206	55.0609
															31.975		30.5517		26.4977		39.0456	38.3288				22.195	50.3916	23.1256	55.07
															31.9989		30.6081		26.5032		39.057	38.3352				22.2044	50.4524	23.1337	55.0823
															32.0226		30.7795		26.5115		39.0707	38.3397				22.2197	50.4624	23.1417	55.0902
															32.0367		30.8027		26.5194		39.0786	38.346				22.2269	50.4915	23.1491	55.2144
															32.0442		30.8334		26.5349		39.0862	38.35				22.2479	50.5716	23.1516	55.2312
															32.0559		31.4411		26.5401		39.0947	38.3557				22.2619	50.5897	23.1642	55.2439
															32.0662		31.5216		26.5466		39.1083	38.3619				22.275	50.889	23.1762	55.4975
															32.0759		31.5267		26.5609		39.1143	38.3636				22.2864	51.5079	23.1968	55.547
															32.083		31.5467		26.5663		39.1199	38.3709				22.2991	52.1976	23.2096	56.0115
															32.0913		31.9454		26.5765		39.1301	38.3775				22.3176	52.2136	23.2182	56.2872
															32.0991		31.9611		26.5835		39.144	38.3822				22.3271	52.3303	23.228	56.3139
															32.1186		31.975		26.5914		39.1498	38.3957				22.3581	52.3402	23.2374	56.4387
															32.1214		31.9989		26.5989		39.1555	38.4012				22.377	52.366	23.2534	56.465
															32.1333		32.0074		26.6083		39.1628	38.405				22.3855	52.3816	23.2602	56.4764
															32.1438		32.0226		26.6167		39.1696	38.4108				22.3981	52.4952	23.2653	56.5034
															32.1519		32.0367		26.6335		39.1758	38.4168				22.4149	52.5091	23.2732	56.5127
															32.1625		32.0442		26.6426		39.1791	38.4243				22.4476	52.523	23.2911	56.6063
															32.1673		32.0559		26.6647		39.1853	38.4305				22.4671	52.6823	23.3004	56.7099
															32.1813		32.0662		26.6788		39.1895	38.4383				22.7895	52.7048	23.3175	56.7264
															32.1858		32.0759		26.6892		39.1958	38.4481				22.8604	54.227	23.3256	56.8037
															32.1884		32.0829		26.7115		39.2043	38.453				22.8984	54.9204	23.3327	56.8284
															32.1957		32.0912		27.4024		39.2114	38.4687				22.9093	55.0446	23.3388	56.8366
															32.201		32.099		27.4262		39.2221	38.4829				22.9295	55.0609	23.3489	56.8465
															32.2109		32.1065		28.2629		39.234	38.4996				22.9415	55.0903	23.3544	56.87
															32.2181		32.1186		28.2795		39.2379	38.5051				22.9517	55.2144	23.361	56.8811
															32.2227		32.1213		28.3015		39.2424	38.5148				22.9633	55.2312	23.3762	56.8976
															32.2302		32.1332		28.3326		39.2505	38.5237				22.9741	55.2439	23.3896	56.9429
															32.2346		32.1437		28.3412		39.2556	38.5303				22.9866	55.4976	23.4046	56.9631
															32.2369		32.1519		28.3475		39.2727	38.5389				23.0094	55.547	23.409	56.9886
															32.2468		32.1624		28.3677		39.2847	38.5441				23.0162	56.0115	23.4168	57.0038
															32.2506		32.1672		28.3752		39.2926	38.5719				23.0275	56.2872	23.4259	57.0179
															32.2572		32.1749		28.3886		39.2959	38.5795				23.0334	56.3139	23.4346	57.0617
															32.2657		32.1813		28.3948		39.3051	38.5981				23.0405	56.4387	23.4388	57.0763
															32.4513		32.1857		28.4065		39.3095	38.6068				23.0441	56.452	23.4476	57.0998
															32.4682		32.1883		28.4136		39.3224	38.6114				23.0624	56.4651	23.4582	57.1189
															32.6533		32.1956		28.4253		39.3278	38.6196				23.0694	56.4765	23.4635	57.1507
															32.6921		32.2009		28.4335		39.3311	38.6256				23.0862	56.5035	23.4732	57.1656
															32.9608		32.2181		28.4451		39.3392	38.632				23.0967	56.6063	23.4767	57.1751
															33.0108		32.2226		28.461		39.3426	38.6392				23.1032	56.7099	23.4826	57.1857
															33.9549		32.2302		28.4677		39.3542	38.646				23.1103	56.7265	23.4883	57.2247
															33.9629		32.2369		28.4773		39.3607	38.6507				23.1207	56.7788	23.5069	57.3121
															33.9722		32.2467		28.4988		39.3659	38.6594				23.1257	56.8037	23.5101	57.328
															33.9838		32.2505		28.5131		39.3792	38.6698				23.1516	56.8284	23.5176	57.3866
															34.0016		32.2572		28.5202		39.3871	38.6732				23.1642	56.8366	23.5213	57.3985
															34.0158		32.2657		28.5486		39.4023	38.6878				23.1763	56.87	23.5277	57.4147
															34.0246		32.4513		28.5659		39.407	38.703				23.1969	56.8811	23.535	57.4384
															34.0331		32.4681		28.5746		39.4134	38.7137				23.2096	56.8977	23.5458	57.4958
															34.0433		32.6532		28.629		39.4186	38.722				23.2182	56.9429	23.5532	57.5181
															34.0496		32.6921		28.6807		39.4238	38.7315				23.2281	56.9887	23.5567	57.5366
															34.0587		32.7773		28.6962		39.4325	38.7392				23.2375	57.0179	23.5684	57.5496
															34.0685		32.9608		28.7082		39.4455	38.7413				23.2471	57.0562	23.5777	58.0618
															34.0728		33.0107		28.7272		39.4513	38.7499				23.2602	57.0618	23.5871	58.0761
															34.0841		33.1099		28.7416		39.4554	38.7584				23.2653	57.0763	23.5995	58.0877
															34.0895		33.9549		28.7505		39.4638	38.7624				23.2733	57.0998	23.636	58.2146
															34.1052		33.9628		28.758		39.4737	38.7699				23.2911	57.119	23.6684	58.2304
															34.1116		33.9721		28.7732		39.4763	38.7749				23.3114	57.1458	23.725	58.6982
															34.1256		34.0016		28.7875		39.4832	38.7801				23.3175	57.1508	23.7335	59.6666
															34.1322		34.0157		28.7985		39.4876	38.7848				23.3257	57.1751	23.7609	59.6809
															34.1479		34.0245		28.8196		39.4956	38.7907				23.3328	57.1857	23.7746	59.8178
															34.1599		34.0331		28.8298		39.5025	38.7983				23.3389	57.2248	23.7811
															34.1667		34.0433		28.8425		39.5072	38.8072				23.349	57.3035	23.7892
															34.1788		34.0496		28.8651		39.5113	38.8111				23.3544	57.3121	23.7979
															34.184		34.0684		28.8743		39.5202	38.8248				23.3762	57.328	23.81
															34.192		34.0728		28.8871		39.524	38.8285				23.3897	57.3626	23.8178
															34.1968		34.0841		28.9294		39.528	38.8362				23.4046	57.3986	23.8299
															34.2043		34.0894		29.6604		39.5395	38.8401				23.4091	57.4147	23.8412
															34.2255		34.0945		29.8026		39.549	38.8492				23.4168	57.4385	23.8458
															34.238		34.1052		29.8245		39.5517	38.8557				23.4205	57.4958	23.8605
															34.251		34.1115		29.8724		39.5567	38.8607				23.4259	57.5182	23.8696
															34.2612		34.1255		29.8832		39.5645	38.8676				23.4346	57.5367	23.8782
															34.5421		34.1322		29.9128		39.5727	38.871				23.4389	57.5497	23.8839
															38.006		34.1478		29.9269		39.58	38.8756				23.4476	58.0618	23.8916
															38.2189		34.1541		29.9581		39.5941	38.8901				23.4583	58.2146	23.8984
															38.6448		34.1715		29.9789		39.599	38.8924				23.4636	58.2304	23.909
															40.5717		34.1788		30.0101		39.6097	38.8978				23.4767	58.6983	23.9176
															40.6296		34.184		30.0392		39.6163	38.9077				23.4827	59.6666	23.9292
															41.9368		34.1968		30.0489		39.6322	38.912				23.4884	59.6809	23.9483
															42.5222		34.2043		30.0645		39.6414	38.9146				23.4942	59.8179	23.9827
															42.544		34.2255		30.0741		39.65	38.9243				23.507		23.9955
															42.5587		34.2379		30.0842		39.6578	38.9306				23.5101		24.025
															42.5697		34.251		30.0915		39.6613	38.9342				23.5176		24.0366
															42.584		34.2612		30.1045		39.6699	38.943				23.5214		24.0447
															42.6024		34.5421		30.1085		39.6745	38.9477				23.5278		24.0519
															42.6133		38.0059		30.1176		39.6891	38.9572				23.5351		24.0708
															42.6281		38.2189		30.1314		39.702	38.9714				23.5458		24.0817
															42.648		38.2484		30.1377		39.7146	38.9793				23.5532		24.111
															42.6574		38.6447		30.1476		39.7328	38.9856				23.5568		24.119
															42.6653		40.5716		30.1502		39.7563	38.9932				23.5647		24.1252
															42.6741		41.9368		30.1592		39.7802	39.0008				23.5685		24.1292
															42.6834		42.0829		30.1653		39.7887	39.0071				23.5777		24.1391
															42.6899		42.4992		30.1693		39.7963	39.0121				23.5803		24.1516
															42.7054		42.5222		30.1844		39.8058	39.0182				23.5871		24.1593
															42.715		42.5439		30.1873		39.8173	39.023				23.5995		24.1668
															42.7259		42.5587		30.1944		40.1497	39.0329				23.6123		24.1808
															42.7335		42.5697		30.2052		40.4533	39.0398				23.636		24.1905
															42.7377		42.6023		30.2235		40.4723	39.0456				23.6685		24.2093
															42.7475		42.6132		30.2275		40.4906	39.0534				23.7134		24.2187
															42.7532		42.628		30.2542		40.4955	39.057				23.725		24.2283
															42.7607		42.6422		30.2651		40.5289	39.0671				23.7336		24.2477
															42.774		42.6479		30.2764		40.6088	39.0707				23.761		24.2568
															42.7785		42.6574		30.5518		40.6231	39.0786				23.7706		24.2738
															42.7814		42.6653		30.6082		40.6403	39.0862				23.7746		24.2815
															42.79		42.6741		30.7795		40.6555	39.0947				23.7812		24.2853
															42.7981		42.6898		30.8027		40.67	39.0989				23.7892		24.2956
															42.8051		42.7054		30.8162		40.6912	39.1082				23.7979		24.3099
															42.8203		42.7149		30.8334		40.7068	39.1142				23.8101		24.3165
															42.8313		42.7259		31.4412		40.717	39.1199				23.8179		24.325
															42.842		42.7335		31.5217		40.728	39.1245				23.83		24.3414
															42.8464		42.7475		31.5268		40.7367	39.13				23.8413		24.3505
															42.8585		42.7532		31.5467		40.7588	39.144				23.8459		24.3618
															42.8708		42.7607		31.9454		40.7675	39.1498				23.8606		24.3678
															42.9087		42.774		31.9611		40.7989	39.1554				23.8697		24.3874
															42.9302		42.7785		31.975		40.8107	39.1628				23.8782		24.3999
															42.9416		42.7814		31.9989		40.8231	39.1696				23.884		24.4082
															42.9568		42.7899		32.0075		40.8368	39.1758				23.8916		24.4232
															47.4269		42.798		32.0226		40.8525	39.1791				23.8985		24.4313
															47.7888		42.8109		32.0367		40.879	39.1853				23.9091		24.4404
															47.8006		42.8313		32.0442		40.8895	39.1895				23.9177		24.4575
															47.827		42.8419		32.0559		40.9045	39.1958				23.9292		24.4618
															47.8539		42.8463		32.0662		40.9324	39.2042				23.9484		24.469
															47.8791		42.8585		32.0759		40.9659	39.2114				23.9604		24.4818
															47.8906		42.8708		32.0829		41.0217	39.2152				23.9827		24.496
															47.901		42.9086		32.0913		41.0432	39.2221				23.9956		24.4988
															47.9099		42.9301		32.099		41.066	39.2287				24.025		24.5121
															47.918		42.9415		32.1066		41.0908	39.234				24.0367		24.5155
															47.9237		42.9568		32.1186		41.1243	39.2379				24.052		24.5219
															47.9309		43.0282		32.1213		41.1334	39.2424				24.0709		24.5298
															47.9368		47.7888		32.1333		41.1534	39.2505				24.0818		24.5378
															47.9456		47.8006		32.1438		41.6298	39.2556				24.0938		24.5431
															47.9626		47.8269		32.1519		41.6977	39.2727				24.1252		24.5487
															47.9697		47.8538		32.1624		41.7381	39.2766				24.1292		24.5542
															47.9806		47.864		32.1672		41.8854	39.2846				24.1391		24.5656
															47.9845		47.8756		32.1749		41.9199	39.2926				24.1517		24.5741
															47.9996		47.8905		32.1813		41.9272	39.2959				24.1594		24.5786
															50.8245		47.901		32.1857		41.9327	39.3051				24.1669		24.5866
															50.8969		47.9099		32.1884		41.9403	39.3094				24.1906		24.5915
															50.9248		47.918		32.1956		41.9574	39.3153				24.2093		24.5989
															50.9442		47.9237		32.201		41.9733	39.3224				24.2188		24.6075
															50.9559		47.9309		32.2108		41.9906	39.3278				24.2284		24.6189
															50.9624		47.9368		32.2181		42.0093	39.3311				24.2477		24.6244
															50.975		47.9455		32.2226		42.0236	39.3392				24.2569		24.6304
															50.9912		47.9526		32.2302		42.0448	39.3426				24.2739		24.637
															51.0036		47.9625		32.2468		42.0522	39.3493				24.2816		24.6398
															51.0152		47.9697		32.2506		42.073	39.3542				24.2853		24.6575
															51.0208		47.9806		32.2572		42.0844	39.3607				24.2957		24.6658
															51.0318		47.9996		32.2657		42.0966	39.3658				24.3054		24.6726
															51.0366		50.8245		32.4513		42.1039	39.3791				24.31		24.6835
															51.0486		50.8969		32.4681		42.1156	39.387				24.3166		24.6978
															51.0545		50.9248		32.6533		42.1354	39.4022				24.325		24.703
															51.0598		50.9558		32.6921		42.1478	39.407				24.3414		24.7186
															51.0671		50.9624		32.7773		42.1783	39.4134				24.3505		24.7363
															51.0746		50.975		32.9608		42.2205	39.4186				24.3619		24.7598
															51.0803		50.9912		33.0108		42.2447	39.4238				24.3679		24.769
															51.0904		51.0151		33.1099		42.2731	39.4258				24.3782		24.7843
															51.0952		51.0208		33.9549		42.5179	39.4325				24.3875		24.798
															51.1034		51.026		33.9628		42.5465	39.4455				24.3999		24.8114
															51.1109		51.0318		33.9722		42.5594	39.4513				24.4083		24.8236
															51.1163		51.0366		33.9838		42.5706	39.4554				24.4314		24.8651
															51.1295		51.0442		34.0016		42.6018	39.4638				24.4404		24.8863
															51.1388		51.0486		34.0157		42.6168	39.4658				24.4474		24.9026
															51.1525		51.0597		34.0245		42.6296	39.4736				24.4576		25.087
															51.1628		51.0671		34.0331		42.6517	39.4763				24.4618		25.1455
															51.1713		51.0746		34.0433		42.6715	39.4832				24.4691		25.1607
															51.2112		51.0803		34.0496		42.6812	39.4876				24.478		25.1648
															51.2449		51.0904		34.0587		42.6998	39.4921				24.496		25.1736
															51.2782		51.1033		34.0685		42.718	39.5025				24.5156		25.7672
															51.2925		51.1109		34.0728		42.7316	39.5072				24.5219		25.8027
															51.4		51.1162		34.0841		42.7397	39.5113				24.5298		25.8852
															52.3013		51.1295		34.0895		42.7563	39.5202				24.5431		25.9054
															52.3229		51.1388		34.0945		42.7608	39.524				24.5488		25.9177
															52.3554		51.1525		34.1052		42.7794	39.528				24.5543		25.9262
															52.3687		51.1628		34.1116		42.8022	39.5395				24.5657		25.9472
															52.3785		51.1713		34.1255		42.812	39.5516				24.5742		25.9608
															52.3887		51.1821		34.1322		42.8167	39.5567				24.5787		25.9648
															52.3993		51.2111		34.1479		42.8368	39.5644				24.5866		25.979
															52.4048		51.2343		34.1599		42.8447	39.5726				24.5989		26.003
															52.4203		51.2449		34.1666		42.8496	39.5799				24.6076		26.0102
															52.4291		51.2782		34.1715		42.867	39.5841				24.619		26.0225
															52.4393		51.2925		34.1788		42.8717	39.5941				24.6245		26.0304
															52.4451		52.3013		34.184		42.8797	39.599				24.6305		26.0457
															52.4516		52.3784		34.1919		42.8912	39.6061				24.6371		26.071
															52.4586		52.3887		34.1968		42.9034	39.6097				24.6398		26.0894
															52.4672		52.3992		34.2103		42.911	39.6163				24.6469		26.1
															52.4805		52.4048		34.2255		42.9189	39.6322				24.6576		26.1164
															52.4934		52.4118		34.238		42.925	39.6413				24.6659		26.1259
															52.5069		52.4202		34.251		42.9296	39.65				24.6726		26.1422
															52.5258		52.4291		34.2612		42.939	39.6578				24.6836		26.1526
															52.5444		52.4392		34.5421		42.9458	39.6699				24.6978		26.1656
															52.5628		52.4451		38.006		42.9515	39.6745				24.7186		26.1748
															52.6795		52.4515		38.2189		42.9577	39.689				24.7598		26.1851
															52.7536		52.4671		38.2484		42.974	39.702				24.7691		26.1955
															52.7734		52.4804		38.6448		42.9948	39.7146				24.7843		26.21
															52.8044		52.4934		40.5716		42.9979	39.7328				24.7981		26.2199
															52.8235		52.5068		40.6296		43.0102	39.7563				24.8114		26.243
															52.9867		52.5257		41.9368		43.0187	39.7652				24.8237		26.2534
															53.0343		52.5444		42.0829		43.0314	39.7749				24.8357		26.2841
															53.1211		52.5627		42.4993		43.0404	39.7802				24.8748		26.3171
															55.0988		52.6795		42.5222		43.0485	39.785				24.8863		26.3451
															55.1136		52.7536		42.5439		43.054	39.7887				24.9026		26.3585
															55.1471		52.7734		42.5587		43.0611	39.7963				25.0871		26.3709
															55.2323		52.8044		42.5697		43.0801	39.8058				25.1455		26.3913
															55.4014		52.8235		42.584		43.0888	39.8173				25.1607		26.98
															55.4141		52.9866		42.6023		43.0938	40.1497				25.1649		27.0712
															55.4569		53.0342		42.6132		43.1042	40.4402				25.1737		27.0983
															55.4748		53.121		42.628		43.1118	40.4532				25.7446		27.5133
															55.4939		55.0988		42.6422		43.125	40.4723				25.7672		27.5275
															55.5075		55.1135		42.6479		43.1353	40.4906				25.828		27.5438
															55.5181		55.1471		42.6574		43.1435	40.4955				25.8852		27.5668
															55.5386		55.2323		42.6653		43.1544	40.6088				25.9054		27.59
															55.5603		55.249		42.6741		43.1752	40.6231				25.9178		27.606
															55.5725		55.4013		42.6834		43.1901	40.6403				25.9262		27.7055
															56.7196		55.4141		42.6899		43.1977	40.6555				25.9473		27.7382
															56.7403		55.4568		42.7054		43.2176	40.67				25.9609		27.9292
															56.7816		55.4747		42.715		43.2311	40.7067				25.9649		27.9509
															56.7904		55.4939		42.7259		43.2375	40.717				25.9791		27.9678
															56.7968		55.5075		42.7335		43.2431	40.728				25.9875		27.9813
															56.809		55.5386		42.7377		43.252	40.7367				26.0031		28.0121
															56.8225		55.5603		42.7475		43.2601	40.7515				26.0103		29.1803
															56.8329		55.5725		42.7532		43.2654	40.7587				26.0305		29.1962
															56.8398		56.7195		42.7607		43.2751	40.7675				26.0457		29.4213
															56.8481		56.7403		42.7679		43.2824	40.7989				26.0603		29.4414
															56.858		56.7511		42.774		43.2922	40.8107				26.071		29.6741
															56.8628		56.7652		42.7785		43.3021	40.8231				26.0789		29.7221
															56.8703		56.7816		42.7814		43.3094	40.8368				26.0894		30.0274
															56.88		56.7968		42.7899		43.3203	40.8789				26.1		30.045
															56.8865		56.809		42.7981		43.3322	40.8894				26.1165		30.0563
															56.8934		56.8225		42.805		43.3538	40.9045				26.1423		30.0673
															56.8975		56.8329		42.8109		43.3661	40.9324				26.1526		30.0933
															56.9014		56.8398		42.8203		43.376	40.9659				26.1656		30.106
															56.9108		56.858		42.8313		43.3946	41.0217				26.1749		30.1258
															56.9196		56.8627		42.842		43.3993	41.0432				26.1852		30.1434
															56.9257		56.8703		42.8464		43.4186	41.0538				26.1956		30.5174
															56.9331		56.88		42.8585		43.4273	41.066				26.2101		31.5343
															56.9449		56.8864		42.8708		43.4312	41.0908				26.22		31.7258
															56.9595		56.8933		42.9086		43.4409	41.1243				26.243		31.849
															56.9804		56.8975		42.9302		43.4502	41.1334				26.2535		31.9548
															56.9871		56.9014		42.9415		43.4584	41.6298				26.2841		35.9974
															57.0098		56.9107		42.9568		43.4651	41.6977				26.3172		38.715
															57.018		56.9195		43.0282		43.4735	41.7381				26.3452		38.9268
															57.0309		56.9256		47.4268		43.4817	41.8284				26.3585		39.0326
															57.0756		56.933		47.7888		43.4925	41.8675				26.371		39.0543
															57.0847		56.9448		47.8006		43.5024	41.9028				26.3809		39.0825
															57.1084		56.9595		47.827		43.519	41.9198				26.3913		39.1235
															57.1169		56.9671		47.8538		43.5357	41.9272				26.9801		39.148
															57.1281		56.9803		47.864		43.5446	41.9327				27.0713		39.1671
															57.1399		56.9871		47.8756		43.5554	41.9403				27.0983		39.1814
															57.1491		56.9954		47.8905		43.5874	41.9574				27.5134		39.2103
															57.1603		57.018		47.901		43.5943	42.0093				27.5439		39.2379
															57.1677		57.0308		47.9099		43.6076	42.0236				27.5669		39.2707
															57.1706		57.042		47.918		43.6153	42.0448				27.59		39.3118
															57.1839		57.05		47.9309		43.6255	42.0522				27.6061		39.348
															57.1968		57.0755		47.9368		43.6302	42.073				27.7055		48.353
															57.3249		57.0847		47.9456		43.638	42.0843				27.7382		50.7984
															57.3306		57.1084		47.9526		43.6424	42.0966				27.9292		51.2734
															57.3404		57.1169		47.9626		43.6475	42.1038				27.9679		51.5076
															57.3529		57.1281		47.9697		43.6536	42.1155				27.9813		52.0352
															57.3719		57.1491		47.9806		43.6574	42.1353				28.0121		52.077
															57.3874		57.1566		47.9845		43.6642	42.1478				28.0321		52.9079
															57.4002		57.1603		47.9996		43.6732	42.1581				29.1621		53.0118
															57.41		57.1676		50.8245		43.681	42.1783				29.1803		53.8347
															57.4241		57.1706		50.8969		43.6863	42.198				29.1962		54.045
															57.4645		57.1838		50.9248		43.7061	42.2205				29.4214		54.3551
															57.4894		57.1968		50.9441		43.7116	42.2447				29.4414		54.4725
															57.5004		57.3306		50.9558		43.7212	42.273				29.471		54.9128
															57.5091		57.3404		50.9624		43.7238	42.5179				29.6741		55.0331
															57.5286		57.3528		50.975		43.7334	42.5465				29.7221		55.0573
															57.5437		57.3718		50.9912		43.7396	42.5594				30.0275		55.1031
															57.5474		57.3874		51.0035		43.7451	42.5705				30.045		55.1444
															57.5528		57.4001		51.0152		43.7512	42.6018				30.0563		55.1706
															57.5633		57.41		51.0208		43.7584	42.6168				30.0673		55.2383
															57.5749		57.4241		51.026		43.7657	42.6296				30.0764		55.4008
															57.5781		57.4471		51.0318		43.7696	42.6517				30.0933		55.4537
															57.5878		57.4645		51.0366		43.7713	42.6715				30.1061
															57.5958		57.4894		51.0442		43.8112	42.6812				30.1258
															57.6054		57.5004		51.0486		44.3689	42.6998				30.1435
															57.6135		57.5091		51.0545		44.4292	42.718				31.5343
															57.6182		57.5285		51.0598		44.4395	42.7316				31.7259
															57.6245		57.5436		51.0671		44.4694	42.7397				31.849
															57.6362		57.5474		51.0746		44.4841	42.7563				31.9549
															57.6431		57.5528		51.0803		44.4968	42.7608				35.9974
															57.6551		57.5633		51.0904		44.5128	42.7794				38.4757
															57.6698		57.5748		51.0952		44.5249	42.7897				38.715
															57.6974		57.578		51.1034		44.5418	42.8022				38.8534
															57.7084		57.5877		51.1109		44.5568	42.812				38.9128
															57.7166		57.5957		51.1163		44.5863	42.8167				38.9269
															57.7225		57.6054		51.1295		44.6051	42.8367				39.0326
															57.7994		57.6135		51.1388		44.6247	42.8447				39.0826
															57.8522		57.6181		51.1525		44.6585	42.8496				39.0997
															58.0173		57.6245		51.1628		44.6699	42.8618				39.1235
															58.1		57.6362		51.1713		44.6755	42.867				39.148
															58.126		57.6431		51.1821		44.6803	42.8717				39.1671
															58.1475		57.6551		51.2112		44.6894	42.8796				39.1814
															58.1636		57.6697		51.2343		44.6915	42.8863				39.2103
															58.1667		57.6848		51.2449		44.7	42.898				39.2379
															58.2285		57.6973		51.2782		44.7069	42.9034				39.2937
															59.1757		57.7166		51.2925		44.7127	42.911				39.3481
															59.1891		57.7225		51.4		44.7217	42.9189				48.2998
															59.2062		57.7994		52.3013		44.7299	42.925				48.353
															59.6554		57.8521		52.3229		44.7409	42.9296				50.7985
															59.6624		58.0172		52.3554		44.76	42.939				51.2735
															59.7673		58.0999		52.3686		44.7654	42.9458				52.0352
															59.782		58.1259		52.3784		44.7765	42.9515				52.077
															59.7964		58.1474		52.3887		44.7819	42.9576				52.9079
																	58.1635		52.3993		44.7923	42.9654				53.0119
																	58.1667		52.4048		44.7995	42.9739				53.157
																	58.1856		52.4119		44.8061	42.9857				53.8348
																	58.2284		52.4202		44.8252	42.9948				54.0451
																	59.1756		52.4291		45.354	42.9979				54.4726
																	59.1891		52.4393		45.3692	43.0102				54.8112
																	59.2062		52.4451		45.4393	43.0187				54.9128
																	59.6554		52.4516		45.4874	43.0404				55.0332
																	59.6623		52.4586		45.4943	43.0485				55.0574
																	59.7673		52.4672		45.5055	43.054				55.1031
																	59.782		52.4805		45.511	43.061				55.1445
																	59.7963		52.4934		45.5211	43.0686				55.1707
																			52.5068		45.5344	43.0801				55.2383
																			52.5257		45.5451	43.0888				55.4009
																			52.5444		45.5499	43.0938				55.4538
																			52.5627		45.5588	43.1042				59.3184
																			52.6795		45.5677	43.1117
																			52.7536		45.575	43.125
																			52.7734		45.5806	43.1353
																			52.8044		45.5911	43.1435
																			52.8235		45.6	43.1544
																			52.9866		45.6137	43.1751
																			53.0343		45.6237	43.1795
																			53.1211		45.6346	43.1901
																			55.0988		45.6396	43.2176
																			55.1136		45.6577	43.2311
																			55.1471		45.6621	43.2375
																			55.2323		45.6679	43.2431
																			55.249		45.6824	43.252
																			55.4013		45.6894	43.2601
																			55.4141		45.6983	43.2654
																			55.4569		45.7071	43.275
																			55.4748		45.7153	43.2824
																			55.4939		45.7246	43.2922
																			55.5075		45.7341	43.302
																			55.5181		45.7399	43.3093
																			55.5386		45.748	43.3202
																			55.5603		45.7721	43.3322
																			55.5725		45.7893	43.3538
																			56.7195		45.8055	43.3661
																			56.7403		45.8149	43.3759
																			56.7653		45.8229	43.3946
																			56.7816		45.8416	43.3993
																			56.7904		45.8588	43.4134
																			56.7968		45.8697	43.4186
																			56.809		45.8772	43.4273
																			56.8225		45.8894	43.4311
																			56.8329		45.8944	43.4408
																			56.8398		45.9098	43.4501
																			56.8481		45.9218	43.4584
																			56.858		46.8131	43.465
																			56.8628		46.8306	43.4735
																			56.8703		46.8484	43.4816
																			56.88		46.8855	43.4925
																			56.8865		46.9125	43.5024
																			56.8934		46.9323	43.5189
																			56.8975		46.9415	43.5356
																			56.9014		46.9535	43.5446
																			56.9107		46.9686	43.5553
																			56.9195		46.9855	43.5712
																			56.9256		47.0085	43.5874
																			56.9331		47.0157	43.5943
																			56.9448		47.0224	43.601
																			56.9595		47.0381	43.6076
																			56.9672		47.0582	43.6153
																			56.9804		47.0867	43.6255
																			56.9871		47.0948	43.6301
																			56.9955		47.1031	43.638
																			57.0098		47.1101	43.6424
																			57.018		47.1173	43.6475
																			57.0309		47.1268	43.6536
																			57.0421		47.1345	43.6574
																			57.05		47.1444	43.6641
																			57.0755		47.151	43.6699
																			57.0847		47.1588	43.6732
																			57.1084		47.1614	43.6863
																			57.1169		47.17	43.697
																			57.1281		47.1753	43.7009
																			57.1399		47.1795	43.706
																			57.1491		47.1856	43.7116
																			57.1567		47.1903	43.7211
																			57.1603		47.1941	43.7238
																			57.1677		47.2012	43.7334
																			57.1706		47.2079	43.7396
																			57.1838		47.223	43.7451
																			57.1968		47.2311	43.7512
																			57.3249		47.2442	43.7583
																			57.3306		47.2534	43.7656
																			57.3404		47.2694	43.7696
																			57.3529		47.2736	43.7713
																			57.3718		47.2768	43.783
																			57.3874		47.2836	43.7876
																			57.41		47.287	43.8112
																			57.4241		47.29	44.3689
																			57.4471		47.3003	44.4292
																			57.4645		47.3077	44.4395
																			57.4894		47.3159	44.4582
																			57.5004		47.3218	44.4694
																			57.5091		47.3272	44.4841
																			57.5286		47.3336	44.4967
																			57.5436		47.3389	44.5128
																			57.5474		47.3484	44.5249
																			57.5633		47.3519	44.5568
																			57.5749		47.3588	44.5629
																			57.5877		47.3677	44.5702
																			57.5958		47.3892	44.5862
																			57.6054		47.3971	44.6051
																			57.6135		47.4036	44.6247
																			57.6245		47.4096	44.6432
																			57.6431		47.4183	44.6699
																			57.6551		47.4228	44.6754
																			57.6697		47.4279	44.6803
																			57.6848		47.4375	44.6893
																			57.6973		47.4521	44.6915
																			57.7084		47.4564	44.7
																			57.7166		47.4662	44.7068
																			57.7225		47.4695	44.7127
																			57.7994		47.4843	44.7217
																			57.8521		49.3453	44.7299
																			58.0173		49.4025	44.7409
																			58.1		49.4192	44.7535
																			58.126		49.4431	44.76
																			58.1475		49.4562	44.7654
																			58.1635		49.4683	44.7765
																			58.1667		49.4886	44.7819
																			58.1857		49.5086	44.7923
																			58.2284		49.5164	44.7994
																			59.1681		49.5282	45.354
																			59.1756		49.5436	45.3692
																			59.1891		49.5555	45.4169
																			59.2062		49.5752	45.4393
																			59.6554		50.8516	45.471
																			59.6624		50.863	45.4873
																			59.7673		51.0194	45.4943
																			59.782		51.0371	45.511
																			59.7964		51.0636	45.5211
																					52.4074	45.5344
																					52.4397	45.5451
																					52.4868	45.5499
																					52.5036	45.5588
																					52.5166	45.5749
																					52.5276	45.5806
																					52.5407	45.5911
																					52.5476	45.6
																					52.5599	45.6062
																					52.5701	45.6137
																					52.5826	45.6237
																					52.6228	45.6287
																					52.6435	45.6346
																					54.1751	45.6577
																					54.2401	45.662
																					54.2647	45.6679
																					54.3444	45.6824
																					54.3701	45.6894
																					54.3961	45.6983
																					54.4074	45.7071
																					54.4252	45.7153
																					54.4444	45.7246
																					54.5031	45.7341
																					54.5514	45.7399
																					54.5823	45.748
																					54.6102	45.7721
																					54.6251	45.7893
																					54.6703	45.8149
																					54.6893	45.8228
																					54.7005	45.8415
																					54.7075	45.8588
																					54.7359	45.8697
																					54.7412	45.8772
																					54.7472	45.8894
																					54.7525	45.8944
																					54.7621	45.9097
																					54.7675	45.9218
																					54.7737	46.8131
																					54.776	46.8484
																					54.7805	46.858
																					54.7895	46.8855
																					54.7978	46.9125
																					54.8016	46.9323
																					54.8073	46.9535
																					54.8167	46.9686
																					54.8223	46.9855
																					54.8267	46.9967
																					54.83	47.0085
																					54.8368	47.0157
																					54.8445	47.0224
																					54.8479	47.0381
																					54.8543	47.0582
																					54.8585	47.0757
																					54.8637	47.0866
																					54.8672	47.0947
																					54.8754	47.1031
																					54.8771	47.1101
																					54.8805	47.1173
																					54.8849	47.1268
																					54.8873	47.1345
																					54.9013	47.1444
																					54.907	47.151
																					54.9106	47.1587
																					54.9155	47.1614
																					54.93	47.17
																					54.9338	47.1753
																					54.9394	47.1795
																					54.9456	47.1855
																					54.9508	47.194
																					54.9599	47.2012
																					54.9804	47.2079
																					54.9938	47.2131
																					55.0271	47.2263
																					55.0339	47.2311
																					55.0401	47.242
																					55.0455	47.2442
																					55.0566	47.2482
																					55.0773	47.2534
																					55.0823	47.2621
																					55.09	47.2694
																					55.0973	47.2736
																					55.1012	47.2768
																					55.1105	47.287
																					55.114	47.29
																					55.1155	47.3002
																					55.1245	47.3077
																					55.1283	47.3158
																					55.1344	47.3218
																					55.1396	47.3272
																					55.147	47.3336
																					55.1534	47.3388
																					55.1564	47.3484
																					55.1594	47.3519
																					55.1675	47.3587
																					55.1726	47.3719
																					55.1771	47.3813
																					55.1819	47.3891
																					55.1887	47.3971
																					55.1921	47.4036
																					55.1986	47.4096
																					55.2068	47.4183
																					55.2156	47.4228
																					55.2175	47.4279
																					55.2231	47.4375
																					55.2277	47.4422
																					55.2302	47.4564
																					55.2357	47.4662
																					55.2373	47.4695
																					55.2433	47.4843
																					55.2481	49.3453
																					55.2546	49.3648
																					55.2584	49.4025
																					55.2606	49.4192
																					55.2698	49.443
																					55.2741	49.4561
																					55.2805	49.4683
																					55.2863	49.4886
																					55.2917	49.5164
																					55.2965	49.5282
																					55.3107	49.5436
																					55.3132	49.5554
																					55.3214	49.5752
																					55.3308	50.8516
																					55.3333	50.863
																					55.3368	51.0194
																					55.3535	51.0371
																					55.3653	51.0636
																					55.3769	52.4074
																					55.3797	52.4397
																					55.3852	52.4868
																					55.3991	52.5036
																					55.405	52.5166
																					55.4097	52.5276
																					55.416	52.5407
																					55.4196	52.5476
																					55.4257	52.5599
																					55.4331	52.5701
																					55.4357	52.5826
																					55.4393	52.6228
																					55.445	52.6435
																					55.4493	54.175
																					55.4568	54.2401
																					55.4641	54.2647
																					55.4702	54.2877
																					55.4762	54.3444
																					55.4858	54.3701
																					55.4899	54.3961
																					55.4934	54.4074
																					55.4992	54.4444
																					55.5021	54.5031
																					55.5041	54.5189
																					55.5096	54.5514
																					55.5191	54.5823
																					55.5224	54.6101
																					55.5281	54.6251
																					55.5322	54.6407
																					55.5426	54.6703
																					55.5483	54.6893
																					55.5527	54.7005
																					55.5553	54.7075
																					55.565	54.711
																					55.5712	54.7359
																					55.575	54.7412
																					55.5818	54.7472
																					55.5884	54.7525
																					55.6022	54.7572
																					55.6065	54.7674
																					55.6176	54.7737
																					55.6279	54.776
																					55.6381	54.7894
																					55.6471	54.7977
																					55.6502	54.8016
																					55.6543	54.8115
																					55.6586	54.8167
																					55.671	54.8223
																					55.6739	54.8267
																					55.6782	54.83
																					55.6839	54.8368
																					55.6895	54.8398
																					55.6954	54.8445
																					55.7007	54.8479
																					55.7074	54.8543
																					55.7108	54.8584
																					55.7178	54.8637
																					55.7245	54.8672
																					55.7321	54.8754
																					55.7345	54.8771
																					55.7398	54.8849
																					55.745	54.8873
																					55.7472	54.8895
																					55.7527	54.9013
																					55.7599	54.907
																					55.7651	54.9106
																					55.7675	54.9155
																					55.7726	54.9193
																					55.7751	54.9254
																					55.7771	54.93
																					55.7823	54.9338
																					55.7878	54.9394
																					55.7925	54.9456
																					55.7971	54.9507
																					55.8018	54.9599
																					55.8065	54.9804
																					55.8124	54.9866
																					55.8147	54.9938
																					55.8236	55.0164
																					55.8303	55.0271
																					55.8344	55.0339
																					55.8376	55.0401
																					55.8437	55.0455
																					55.8499	55.0566
																					55.8562	55.063
																					55.858	55.068
																					55.8645	55.0773
																					55.8666	55.0823
																					55.8688	55.09
																					55.8744	55.0973
																					55.8839	55.1012
																					55.888	55.1105
																					55.9099	55.114
																					55.9181	55.1155
																					55.9228	55.1283
																					55.9303	55.1396
																					55.9394	55.1416
																					55.9433	55.147
																					55.9487	55.1534
																					55.9542	55.1564
																					55.9656	55.1594
																					55.9691	55.1675
																					55.9755	55.1726
																					55.9825	55.1771
																					55.9889	55.1818
																					55.9982	55.1887
																					56.0219	55.1921
																					56.0286	55.1986
																					56.031	55.2068
																					56.0386	55.2119
																					56.0471	55.2156
																					56.0548	55.2175
																					56.0662	55.2231
																					56.0832	55.2276
																					56.0927	55.2302
																					56.0961	55.2357
																					56.104	55.2373
																					56.1277	55.2433
																					56.1317	55.2481
																					56.1457	55.2546
																					56.153	55.2584
																					56.1644	55.2606
																					56.1845	55.2698
																					56.1991	55.2741
																					56.2307	55.2783
																					56.2366	55.2805
																					56.2608	55.2863
																					57.3853	55.2917
																					57.4509	55.2964
																					57.4777	55.3106
																					57.4853	55.3131
																					57.4989	55.3308
																					57.5203	55.3332
																					57.5466	55.3368
																					57.6074	55.3407
																					57.9968	55.3534
																					58.0215	55.3581
																					58.0281	55.3653
																					58.0379	55.3768
																					58.0498	55.3797
																					58.0715	55.3852
																					58.1052	55.3941
																					58.1476	55.3991
																					59.4655	55.405
																					59.5208	55.4097
																					59.6907	55.4159
																					59.7122	55.4196
																					59.7536	55.4256
																					59.8006	55.4331
																					59.8165	55.4357
																					59.8466	55.4393
																					59.8524	55.4449
																					59.8655	55.4493
																					59.8774	55.4568
																					59.8876	55.464
																					59.8986	55.4702
																					59.9085	55.4858
																					59.917	55.4899
																					59.9248	55.4934
																					59.9357	55.4991
																					59.9483	55.5021
																					59.9504	55.5041
																					59.9593	55.5096
																					59.9662	55.5125
																					59.9687	55.5191
																					59.9752	55.5224
																					59.9802	55.5281
																					59.9829	55.5322
																					59.9906	55.5387
																					59.9975	55.5426
																						55.5483
																						55.5527
																						55.5553
																						55.5622
																						55.565
																						55.5712
																						55.575
																						55.5818
																						55.5883
																						55.594
																						55.5971
																						55.6022
																						55.6175
																						55.6279
																						55.6302
																						55.638
																						55.6502
																						55.6542
																						55.6681
																						55.6709
																						55.6739
																						55.6781
																						55.6838
																						55.6895
																						55.6953
																						55.7073
																						55.7108
																						55.7178
																						55.7245
																						55.7321
																						55.7345
																						55.7398
																						55.745
																						55.7472
																						55.7526
																						55.7599
																						55.7674
																						55.7726
																						55.7751
																						55.7771
																						55.7823
																						55.7877
																						55.7925
																						55.8018
																						55.8124
																						55.8146
																						55.8236
																						55.8303
																						55.8344
																						55.8376
																						55.8499
																						55.8561
																						55.858
																						55.8645
																						55.8665
																						55.8688
																						55.8785
																						55.8839
																						55.8879
																						55.8975
																						55.9099
																						55.9228
																						55.9394
																						55.9433
																						55.9542
																						55.9656
																						55.9691
																						55.9755
																						55.9825
																						55.9982
																						56.0014
																						56.0075
																						56.0155
																						56.0219
																						56.0286
																						56.0309
																						56.0386
																						56.047
																						56.0548
																						56.0662
																						56.074
																						56.0831
																						56.096
																						56.104
																						56.1101
																						56.1277
																						56.1317
																						56.1457
																						56.153
																						56.1643
																						56.1698
																						56.178
																						56.1844
																						56.1991
																						56.2366
																						56.2608
																						57.3853
																						57.4509
																						57.4777
																						57.4852
																						57.4989
																						57.5203
																						57.5296
																						57.5465
																						57.6074
																						57.9968
																						58.0215
																						58.0281
																						58.0379
																						58.0498
																						58.0592
																						58.0715
																						58.1051
																						58.1476
																						59.4654
																						59.5208
																						59.6907
																						59.7122
																						59.7536
																						59.8006
																						59.8165
																						59.8466
																						59.8524
																						59.8655
																						59.8774
																						59.8876
																						59.8986
																						59.9085
																						59.917
																						59.9357
																						59.9482
																						59.9504
																						59.9593
																						59.9662
																						59.9687
																						59.9752
																						59.9802
																						59.9829
																						59.9905
[truncated: 120 more columns]

## Sheet: Fig. 4d Wake-NREM
-58.5956	-56.0619	-59.5438	-56.7801	-59.5438	-56.7801	-58.0568	-58.0031	-58.0568	-59.9637	-41.457	-59.9456	-41.457	-59.9637	-41.457	-59.438	-59.438	-59.438	-59.2214	-59.2434	-59.8794	-59.8795	-59.8795	-59.1439	-59.9666	-59.1657	-59.9666	-59.1657	-59.9666	-57.0357	-59.9143	-57.0358	-59.9144	-57.0358	-59.8963	-48.1356	-59.2376	-48.0322	-59.2377	-48.1356	-59.2759	-57.1309	-58.3719	-57.131	-55.044	-57.131	-58.3719	-59.9691	-59.9963	-59.9691
-56.6848	-56.0543	-58.6186	-56.5087	-58.6186	-56.5087	-56.7252	-57.6308	-58.0031	-59.9455	-41.4415	-59.9274	-41.4415	-59.9456	-41.4415	-59.3974	-59.3975	-59.3975	-59.1612	-59.2214	-59.739	-59.739	-59.739	-59.1247	-59.9559	-59.1439	-59.9559	-59.1247	-59.9559	-57.0134	-59.8962	-57.0039	-59.8805	-57.0134	-59.8709	-48.0839	-59.1658	-47.7988	-59.1659	-48.0839	-59.2557	-57.1154	-55.1381	-49.812	-52.9682	-57.1154	-55.1381	-59.9227	-59.9891	-59.9227
-52.6876	-56.0375	-58.5956	-56.3065	-56.6989	-56.3065	-56.7104	-56.7252	-57.6308	-59.9273	-41.4221	-59.9031	-41.4222	-59.9273	-41.4221	-59.3081	-59.3625	-59.3625	-59.1446	-59.1779	-59.7263	-59.7263	-59.7263	-59.1113	-59.9314	-59.1113	-59.9314	-59.1113	-59.9314	-56.9927	-59.8872	-56.9927	-59.657	-56.9927	-59.6485	-48.0322	-58.9293	-46.0984	-58.9294	-48.0322	-59.2377	-57.1028	-54.7246	-49.8054	-49.3965	-57.1028	-55.104	-59.8838	-59.983	-59.8839
-49.2606	-56.0141	-56.6989	-56.2925	-56.6848	-56.2925	-56.6596	-56.7105	-56.7252	-59.9031	-41.4094	-59.8878	-41.4094	-59.9031	-41.4094	-58.2639	-59.3081	-59.3081	-59.1352	-59.1612	-59.7119	-59.7119	-59.7119	-59.0649	-59.9163	-59.0649	-59.9164	-59.0649	-59.9163	-56.9749	-59.8709	-56.9749	-59.6485	-56.9749	-59.6376	-47.7988	-58.6593	-46.0666	-58.5268	-47.7988	-59.1991	-50.1181	-53.8894	-41.3762	-49.3891	-57.0932	-55.044	-59.864	-59.9742	-59.864
-45.7721	-56.002	-56.6848	-56.2086	-56.671	-56.2086	-56.652	-56.6979	-56.7104	-59.8877	-41.3944	-59.8816	-41.3944	-59.8878	-41.3944	-58.1852	-58.1853	-58.2639	-59.1215	-59.1446	-59.6702	-59.6703	-59.6702	-58.1717	-59.8318	-58.118	-59.8571	-58.118	-59.8571	-56.9062	-59.6484	-56.9063	-59.6377	-56.941	-59.4749	-46.0665	-58.6399	-46.0365	-58.3383	-46.0984	-59.1658	-49.9744	-53.8704	-40.7632	-49.3445	-50.1181	-54.7246	-59.8278	-59.9666	-59.8278
-45.6975	-55.9986	-56.6711	-56.1472	-56.6554	-56.1471	-56.6308	-56.6596	-56.6979	-59.8815	-41.3836	-59.8773	-41.3837	-59.8815	-41.3836	-58.0196	-58.0197	-58.1852	-59.1058	-59.1352	-59.4929	-59.6346	-59.6345	-58.118	-59.7653	-54.7499	-59.7947	-54.7499	-59.7947	-54.3072	-59.4749	-53.4953	-59.3894	-54.3072	-59.3894	-46.0364	-58.3383	-45.2084	-58.2901	-46.0666	-58.7224	-49.9437	-49.6215	-35.9738	-49.1745	-49.9638	-53.8704	-59.7892	-59.9616	-59.7893
-45.6779	-55.9886	-56.6554	-56.1424	-52.6876	-56.1424	-56.5797	-56.6521	-56.6596	-59.8673	-41.3669	-59.8627	-41.3669	-59.8773	-41.3669	-57.9538	-57.9814	-58.0196	-59.0779	-59.1216	-59.4824	-59.5425	-59.5425	-53.8986	-59.7559	-53.8986	-59.7653	-53.8986	-59.7559	-53.5247	-59.3894	-49.2673	-59.2034	-53.5247	-59.2034	-45.2083	-58.3148	-44.9965	-58.2823	-46.0365	-58.6593	-49.9328	-49.4057	-35.3527	-37.975	-49.9551	-53.2512	-59.7722	-59.951	-59.7722
-44.8393	-55.8851	-52.6876	-56.1019	-52.6684	-56.1019	-56.5355	-56.6309	-56.652	-59.8627	-41.3602	-59.8552	-41.3602	-59.8673	-41.3602	-57.8538	-57.9539	-57.9813	-59.0509	-59.1058	-59.4464	-59.5353	-59.5353	-53.8281	-59.726	-53.8281	-59.7559	-53.8004	-59.726	-53.4953	-59.2033	-49.2497	-58.9719	-53.4953	-58.9719	-44.9965	-58.2823	-44.9422	-58.2634	-45.2083	-58.6399	-49.906	-49.4015	-35.0401	-37.8579	-49.9438	-49.477	-59.7528	-59.9432	-59.7529
-44.751	-55.8166	-52.6684	-56.0688	-49.2771	-56.0761	-56.3402	-56.5798	-56.6309	-59.8552	-41.3499	-59.8488	-41.35	-59.8627	-41.3499	-57.0371	-57.8538	-57.9538	-59.0349	-59.0966	-59.4267	-59.493	-59.4929	-53.7311	-59.619	-53.8004	-59.7261	-53.7311	-59.619	-53.4666	-58.9719	-49.2342	-58.7711	-50.176	-58.7711	-44.9421	-58.2634	-44.8237	-58.2276	-44.9965	-58.6309	-49.812	-49.389	-34.214	-29.8318	-49.9328	-49.4641	-59.7415	-59.9305	-59.7319
-44.7405	-55.8042	-49.2772	-56.062	-49.2607	-56.0688	-56.3199	-56.5355	-56.5798	-59.8351	-41.334	-59.824	-41.334	-59.8552	-41.3447	-56.9922	-57.0372	-57.8538	-59.0256	-59.0779	-59.3577	-59.4824	-59.4824	-53.2597	-59.5804	-53.7311	-59.6191	-53.1281	-59.5804	-50.176	-58.7711	-49.1949	-58.5551	-49.2497	-58.5551	-44.8558	-58.2418	-44.8123	-58.1174	-44.8957	-58.5267	-49.8054	-49.3819	-33.304	-29.7507	-49.906	-49.4341	-59.7318	-59.9214	-59.7068
-44.725	-55.7856	-49.2607	-56.0543	-45.7721	-56.0619	-56.3111	-56.3199	-56.5355	-59.824	-41.3295	-59.8133	-41.3295	-59.8487	-41.334	-56.9389	-56.9923	-57.0371	-59.012	-59.0509	-59.249	-59.4268	-59.461	-53.1281	-59.5525	-53.2597	-59.5804	-53.0668	-59.5525	-50.1425	-58.5551	-49.1826	-58.5421	-49.2341	-58.5421	-44.8237	-58.2276	-41.7464	-57.7118	-44.8558	-58.3383	-49.7809	-49.3785	-32.6763	-22.8122	-49.812	-49.4242	-59.7067	-59.9027	-59.687
-44.6416	-55.7647	-45.7721	-56.047	-45.6975	-56.0543	-56.3023	-56.3111	-56.3402	-59.8133	-41.2933	-59.8007	-41.3087	-59.8352	-41.3295	-56.6656	-56.939	-56.9922	-58.998	-59.035	-59.2328	-59.3577	-59.4464	-53.0668	-59.5378	-53.1281	-59.5525	-53.0574	-59.5378	-49.2672	-58.5421	-49.1704	-58.5339	-49.1949	-58.5339	-44.7918	-58.1173	-41.7189	-56.5784	-44.8237	-58.2634	-49.7514	-49.3708	-31.9663	-19.1757	-49.8054	-49.4143	-59.6869	-59.8886	-59.6786
-44.1149	-55.7059	-45.6975	-56.0375	-45.678	-56.0469	-56.2906	-56.3023	-56.3199	-59.8006	-41.2756	-59.7942	-41.2885	-59.824	-41.3191	-56.6255	-56.6657	-56.939	-58.8362	-59.0256	-59.0773	-59.249	-59.4267	-53.0484	-59.5041	-53.0668	-59.5379	-53.0484	-59.5041	-49.2497	-58.5066	-48.8743	-58.5237	-49.1826	-58.5237	-41.7463	-58.0699	-41.5694	-56.5419	-44.8123	-58.2484	-49.7422	-49.3621	-31.9077	-18.4368	-49.7621	-49.4057	-59.6786	-59.8668	-59.652
-43.5007	-55.6977	-45.678	-56.0142	-45.2878	-56.0375	-56.2798	-56.2906	-56.3111	-59.7941	-41.2407	-59.1404	-41.2756	-59.8133	-41.3086	-56.6067	-56.6067	-56.6656	-58.8208	-59.012	-58.6577	-59.2328	-59.3577	-53.0417	-59.4903	-53.0574	-59.5042	-53.0346	-59.4746	-49.2341	-58.3304	-46.071	-58.5066	-49.1703	-58.3304	-41.7189	-57.9419	-41.5386	-56.4611	-44.7918	-58.2418	-49.7343	-49.3592	-31.8545	-16.9901	-49.7514	-49.4015	-59.6519	-59.8206	-59.6198
-43.4389	-55.6795	-45.2879	-56.002	-44.8393	-56.0259	-56.2738	-56.2798	-56.3023	-59.7768	-41.2325	-56.4146	-41.2692	-59.8007	-41.2933	-56.5878	-56.1675	-56.6256	-58.7441	-58.998	-58.4362	-59.2204	-59.249	-53.0346	-59.383	-53.0485	-59.4904	-53.0145	-59.4572	-49.1949	-57.4413	-46.0624	-57.4414	-48.8743	-57.4413	-41.6594	-57.7118	-41.5213	-56.1743	-41.7463	-58.2276	-49.7275	-49.3444	-31.31	-16.1072	-49.7422	-49.3965	-59.6197	-59.7998	-59.582
-43.423	-55.6727	-44.8393	-55.9986	-44.8062	-56.0142	-56.261	-56.2739	-56.2906	-59.7708	-41.2075	-56.3995	-41.2407	-59.7941	-41.2884	-56.1539	-56.154	-56.6067	-58.2327	-58.9796	-55.8207	-59.0773	-59.2328	-53.0145	-59.2948	-53.0418	-59.4572	-53	-59.2948	-49.1703	-57.2882	-46.0545	-57.0327	-46.0624	-57.2883	-41.62	-56.8801	-41.4495	-56.1302	-41.7189	-58.1174	-49.7208	-49.3214	-31.2292	-16.0268	-49.7343	-49.3891	-59.5819	-59.6423	-59.5609
-43.3927	-55.6598	-44.8062	-55.9887	-44.7716	-56.002	-56.2525	-56.2611	-56.2798	-56.4145	-41.196	-56.36	-41.2326	-59.7768	-41.2756	-56.1386	-56.1386	-56.5879	-58.2201	-58.8362	-55.7932	-58.6578	-59.2203	-52.9999	-53.4219	-53.0346	-59.383	-52.9754	-45.6027	-46.0624	-57.0135	-46.0404	-57.0135	-46.0545	-57.0326	-41.5694	-56.5784	-41.3836	-56.1004	-41.6891	-58.0699	-49.7002	-49.3177	-31.1664	-15.4459	-49.7209	-49.3819	-59.5609	-59.6008	-59.5294
-42.1762	-55.6582	-44.7716	-55.9625	-44.7604	-55.9986	-56.2358	-56.2525	-56.2739	-56.3995	-41.1696	-55.7754	-41.2075	-59.7708	-41.2407	-53.8171	-53.8172	-56.1675	-58.198	-58.8208	-55.781	-58.4362	-59.0773	-52.9754	-45.6027	-53.0273	-59.2948	-52.9564	-45.5867	-46.0545	-56.7614	-46.0272	-56.7615	-46.0404	-57.0135	-41.5573	-56.4888	-41.3663	-56.0905	-41.6594	-57.942	-49.637	-49.3034	-30.5479	-14.0821	-49.7002	-49.3785	-59.525	-59.4312	-59.5251
-42.1491	-55.6421	-44.7604	-55.9586	-44.7577	-55.9886	-56.2247	-56.2358	-56.261	-55.7754	-41.156	-54.7946	-41.196	-59.1404	-41.2325	-53.8041	-53.8042	-56.1539	-58.1827	-58.7441	-55.761	-55.8538	-58.6577	-52.9359	-45.5867	-53.0146	-53.422	-52.9523	-43.502	-46.0404	-56.0478	-46.017	-56.0479	-46.0271	-56.2812	-41.5386	-56.1742	-41.3501	-56.0587	-41.62	-57.9204	-44.7598	-49.2756	-30.108	-13.6295	-49.6454	-49.3708	-59.5076	-59.2462	-59.5077
-42.0584	-55.61	-44.7577	-55.9522	-44.751	-55.9751	-56.2192	-56.2248	-56.2525	-54.7945	-41.1424	-54.7801	-41.1696	-56.4145	-41.2075	-53.7852	-53.5788	-56.1386	-58.1552	-58.2327	-55.7509	-55.7933	-58.4362	-52.9225	-43.502	-53	-45.6027	-52.9359	-43.4252	-46.017	-56.0368	-46.0033	-56.0369	-46.017	-56.0479	-41.5213	-56.1645	-41.3359	-56.0427	-41.6016	-56.8801	-44.6495	-49.2304	-28.186	-13.1542	-49.637	-49.3621	-59.4909	-59.2174	-59.4909
-42.0507	-55.5787	-44.751	-55.946	-44.7432	-55.9624	-56.2014	-56.2192	-56.2358	-54.7801	-41.1298	-54.7492	-41.1561	-56.3995	-41.196	-53.5787	-53.4248	-53.8171	-58.1279	-58.2201	-55.7396	-55.7611	-55.8537	-52.9167	-43.4251	-52.9755	-45.5868	-52.9226	-43.3906	-46.0033	-56.0222	-45.9755	-56.0169	-45.9755	-56.0369	-41.4733	-56.1532	-41.2941	-56.0302	-41.5782	-56.5419	-44.4681	-49.2253	-27.8566	-11.3722	-44.7598	-49.3592	-59.4633	-59.1501	-59.4634
-41.9781	-55.5506	-44.7433	-55.9383	-44.7405	-55.9585	-56.1911	-56.2015	-56.2247	-54.7492	-41.1235	-54.7233	-41.1424	-56.3599	-41.1696	-53.4248	-53.4007	-53.8042	-58.1185	-58.198	-55.7194	-55.751	-55.8207	-52.9117	-43.3906	-52.9564	-43.502	-52.9167	-43.3563	-45.9875	-56.0169	-45.9679	-55.5419	-45.9678	-56.0222	-41.4494	-56.1436	-41.2733	-56.0232	-41.5694	-56.4888	-41.898	-49.2142	-27.849	-11.2757	-44.6725	-49.3445	-59.4496	-59.0624	-59.4496
-41.861	-55.4956	-44.7405	-55.9287	-44.725	-55.9522	-56.166	-56.1912	-56.2192	-54.7233	-41.1128	-54.7073	-41.1235	-55.7754	-41.1561	-53.4006	-53.1707	-53.7852	-58.0911	-58.1827	-55.6999	-55.7396	-55.7932	-52.8959	-43.3563	-52.9523	-43.4252	-52.9117	-43.1902	-45.9754	-55.7854	-45.9582	-55.5289	-45.9582	-55.7854	-41.4162	-56.1218	-41.2559	-55.9412	-41.5573	-56.461	-41.3506	-49.126	-27.7181	-10.7439	-44.6495	-49.3376	-59.4265	-59.0303	-59.4415
-41.8565	-55.387	-44.7188	-55.9268	-44.7188	-55.9383	-56.1593	-56.166	-56.2015	-54.7073	-41.1061	-54.6915	-41.1129	-54.7945	-41.1424	-53.1706	-52.9797	-53.5787	-57.8752	-58.1552	-55.6768	-55.7195	-55.781	-52.8888	-42.249	-52.9442	-43.3563	-52.9046	-42.2195	-45.9678	-55.5418	-45.9538	-55.5209	-45.9425	-55.5419	-41.3835	-56.1003	-41.1519	-55.9256	-41.5386	-56.1645	-40.7926	-47.4745	-25.143	-10.6296	-44.4681	-49.3214	-59.4138	-59.0181	-59.4341
-41.8054	-55.33	-44.7036	-55.9123	-44.7036	-55.9286	-56.1449	-56.1593	-56.1912	-54.6914	-41.0987	-54.681	-41.1062	-54.7801	-41.1298	-52.9796	-52.7774	-53.4248	-57.8562	-58.128	-55.6592	-55.7	-55.7611	-52.8779	-42.2195	-52.9359	-43.1902	-52.8959	-42.1034	-45.9582	-55.5208	-45.9425	-55.5102	-45.93	-55.5288	-41.3501	-56.0904	-41.1329	-55.9153	-41.5213	-56.1532	-40.7743	-42.1691	-25.0566	-10.2805	-41.898	-49.3177	-59.4	-59.0072	-59.4266
-41.7409	-55.192	-44.6964	-55.9031	-44.6892	-55.9267	-56.1398	-56.145	-56.166	-54.6746	-41.0872	-54.6746	-41.0731	-54.7492	-41.1235	-52.7774	-52.7643	-53.4007	-57.8471	-58.1185	-55.6493	-55.6769	-55.7509	-52.8621	-41.3743	-52.9288	-43.1516	-52.8888	-31.031	-45.9537	-55.5101	-45.9301	-55.5057	-45.9166	-55.5102	-41.3359	-56.0503	-41.118	-55.9057	-41.4733	-56.1437	-40.7034	-38.014	-24.6665	-10.2608	-41.3762	-49.3034	-59.383	-58.9987	-59.4001
-41.7365	-55.1649	-44.6932	-55.8852	-44.677	-55.9123	-56.1303	-56.1398	-56.1593	-54.6342	-41.0781	-54.6491	-41.0641	-54.7233	-41.1183	-52.7642	-52.752	-53.1706	-57.837	-58.0911	-55.637	-55.6593	-55.7396	-52.8502	-34.812	-52.9226	-42.2491	-52.8779	-30.455	-45.9424	-55.5056	-45.9166	-55.4893	-45.8815	-55.5057	-41.3299	-56.0427	-41.107	-55.8781	-41.4494	-56.1218	-39.1623	-37.9102	-24.574	-10.207	-41.3507	-49.2901	-58.9222	-58.9893	-59.383
-41.7251	-55.1294	-44.6892	-55.8763	-44.6416	-55.9031	-56.1122	-56.1303	-56.145	-54.6257	-41.073	-54.6342	-41.0574	-54.7073	-41.1128	-52.737	-52.7464	-52.9797	-57.8242	-57.9003	-55.6269	-55.6493	-55.7195	-52.8193	-31.031	-52.9168	-42.2195	-52.8657	-30.3959	-45.93	-55.4892	-45.8815	-55.2357	-45.8628	-55.4892	-41.3182	-56.0334	-41.0663	-55.8751	-41.4162	-56.1078	-39.1431	-37.9008	-24.539	-10.0679	-41.301	-49.2756	-57.2416	-58.9803	-58.9222
-41.7174	-55.1209	-44.6771	-55.8706	-44.6223	-55.8852	-56.0994	-56.1122	-56.1398	-54.6063	-41.0573	-54.6257	-41.0427	-54.6914	-41.1061	-52.7291	-52.737	-52.7774	-57.8159	-57.8879	-55.6202	-55.6371	-55.6999	-52.8151	-30.455	-52.9047	-42.1035	-52.8621	-29.9011	-45.9166	-55.2633	-45.8628	-54.9802	-45.849	-55.2634	-41.306	-56.0301	-41.0543	-55.8618	-41.3836	-56.1004	-39.1275	-37.8901	-24.4781	-8.84597	-41.2108	-49.241	-57.2222	-58.9751	-57.2416
-41.6932	-54.9735	-44.6416	-55.8624	-44.1149	-55.8763	-56.0887	-56.0995	-56.1303	-54.4588	-41.0427	-54.6063	-41.0217	-54.681	-41.0988	-52.5492	-52.7292	-52.7643	-57.8071	-57.8752	-55.6132	-55.627	-55.6768	-52.8056	-30.3959	-52.8959	-41.3743	-52.8502	-29.827	-45.8628	-55.2356	-45.849	-54.9534	-45.4637	-54.9802	-41.2732	-56.0231	-41.0413	-55.8541	-41.3663	-56.0905	-39.0607	-31.5803	-24.2969	-8.8369	-40.7927	-49.2304	-57.2174	-58.9695	-57.2223
-41.678	-54.9404	-44.6224	-55.8568	-43.5007	-55.8706	-56.084	-56.0887	-56.1122	-54.4295	-41.026	-54.506	-41.0042	-54.6746	-41.0873	-52.5362	-52.5492	-52.752	-57.7974	-57.8562	-55.5814	-55.6203	-55.6592	-52.774	-30.2253	-52.8779	-34.8121	-52.8391	-29.7447	-45.8489	-54.9802	-45.5277	-54.4784	-45.4438	-54.9534	-41.2673	-56.0035	-41.0288	-55.8518	-41.3501	-56.0639	-39.0425	-30.5015	-23.6047	-8.6862	-40.7744	-49.2253	-57.1927	-58.9656	-57.2175
-41.6605	-54.9356	-44.115	-55.8445	-43.4858	-55.8624	-56.0733	-56.0733	-56.0995	-54.4123	-41.0217	-54.4588	-40.8394	-54.649	-41.073	-52.52	-52.5362	-52.7464	-57.7873	-57.8471	-55.5606	-55.6132	-55.6493	-52.7647	-30.0622	-52.8657	-31.031	-52.8302	-29.7176	-45.5276	-54.9534	-45.4637	-54.211	-45.4394	-54.211	-41.2419	-55.9412	-40.9879	-55.8417	-41.3359	-56.0586	-38.9819	-30.4692	-23.0859	-8.48875	-40.7632	-49.2142	-57.1364	-58.9576	-57.1568
-41.6259	-54.9281	-43.5007	-55.8409	-43.4569	-55.8568	-56.0671	-56.0672	-56.0887	-54.4025	-40.8393	-54.4296	-40.8279	-54.6342	-41.0641	-52.5142	-52.5142	-52.737	-57.7811	-57.8441	-55.5264	-55.5815	-55.637	-52.367	-29.9011	-52.8391	-30.455	-52.8151	-29.6898	-45.4637	-54.4783	-45.4438	-54.1884	-45.4267	-54.1884	-41.2253	-55.9152	-40.9165	-55.8307	-41.3299	-56.0503	-38.7472	-30.2951	-22.7983	-8.46363	-40.7034	-49.1468	-57.1224	-58.944	-57.1365
-41.5824	-54.9138	-43.4858	-55.8368	-43.4389	-55.8529	-56.0568	-56.0568	-56.084	-54.3684	-40.8227	-54.4123	-40.8227	-54.6257	-41.0573	-52.0275	-52.0276	-52.7292	-57.7682	-57.837	-55.5147	-55.5264	-55.6269	-52.3538	-29.827	-52.8302	-30.3959	-52.8056	-29.6521	-45.4438	-54.1884	-45.4395	-53.5007	-45.3879	-53.5007	-41.2003	-55.9057	-40.9021	-55.8293	-41.3182	-56.0427	-38.3608	-30.2611	-22.6803	-8.096	-40.5583	-49.1261	-57.0971	-58.9342	-57.0971
-41.5539	-54.9085	-43.457	-55.8314	-43.423	-55.8445	-56.0523	-56.0523	-56.0733	-54.3547	-40.8017	-54.3684	-40.8017	-54.6063	-41.0427	-51.9687	-51.9894	-52.5492	-57.7492	-57.8314	-55.5048	-55.5147	-55.6202	-52.3014	-29.7712	-52.8193	-30.2253	-52.774	-29.5715	-45.4394	-53.2426	-45.4267	-53.2426	-44.7747	-53.2426	-41.1904	-55.8781	-40.8873	-55.8043	-41.306	-56.0334	-36.2581	-30.249	-22.6592	-7.9335	-39.7069	-47.4745	-55.8879	-58.9222	-55.8879
-41.5378	-54.8893	-43.4231	-55.8218	-43.3927	-55.8408	-56.0468	-56.0469	-56.0672	-54.3407	-40.7868	-54.3548	-40.7728	-54.5059	-41.0217	-51.9284	-51.9688	-52.5362	-57.7345	-57.8242	-55.4986	-55.5048	-55.6132	-51.8763	-29.7176	-52.8151	-29.9011	-52.7647	-29.4718	-45.4267	-53.1831	-45.388	-53.1831	-44.7456	-53.1831	-41.1767	-55.8751	-40.8584	-55.7985	-41.2941	-56.0231	-36.187	-29.8447	-22.5512	-7.8008	-39.1623	-46.4154	-55.8617	-58.9067	-55.8736
-41.5283	-54.8647	-43.3927	-55.8167	-43.3589	-55.8368	-56.0388	-56.0389	-56.0568	-54.3251	-40.7622	-54.3407	-40.7622	-54.4588	-41.0041	-51.8388	-51.9466	-52.52	-57.7253	-57.816	-55.4737	-55.4986	-55.5814	-51.8648	-29.6898	-52.774	-29.827	-52.3014	-29.4424	-45.4117	-53.1502	-44.822	-53.1502	-44.4677	-53.1502	-41.1636	-55.8715	-40.8439	-55.791	-41.2831	-56.0035	-36.1656	-29.8318	-22.3637	-7.7607	-39.1431	-42.1692	-55.8367	-58.8832	-55.8618
-41.5082	-54.8545	-43.359	-55.8043	-42.1848	-55.8314	-56.0305	-56.0305	-56.0523	-54.3063	-40.7526	-54.3251	-40.7527	-54.4296	-40.8393	-51.8191	-51.9285	-52.5142	-57.721	-57.8071	-55.4611	-55.4853	-55.5606	-51.8139	-29.6521	-52.7648	-29.7447	-52.1437	-29.4184	-44.822	-52.9359	-44.7747	-52.936	-44.3786	-51.4679	-41.1518	-55.867	-40.804	-55.7739	-41.2732	-55.9255	-36.1035	-29.8064	-22.2798	-7.75687	-39.1276	-40.1238	-55.798	-58.8721	-55.8484
-41.4796	-54.8388	-42.1848	-55.7935	-42.1788	-55.8217	-56.0204	-56.0245	-56.0468	-54.291	-40.7225	-54.3064	-40.7325	-54.4123	-40.8279	-51.8116	-51.8742	-52.0276	-57.7076	-57.7974	-55.4495	-55.4738	-55.5264	-51.7973	-29.4718	-52.367	-29.7176	-51.916	-29.3575	-44.7747	-51.2188	-44.7599	-51.4679	-44.1013	-51.2189	-41.1382	-55.8617	-40.7833	-55.7702	-41.2674	-55.889	-36.0901	-29.784	-22.236	-7.73083	-39.0711	-39.7724	-55.779	-58.8619	-55.8368
-41.3566	-54.8315	-42.1788	-55.7856	-42.1763	-55.8167	-56.0097	-56.0204	-56.0388	-54.2662	-40.7146	-54.2911	-40.7225	-54.4026	-40.8227	-51.8014	-51.8388	-51.9894	-57.6946	-57.7873	-55.4278	-55.4612	-55.5147	-51.7826	-29.3575	-52.3539	-29.7017	-51.8648	-29.2111	-44.7598	-51.198	-44.7456	-51.2189	-44.0637	-51.198	-41.1329	-55.8568	-40.7559	-55.763	-41.2419	-55.886	-36.033	-29.7751	-21.8742	-7.60548	-39.0607	-39.4335	-55.7586	-58.563	-55.8185
-41.218	-54.7666	-42.1763	-55.7802	-42.1491	-55.8042	-56.0018	-56.0157	-56.0305	-54.2522	-40.7064	-54.2663	-40.7064	-54.3814	-40.8017	-51.7924	-51.8294	-51.9688	-56.6288	-57.7811	-55.4139	-55.4278	-55.5048	-51.7691	-29.2111	-52.3303	-29.6898	-51.8469	-29.1694	-44.4676	-50.6997	-44.4677	-51.1981	-44.0193	-50.9361	-41.1223	-55.8518	-39.9168	-55.759	-41.2253	-55.8781	-35.9147	-29.7476	-21.8183	-7.57883	-39.0499	-38.014	-55.7482	-58.5486	-55.8104
-41.2121	-54.7238	-42.1491	-55.7647	-42.1324	-55.7935	-55.9949	-56.0098	-56.0245	-54.2294	-40.6951	-54.2523	-40.6709	-54.3684	-40.7869	-51.7876	-51.8116	-51.9466	-56.6148	-57.757	-55.3993	-55.3993	-55.4986	-51.7471	-28.9514	-52.3015	-29.6521	-51.8282	-28.9148	-44.3786	-50.4396	-44.3786	-50.9361	-44.0086	-50.4396	-41.118	-55.8445	-33.7929	-55.7561	-41.2003	-55.8751	-35.8512	-29.7416	-21.6136	-7.54865	-39.0322	-37.9965	-55.7314	-58.5361	-55.7587
-41.1525	-54.7034	-42.0995	-55.7513	-42.0995	-55.7856	-55.987	-56.0018	-56.0204	-54.2206	-40.6583	-54.2295	-40.6584	-54.3548	-40.7728	-51.7798	-51.8015	-51.9284	-56.6015	-57.7492	-55.3892	-55.3893	-55.4853	-51.7306	-28.9148	-51.8764	-29.4718	-51.7973	-28.876	-44.1198	-50.4151	-44.1199	-50.6997	-43.9957	-50.4151	-41.1069	-55.8416	-33.7739	-55.7477	-41.1904	-55.8715	-35.8103	-29.7344	-21.1072	-7.30952	-38.9819	-37.9819	-55.7209	-58.4916	-55.7482
-34.9098	-54.6786	-42.0807	-55.7461	-42.0806	-55.7802	-55.9782	-55.9949	-56.0157	-54.2088	-40.504	-54.2206	-40.6494	-54.3407	-40.7622	-51.7756	-51.7925	-51.8742	-56.593	-57.7346	-55.368	-55.368	-55.4738	-51.7236	-28.9031	-51.8648	-29.4424	-51.7826	-28.8524	-44.1012	-49.7902	-44.1013	-50.4396	-43.9671	-49.7902	-41.0957	-55.8357	-33.7052	-55.7198	-41.1636	-55.867	-35.7677	-29.7252	-20.2712	-6.78458	-38.7472	-37.975	-55.7143	-58.468	-55.7315
-34.5932	-54.6711	-42.0585	-55.7356	-42.0585	-55.773	-55.9612	-55.987	-56.0097	-54.1994	-40.4822	-54.2088	-40.638	-54.3251	-40.7527	-51.7659	-51.7876	-51.8388	-56.5888	-57.7253	-55.3518	-55.3371	-55.4612	-51.7174	-28.876	-51.8469	-29.4185	-51.7691	-28.8187	-44.0086	-49.3152	-44.0087	-50.4151	-43.9291	-49.2972	-41.0754	-55.8235	-33.6758	-55.6893	-41.1519	-55.8617	-35.7374	-28.8184	-18.7301	-6.7803	-38.3838	-37.9633	-55.7103	-58.2492	-55.721
-34.5455	-54.6421	-42.0508	-55.7301	-42.0507	-55.7647	-55.9565	-55.9783	-56.0018	-54.176	-40.4774	-54.1994	-40.6252	-54.3064	-40.7418	-51.6389	-51.7799	-51.8294	-56.5712	-57.721	-55.3371	-55.322	-55.4367	-51.7075	-28.8524	-51.8283	-29.3575	-51.7572	-28.7952	-43.9957	-48.3404	-43.9957	-49.7903	-43.5472	-48.3219	-41.0663	-55.818	-33.6386	-55.6505	-41.1383	-55.8569	-35.6808	-28.8109	-17.9904	-6.73575	-38.3608	-37.9102	-55.7017	-58.2415	-55.7143
-34.4839	-54.6248	-42.038	-55.72	-42.0379	-55.7512	-55.9451	-55.9702	-55.9949	-54.1524	-40.458	-54.1761	-40.524	-54.2911	-40.7324	-51.6273	-51.7756	-51.8191	-56.562	-57.7077	-55.322	-55.3124	-55.4278	-51.6966	-28.7841	-51.8139	-29.2111	-51.7471	-28.7841	-43.9671	-48.3304	-43.9672	-49.3152	-43.5224	-48.3147	-41.0413	-55.8081	-33.5329	-55.6339	-41.1329	-55.8541	-35.6305	-24.3632	-17.6655	-6.63365	-36.2581	-37.9008	-55.698	-58.2126	-55.7103
-34.4648	-54.6159	-42.0315	-55.7139	-42.0315	-55.7461	-55.9331	-55.9613	-55.987	-54.1223	-40.4328	-54.1638	-40.5041	-54.2663	-40.7225	-51.6112	-51.766	-51.8116	-56.5519	-57.6946	-55.3124	-55.3021	-55.4139	-51.6895	-28.763	-51.7974	-29.1694	-51.7306	-28.763	-43.9291	-48.3219	-43.9291	-49.2972	-43.5174	-48.2921	-41.0287	-55.8042	-33.4986	-55.6277	-41.1223	-55.8518	-35.4454	-23.6848	-17.5277	-6.59025	-36.2111	-37.8901	-55.6733	-58.2009	-55.7018
-34.4314	-54.5641	-42.018	-55.706	-42.018	-55.7356	-55.9281	-55.9451	-55.9782	-53.7221	-40.4211	-54.1524	-40.4898	-54.2522	-40.7146	-51.5949	-51.6389	-51.8014	-56.5225	-56.6288	-55.302	-55.2908	-55.3993	-51.6508	-28.7489	-51.7826	-28.9514	-51.7237	-28.7489	-43.5472	-48.3147	-43.5472	-48.3404	-43.5067	-48.2822	-40.9991	-55.7985	-33.48	-55.6159	-41.118	-55.8445	-35.3526	-23.6751	-17.3915	-6.5723	-36.187	-37.8807	-55.6439	-58.1168	-55.698
-34.3678	-54.5488	-42.011	-55.6977	-42.011	-55.7301	-55.9209	-55.9331	-55.9702	-53.6904	-40.4127	-54.1399	-40.4823	-54.2294	-40.7064	-51.2372	-51.5949	-51.7924	-56.5074	-56.6148	-55.2908	-55.2653	-55.3893	-51.6414	-28.697	-51.7692	-28.9148	-51.7075	-28.7223	-43.5224	-48.3003	-43.5224	-48.3148	-43.5023	-47.5608	-40.9878	-55.7871	-33.4535	-55.5965	-41.1069	-55.8357	-35.2032	-22.8121	-17.3743	-6.53697	-36.1656	-37.8719	-55.6354	-58.0982	-55.6852
-33.5436	-54.4926	-42.0038	-55.6895	-42.0038	-55.7199	-55.8988	-55.9281	-55.9612	-53.6666	-40.3381	-53.7221	-40.4774	-54.2206	-40.6709	-51.2309	-51.2372	-51.7876	-56.5016	-56.6015	-55.2294	-55.2294	-55.368	-51.6248	-28.686	-51.7572	-28.9031	-51.6966	-28.697	-43.5173	-48.2921	-43.5174	-48.3004	-43.4953	-46.3599	-40.9164	-55.7808	-33.432	-55.572	-41.0957	-55.8306	-35.1143	-19.6759	-17.3625	-6.46833	-36.1241	-37.8611	-55.6228	-58.0772	-55.6734
-33.4305	-54.0785	-41.9781	-55.6823	-41.9781	-55.7139	-55.8865	-55.921	-55.9565	-53.5359	-40.3282	-53.6904	-40.4615	-54.2088	-40.6583	-51.2212	-51.2309	-51.7798	-56.4842	-56.593	-55.0568	-55.0569	-55.3518	-51.6071	-28.6703	-51.7471	-28.876	-51.6634	-28.686	-43.5023	-46.3598	-43.5067	-48.2921	-43.4723	-46.1125	-40.902	-55.7787	-33.3182	-55.57	-41.0754	-55.8293	-35.0728	-19.1541	-17.3252	-6.44728	-36.0902	-37.8579	-55.6063	-58.0667	-55.6561
-33.4252	-53.8738	-41.9552	-55.6795	-41.9552	-55.706	-55.8824	-55.9164	-55.9451	-52.2731	-40.3039	-53.6667	-40.4328	-54.1994	-40.6493	-51.213	-51.2212	-51.7756	-56.4782	-56.5889	-55.0304	-55.0305	-55.3371	-51.5801	-28.6591	-51.7174	-28.8524	-51.6509	-28.6703	-43.4953	-46.1125	-43.5023	-47.5608	-43.4662	-44.1437	-40.8872	-55.7738	-32.6919	-55.5643	-41.0663	-55.8235	-34.8342	-19.1297	-17.3122	-6.34537	-36.033	-31.8772	-55.5687	-58.0247	-55.6355
-32.9466	-53.3399	-41.9474	-55.6727	-41.9473	-55.7013	-55.8734	-55.9033	-55.9331	-52.1229	-40.2741	-53.5359	-40.4212	-54.176	-40.638	-51.2061	-51.2131	-51.7659	-56.4682	-56.5806	-55.002	-55.0021	-55.322	-51.5562	-28.6348	-51.7076	-28.8188	-51.6248	-28.6591	-43.4842	-44.1594	-43.4953	-46.3599	-43.4496	-43.9586	-40.8583	-55.7629	-32.673	-55.5599	-41.0413	-55.8181	-34.703	-19.1078	-17.2767	-6.27425	-35.9986	-31.5803	-55.3068	-58.0015	-55.6228
-32.9298	-53.3128	-41.9354	-55.6666	-41.9353	-55.6977	-55.8671	-55.8988	-55.9281	-51.8299	-40.258	-52.2731	-40.4127	-54.1638	-40.6251	-51.1979	-51.2062	-51.6389	-56.452	-56.5712	-54.9531	-54.9532	-55.3124	-51.319	-28.6269	-51.6966	-28.7953	-51.6072	-28.6348	-43.4723	-44.1437	-43.4842	-44.1594	-43.4308	-43.9387	-40.8438	-55.7561	-32.645	-55.5459	-41.0287	-55.8081	-34.657	-19.0959	-17.2596	-6.26205	-35.9738	-30.5242	-55.2848	-57.9744	-55.6063
-32.9221	-53.2562	-41.8994	-55.6598	-41.9243	-55.6895	-55.8587	-55.8866	-55.921	-51.7904	-40.251	-52.123	-40.3879	-54.1524	-40.524	-51.1714	-51.198	-51.6273	-54.5647	-56.562	-54.9333	-54.9334	-55.302	-51.2947	-28.5146	-51.6896	-28.7841	-51.5562	-28.6269	-43.4662	-43.9475	-43.4724	-44.1437	-43.4248	-43.9344	-40.83	-55.7523	-32.6088	-55.5265	-40.9991	-55.8042	-34.6104	-19.0809	-17.1884	-6.1436	-35.953	-30.5015	-55.2412	-57.9532	-55.5687
-32.8893	-52.889	-41.8845	-55.6582	-41.8994	-55.6823	-55.8506	-55.8824	-55.9163	-51.7492	-40.2445	-51.83	-40.3382	-54.1399	-40.504	-51.1611	-51.1857	-51.6112	-54.1648	-56.5551	-54.8997	-54.8998	-55.2908	-51.2799	-28.0363	-51.6634	-28.763	-51.319	-28.5146	-43.4594	-43.9387	-43.4662	-43.9587	-43.4122	-43.9303	-40.8182	-55.7476	-32.594	-55.4948	-40.9879	-55.7985	-34.5292	-18.6609	-17.1661	-6.1213	-35.8513	-30.4692	-55.2006	-57.9294	-55.3069
-32.8457	-52.8678	-41.8775	-55.6504	-41.8845	-55.6795	-55.8383	-55.8734	-55.8988	-51.7343	-40.2338	-51.7905	-40.3113	-54.1224	-40.4897	-51.1433	-51.1715	-51.5949	-54.096	-56.5519	-54.8733	-54.8734	-55.2653	-51.2635	-27.6365	-51.6414	-28.7489	-51.2947	-28.0364	-43.4496	-43.9344	-43.4308	-43.9388	-43.396	-43.9213	-40.7832	-55.7436	-32.4918	-55.4698	-40.9609	-55.791	-34.3794	-18.4678	-17.1195	-6.07397	-35.8103	-30.2951	-55.172	-57.9144	-55.2848
-32.8319	-52.8582	-41.861	-55.6421	-41.8775	-55.6727	-55.8128	-55.8672	-55.8865	-51.7223	-40.2192	-51.7492	-40.3039	-53.7221	-40.4823	-50.7948	-51.1612	-51.2372	-53.0609	-56.5419	-54.8508	-54.8509	-55.2294	-51.2595	-26.0981	-51.6248	-28.697	-51.28	-27.9269	-43.4425	-43.9303	-43.4248	-43.9345	-43.3801	-43.9117	-40.7685	-55.7308	-32.4695	-55.4629	-40.8872	-55.7871	-34.104	-17.9904	-16.9494	-5.86602	-35.7947	-30.2755	-55.1478	-57.8002	-55.2533
-32.7899	-52.8226	-41.8565	-55.6363	-41.861	-55.6666	-55.8099	-55.8588	-55.8824	-51.7133	-40.2124	-51.7343	-40.2925	-53.6904	-40.4774	-50.4551	-50.7949	-51.2309	-52.9982	-56.5324	-54.8237	-54.8028	-55.1901	-51.2304	-26.0619	-51.5866	-28.686	-51.2635	-27.6365	-43.4308	-43.9212	-43.4123	-43.9303	-43.3725	-43.4862	-40.7559	-55.7237	-32.4377	-55.4577	-40.8438	-55.7808	-33.9166	-17.9774	-16.8141	-5.85682	-35.7677	-30.2682	-55.1367	-57.7865	-55.2413
-32.7702	-52.7523	-41.8464	-55.6252	-41.8565	-55.6598	-55.7982	-55.8507	-55.8734	-51.6831	-40.1942	-51.7223	-40.2741	-53.6666	-40.4615	-50.4272	-50.7709	-51.2212	-52.9208	-56.5225	-54.7591	-54.7592	-55.0568	-51.2176	-26.0253	-51.5802	-28.6703	-51.2304	-26.8056	-43.4248	-43.9117	-43.396	-43.9213	-43.3625	-43.4744	-39.9167	-55.7148	-32.2952	-55.4528	-40.83	-55.7788	-33.7073	-17.9397	-16.2932	-5.70153	-35.7567	-30.2612	-55.1253	-57.7759	-55.2007
-32.7253	-52.7146	-41.8323	-55.6101	-41.8464	-55.6582	-55.7863	-55.8384	-55.8671	-51.6623	-40.1845	-51.7133	-40.258	-53.5359	-40.4328	-50.4123	-50.4551	-51.213	-52.874	-56.5116	-54.7404	-54.7405	-55.0305	-51.1885	-26	-51.319	-28.6592	-51.2176	-26.7365	-43.4122	-43.4862	-43.3888	-43.9118	-43.3514	-43.2597	-33.7929	-55.7069	-31.973	-55.4291	-40.8183	-55.7739	-33.6861	-17.9287	-16.1008	-5.66552	-35.7375	-30.2491	-55.112	-57.7681	-55.1254
-32.7069	-52.7097	-41.8278	-55.5964	-41.8323	-55.6504	-55.7672	-55.8277	-55.8587	-51.6475	-40.177	-51.6832	-40.251	-52.2731	-40.4276	-50.0408	-50.4273	-51.2062	-52.6634	-56.5074	-54.7073	-54.7073	-55.0021	-51.1805	-25.9388	-51.2948	-28.6349	-51.1885	-26.0981	-43.396	-43.4744	-43.3801	-43.4863	-43.3256	-43.0638	-33.6757	-55.6989	-31.9512	-55.4259	-40.7685	-55.7702	-33.6675	-17.0602	-15.5822	-5.65663	-35.7096	-29.8447	-55.1035	-57.7319	-55.1036
-32.7024	-52.7017	-41.8186	-55.5892	-41.8278	-55.6421	-55.744	-55.8129	-55.8507	-51.3796	-40.1722	-51.6623	-40.2339	-52.1229	-40.4211	-49.8663	-50.4123	-51.1979	-52.647	-56.5017	-54.6458	-54.6825	-54.9531	-51.1705	-25.9194	-51.28	-28.6269	-51.1805	-26.0619	-43.3888	-43.2597	-43.3725	-43.4744	-43.3113	-43.0572	-33.6386	-55.6675	-31.9115	-55.3998	-39.9168	-55.759	-33.6544	-17.0434	-15.375	-5.59068	-35.6808	-29.8318	-55.0879	-57.7128	-55.0879
-32.6345	-52.6887	-41.8095	-55.5788	-41.8185	-55.6363	-55.5472	-55.81	-55.8383	-51.2823	-40.1635	-51.6475	-40.2303	-51.83	-40.4127	-49.835	-50.0408	-51.1857	-52.6196	-56.4842	-54.6132	-54.6459	-54.9333	-51.1581	-25.8912	-51.2636	-28.5146	-51.1705	-26	-43.3801	-43.0638	-43.3625	-43.2598	-43.2998	-43.0501	-33.5813	-55.6572	-31.8986	-55.3804	-37.9049	-55.7561	-33.6285	-17.0216	-15.2193	-5.57317	-35.6573	-29.784	-55.0789	-57.6967	-55.0789
-32.593	-52.6679	-41.8055	-55.5702	-41.8094	-55.6252	-55.5348	-55.7983	-55.8277	-50.9358	-40.1431	-51.632	-40.2193	-51.7904	-40.3879	-49.2616	-49.8663	-51.1715	-52.5176	-56.4782	-54.5901	-54.6133	-54.8997	-51.1456	-25.8699	-51.2595	-28.0364	-51.1581	-25.978	-43.3725	-43.0572	-43.3514	-43.0639	-43.2924	-43.0427	-33.5328	-55.6444	-31.8909	-55.3756	-33.7929	-55.7523	-33.5843	-16.9485	-14.2186	-5.55713	-35.6305	-29.7586	-55.069	-57.6861	-55.0497
-32.5751	-52.6561	-41.7838	-55.5506	-41.8054	-55.6188	-55.526	-55.7863	-55.8128	-50.914	-40.1358	-51.3797	-40.2124	-51.7492	-40.3753	-49.0422	-49.8351	-51.1611	-52.4853	-56.4682	-54.572	-54.5902	-54.8734	-51.133	-25.8596	-51.2305	-27.9269	-51.1456	-25.9388	-43.3625	-43.0501	-43.3405	-43.0501	-43.2784	-43.0292	-33.4986	-55.6338	-31.8703	-55.3448	-33.7739	-55.7477	-33.5454	-16.5935	-14.154	-5.44545	-35.6137	-29.7507	-55.0496	-57.6791	-55.0425
-32.2926	-52.6424	-41.7783	-55.5461	-41.7838	-55.6101	-55.5211	-55.7673	-55.81	-50.8843	-40.1251	-51.2823	-40.1942	-51.7343	-40.3656	-49.0267	-49.2616	-51.1433	-52.3486	-56.4521	-54.5532	-54.5532	-54.8508	-51.1074	-25.8217	-51.2176	-27.6366	-51.0973	-25.9194	-43.3514	-43.0427	-43.3113	-43.0427	-43.2333	-43.0167	-33.4535	-55.6276	-31.8515	-55.3204	-33.7052	-55.7436	-33.3311	-16.5312	-14.0668	-5.35185	-35.4454	-29.7477	-55.0425	-57.6674	-55.0093
-32.0119	-52.639	-41.746	-55.5376	-41.7782	-55.5964	-55.5149	-55.744	-55.7982	-50.4238	-40.0943	-50.9638	-40.1845	-51.7223	-40.3381	-49.0128	-49.0422	-50.7948	-52.3199	-54.5648	-54.526	-54.526	-54.8237	-51.0973	-25.811	-51.1885	-26.7365	-51.093	-25.8982	-43.3405	-43.0291	-43.2999	-43.0292	-43.212	-43.0112	-33.432	-55.6159	-31.8397	-55.2921	-33.6757	-55.7237	-33.257	-16.5104	-14.0249	-4.09438	-35.3909	-29.7416	-55.0092	-57.6548	-54.9613
-31.9118	-52.6335	-41.741	-55.5341	-41.746	-55.5892	-55.5057	-55.5473	-55.7863	-50.3984	-40.0908	-50.9358	-40.1771	-51.7133	-40.3282	-49.002	-49.0267	-50.7708	-52.3142	-54.5326	-54.514	-54.514	-54.8027	-51.093	-25.7711	-51.1805	-26.0981	-51.0766	-25.8912	-43.3256	-43.0167	-43.2925	-43.0167	-43.1986	-43.0052	-33.3775	-55.6003	-31.8256	-55.2788	-33.6386	-55.7149	-33.1746	-16.0267	-14.0209	-4.0706	-35.3527	-29.7344	-54.9612	-57.6446	-54.9266
-31.8974	-52.6085	-41.7366	-55.5019	-41.7409	-55.5787	-55.501	-55.5376	-55.7673	-50.3732	-40.0788	-50.9141	-40.1722	-51.6831	-40.3112	-48.9933	-49.0128	-50.4551	-52.294	-54.5245	-54.4974	-54.4974	-54.7591	-51.0645	-25.7498	-51.1705	-26.0253	-51.0646	-25.8699	-43.3113	-43.0112	-43.2784	-43.0112	-43.1891	-42.9908	-32.6919	-55.5798	-31.7524	-55.2674	-33.5814	-55.6989	-32.8086	-16.0022	-13.7104	-3.85245	-35.2706	-29.7252	-54.9265	-57.6257	-53.2738
-31.8866	-52.5996	-41.7315	-55.4956	-41.7366	-55.5701	-55.4915	-55.5348	-55.744	-50.3171	-40.0638	-50.8843	-40.1636	-51.6623	-40.3039	-48.8044	-49.002	-50.4273	-52.2739	-54.1648	-54.4804	-54.49	-54.7405	-51.0542	-25.7362	-51.1581	-26.0001	-51.0542	-25.8597	-43.2998	-43.0052	-43.2333	-43.0052	-43.1651	-42.9764	-32.6729	-55.572	-31.7374	-55.2597	-33.5328	-55.6893	-32.7998	-15.9936	-13.703	-3.79807	-35.2404	-28.8184	-53.3405	-57.6156	-53.2107
-31.8607	-52.572	-41.7276	-55.4853	-41.7315	-55.5506	-55.4864	-55.5261	-55.5472	-50.2891	-40.0538	-50.4239	-40.1431	-51.6475	-40.2925	-48.7929	-48.9933	-50.4123	-52.2114	-54.096	-54.4464	-54.4804	-54.7073	-51.047	-25.7125	-51.1456	-25.9388	-51.0471	-25.8466	-43.2924	-42.9992	-43.212	-42.9992	-43.151	-42.9693	-32.6557	-55.5699	-31.7203	-55.2306	-33.4986	-55.6675	-32.7511	-15.9858	-10.8557	-3.24495	-35.2033	-28.8109	-53.2738	-57.571	-53.1578
-31.8525	-52.5641	-41.7251	-55.4714	-41.7276	-55.5461	-55.482	-55.5211	-55.5376	-50.2469	-40.0423	-50.3984	-40.1251	-51.6319	-40.2741	-48.7704	-48.8045	-50.0408	-52.177	-53.0609	-54.441	-54.4689	-54.6825	-51.0353	-25.6773	-51.1331	-25.9194	-51.0353	-25.828	-43.2784	-42.9764	-43.1891	-42.9909	-43.1362	-42.9669	-32.645	-55.5643	-31.7138	-55.1909	-33.48	-55.6444	-32.6762	-15.9451	-10.7347	-2.83398	-35.1656	-28.7757	-53.2376	-57.5194	-53.1463
-31.2376	-52.559	-41.7174	-55.4558	-41.7251	-55.5375	-55.4631	-55.5149	-55.5348	-49.9592	-40.0399	-50.3732	-40.1064	-51.3796	-40.258	-48.2307	-48.7929	-49.8663	-52.0997	-53.0309	-54.43	-54.4465	-54.6458	-51.0273	-25.572	-51.1175	-25.8982	-51.0273	-25.8217	-43.2332	-42.9693	-43.181	-42.9765	-43.1294	-42.96	-32.6222	-55.5535	-31.6961	-55.1784	-33.4535	-55.6339	-32.6633	-15.9322	-10.0169	20.8263	-35.0729	-24.3632	-53.2107	-57.5076	-53.1263
-31.1974	-52.5463	-41.7114	-55.387	-41.7174	-55.5341	-55.4564	-55.5058	-55.526	-49.9119	-40.0333	-50.3386	-40.0943	-51.2823	-40.251	-48.2213	-48.7704	-49.835	-52.0842	-52.9982	-54.4193	-54.4411	-54.6133	-51.0245	-25.5464	-51.1074	-25.8913	-51.0245	-25.7363	-43.212	-42.9669	-43.1651	-42.9693	-43.117	-42.9541	-32.6157	-55.5493	-31.6896	-55.1525	-33.432	-55.6276	-32.6556	-15.923	-9.5749	22.0911	-35.0401	-23.6848	-53.1577	-57.4918	-53.094
-31.131	-52.54	-41.7046	-55.33	-41.7114	-55.5018	-55.4499	-55.501	-55.5211	-49.8936	-40.0293	-50.3172	-40.0909	-50.9637	-40.2446	-47.0745	-48.252	-49.2616	-51.9846	-52.9807	-54.4023	-54.412	-54.5902	-51.0132	-25.5328	-51.0973	-25.8699	-51.0132	-25.7125	-43.1891	-42.96	-43.151	-42.9541	-43.11	-42.9514	-32.594	-55.5372	-31.671	-55.1124	-33.3776	-55.6159	-32.6033	-15.8893	-9.48547	32.8807	-35.0149	-23.6503	-53.1463	-57.4839	-53.0728
-30.9697	-52.4924	-41.6976	-55.1921	-41.7046	-55.4956	-55.4241	-55.4916	-55.5149	-49.8562	-40.0275	-50.2891	-40.0788	-50.9358	-40.2338	-47.066	-48.2308	-49.0422	-51.614	-52.9208	-54.393	-54.4023	-54.572	-50.9997	-25.5206	-51.093	-25.8597	-50.9997	-25.6773	-43.181	-42.9431	-43.1429	-42.9514	-43.0995	-42.9431	-32.4918	-55.5343	-31.6598	-55.0859	-33.3182	-55.6086	-32.5932	-15.8569	-9.33725	34.3357	-34.8342	-23.6411	-53.1409	-57.4165	-53.0565
-30.7725	-52.3266	-41.6933	-55.1649	-41.7024	-55.4853	-55.0819	-55.4865	-55.5057	-49.8371	-40.0243	-50.2469	-40.0712	-50.914	-40.2192	-46.8934	-48.2214	-49.0267	-51.5387	-52.8913	-54.3694	-54.393	-54.5532	-50.9917	-25.5061	-51.0766	-25.8467	-50.9834	-25.572	-43.1428	-42.919	-43.1363	-42.936	-43.0909	-42.936	-32.4376	-55.5264	-31.646	-55.0755	-32.6919	-55.5965	-32.5737	-15.8387	-8.69262	35.2891	-34.7322	-22.8121	-53.1262	-57.3672	-53.0393
-30.7679	-52.3011	-41.6863	-55.1491	-41.6975	-55.4714	-54.8545	-55.482	-55.501	-49.7813	-40.0191	-49.9593	-40.0639	-50.8843	-40.2124	-46.2793	-47.0746	-49.0128	-50.546	-52.874	-54.3577	-54.3828	-54.544	-50.9834	-25.487	-51.0646	-25.8353	-50.9728	-25.5465	-43.1362	-42.5082	-43.117	-42.9191	-43.0765	-42.919	-31.973	-55.5197	-31.633	-55.0318	-32.645	-55.5902	-32.5589	-15.801	-8.60228	35.5337	-34.7031	-19.6759	-53.1112	-57.3286	-53.0348
-30.7487	-52.291	-41.6781	-55.1396	-41.6932	-55.4557	-54.7813	-55.4632	-55.4915	-49.7611	-40.006	-49.9119	-40.0538	-50.4239	-40.1942	-46.2465	-47.066	-49.002	-50.0243	-52.8332	-54.3543	-54.3578	-54.526	-50.9728	-25.4462	-51.0543	-25.8217	-50.9629	-25.5206	-43.1294	-42.4962	-43.1101	-42.5082	-43.0676	-42.5082	-31.9512	-55.5157	-31.6278	-55.0228	-32.6316	-55.5799	-32.5539	-15.7847	-8.55965	35.9137	-34.657	-19.1962	-53.0728	-57.2607	-53.0213
-30.7281	-52.2649	-41.6537	-55.1294	-41.6863	-55.387	-54.7217	-55.4564	-55.4864	-49.7323	-40.0026	-49.8937	-40.0513	-50.3984	-40.1845	-46.0695	-46.8934	-48.9933	-50.0109	-52.6634	-54.3511	-54.3512	-54.514	-50.9472	-25.4383	-51.0471	-25.7499	-50.9472	-25.5061	-43.0995	-42.4712	-43.0995	-42.4963	-43.0557	-42.4962	-31.9283	-55.4909	-31.6188	-54.9972	-32.6222	-55.572	-32.5465	-15.7629	-8.4435	35.9543	-34.6325	-19.1757	-53.0565	-56.9966	-52.9953
-30.7038	-52.2324	-41.6356	-55.1209	-41.678	-55.33	-54.7069	-55.45	-55.482	-49.6957	-39.9746	-49.8562	-40.0423	-50.3732	-40.177	-44.9362	-46.2793	-48.8044	-50.0029	-52.647	-54.3447	-54.3447	-54.4974	-50.8951	-25.4288	-51.0354	-25.7363	-50.9299	-25.4725	-43.0909	-42.0579	-43.0765	-42.4713	-43.041	-42.4712	-31.9114	-55.4785	-31.6045	-54.9207	-32.6157	-55.57	-32.5365	-15.6704	-8.22803	36.473	-34.6104	-19.1541	-53.0392	-54.2304	-52.9806
-30.6871	-52.1847	-41.6259	-55.1109	-41.6605	-55.192	-54.6279	-55.4241	-55.4752	-49.6446	-39.9707	-49.8372	-40.0399	-50.3385	-40.1722	-43.884	-46.2466	-48.7929	-49.9924	-52.6291	-54.3409	-54.3409	-54.49	-50.8619	-25.4002	-51.0274	-25.7125	-50.8952	-25.4627	-43.0765	-41.8336	-43.041	-42.1774	-43.0269	-42.1774	-31.8986	-55.4739	-31.598	-54.9162	-32.6088	-55.5643	-32.489	-15.6171	-7.1999	37.4143	-34.594	-19.1376	-53.0212	-53.6354	-52.956
-30.6788	-52.1594	-41.5935	-55.0565	-41.6537	-55.1649	-54.6151	-55.4169	-55.4631	-49.434	-39.962	-49.8118	-40.0333	-50.3171	-40.1635	-43.4968	-46.0696	-48.7704	-49.9778	-52.6196	-54.3213	-54.3264	-54.4804	-50.8473	-25.3898	-51.0245	-25.6774	-50.8619	-25.4462	-43.0557	-41.8229	-43.0328	-42.058	-43.0178	-42.058	-31.8908	-55.4697	-31.5905	-54.8672	-32.594	-55.5565	-32.4721	-15.6082	-6.19835	37.5256	-34.5799	-19.1297	-52.9952	-52.4918	-52.948
-30.3512	-52.1557	-41.5825	-55.0168	-41.6474	-55.1491	-54.6089	-55.0819	-55.4564	-49.4132	-39.9544	-49.7814	-40.0293	-50.2891	-40.1431	-43.405	-44.9363	-48.2519	-48.3379	-52.5177	-54.3177	-54.3214	-54.4689	-50.8341	-25.3688	-51.0132	-25.5721	-50.8473	-25.4383	-43.0409	-41.7993	-43.0269	-41.9555	-42.9756	-41.8229	-31.8702	-55.4628	-31.5677	-54.8621	-32.4918	-55.5535	-32.4303	-15.5284	-6.0469	37.5675	-34.5292	-19.121	-52.9806	-52.4642	-52.9291
-30.3084	-52.1529	-41.5774	-55.0051	-41.6356	-55.1396	-54.6015	-54.8546	-55.4499	-49.4015	-39.9371	-49.7611	-40.0276	-50.2469	-40.1358	-43.3799	-44.034	-48.2307	-48.0312	-52.4853	-54.3034	-54.3178	-54.4605	-50.8225	-25.3547	-50.9997	-25.5465	-50.8341	-25.4288	-43.0327	-41.774	-42.9838	-41.8337	-42.9689	-41.7993	-31.8653	-55.4528	-31.5601	-54.8563	-32.4695	-55.5408	-32.4231	-15.4515	-5.92497	54.2068	-34.4218	-19.1078	-52.9559	-52.4584	-52.9218
-30.2063	-52.142	-41.5667	-54.9803	-41.6259	-55.1294	-54.593	-54.7814	-55.4241	-49.3834	-39.928	-49.7323	-40.0191	-49.9592	-40.1251	-43.3636	-43.4968	-48.2213	-48.0022	-52.3794	-54.2995	-54.3098	-54.4465	-50.8082	-25.3395	-50.9918	-25.5329	-50.8225	-25.4198	-43.0269	-41.6703	-42.9756	-41.7994	-42.9514	-41.7741	-31.8562	-55.4433	-31.5382	-54.837	-32.4376	-55.5343	-32.4139	-15.4459	-5.90715		-34.3794	-19.096	-52.9479	-52.4283	-52.9078
-29.7917	-52.1273	-41.5614	-54.9736	-41.5935	-55.1209	-54.587	-54.7217	-55.4169	-49.3674	-39.9243	-49.6957	-40.0091	-49.9119	-40.1063	-42.5067	-43.3799	-47.0745	-47.9645	-52.3487	-54.2943	-54.3034	-54.441	-50.7886	-25.3217	-50.9834	-25.5206	-50.813	-25.4002	-43.0178	-41.5475	-42.9689	-41.7741	-42.9375	-41.6704	-31.8514	-55.437	-31.526	-54.7964	-31.9512	-55.5198	-32.3954	-14.2141	-5.64478		-34.3375	-19.089	-52.9218	-52.4226	-52.8747
-29.7672	-52.1257	-41.554	-54.9596	-41.5824	-55.1109	-54.5804	-54.707	-55.0819	-49.3213	-39.9131	-49.6446	-40.006	-49.8937	-40.0943	-42.0771	-43.3636	-47.066	-47.5695	-52.3199	-54.2801	-54.2995	-54.43	-50.7817	-25.3164	-50.9729	-25.5062	-50.797	-25.3771	-43.0037	-41.4917	-42.9515	-41.6704	-42.9244	-41.5893	-31.8396	-55.429	-31.5175	-54.7906	-31.9283	-55.5157	-32.3651	-14.2027	-5.47727		-34.317	-19.0809	-52.9077	-52.3953	-52.8667
-29.7191	-52.1218	-41.5505	-54.9553	-41.5774	-55.0565	-54.5722	-54.6279	-54.8546	-49.2741	-39.9059	-49.4341	-40.0026	-49.8562	-40.0909	-42.0503	-42.5068	-46.8934	-47.4526	-52.3142	-54.2766	-54.2943	-54.4193	-50.7694	-25.3115	-50.9473	-25.487	-50.7886	-25.3688	-42.9837	-41.47	-42.9244	-41.5475	-42.9051	-41.5475	-31.8256	-55.4258	-31.489	-54.7784	-31.9115	-55.5065	-32.3528	-14.1917	-5.1849		-34.2736	-18.6609	-52.8932	-52.3575	-52.8454
-29.7061	-52.1156	-41.5453	-54.9458	-41.5667	-55.0168	-54.5513	-54.6152	-54.7813	-49.1624	-39.9014	-49.4133	-39.9922	-49.8371	-40.0788	-41.9975	-42.0771	-46.2793	-46.1245	-52.294	-54.2681	-54.2871	-54.412	-50.7533	-25.302	-50.9396	-25.4627	-50.7817	-25.3643	-42.9755	-41.2679	-42.9116	-41.4918	-42.8965	-41.4917	-31.8148	-55.4217	-31.4722	-54.757	-31.8986	-55.4948	-32.336	-14.1714	-5.16895		-34.2492	-18.4678	-52.8869	-52.3311	-52.8364
-29.6794	-52.1113	-41.5379	-54.9405	-41.5614	-55.005	-54.5438	-54.6089	-54.7217	-49.1288	-39.8989	-49.4016	-39.9832	-49.8118	-40.0712	-41.8981	-42.0503	-46.2466	-45.8069	-52.2739	-54.2643	-54.2801	-54.4023	-50.7353	-25.2909	-50.9299	-25.4462	-50.7353	-25.3547	-42.9689	-41.2496	-42.9051	-41.3	-42.8873	-41.3	-31.8044	-55.4175	-31.4609	-54.728	-31.8909	-55.4739	-32.1923	-14.1018	-4.53613		-34.2139	-17.9905	-52.8747	-52.261	-52.8293
-29.6644	-52.1048	-41.5284	-54.9357	-41.554	-54.9802	-54.3441	-54.6016	-54.707	-49.0998	-39.8897	-49.3834	-39.9746	-49.7813	-40.0639	-41.8888	-41.9976	-46.0695	-45.7863	-52.2115	-54.2601	-54.2766	-54.393	-50.7156	-25.2798	-50.9209	-25.4383	-50.7156	-25.3467	-42.9514	-41.1998	-42.8966	-41.268	-42.8701	-41.268	-31.7944	-55.4108	-31.4063	-54.7002	-31.8816	-55.4628	-31.9663	-14.0821	-4.483		-34.1636	-17.9775	-52.8666	-52.2343	-52.8257
-29.649	-52.1026	-41.5221	-54.9282	-41.5505	-54.9735	-54.2275	-54.593	-54.6279	-49.0741	-39.8868	-49.3674	-39.9707	-49.7611	-40.0538	-41.8781	-41.8982	-44.9363	-45.7439	-52.177	-54.2557	-54.2681	-54.3828	-50.705	-25.2727	-50.9159	-25.4288	-50.705	-25.3396	-42.9375	-41.0234	-42.8831	-41.2497	-42.8532	-41.2497	-31.7838	-55.4059	-31.387	-54.6845	-31.8702	-55.4577	-31.9392	-13.8134	-4.455		-34.104	-17.9586	-52.8551	-52.1947	-52.7327
-29.6075	-52.0947	-41.5082	-54.9192	-41.5453	-54.9596	-54.0725	-54.587	-54.6151	-49.0392	-39.8715	-49.3214	-39.9621	-49.7323	-40.0513	-40.4526	-41.8888	-44.034	-45.4795	-52.1516	-54.251	-54.2644	-54.3695	-50.6904	-25.254	-50.8952	-25.4198	-50.6666	-25.3217	-42.9244	-41.0033	-42.8701	-41.2416	-42.8442	-41.2416	-31.7662	-55.3997	-31.0601	-54.6733	-31.8654	-55.437	-31.915	-13.7658	-4.42617		-34.0459	-17.9511	-52.8454	-52.1587	-52.5661
-29.5984	-52.0887	-41.4836	-54.9138	-41.5379	-54.9553	-54.053	-54.5804	-54.6089	-48.9186	-39.8601	-49.2741	-39.9545	-49.6957	-40.0423	-40.4303	-41.8782	-43.8841	-44.2644	-52.0998	-54.2415	-54.2602	-54.3577	-50.6444	-25.2508	-50.862	-25.4002	-50.6444	-25.3116	-42.9115	-40.99	-42.862	-41.0034	-42.8351	-41.1998	-31.7596	-55.3804	-31.0343	-54.6499	-31.8562	-55.4258	-31.9076	-13.7345	-3.54243		-33.9166	-17.9397	-52.8363	-52.1261	-52.5544
-29.3314	-52.0748	-41.4796	-54.9086	-41.5283	-54.9458	-54.0297	-54.5723	-54.6015	-48.891	-39.8539	-49.2441	-39.9464	-49.6446	-40.0399	-39.7431	-40.4526	-43.4968	-44.2303	-52.0842	-54.2377	-54.2558	-54.3543	-50.623	-25.2429	-50.8473	-25.3898	-50.55	-25.302	-42.9051	-40.9785	-42.8532	-40.99	-42.7936	-41.0033	-31.7524	-55.3756	-30.9877	-54.6394	-31.8514	-55.4217	-31.8544	-13.7143	-2.21893		-33.7328	-17.9287	-52.8293	-52.0952	-52.5445
-29.3127	-52.064	-41.4681	-54.9024	-41.5221	-54.9404	-54.0212	-54.5514	-54.593	-48.8485	-39.8477	-49.1624	-39.9393	-49.434	-40.0333	-37.7861	-40.4304	-43.405	-43.5751	-52.0354	-54.2257	-54.2511	-54.3511	-50.6045	-25.2337	-50.8342	-25.3771	-50.5312	-25.2909	-42.8873	-40.9588	-42.8443	-40.9785	-42.7789	-40.99	-31.7449	-55.3448	-30.9646	-54.6227	-31.8396	-55.4175	-31.8451	-13.6526	16.4897		-33.7073	-17.9165	-52.8257	-52.062	-52.5375
-29.2107	-52.0598	-41.4652	-54.8893	-41.5082	-54.9357	-54.015	-54.5439	-54.587	-48.8163	-39.8334	-49.0999	-39.9243	-49.4132	-40.0293	-37.7556	-39.7431	-43.3799	-42.9259	-51.9846	-54.2216	-54.2415	-54.3447	-50.5698	-25.228	-50.8225	-25.3688	-50.4629	-25.2798	-42.8701	-40.9484	-42.8351	-40.968	-42.7264	-40.9806	-31.7203	-55.3309	-30.9216	-54.6106	-31.8256	-55.4059	-31.8371	-13.6468	21.8727		-33.6861	-17.907	-52.8156	-52.0271	-52.5279
-29.1867	-52.0388	-41.4187	-54.8774	-41.4989	-54.9282	-54.0074	-54.3441	-54.5804	-48.7812	-39.8269	-49.0742	-39.9176	-49.4016	-40.0276	-37.7253	-37.7861	-43.3636	-42.7968	-51.614	-54.204	-54.2377	-54.3409	-50.55	-25.2203	-50.813	-25.3644	-50.4514	-25.2727	-42.862	-40.9389	-42.7936	-40.9588	-42.692	-40.9588	-31.7032	-55.3204	-30.76	-54.6047	-31.8149	-55.3998	-31.8307	-13.6199	31.1973		-33.6675	-17.8965	-52.7326	-51.9863	-52.5178
-29.1621	-52.0285	-41.4083	-54.8723	-41.4836	-54.9192	-53.9963	-54.2275	-54.5723	-48.3952	-39.8105	-49.0393	-39.9132	-49.3834	-40.0243	-37.7153	-37.7557	-43.1237	-42.7413	-51.5388	-54.2007	-54.2258	-54.3349	-50.4877	-25.2089	-50.8083	-25.3548	-49.4015	-25.2648	-42.8532	-40.7497	-42.7789	-40.9484	-42.6701	-40.9484	-31.6961	-55.3124	-30.7423	-54.5862	-31.8044	-55.393	-31.8103	-13.5989	31.5812		-33.6545	-17.0602	-52.566	-51.9607	-51.3809
-29.1262	-52.0155	-41.3859	-54.8648	-41.4796	-54.9138	-53.9853	-54.0725	-54.5513	-48.172	-39.8057	-48.9186	-39.9014	-49.3674	-40.0191	-37.7016	-37.7254	-42.5068	-42.7142	-50.5971	-54.1952	-54.2217	-54.3263	-50.4765	-25.2007	-50.797	-25.3322	-49.2649	-25.254	-42.8351	-40.7384	-42.7661	-40.939	-42.6543	-40.9389	-31.6709	-55.3076	-30.7242	-54.566	-31.7839	-55.3804	-31.31	-13.5874	33.1958		-33.6285	-17.0284	-52.5543	-51.8926	-51.3699
-29.085	-52.0015	-41.3567	-54.8545	-41.4652	-54.9085	-53.9742	-54.053	-54.5439	-48.0538	-39.7745	-48.891	-39.8989	-49.3214	-40.0144	-37.6934	-37.7153	-42.0771	-42.675	-50.5675	-54.1874	-54.2041	-54.3214	-50.4629	-25.1962	-50.7886	-25.3165	-49.2505	-25.2508	-42.7788	-40.7274	-42.7264	-40.7498	-42.6392	-40.7497	-31.6668	-55.2989	-30.6809	-54.5378	-31.7735	-55.3756	-31.2901	-13.5818	33.6057		-33.5843	-17.0216	-52.5374	-51.8571	-51.358
-29.0641	-51.9799	-41.3231	-54.845	-41.4186	-54.9023	-53.956	-54.0298	-54.3441	-48.0115	-39.7468	-48.8485	-39.8897	-49.2741	-40.0091	-37.6763	-37.7016	-42.0503	-42.3713	-50.546	-54.1784	-54.2008	-54.3178	-50.3948	-25.1911	-50.7818	-25.3116	-49.2318	-25.2429	-42.766	-40.6985	-42.7143	-40.7385	-42.6274	-40.7384	-31.6598	-55.2921	-30.6368	-54.5332	-31.7663	-55.3309	-31.2719	-13.4662	33.9202		-33.5454	-16.9901	-52.5279	-51.7867	-51.3502
-29.0275	-51.9733	-41.2878	-54.8389	-41.4083	-54.8893	-53.8866	-54.0213	-54.2275	-47.9449	-39.7218	-48.8164	-39.8868	-49.2441	-40.006	-35.7263	-37.6935	-41.9976	-42.2865	-50.0243	-54.1736	-54.1953	-54.3098	-49.4989	-25.18	-50.7695	-25.302	-49.2073	-25.2392	-42.7263	-40.5025	-42.692	-40.7274	-42.2405	-40.7274	-31.6532	-55.2787	-30.4875	-54.5213	-31.7596	-55.3204	-31.2386	-13.405			-33.4993	-16.5935	-52.5178	-51.752	-51.3287
-28.984	-51.9693	-41.2692	-54.8316	-41.3858	-54.8844	-53.8623	-54.015	-54.0725	-47.9256	-39.7095	-48.7812	-39.8828	-49.1624	-40.0026	-35.7104	-37.6764	-41.8981	-42.2573	-50.011	-54.1689	-54.1874	-54.3034	-49.2649	-25.1708	-50.7533	-25.2909	-49.1848	-25.2337	-42.7143	-40.4884	-42.6702	-40.7138	-41.8855	-40.7137	-31.6459	-55.2673	-30.3712	-54.446	-31.7524	-55.3124	-31.2024	-13.3786			-33.304	-16.5312	-52.4305	-51.6968	-51.3172
-28.9738	-51.9609	-41.262	-54.8167	-41.3567	-54.8774	-53.8495	-54.0075	-54.053	-47.6865	-39.6806	-48.3952	-39.8716	-49.1288	-39.9832	-35.692	-35.7263	-41.8888	-42.2392	-50.003	-54.1634	-54.1785	-54.2995	-49.2318	-25.1664	-50.7353	-25.2799	-48.7124	-25.2203	-42.692	-40.0788	-42.6544	-40.7075	-41.8635	-40.7074	-31.6392	-55.2597	-30.2946	-54.4216	-31.7449	-55.3076	-31.1926	-13.3598			-33.1746	-16.5221	-51.3967	-51.6634	-51.3124
-28.9621	-51.9094	-41.2259	-54.8049	-41.3231	-54.8722	-53.819	-53.9963	-54.0297	-47.6548	-39.6604	-48.172	-39.8657	-49.0998	-39.9746	-35.6727	-35.6921	-41.8781	-42.2043	-49.9924	-54.1581	-54.1737	-54.2943	-49.2073	-25.161	-50.7156	-25.2728	-48.6943	-25.2008	-42.6543	-40.0559	-42.6393	-40.6985	-41.8467	-40.5025	-31.633	-55.2305	-30.2818	-54.4184	-31.7374	-55.2989	-31.1839	-13.3509			-32.9997	-16.5104	-51.3808	-51.5991	-51.3021
-28.9514	-51.8946	-41.218	-54.7948	-41.2878	-54.8545	-53.8029	-53.9854	-54.0212	-47.6295	-39.6427	-48.0538	-39.8602	-49.0741	-39.9707	-35.6555	-35.6728	-40.4526	-42.1649	-49.9778	-54.1516	-54.1635	-54.2871	-49.1848	-25.1517	-50.7051	-25.2649	-48.6799	-25.1911	-42.6392	-39.8259	-42.6275	-40.5025	-41.8355	-40.4885	-31.6278	-55.2119	-30.2453	-54.4121	-31.7203	-55.2921	-31.1542	-13.3392			-32.8228	-16.1171	-51.358	-51.5687	-51.279
-28.9318	-51.8919	-41.1526	-54.7893	-41.2692	-54.8449	-53.7898	-53.9743	-54.015	-47.6102	-39.62	-47.945	-39.8477	-49.0393	-39.962	-35.6377	-35.6556	-40.4303	-42.1546	-48.3379	-54.1467	-54.1581	-54.2801	-48.7124	-25.1442	-50.6905	-25.254	-48.6728	-25.1801	-42.2405	-39.6052	-42.2406	-40.4885	-41.8208	-40.0789	-31.6188	-55.1784	-30.1	-54.4051	-31.7137	-55.2788	-30.6742	-13.3323			-32.8086	-16.1072	-51.3501	-51.5369	-51.2666
-28.8999	-51.8664	-41.137	-54.7766	-41.2619	-54.8389	-53.7776	-53.9561	-54.0074	-47.6036	-39.5995	-47.9257	-39.8334	-48.9186	-39.9545	-35.6248	-35.6378	-39.7431	-42.146	-48.3199	-54.1354	-54.1516	-54.2766	-48.6943	-25.1371	-50.6666	-25.2508	-48.6622	-25.1708	-41.8855	-39.5861	-41.9367	-40.0789	-41.7961	-40.0559	-31.6123	-55.1707	-30.0781	-54.3959	-31.6961	-55.2597	-30.6453	-13.3017			-32.7998	-16.0576	-51.3287	-51.495	-51.2612
-28.8595	-51.804	-41.1217	-54.7666	-41.2411	-54.8315	-53.7488	-53.939	-53.9963	-47.5463	-37.7897	-47.712	-39.8269	-48.891	-39.9464	-34.8601	-35.6249	-37.7861	-42.1335	-48.0312	-54.1303	-54.1468	-54.2681	-48.6799	-25.1325	-50.6445	-25.2429	-48.6384	-25.1664	-41.8355	-39.4215	-41.8856	-40.056	-41.7531	-39.6052	-31.6044	-55.1525	-30.0679	-54.3481	-31.6895	-55.2306	-30.6334	-13.2865			-32.7906	-16.0267	-51.3171	-51.302	-51.2544
-28.8564	-51.7825	-35.2858	-54.7563	-41.2259	-54.8167	-53.7369	-53.9094	-53.9853	-47.5335	-37.7518	-47.6865	-39.8058	-48.8485	-39.9393	-34.7389	-34.8601	-37.7556	-42.1245	-48.0022	-54.1167	-54.1399	-54.2643	-48.6728	-25.1273	-50.623	-25.2392	-48.6259	-25.1611	-41.8208	-39.4124	-41.8467	-39.8259	-41.7084	-39.5861	-31.598	-55.1256	-30.058	-54.3069	-31.6832	-55.212	-30.6204	-13.2601			-32.7752	-16.0022	-51.3123	-51.262	-51.2522
-28.8481	-51.7765	-35.2044	-54.7489	-41.218	-54.8138	-53.7197	-53.8866	-53.9742	-47.5254	-37.7065	-47.6549	-39.7632	-48.8163	-39.9372	-34.6992	-34.739	-37.7253	-42.1138	-47.987	-54.1114	-54.1304	-54.2602	-48.6621	-25.1133	-50.6046	-25.2337	-48.6195	-25.1517	-41.7961	-39.3797	-41.8355	-39.7361	-41.6935	-39.4376	-31.5827	-55.0858	-30.052	-54.27	-31.671	-55.1784	-30.6105	-13.2539			-32.7602	-15.9936	-51.302	-51.2288	-51.2442
-28.7742	-51.7363	-34.9607	-54.7239	-41.2121	-54.8048	-53.5762	-53.8623	-53.956	-47.5058	-37.6816	-47.6296	-39.7468	-48.7812	-39.928	-32.4494	-34.6992	-37.7153	-42.109	-47.9645	-54.076	-54.1168	-54.2558	-48.6518	-25.0937	-50.5699	-25.2203	-48.6154	-25.1487	-41.7531	-39.1877	-41.8209	-39.6053	-41.679	-39.4215	-31.5746	-55.0754	-30.0398	-54.2633	-31.6668	-55.1707	-30.6029	-13.2355			-32.7511	-15.9858	-51.2789	-51.1676	-51.217
-28.5982	-50.6079	-34.9457	-54.7035	-41.1525	-54.7948	-53.1097	-53.8495	-53.9389	-47.4978	-37.637	-47.6103	-39.7219	-48.3952	-39.9243	-32.2582	-32.4494	-37.7016	-42.0975	-47.5696	-54.0532	-54.1114	-54.251	-48.6384	-25.0795	-49.4015	-25.2008	-48.602	-25.1442	-41.7317	-39.1756	-41.8112	-39.4376	-41.6615	-39.4125	-31.5677	-55.0615	-30.0324	-54.2478	-31.6598	-55.1525	-30.5754	-13.2081			-32.7204	-15.9714	-51.2665	-51.1	-51.2032
-28.5597	-50.5718	-34.9099	-54.6889	-41.137	-54.7893	-53.06	-53.819	-53.9094	-47.477	-37.6063	-47.6037	-39.7148	-48.172	-39.9176	-29.3853	-32.2582	-37.6934	-42.087	-47.5549	-54.049	-54.0847	-54.2415	-48.6259	-25.074	-49.3053	-25.1912	-48.5803	-25.1371	-41.7083	-39.1133	-41.7962	-39.4125	-41.5984	-39.3797	-31.5601	-55.0448	-30.0184	-54.2076	-31.6532	-55.1256	-30.5609	-13.1918			-32.709	-15.9322	-51.2544	-51.0632	-49.4213
-28.5392	-50.5609	-34.9001	-54.6787	-41.1217	-54.7765	-51.9833	-53.8029	-53.8866	-47.4585	-37.5454	-47.5826	-39.7096	-48.0538	-39.9132	-29.2533	-29.3853	-37.6764	-42.0752	-47.5228	-54.0388	-54.0761	-54.2377	-48.6195	-25.0695	-49.2505	-25.1801	-48.5739	-25.1325	-41.6935	-39.0799	-41.7531	-39.3797	-41.5832	-39.1877	-31.5447	-55.0317	-30.0154	-54.1962	-31.6459	-55.1123	-30.5479	-11.3363			-32.7009	-15.923	-51.2522	-51.0339	-49.3956
-28.5291	-50.535	-34.8924	-54.6711	-35.2858	-54.7666	-51.9682	-53.7899	-53.8623	-47.4372	-37.4941	-47.5335	-39.7025	-48.0115	-39.9092	-29.2001	-29.2647	-36.7133	-42.0341	-47.4526	-54.0337	-54.0666	-54.2257	-48.602	-25.0587	-49.2319	-25.1664	-48.5652	-25.1273	-41.6615	-38.9492	-41.7084	-39.1757	-41.5703	-39.1756	-31.5382	-55.0228	-30.008	-54.1865	-31.6392	-55.105	-30.5388	-11.3067			-32.6763	-15.9161	-51.2441	-50.9711	-49.3634
-28.5175	-50.5236	-34.6206	-54.6608	-35.2044	-54.7563	-51.9561	-53.7777	-53.8495	-47.4033	-37.4843	-47.5059	-39.6941	-47.945	-39.906	-25.957	-29.2002	-35.7263	-42.0227	-46.1245	-53.9934	-54.0533	-54.2217	-48.5927	-25.0572	-48.7124	-25.1611	-48.5543	-25.123	-41.6124	-38.9309	-41.6936	-39.1134	-41.5622	-38.9492	-31.5319	-55.0114	-29.9947	-54.183	-31.633	-55.0858	-30.53	-11.2958			-32.6634	-15.9078	-51.2241	-50.9336	-49.2944
-28.5115	-50.4886	-34.5932	-54.6493	-34.9607	-54.7489	-51.9504	-53.7489	-53.819	-47.2375	-37.4498	-47.4978	-39.6806	-47.9256	-39.9014	-25.2026	-25.957	-35.7104	-42.0048	-46.0132	-53.9735	-54.049	-54.2111	-48.5738	-25.0499	-48.6944	-25.1518	-48.547	-25.1133	-41.5832	-38.9164	-41.679	-39.0799	-40.9069	-38.931	-31.526	-54.9971	-29.9779	-54.1587	-31.6278	-55.0755	-30.4732	-11.2757			-32.6557	-15.8893	-51.217	-50.8332	-49.2739
-28.5002	-50.4791	-34.5694	-54.6421	-34.9457	-54.7239	-51.9399	-53.737	-53.8094	-47.2164	-37.4391	-47.4586	-39.6604	-47.7373	-39.8897	-25.1708	-25.9134	-35.692	-41.9886	-45.807	-53.9621	-54.0389	-54.204	-48.5652	-25.0464	-48.68	-25.1487	-48.5432	-25.1001	-41.5702	-38.9067	-41.6615	-38.9492	-40.8599	-38.9164	-31.5129	-54.9875	-29.9732	-54.1465	-31.6188	-55.0448	-30.3838	-11.1857			-32.6387	-15.8569	-51.2032	-50.7047	-49.2403
-28.4899	-50.462	-34.5455	-54.6379	-34.9099	-54.7034	-51.935	-53.7198	-53.8029	-47.2007	-37.4316	-47.4373	-39.6525	-47.7119	-39.8868	-25.0324	-25.5543	-35.6727	-41.9592	-45.7863	-53.951	-54.0338	-54.2007	-48.5578	-25.042	-48.6728	-25.1443	-48.5326	-25.0937	-41.5622	-38.9007	-41.5985	-38.931	-40.8047	-38.9067	-31.4923	-54.9803	-29.9636	-54.063	-31.6123	-55.0318	-29.4432	-11.1759			-32.6285	-15.8387	-49.4213	-50.5814	-49.224
-28.4696	-50.4505	-34.5339	-54.6314	-34.9001	-54.6889	-51.9252	-53.5762	-53.7898	-47.185	-37.416	-47.4033	-39.6427	-47.6865	-39.8828	-25.0137	-25.228	-35.6555	-41.9413	-45.7632	-53.5371	-54.0285	-54.1952	-48.5543	-25.0379	-48.6622	-25.1273	-48.5254	-25.0796	-41.4189	-38.8907	-41.5832	-38.9164	-40.7737	-38.9007	-31.4889	-54.9613	-29.9595	-53.9656	-31.6044	-55.0228	-29.3194	-11.0136			-32.6033	-15.8011	-49.3955	-50.4433	-49.1174
-28.4202	-50.4401	-34.5219	-54.6249	-34.8924	-54.6786	-51.9216	-53.1097	-53.7777	-47.181	-37.4085	-47.2375	-39.62	-47.6548	-39.8715	-24.9995	-25.2026	-35.6377	-41.9183	-45.7546	-53.5222	-54.0198	-54.1874	-48.547	-25.0358	-48.6519	-25.1231	-48.5042	-25.0757	-40.9069	-38.877	-41.5703	-38.9067	-38.9611	-38.877	-31.4722	-54.9547	-29.9435	-53.9475	-31.598	-55.0114	-29.0143	-10.9595			-32.5933	-15.7909	-49.3633	-50.3781	-49.0712
-28.0579	-50.4243	-34.5	-54.6209	-34.6205	-54.6711	-51.3037	-53.06	-53.7569	-47.1731	-37.3988	-47.1851	-39.5995	-47.6295	-39.8656	-24.9878	-25.1708	-35.6248	-41.9066	-45.7439	-53.4965	-53.9935	-54.1784	-48.5432	-25.0318	-48.6384	-25.1167	-48.499	-25.066	-40.877	-38.8706	-41.5623	-38.9007	-38.8985	-38.8706	-31.4609	-54.9361	-29.9245	-53.9192	-31.5904	-54.9875	-28.9985	-10.8352			-32.5737	-15.7847	-49.2944	-50.2853	-49.0487
-27.9056	-50.3859	-34.4904	-54.616	-34.6123	-54.6608	-51.2908	-51.9834	-53.7488	-47.1654	-37.3869	-47.1731	-37.7898	-47.6102	-39.8602	-24.9794	-25.0137	-34.8601	-41.8984	-45.4795	-53.473	-53.9735	-54.1737	-48.5384	-25.0276	-48.6259	-25.1001	-48.4956	-25.0612	-40.8599	-38.8595	-41.4189	-38.8908	-38.8768	-38.8474	-31.4469	-54.9323	-29.9193	-53.84	-31.5827	-54.972	-28.9811	-10.827			-32.5656	-15.7771	-49.2738	-50.2077	-49.0268
-27.8521	-50.2888	-34.4839	-54.6082	-34.5932	-54.6583	-51.279	-51.9682	-53.737	-47.1482	-37.3773	-47.1654	-37.7519	-47.6036	-39.8539	-24.9585	-24.9996	-34.7389	-41.8883	-45.396	-53.4646	-53.951	-54.1689	-48.5326	-25.0202	-48.6196	-25.0937	-48.4785	-25.0587	-40.8047	-38.8474	-40.907	-38.8771	-38.8706	-38.8402	-31.387	-54.9269	-29.9127	-53.6581	-31.5747	-54.9613	-28.966	-10.8201			-32.5465	-15.763	-49.2403	-50.1056	-49.0098
-27.837	-50.2824	-34.4786	-54.6001	-34.5694	-54.6493	-51.271	-51.9562	-53.7198	-47.1329	-37.3659	-47.1482	-37.7065	-47.5826	-39.8477	-24.9512	-24.9879	-34.6992	-41.857	-44.2644	-53.4552	-53.5372	-54.1634	-48.5254	-25.0031	-48.6154	-25.0841	-48.4727	-25.0572	-40.7736	-38.8194	-40.877	-38.8706	-38.867	-38.8194	-31.1657	-54.9096	-29.9085	-53.6324	-31.5677	-54.9547	-28.9508	-10.8051			-32.5365	-15.6704	-49.2239	-49.8408	-48.9922
-27.7682	-50.2574	-34.4713	-54.5981	-34.5455	-54.6421	-51.2601	-51.94	-53.5762	-47.1282	-37.3575	-47.1329	-37.6817	-47.5464	-39.8334	-24.9364	-24.9794	-32.4494	-41.8486	-44.2303	-51.6551	-53.4965	-54.1581	-48.5165	-24.9971	-48.602	-25.0796	-48.4637	-25.0499	-39.003	-38.8087	-40.8599	-38.8596	-38.8554	-38.8087	-31.06	-54.8957	-29.9042	-53.3616	-31.5601	-54.9439	-28.9129	-10.7728			-32.5232	-15.6331	-49.0906	-49.5397	-48.9277
-27.7068	-50.2535	-34.4648	-54.5905	-34.5338	-54.6378	-51.2549	-51.935	-53.1097	-47.1128	-37.3451	-47.1283	-37.6516	-47.5335	-39.8269	-24.927	-24.968	-32.2582	-41.8372	-43.5751	-51.6451	-53.4731	-54.1516	-48.499	-24.9895	-48.5927	-25.0741	-48.457	-25.0464	-38.9611	-38.7992	-40.8048	-38.8474	-38.8412	-38.7992	-31.0342	-54.886	-29.8824	-53.3238	-31.5529	-54.9323	-28.8912	-10.7366			-32.489	-15.6171	-49.0711	-49.4844	-48.9126
-27.6621	-50.1862	-34.4462	-54.5817	-34.5219	-54.6314	-51.242	-51.9252	-53.06	-47.1016	-37.3257	-47.1017	-37.637	-47.5254	-39.8105	-24.9051	-24.9586	-29.3853	-41.83	-43.5543	-51.6248	-53.4646	-54.1467	-48.4871	-24.9833	-48.5653	-25.0613	-48.4436	-25.042	-38.9147	-38.7688	-40.7737	-38.8194	-38.8269	-38.7592	-31.0041	-54.8733	-29.8469	-53.3119	-31.5447	-54.9269	-28.8446	-10.7278			-32.4303	-15.6082	-49.0644	-49.4044	-48.9063
-27.6279	-50.1728	-34.4314	-54.5749	-34.4999	-54.6249	-51.2344	-51.9217	-51.9833	-47.0935	-37.3132	-47.0806	-37.6063	-47.5059	-39.8057	-24.8864	-24.9513	-29.2646	-41.8225	-43.5159	-51.6093	-53.4552	-54.1399	-48.4785	-24.9772	-48.5579	-25.0588	-48.4027	-25.0379	-38.8985	-38.7415	-39.003	-38.8088	-38.8137	-38.7415	-30.9877	-54.8672	-29.8385	-53.3052	-31.5382	-54.9207	-28.6594	-10.7218			-32.4231	-15.5604	-49.0487	-49.3158	-37.1196
-27.4807	-50.1138	-34.4003	-54.5695	-34.4903	-54.6209	-51.2198	-51.3037	-51.9682	-47.0806	-37.2862	-47.0764	-37.5216	-47.4978	-39.7745	-24.7882	-24.9365	-29.2533	-41.8165	-43.5027	-51.595	-51.6552	-54.1355	-48.4727	-24.9683	-48.5432	-25.0572	-48.3935	-25.0318	-38.8768	-38.7339	-38.9611	-38.7993	-38.8039	-38.7339	-30.9759	-54.8621	-29.8327	-53.2896	-31.5319	-54.9096	-28.6127	-10.7145			-32.4139	-15.5284	-49.0267	-49.0829	-35.5603
-27.3805	-50.1023	-34.3678	-54.5641	-34.4839	-54.6159	-51.1983	-51.2909	-51.9561	-47.0763	-37.2779	-47.0457	-37.5129	-47.477	-39.7632	-24.7667	-24.9052	-29.2001	-41.8068	-42.9259	-51.5796	-51.6452	-54.1303	-48.457	-24.9638	-48.5384	-25.05	-48.3845	-25.0276	-38.8706	-38.7282	-38.8986	-38.7689	-38.7851	-38.7282	-30.9645	-54.8563	-29.8219	-53.2858	-31.526	-54.8957	-28.4999	-10.7022			-32.4047	-15.4515	-49.0097	-49.0499	-35.196
-26.339	-50.0906	-33.8503	-54.5577	-34.4785	-54.6082	-51.1917	-51.271	-51.9504	-47.0677	-37.2664	-47.0269	-37.4843	-47.4585	-39.7218	-24.7541	-24.7883	-25.957	-41.7872	-42.7968	-50.9809	-51.6249	-54.1168	-48.4436	-24.9533	-48.5254	-25.0464	-48.3767	-25.0129	-38.8554	-38.718	-38.8768	-38.7593	-38.7705	-38.6958	-30.9216	-54.8523	-29.7921	-53.2715	-31.5175	-54.8733	-28.4769	-10.697			-32.3955	-15.4459	-48.9922	-48.9832	-32.4772
-26.2614	-50.0656	-33.7705	-54.5489	-34.4713	-54.6	-51.1871	-51.242	-51.9399	-47.0126	-37.2424	-47.0127	-37.4689	-47.4372	-39.7148	-24.7477	-24.7668	-25.9133	-41.7811	-42.7413	-50.9688	-51.6094	-54.1114	-48.4305	-24.9413	-48.5205	-25.042	-48.3665	-25.0031	-38.8412	-38.706	-38.8706	-38.7415	-38.7583	-38.6854	-30.7599	-54.8473	-29.7685	-53.2638	-31.5129	-54.8672	-28.4547	-10.6849			-32.3805	-14.2141	-48.9714	-48.9531	-32.1506
-26.2397	-50.0543	-33.5588	-54.5447	-34.4648	-54.598	-51.1771	-51.2198	-51.935	-46.9862	-37.2335	-46.9862	-37.4575	-47.4033	-39.7095	-24.7435	-24.7542	-25.5543	-41.7637	-42.7142	-50.1757	-51.595	-54.0847	-48.427	-24.9323	-48.5043	-25.0379	-48.3606	-24.9896	-38.8269	-38.6958	-38.8671	-38.7339	-38.7512	-38.6671	-30.7422	-54.8369	-29.7591	-53.2534	-31.505	-54.8621	-28.4153	-10.6791			-32.3651	-14.2027	-48.9624	-48.8575	-31.8824
-26.2292	-50.0065	-33.5436	-54.5382	-34.4462	-54.5905	-51.1728	-51.2112	-51.9252	-46.5034	-37.2297	-46.966	-37.4391	-47.2375	-39.7025	-24.7115	-24.7477	-25.228	-41.7577	-42.6751	-50.1313	-51.5797	-54.0666	-48.4027	-24.928	-48.4991	-25.0359	-48.347	-24.9772	-38.8137	-38.6854	-38.8412	-38.7283	-38.7364	-38.6578	-30.7242	-54.8211	-29.7558	-53.2497	-31.4997	-54.8473	-28.186	-10.6705			-32.3528	-14.1714	-48.9126	-48.6054	-31.7049
-26.1866	-49.9797	-33.4768	-54.5312	-34.4002	-54.5817	-51.168	-51.1872	-51.9217	-46.4545	-37.2197	-46.5034	-37.4317	-47.2165	-39.6941	-24.7014	-24.7436	-25.2026	-41.7539	-42.5405	-50.1213	-50.9809	-54.0533	-48.3935	-24.9217	-48.4956	-25.0276	-48.3432	-24.9683	-38.8038	-38.6784	-38.8137	-38.7181	-38.7128	-38.5969	-30.6808	-54.8155	-29.7497	-53.2387	-31.4889	-54.8155	-28.1656	-10.6625			-32.336	-14.1106	-37.1195	-48.2481	-31.6556
-26.1568	-49.8809	-33.4551	-54.5203	-34.3678	-54.5749	-51.1619	-51.1771	-51.3037	-46.2294	-37.2141	-46.4546	-37.4161	-47.2007	-39.6806	-24.678	-24.7325	-25.1708	-41.7474	-42.3713	-50.1141	-50.9688	-54.049	-48.3845	-24.9177	-48.4871	-25.0203	-48.3375	-24.9638	-38.7851	-38.6578	-38.8039	-38.6958	-38.7043	-38.5577	-30.6367	-54.8012	-29.7469	-53.2189	-31.4609	-54.8012	-28.1268	-10.6576			-32.1924	-14.1018	-35.9505	-47.8637	-31.4847
-25.901	-49.8771	-33.4306	-54.5106	-33.8503	-54.5695	-51.1523	-51.1728	-51.2908	-46.2155	-37.2065	-46.2294	-37.4086	-47.185	-39.6604	-24.6683	-24.7253	-25.0324	-41.7385	-42.2865	-50.0975	-50.2432	-54.0388	-48.3767	-24.905	-48.4785	-25.0129	-48.3265	-24.957	-38.7705	-38.6407	-38.7852	-38.6855	-38.6994	-38.5364	-30.6113	-54.7963	-29.7289	-53.2013	-31.4469	-54.7964	-28.099	-10.5935			-31.9663	-13.8134	-35.5603	-47.8148	-31.4527
-25.6928	-49.8569	-33.4253	-54.5016	-33.7705	-54.5641	-51.148	-51.168	-51.2791	-46.199	-37.2024	-46.2155	-37.3989	-47.181	-39.6524	-24.6574	-24.7116	-25.0137	-41.7341	-42.2573	-50.0718	-50.1757	-54.0337	-48.3606	-24.8951	-48.4637	-25.0031	-48.3148	-24.9534	-38.7583	-38.6285	-38.7513	-38.6578	-38.6925	-38.5035	-30.5545	-54.7931	-29.712	-53.1714	-31.4228	-54.7931	-28.0831	-10.5277			-31.9393	-13.7753	-32.4772	-47.8003	-31.4319
-25.6069	-49.8457	-32.9556	-54.4926	-33.5588	-54.5577	-51.1418	-51.162	-51.271	-46.1508	-37.1942	-46.1991	-37.3773	-47.1731	-39.6427	-24.6414	-24.7014	-24.9995	-41.7291	-42.2392	-48.4524	-50.1506	-54.0285	-48.3432	-24.8695	-48.4571	-24.9971	-48.3044	-24.9448	-38.7512	-38.6134	-38.7043	-38.6407	-38.6831	-38.488	-30.5099	-54.7906	-29.7044	-53.1549	-31.4063	-54.7906	-27.9749	-10.4609			-31.915	-13.7658	-32.1505	-47.7654	-31.3638
-25.5842	-49.8143	-32.9466	-54.4793	-33.5436	-54.5488	-51.1331	-51.1524	-51.2602	-45.7035	-37.1923	-46.1509	-37.366	-47.1654	-39.62	-24.5652	-24.6781	-24.9879	-41.7231	-42.2241	-48.4353	-50.1314	-54.0198	-48.3375	-24.8601	-48.4436	-24.9896	-48.2883	-24.9413	-38.7364	-38.5735	-38.6994	-38.6134	-38.6786	-38.4738	-30.4874	-54.7639	-29.7003	-53.1438	-31.387	-54.7784	-27.9509	-10.4259			-31.9077	-13.7483	-31.8823	-47.7493	-31.1923
-25.4929	-49.8122	-32.9298	-54.4745	-33.4768	-54.5447	-51.1252	-51.148	-51.255	-45.5114	-37.1837	-45.7035	-37.3576	-47.1482	-39.5995	-24.5076	-24.6684	-24.9794	-41.7156	-42.2044	-46.3392	-50.1214	-53.9934	-48.3332	-24.8467	-48.4305	-24.9772	-48.2839	-24.9324	-38.7259	-38.5577	-38.6832	-38.5969	-38.6724	-38.4576	-30.4363	-54.757	-29.6908	-53.1336	-31.1657	-54.7713	-27.9056	-10.419			-31.8949	-13.7345	-31.7048	-47.6913	-31.1699
-25.348	-49.7955	-32.9222	-54.4672	-33.455	-54.5382	-51.1177	-51.1418	-51.242	-45.4772	-37.1769	-45.4888	-37.3452	-47.1329	-37.7897	-24.4834	-24.6575	-24.9679	-41.7002	-42.1974	-45.3218	-50.1142	-53.9861	-48.3265	-24.8341	-48.4271	-24.9683	-48.2759	-24.928	-38.7128	-38.5256	-38.6786	-38.5364	-38.6621	-38.4216	-30.4003	-54.748	-29.6858	-53.1069	-31.0342	-54.7639	-27.8566	-10.4128			-31.8719	-13.7144	-31.6555	-47.664	-30.9888
-25.1743	-49.7836	-32.9015	-54.4582	-33.4305	-54.5312	-51.1082	-51.1253	-51.2344	-45.4672	-37.1686	-45.4772	-37.3257	-47.1282	-37.7518	-24.4624	-24.6414	-24.9586	-41.6909	-42.184	-45.226	-50.0976	-53.9735	-48.3044	-24.8272	-48.4027	-24.957	-48.2666	-24.9217	-38.6925	-38.5035	-38.6724	-38.5256	-38.6603	-38.3965	-30.3712	-54.7336	-29.676	-53.0723	-31.0041	-54.748	-27.849	-10.4035			-31.8544	-13.7045	-31.4526	-47.5785	-30.7565
-25.1576	-49.7688	-32.8893	-54.16	-33.4252	-54.5203	-51.0996	-51.1178	-51.2264	-45.4512	-37.165	-45.4513	-37.3132	-47.1017	-37.7065	-24.4361	-24.6283	-24.9513	-41.6868	-42.1649	-45.2156	-50.0718	-53.9621	-48.3005	-24.8169	-48.3935	-24.9534	-48.2461	-24.9109	-38.6786	-38.4939	-38.6678	-38.494	-38.6525	-38.3798	-30.3349	-54.7279	-29.6652	-53.041	-30.9759	-54.7409	-27.718	-10.3942			-31.8452	-13.6931	-31.4318	-47.5368	-30.7442
-25.1496	-49.7605	-32.8789	-54.0981	-32.9556	-54.5106	-51.0876	-51.1122	-51.2198	-43.2851	-37.156	-43.2852	-37.2863	-47.0935	-37.6816	-24.3985	-24.609	-24.9365	-41.6765	-42.1546	-45.1971	-48.4525	-53.951	-48.295	-24.8074	-48.3846	-24.9281	-48.2391	-24.905	-38.6677	-38.4738	-38.6621	-38.4881	-38.6454	-38.3499	-30.3154	-54.7232	-29.658	-52.9834	-30.9645	-54.7232	-27.6859	-10.3722			-31.8371	-13.6646	-31.406	-47.4373	-30.7297
-25.1178	-49.7516	-32.869	-54.0887	-32.9466	-54.5015	-51.0769	-51.1082	-51.2112	-42.969	-37.1512	-43.2533	-37.278	-47.0806	-37.6515	-24.1014	-24.5652	-24.9051	-41.6698	-42.1461	-45.1874	-46.3393	-53.5371	-48.2882	-24.7908	-48.3768	-24.9217	-48.2348	-24.8951	-38.6621	-38.4576	-38.6603	-38.4739	-38.6238	-38.2909	-30.2817	-54.7086	-29.6445	-52.9213	-30.7599	-54.7086	-27.6714	-10.362			-31.8307	-13.6527	-31.3638	-47.3138	-30.6955
-25.0677	-49.7497	-32.8605	-54.0785	-32.9298	-54.4926	-51.0721	-51.0996	-51.1983	-42.7749	-37.1487	-42.969	-37.2664	-47.0764	-37.637	-24.0716	-24.5077	-24.8864	-41.6634	-42.1335	-45.1791	-45.3218	-53.5222	-48.2839	-24.7834	-48.3665	-24.911	-48.2243	-24.8695	-38.6602	-38.4215	-38.6572	-38.4577	-38.6182	-38.2561	-30.2643	-54.7001	-29.4449	-52.8867	-30.7423	-54.6782	-27.6212	-10.2805			-31.8191	-13.6468	-31.2315	-46.2773	-30.6706
-25.0022	-49.7392	-32.8319	-54.051	-32.9221	-54.4793	-51.0628	-51.0877	-51.1917	-42.5951	-37.1317	-42.7749	-37.2542	-47.0677	-37.6063	-22.7727	-24.498	-24.7882	-41.659	-42.1245	-45.1719	-45.226	-53.4965	-48.2759	-24.7718	-48.3606	-24.9051	-48.2163	-24.8467	-38.6572	-38.3798	-38.6525	-38.4397	-38.6128	-38.1997	-30.2453	-54.6845	-29.4307	-52.8618	-30.7242	-54.6581	-27.611	-10.2463			-31.8103	-13.6294	-31.1922	-45.9794	-30.6462
-24.9843	-49.7323	-32.8192	-53.8891	-32.9104	-54.4745	-50.9913	-51.0769	-51.1872	-42.5424	-37.1229	-42.5952	-37.2425	-47.0457	-37.5455	-22.1091	-24.4835	-24.7762	-41.6492	-42.1139	-45.1596	-45.2156	-53.473	-48.2666	-24.7669	-48.347	-24.8951	-48.197	-24.8342	-38.6453	-38.3499	-38.6454	-38.4216	-38.6078	-38.1876	-30.2302	-54.6733	-29.4277	-52.8478	-30.6809	-54.6394	-25.934	-10.2366			-31.3287	-13.6199	-30.7914	-45.6969	-30.6334
-24.9741	-49.7254	-32.7899	-53.8739	-32.9014	-54.4672	-50.0364	-51.0722	-51.1771	-42.5015	-37.1136	-42.5424	-37.2336	-47.0127	-37.5216	-22.0732	-24.4624	-24.7668	-41.6443	-42.109	-45.1508	-45.1972	-53.4646	-48.2461	-24.7566	-48.3432	-24.8695	-48.1916	-24.8272	-38.6375	-38.3359	-38.6182	-38.3966	-38.601	-38.15	-30.2064	-54.6581	-29.4253	-52.8157	-30.6368	-54.6227	-25.9171	-10.2246			-31.3175	-13.6135	-30.7564	-45.5707	-30.5817
-24.9697	-49.7178	-32.7702	-53.8316	-32.8893	-54.4582	-50.0133	-51.0628	-51.1728	-42.0716	-37.1083	-42.5016	-37.2298	-46.9862	-37.5129	-21.481	-24.4362	-24.7541	-41.6343	-42.0975	-45.1432	-45.1874	-53.4552	-48.239	-24.7475	-48.3376	-24.8468	-48.1748	-24.8169	-38.6334	-38.2909	-38.6128	-38.3799	-38.5874	-38.1345	-30.0999	-54.6499	-29.4189	-52.5958	-30.6113	-54.6106	-25.8073	-10.2069			-31.31	-13.5989	-30.7442	-44.944	-30.5604
-24.9447	-49.699	-32.7503	-53.7633	-32.8788	-54.16	-49.9773	-50.0365	-51.168	-42.0523	-37.1031	-42.0716	-37.2197	-46.9659	-37.4941	-21.4621	-24.3985	-24.7477	-41.624	-42.087	-45.1355	-45.1791	-51.6552	-48.2348	-24.7445	-48.3332	-24.8273	-48.1554	-24.8074	-38.6238	-38.2561	-38.6078	-38.3499	-38.5815	-38.1167	-30.0894	-54.6302	-29.408	-52.5848	-30.5099	-54.6047	-25.7689	-10.1989			-31.2981	-13.5875	-30.7296	-44.7723	-30.5506
-24.9211	-49.6953	-32.7254	-53.3596	-32.8604	-54.0981	-49.9662	-50.0134	-51.162	-42.0375	-37.0983	-42.0523	-37.2142	-46.5034	-37.4843	-21.078	-24.1014	-24.7436	-41.611	-42.0752	-45.1283	-45.172	-51.6451	-48.2242	-24.7356	-48.3265	-24.817	-48.1356	-24.7964	-38.6182	-38.2431	-38.601	-38.3359	-38.5681	-38.0767	-30.078	-54.6227	-29.4023	-52.5634	-30.4678	-54.5659	-25.7278	-10.194			-31.2901	-13.5818	-30.6954	-44.7227	-30.5284
-24.9136	-49.6925	-32.7069	-53.34	-32.8457	-54.0887	-48.577	-49.9773	-51.1524	-42.0046	-37.0949	-42.0375	-37.2025	-46.4546	-37.4689	-21.0518	-24.0889	-24.7325	-41.6048	-42.0341	-45.12	-45.1596	-51.6248	-48.2163	-24.729	-48.3149	-24.8074	-48.1008	-24.7908	-38.6127	-38.2165	-38.5874	-38.2909	-38.5661	-38.0419	-30.0679	-54.6106	-29.3872	-52.5508	-30.4523	-54.5581	-25.3521	-10.1868			-31.2798	-13.568	-30.6461	-44.3295	-30.5087
-24.884	-49.6871	-32.7025	-53.3259	-32.8319	-54.0785	-48.101	-49.9663	-51.148	-41.987	-37.0886	-42.0196	-37.1942	-46.2294	-37.4575	-21.0226	-24.0717	-24.7253	-41.5954	-42.0228	-45.1086	-45.1509	-51.6094	-48.2038	-24.7251	-48.3045	-24.7908	-48.0829	-24.7718	-38.6078	-38.1996	-38.5815	-38.2561	-38.5471	-38.0295	-30.058	-54.6046	-29.3825	-52.5271	-30.4363	-54.5511	-25.3264	-10.1782			-31.2719	-13.4904	-30.6333	-43.69	-30.4874
-24.6612	-49.6846	-32.6409	-53.3171	-32.8192	-54.051	-47.6268	-48.5771	-51.1418	-41.977	-37.0834	-42.0046	-37.1923	-46.2155	-37.4498	-20.8788	-22.7727	-24.7115	-41.5916	-42.0049	-45.1026	-45.1432	-51.595	-48.197	-24.7219	-48.3005	-24.7835	-48.0695	-24.7669	-38.601	-38.1876	-38.5761	-38.2432	-38.5208	-38.0147	-30.0519	-54.5862	-29.3646	-52.5238	-30.4003	-54.5461	-25.2604	-10.1734			-31.2583	-13.4662	-30.5603	-43.5913	-30.453
-24.3558	-49.6828	-32.6346	-53.3128	-32.7899	-53.8891	-47.5116	-48.307	-51.1331	-41.9672	-37.0767	-41.987	-37.1838	-46.199	-37.4391	-20.8596	-22.7306	-24.7014	-41.5829	-41.9886	-45.0956	-45.1356	-51.5797	-48.1916	-24.7127	-48.295	-24.7791	-48.0651	-24.7566	-38.5949	-38.1622	-38.5661	-38.2166	-38.5173	-38.0066	-30.046	-54.5774	-29.3477	-52.5106	-30.3712	-54.5212	-25.2405	-10.1358			-31.2483	-13.4051	-30.5506	-43.4215	-30.4249
-24.3367	-49.6696	-32.6123	-53.3074	-32.7702	-53.8738	-47.4663	-48.101	-51.1252	-41.9487	-37.0737	-41.977	-37.1808	-46.1508	-37.4316	-20.847	-22.1091	-24.6781	-41.5732	-41.9592	-45.0758	-45.1283	-50.9809	-48.1839	-24.7051	-48.2883	-24.7718	-47.9183	-24.7476	-38.5874	-38.15	-38.5616	-38.1876	-38.513	-37.9753	-30.0398	-54.5659	-29.3408	-52.4951	-30.3349	-54.5115	-25.2159	-10.109			-31.2386	-13.3841	-30.5283	-41.5781	-30.3838
-24.2969	-49.6623	-32.5968	-53.303	-32.7503	-53.8516	-47.4489	-47.6269	-51.1178	-41.9248	-37.0672	-41.9673	-37.177	-45.7035	-37.416	-20.8425	-22.0733	-24.6684	-41.5666	-41.9413	-45.0686	-45.12	-50.9688	-48.1748	-24.6992	-48.284	-24.7566	-47.879	-24.7445	-38.5814	-38.1345	-38.545	-38.1501	-38.4997	-37.9669	-30.0323	-54.5581	-29.3351	-52.3931	-30.3155	-54.5026	-25.1887	-10.1057			-31.2218	-13.3721	-30.5132	-41.3472	-30.3529
-23.7493	-49.6591	-32.5751	-53.2917	-32.7253	-53.8316	-47.2494	-47.5117	-51.1121	-41.9072	-37.0635	-41.9487	-37.1686	-45.5114	-37.4086	-20.7902	-22.0563	-24.6574	-41.5607	-41.9308	-45.0643	-45.1087	-50.2432	-48.1554	-24.6397	-48.276	-24.7476	-47.8672	-24.7356	-38.5761	-38.1167	-38.5378	-38.1345	-38.4926	-37.96	-30.03	-54.5511	-29.3282	-52.3688	-30.2946	-54.4719	-25.1577	-10.0963			-31.2158	-13.3598	-30.5086	-39.4995	-30.282
-23.7253	-49.6482	-32.5641	-53.2886	-32.7069	-53.7632	-42.7279	-47.4798	-51.1082	-41.8918	-37.0581	-41.9249	-37.1651	-45.4888	-37.3989	-20.7738	-21.481	-24.6414	-41.5565	-41.9183	-45.0588	-45.1026	-50.1757	-48.1474	-24.6031	-48.2666	-24.7446	-47.8614	-24.729	-38.5681	-38.0566	-38.5264	-38.1168	-38.4849	-37.9516	-30.0183	-54.5461	-29.3239	-52.2634	-30.2817	-54.4671	-25.1519	-10.0936			-31.2085	-13.3509	-30.4874	-39.367	-30.2639
-23.6825	-49.6296	-32.5508	-53.2763	-32.7024	-53.3596	-42.539	-47.4664	-51.0996	-41.8486	-37.054	-41.9073	-37.156	-45.4772	-37.3869	-20.7572	-21.4621	-24.6283	-41.5478	-41.9067	-45.0452	-45.0957	-50.1505	-48.1356	-24.469	-48.2391	-24.7356	-47.8511	-24.7252	-38.5661	-38.0419	-38.5225	-38.0767	-38.4817	-37.9475	-30.0153	-54.5332	-29.3035	-51.9132	-30.2643	-54.4593	-25.1381	-10.082			-31.1839	-13.3393	-30.4529	-39.2355	-30.245
-23.6663	-49.6026	-32.3237	-53.2699	-32.6795	-53.3399	-42.1785	-42.728	-51.0876	-41.8257	-37.0487	-41.8918	-37.1487	-45.4672	-37.3773	-20.7498	-21.1675	-24.609	-41.542	-41.8984	-45.0412	-45.0686	-50.1314	-48.1144	-24.4364	-48.2348	-24.729	-47.8336	-24.7219	-38.5571	-38.0295	-38.5209	-38.0566	-38.4761	-37.931	-30.008	-54.5212	-29.2984	-51.8716	-30.2453	-54.453	-25.133	-10.0751			-31.1752	-13.3323	-30.3838	-39.0019	-30.2178
-23.6197	-49.5956	-32.2926	-53.2562	-32.6408	-53.3259	-39.6582	-42.539	-51.0769	-41.8163	-37.038	-41.879	-37.14	-45.4512	-37.3659	-20.7388	-21.078	-24.5652	-41.5337	-41.8883	-45.0359	-45.0643	-50.1213	-48.1008	-24.4189	-48.2243	-24.7219	-47.8269	-24.7051	-38.5521	-38.0146	-38.5173	-38.0419	-38.4682	-37.9249	-29.9947	-54.5115	-29.2942	-51.8295	-30.2302	-54.4387	-25.0964	-10.0679			-31.1664	-13.3185	-30.3529	-38.9052	-30.1991
-23.61	-49.5936	-32.2756	-53.1922	-32.6345	-53.3171	-39.6422	-42.1786	-51.0721	-41.7931	-37.0329	-41.8486	-37.1317	-43.2852	-37.3575	-20.7178	-21.0518	-24.5076	-41.529	-41.8776	-45.0318	-45.0589	-50.1141	-48.0695	-24.3963	-48.2164	-24.7128	-47.8218	-24.6992	-38.545	-38.0066	-38.5131	-38.0295	-38.4596	-37.91	-29.985	-54.5026	-29.2726	-51.8254	-30.2064	-54.4216	-25.09	-10.0625			-31.1542	-13.3066	-30.2972	-38.2786	-29.626
-23.5836	-49.5857	-32.2608	-52.9253	-32.6122	-53.3128	-39.6103	-39.6583	-51.0628	-41.7881	-37.0258	-41.8258	-37.1258	-43.2532	-37.3451	-20.6665	-20.8597	-24.4979	-41.5247	-41.8627	-45.0239	-45.0534	-50.0976	-48.065	-24.3879	-48.2039	-24.7051	-47.818	-24.6397	-38.5398	-37.9894	-38.5117	-38.0147	-38.4515	-37.8943	-29.9779	-54.4958	-29.2523	-51.513	-30.1197	-54.4183	-25.075	-10.0483			-30.6743	-13.3017	-30.2819	-37.6101	-23.392
-23.5446	-49.5447	-32.2472	-52.9083	-32.5968	-53.3074	-39.5901	-39.6491	-51.0396	-41.7675	-37.018	-41.8164	-37.123	-42.969	-37.3257	-20.6534	-20.847	-24.4834	-41.5166	-41.857	-45.0192	-45.0453	-50.0718	-48.0451	-24.3798	-48.197	-24.6993	-47.8058	-24.6031	-38.5263	-37.981	-38.5079	-38.0066	-38.446	-37.8818	-29.9731	-54.489	-29.2324	-51.5063	-30.078	-54.4121	-25.0565	-10.0399			-30.6641	-13.2915	-30.2638	-37.5526	-23.2484
-23.5178	-49.5262	-32.238	-52.8891	-32.593	-53.303	-38.8779	-39.6423	-50.9913	-41.7616	-37.008	-41.7931	-37.1169	-42.7749	-37.3132	-20.6407	-20.8426	-24.4624	-41.5096	-41.8486	-45.0114	-45.0359	-48.4524	-47.9183	-24.3678	-48.1839	-24.6397	-47.8026	-24.469	-38.5224	-37.9753	-38.4997	-37.9945	-38.4374	-37.8627	-29.9684	-54.4718	-29.2285	-51.4823	-30.0679	-54.4051	-25.048	-10.0341			-30.6537	-13.2866	-30.245	-37.4847	-23.0741
-23.494	-49.505	-32.1362	-52.8679	-32.5751	-53.2917	-37.6387	-39.5901	-50.0365	-41.7471	-36.9994	-41.7881	-37.1136	-42.5951	-37.2862	-20.4095	-20.824	-24.4362	-41.4979	-41.8372	-45.0072	-45.0318	-48.4354	-47.907	-23.6127	-48.1748	-24.4189	-47.7966	-24.4428	-38.5208	-37.9699	-38.4926	-37.9895	-38.4333	-37.8584	-29.9594	-54.4671	-29.2247	-51.358	-30.058	-54.3069	-25.0378	-10.0036			-30.6453	-13.2698	-30.2177	-37.2831	-13.2026
-23.3667	-49.4712	-32.0959	-52.8583	-32.5641	-53.2699	-37.617	-37.6171	-50.0133	-41.7415	-36.9826	-41.7675	-37.1084	-42.5424	-37.278	-20.3516	-20.8166	-24.3985	-41.4914	-41.83	-44.9931	-45.0192	-46.3392	-47.879	-23.5567	-48.1555	-24.4079	-47.7921	-24.4364	-38.513	-37.9669	-38.4902	-37.9811	-38.429	-37.8528	-29.9504	-54.4592	-29.2072	-51.3271	-30.0519	-54.2899	-25.016	-9.99147			-30.6334	-13.2601	-30.199	-36.8598	-12.3586
-23.359	-49.459	-31.9765	-52.8226	-32.5508	-53.2562	-37.5871	-37.5871	-49.9773	-41.7165	-36.977	-41.7616	-37.1031	-42.5015	-37.2664	-20.3401	-20.7988	-24.1014	-41.4765	-41.8225	-44.9824	-45.0115	-45.3218	-47.8672	-23.5321	-48.1474	-24.3879	-47.7863	-24.4189	-38.5116	-37.96	-38.485	-37.9754	-38.4258	-37.8229	-29.9434	-54.4387	-29.1998	-51.2484	-30.046	-54.2855	-24.9976	-9.98607			-30.6205	-13.254	-29.6259	-36.7606	-8.3808
-23.3494	-49.4513	-31.9514	-52.7993	-32.3236	-53.1922	-37.571	-37.571	-49.9662	-41.7042	-36.0831	-41.7471	-37.0984	-42.1512	-37.2541	-20.289	-20.7903	-24.0889	-41.4726	-41.8165	-44.9773	-45.0072	-45.226	-47.8614	-23.515	-48.1356	-23.6974	-47.7792	-24.4078	-38.5079	-37.9516	-38.4817	-37.9699	-38.414	-37.8188	-29.9293	-54.4308	-29.1945	-51.0331	-30.0323	-54.2794	-24.9774	-9.98045			-30.6106	-13.249	-23.3919	-36.6554	-8.27605
-23.3311	-49.4477	-31.9456	-52.7903	-32.2926	-52.9361	-37.5502	-37.5502	-48.577	-41.6862	-36.055	-41.7416	-37.095	-42.0716	-37.2425	-20.2662	-20.7739	-24.0717	-41.4641	-41.8068	-44.9546	-45.0037	-45.2156	-47.8511	-23.5002	-48.1144	-23.6127	-47.7721	-24.3964	-38.5013	-37.9393	-38.4762	-37.9669	-38.4111	-37.8112	-29.9244	-54.4216	-29.1619	-51.0235	-30.0301	-54.27	-24.9478	-9.95245			-30.6029	-13.2396	-23.2484	-36.6164	-8.226
-23.3118	-49.4426	-31.9262	-52.7822	-32.2755	-52.9252	-37.487	-37.487	-48.307	-41.6776	-36.0457	-41.7165	-37.0886	-42.0523	-37.2336	-20.2526	-20.7573	-22.7727	-41.4531	-41.7989	-44.9513	-44.9932	-45.1874	-47.8439	-23.4948	-48.1008	-23.5322	-47.7677	-24.3879	-38.4997	-37.9353	-38.4682	-37.96	-38.3937	-37.7964	-29.9192	-54.4183	-29.1241	-50.99	-30.0236	-54.2633	-24.7309	-9.37893			-30.5792	-13.2355	-23.0741	-36.2373	-7.94998
-23.2905	-49.4356	-31.9173	-52.7766	-32.2608	-52.9083	-37.4778	-37.4778	-48.101	-41.6683	-36.0345	-41.7042	-37.0834	-42.0375	-37.2298	-20.2303	-20.7498	-22.7306	-41.4457	-41.7872	-44.932	-44.9825	-45.1791	-47.8336	-23.4794	-48.083	-23.5267	-47.7604	-24.3798	-38.4926	-37.931	-38.4651	-37.9516	-38.3746	-37.7739	-29.9127	-54.4121	-29.1105	-50.9777	-30.0183	-54.2478	-24.7116	-9.36882			-30.5754	-13.2292	-13.2025	-36.1999	-7.48792
-23.2828	-49.4269	-31.9118	-52.7674	-32.2471	-52.889	-37.3179	-37.3179	-47.6268	-41.6568	-36.0263	-41.6862	-37.0767	-42.0196	-37.2197	-20.2156	-20.7389	-22.1091	-41.433	-41.7812	-44.8993	-44.9774	-45.1719	-47.8269	-23.4123	-48.0696	-23.5151	-47.7586	-24.3678	-38.4849	-37.9193	-38.4539	-37.9393	-38.3271	-37.7621	-29.9085	-54.4051	-29.1005	-50.9288	-30.0154	-54.2308	-24.6968	-9.33737			-30.5609	-13.202	-12.3586	-36.035	-0.453
-23.2588	-49.4171	-31.9027	-52.7585	-32.2379	-52.8679	-37.3051	-37.3052	-47.5117	-41.6517	-36.0162	-41.6777	-37.0737	-42.0046	-37.2142	-20.2048	-20.7265	-22.0733	-41.4252	-41.7699	-44.8875	-44.9725	-45.1596	-47.8218	-23.3893	-48.0651	-23.5003	-47.7545	-23.6974	-38.4817	-37.91	-38.4461	-37.9353	-38.318	-37.7559	-29.8939	-54.3906	-29.0822	-50.9017	-30.008	-54.2219	-24.6738	-9.1606			-30.5555	-13.1918	-8.38075	-36.0016	3.32123
-23.1615	-49.3537	-31.8974	-52.7524	-32.1362	-52.8582	-37.2856	-37.2856	-47.4797	-41.6415	-36.0109	-41.6683	-37.0636	-41.987	-37.2066	-20.1908	-20.7179	-22.0562	-41.4192	-41.7637	-44.854	-44.9637	-45.1508	-47.8147	-23.3765	-48.0452	-23.4948	-47.732	-23.6127	-38.4761	-37.9054	-38.4374	-37.925	-38.3098	-37.7355	-29.8892	-54.3853	-29.063	-50.8646	-29.9947	-54.2165	-24.6665	-8.8662			-30.5389	-13.1862	-8.22595	-35.9026	21.2102
-23.1452	-49.3483	-31.8867	-52.744	-32.0959	-52.8226	-37.2384	-37.2657	-47.4663	-41.6353	-35.9653	-41.6569	-37.0487	-41.977	-37.2024	-20.1737	-20.6665	-21.481	-41.401	-41.7577	-44.8441	-44.9546	-45.1432	-47.8092	-23.369	-47.907	-23.4795	-47.7238	-23.5567	-38.4682	-37.9016	-38.4333	-37.9055	-38.304	-37.7199	-29.8823	-54.375	-29.0557	-50.8569	-29.985	-54.2076	-24.6582	-8.8268			-30.53	-13.1784	-7.9499	-35.8365	21.8505
-22.8032	-49.3346	-31.8676	-52.7369	-32.0119	-52.8075	-37.2231	-37.2385	-47.4489	-41.6322	-35.9544	-41.6518	-37.0381	-41.9673	-37.1942	-20.1584	-20.6535	-21.4621	-41.3935	-41.7539	-44.8368	-44.9513	-45.1355	-47.8058	-23.3469	-47.879	-23.3894	-47.7115	-23.5321	-38.4651	-37.8969	-38.429	-37.9016	-38.2965	-37.6885	-29.8696	-54.3627	-29.0486	-49.3158	-29.9779	-54.183	-24.6489	-8.74447			-30.5247	-13.1542	-7.48787	-35.8038	21.8656
-22.7944	-49.3302	-31.8607	-52.7298	-31.9765	-52.7992	-37.2147	-37.2231	-47.2494	-41.6244	-35.9444	-41.6416	-37.0258	-41.9487	-37.1923	-19.3314	-20.6408	-21.1674	-41.3815	-41.7475	-44.8308	-44.932	-45.1283	-47.8026	-23.3387	-47.8672	-23.3766	-47.7043	-23.5266	-38.4595	-37.8943	-38.4258	-37.8969	-38.2935	-37.6732	-29.865	-54.348	-29.0361	-49.2052	-29.9685	-54.1587	-24.633	-8.72857			-30.5001	-11.3722	-0.45295	-35.6667	22.0001
-22.7726	-49.3282	-31.8526	-52.7251	-31.9514	-52.7903	-37.2057	-37.2148	-42.7604	-41.6192	-35.9367	-41.6354	-37.018	-41.9249	-37.1837	-19.3028	-20.4095	-21.078	-41.369	-41.7385	-44.8248	-44.8994	-45.12	-47.7966	-23.3327	-47.8614	-23.369	-47.6994	-23.5151	-38.4539	-37.8862	-38.4235	-37.8943	-38.2745	-37.6664	-29.8616	-54.3234	-29.0225	-49.2012	-29.9635	-54.1465	-24.6271	-8.71637			-30.4732	-11.3067	3.32127	-35.1615	22.5216
-22.7394	-49.3155	-31.2376	-52.7146	-31.9456	-52.7822	-37.1991	-37.2057	-42.7279	-41.6058	-35.9269	-41.6322	-37.0081	-41.9072	-37.1808	-19.2574	-20.3516	-21.0518	-41.2204	-41.7341	-44.8175	-44.8875	-45.1086	-47.7921	-23.3293	-47.8511	-23.347	-47.6928	-23.5002	-38.4514	-37.8818	-38.414	-37.8863	-38.2707	-37.66	-29.8558	-54.3068	-29.0143	-49.148	-29.9594	-54.0629	-24.6168	-8.70647			-30.4343	-11.2958	21.2102	-35.102	32.4906
-22.3205	-49.2621	-31.2293	-52.7097	-31.9262	-52.7766	-37.1949	-37.1992	-42.539	-41.5949	-35.9068	-41.6245	-36.9897	-41.8918	-37.1769	-19.239	-20.3402	-21.0376	-41.2056	-41.7291	-44.8117	-44.8629	-45.1026	-47.7862	-23.3224	-47.844	-23.3328	-47.6694	-23.4795	-38.429	-37.8751	-38.4111	-37.8818	-38.258	-37.654	-29.8515	-54.2855	-29.0037	-49.1209	-29.9504	-53.9896	-24.6047	-8.6927			-30.3838	-11.2757	21.8506	-34.9971	33.096
-22.306	-49.2534	-31.1975	-52.7017	-31.9173	-52.7673	-37.1895	-37.1949	-42.1786	-41.5745	-35.8912	-41.6193	-36.9864	-41.8789	-37.1686	-19.2042	-20.289	-21.0226	-41.1855	-41.7156	-44.7908	-44.8541	-45.0957	-47.7792	-23.3198	-47.8336	-23.3225	-47.6549	-23.3893	-38.4257	-37.8583	-38.3971	-37.8752	-38.2361	-37.6519	-29.8468	-54.2794	-28.9515	-49.0984	-29.9434	-53.9656	-24.5985	-8.68615			-30.1079	-11.1857	21.8656	-34.9787	33.8203
-22.2575	-49.2494	-31.1859	-52.6887	-31.9118	-52.7585	-37.1754	-37.1895	-39.6582	-41.4988	-34.712	-41.6058	-36.9827	-41.8486	-37.165	-19.1945	-20.2662	-20.8788	-41.1736	-41.71	-44.5646	-44.8441	-45.0919	-47.7677	-23.2985	-47.8269	-23.3198	-47.6503	-23.369	-38.4139	-37.8528	-38.3787	-37.8528	-38.2301	-37.6467	-29.8327	-54.2699	-28.7453	-48.9338	-29.9391	-53.9192	-24.5861	-8.6597			-29.4915	-11.1759	21.9657	-34.8668	36.9303
-22.2552	-49.2353	-31.131	-52.684	-31.9027	-52.7523	-37.1686	-37.1754	-39.6491	-41.3791	-32.5451	-41.5949	-36.977	-41.8258	-37.156	-19.1808	-20.2527	-20.8596	-41.1624	-41.7041	-44.5522	-44.8368	-45.0758	-47.7604	-23.2753	-47.8148	-23.2985	-47.6371	-23.3557	-38.4111	-37.8229	-38.3747	-37.8011	-38.2246	-37.6422	-29.8266	-54.2632	-28.7224	-48.8269	-29.9293	-53.9024	-24.574	-8.64905			-29.4433	-11.0569	22.0002	-34.7149	51.7377
-22.2535	-48.8967	-31.0984	-52.6679	-31.8974	-52.7439	-37.1603	-37.1686	-39.6422	-41.3734	-32.4793	-41.5745	-36.9657	-41.8163	-37.1512	-19.1714	-20.2303	-20.847	-41.1566	-41.7002	-44.5288	-44.8309	-45.0686	-47.7586	-23.2675	-47.8092	-23.2753	-47.626	-23.3387	-38.4059	-37.8188	-38.3678	-37.7739	-38.2221	-37.6274	-29.8178	-54.2478	-28.4043	-48.8135	-29.9245	-53.8755	-24.5206	-8.63915			-29.3194	-11.0411	22.1873	-34.6491	54.7575
-22.1061	-48.6456	-31.0673	-52.6645	-31.8866	-52.7369	-37.1493	-37.1604	-39.6103	-41.3544	-31.4998	-41.563	-36.0831	-41.7931	-37.1487	-19.1645	-20.2157	-20.8426	-41.1527	-41.6909	-44.4896	-44.8248	-45.0643	-47.7545	-23.2368	-47.8059	-23.2675	-47.6194	-23.3328	-38.3786	-37.8065	-38.3485	-37.7621	-38.2155	-37.6171	-29.8116	-54.239	-28.3923	-48.7742	-29.9164	-53.84	-24.5053	-8.6287			-29.0143	-10.986	22.5216	-34.3849	55.4552
-22.0146	-48.6154	-31.0599	-52.6561	-31.8777	-52.7298	-37.1397	-37.1493	-39.5901	-41.3425	-27.1961	-41.4988	-36.0722	-41.7881	-37.1399	-19.1598	-20.2048	-20.8239	-41.1328	-41.6868	-44.4798	-44.8175	-45.0588	-47.732	-23.2287	-47.8027	-23.2502	-47.6075	-23.3294	-38.3678	-37.8011	-38.3412	-37.756	-38.2109	-37.6114	-29.8057	-54.2308	-28.3755	-48.7385	-29.9127	-53.8077	-24.4781	-8.61707			-28.9985	-10.9595	33.0961	-34.1867	56.2091
-22.0021	-48.5546	-31.0339	-52.6523	-31.8676	-52.7251	-37.13	-37.1398	-38.8779	-41.3327	-26.8035	-41.4074	-36.0551	-41.7675	-37.1341	-19.1484	-20.1737	-20.8166	-41.1206	-41.6791	-44.4628	-44.8117	-45.0534	-47.7237	-23.2184	-47.7966	-23.2369	-47.6028	-23.2985	-38.3485	-37.7901	-38.3271	-37.748	-38.2066	-37.5907	-29.801	-54.2165	-28.3662	-48.7246	-29.9085	-53.6581	-24.4674	-8.5887			-28.9811	-10.8352	33.8203	-33.9837
-21.9734	-48.514	-30.9942	-52.6425	-31.8607	-52.7146	-37.1035	-37.13	-37.6388	-41.3227	-26.0616	-41.3846	-36.0457	-41.7616	-37.1317	-18.6713	-20.1585	-20.7987	-41.1148	-41.6765	-44.4537	-44.7908	-45.0452	-47.7162	-23.1977	-47.7922	-23.2288	-47.5761	-23.2675	-38.3412	-37.779	-38.318	-37.7355	-38.1912	-37.5794	-29.7834	-54.2076	-28.3576	-47.8475	-29.9041	-53.6324	-24.4615	-8.58305			-28.966	-10.827	36.9303	-33.9139
-21.9369	-48.4178	-30.9698	-52.639	-31.8525	-52.7097	-32.0694	-37.1179	-37.617	-41.2894	-26.0492	-41.3791	-36.0264	-41.7471	-37.1258	-18.6439	-19.3029	-20.7903	-41.1063	-41.6699	-44.4457	-44.5647	-45.0412	-47.7114	-23.1898	-47.7792	-23.2185	-47.568	-23.2501	-38.3271	-37.7739	-38.3136	-37.7286	-38.1827	-37.5743	-29.7734	-54.1962	-28.3519	-25.6869	-29.8985	-53.3616	-24.4425	-8.53622			-28.9561	-10.8201	51.7377	-33.8711
-21.7116	-48.4067	-30.9634	-52.6335	-31.2376	-52.7045	-31.888	-37.1035	-37.5871	-41.2767	-26.0413	-41.3734	-36.0162	-41.7415	-37.1229	-18.5916	-19.2959	-20.7738	-41.0784	-41.6634	-44.4215	-44.5522	-45.0359	-47.7043	-23.1848	-47.7722	-23.1977	-47.5598	-23.2369	-38.3098	-37.7621	-38.3098	-37.7199	-38.1203	-37.568	-29.7684	-54.1865	-28.3255	-25.5834	-29.894	-53.345	-24.4263	-8.5161			-28.9508	-10.8125	54.7575	-33.7763
-21.699	-48.3909	-30.9531	-52.6239	-31.2293	-52.7017	-31.8595	-32.0694	-37.571	-41.262	-26.0357	-41.3544	-35.9923	-41.7165	-37.1168	-18.5637	-19.2574	-20.7573	-41.0444	-41.6591	-44.3836	-44.5289	-45.0318	-47.6993	-23.1817	-47.7677	-23.1898	-47.5537	-23.2287	-38.304	-37.748	-38.304	-37.7015	-38.1083	-37.5493	-29.7632	-54.183	-28.3066	-25.524	-29.8892	-53.3341	-24.3708	-8.4976			-28.9129	-10.8051	55.4553	-33.7315
-21.6057	-47.8689	-30.8062	-52.6176	-31.1974	-52.6887	-29.8912	-31.8881	-37.5502	-41.2281	-26.0183	-41.3426	-35.9654	-41.7042	-37.1136	-18.5519	-19.2391	-20.7498	-40.9728	-41.6493	-44.3567	-44.5036	-45.0239	-47.6928	-23.1502	-47.7604	-23.1818	-47.5413	-23.1977	-38.2965	-37.7355	-38.2965	-37.6935	-38.0921	-37.532	-29.759	-54.1587	-28.2761	-25.0505	-29.8824	-53.3238	-24.2969	-8.47712			-28.8912	-10.7935	56.2092	-33.6472
-21.5836	-47.8554	-30.7861	-52.6085	-31.1859	-52.684	-29.4536	-31.8595	-37.487	-41.1947	-26.0064	-41.3327	-35.9544	-41.6862	-37.1084	-18.533	-19.2042	-20.7388	-40.942	-41.6443	-44.3437	-44.4897	-45.0192	-47.6784	-23.1335	-47.7163	-23.165	-47.5391	-23.1898	-38.2935	-37.7285	-38.2935	-37.6885	-38.075	-37.5226	-29.7558	-54.1464	-28.0207	-25.0214	-29.879	-53.3203	-24.2594	-8.4585			-28.8754	-10.7826		-33.6197
-21.5632	-47.3142	-30.7725	-52.5996	-31.131	-52.6679	-29.445	-29.8913	-37.4778	-41.1529	-25.9873	-41.3228	-35.9444	-41.6777	-37.1031	-18.5212	-19.1945	-20.7264	-40.7251	-41.6343	-43.0966	-44.4628	-45.0114	-47.6618	-23.0977	-47.7043	-23.1336	-47.529	-23.1817	-38.2878	-37.7199	-38.2878	-37.6812	-38.0651	-37.513	-29.7388	-54.0629	-27.9905	-24.955	-29.8697	-53.2997	-24.155	-8.45637			-28.8585	-10.7728		-33.5268
-21.5379	-45.3946	-30.768	-52.572	-31.0984	-52.6645	-29.4232	-29.4537	-37.3179	-41.1425	-25.9704	-41.2895	-35.9367	-41.6683	-37.0949	-18.5106	-19.1809	-20.7179	-40.4598	-41.6241	-43.0857	-44.4537	-45.0072	-47.6548	-23.077	-47.6994	-23.1281	-47.5194	-23.165	-38.2804	-37.7127	-38.2805	-37.6664	-38.0455	-37.4969	-29.7338	-53.9896	-27.42	-24.9432	-29.865	-53.2896	-24.0996	-8.44213			-28.8446	-10.7663		-33.4282
-21.5076	-45.3563	-30.7531	-52.5642	-31.0673	-52.6561	-29.4143	-29.4451	-37.3052	-41.1236	-25.7485	-41.2767	-35.927	-41.6568	-37.0886	-18.4901	-19.1645	-20.6665	-40.4228	-41.611	-43.0519	-44.4457	-45.0037	-47.6503	-23.0611	-47.6929	-23.0977	-47.5056	-23.1502	-38.2771	-37.7084	-38.2772	-37.6643	-38.0374	-37.4792	-29.7255	-53.9656	-27.3788	-24.9265	-29.8616	-53.2858	-24.0198	-8.4167			-28.8233	-10.7502		-33.3625
-21.4837	-45.2061	-30.7487	-52.559	-31.0599	-52.6523	-29.4069	-29.4233	-37.2856	-41.1115	-25.5754	-41.262	-35.9068	-41.6517	-37.0834	-18.471	-19.1598	-20.6535	-40.2991	-41.6048	-42.7567	-44.4215	-44.9932	-47.646	-23.0432	-47.6785	-23.0612	-47.4838	-23.1281	-38.2745	-37.7014	-38.2707	-37.6601	-38.0207	-37.3799	-29.7161	-53.9474	-27.3618	-24.9116	-29.8558	-53.2802	-23.8885	-8.41015			-28.6594	-10.7438		-33.2929
-21.4525	-45.1897	-30.7425	-52.5539	-31.0339	-52.6424	-29.3997	-29.4143	-37.2657	-41.0872	-25.514	-41.2282	-35.8912	-41.6416	-37.0767	-18.4584	-19.1484	-20.6407	-40.2848	-41.5955	-42.7381	-44.4033	-44.9825	-47.6371	-23.0316	-47.6695	-23.0433	-45.8893	-23.0977	-38.2644	-37.6934	-38.258	-37.6519	-38.0093	-37.1047	-29.7119	-53.9024	-27.3237	-24.8949	-29.8469	-53.2638	-23.7993	-8.4045			-28.5852	-10.7366		-33.2631
-21.4378	-45.1675	-30.7364	-52.5464	-30.9942	-52.639	-29.3883	-29.4069	-37.2385	-41.0677	-25.4892	-41.1948	-34.712	-41.6354	-37.0737	-18.4505	-18.6713	-20.4095	-40.27	-41.5916	-42.7095	-44.3836	-44.9773	-47.6075	-23.008	-47.6549	-23.0316	-45.79	-23.0771	-38.258	-37.6884	-38.2529	-37.6467	-38.0002	-36.8719	-29.7044	-53.8755	-27.3098	-24.8653	-29.8385	-53.2599	-23.763	-8.39905			-28.4999	-10.7278		-33.1641
-21.4282	-45.1581	-30.7333	-52.5401	-30.9698	-52.6335	-29.3818	-29.3998	-37.2231	-41.0566	-25.4758	-41.1529	-32.5452	-41.6322	-37.0672	-18.4434	-18.644	-20.3516	-40.2494	-41.5829	-42.5403	-44.3567	-44.9725	-47.6028	-23.0006	-47.6503	-23.0226	-45.7606	-23.0611	-38.2529	-37.6811	-38.2475	-37.6422	-37.9976	-36.8528	-29.7003	-53.84	-27.2619	-24.857	-29.8327	-53.2533	-23.6635	-8.3971			-28.4547	-10.7218		-33.0449
-21.4182	-45.1158	-30.7281	-52.5363	-30.9633	-52.6239	-29.3646	-29.3818	-37.2147	-41.0507	-25.4294	-41.1426	-32.4793	-41.6245	-37.0581	-18.435	-18.6167	-20.3401	-40.19	-41.5732	-42.5078	-44.3438	-44.9636	-47.5913	-22.9929	-47.646	-23.0153	-45.7286	-23.0226	-38.2475	-37.6732	-38.2433	-37.6374	-37.9757	-36.8436	-29.6907	-53.8077	-27.242	-24.8396	-29.8266	-53.2497	-23.5684	-8.38787			-28.429	-10.7145		-32.9682
-21.3826	-45.085	-30.723	-52.5266	-30.9531	-52.6175	-29.3519	-29.3646	-37.2057	-41.0444	-24.9677	-41.1236	-31.6014	-41.6193	-37.054	-18.4276	-18.5917	-20.289	-40.1781	-41.5666	-42.4634	-43.0966	-44.9546	-47.5811	-22.9858	-47.626	-23.008	-45.571	-23.0153	-38.2432	-37.6664	-38.2246	-37.6208	-37.4402	-36.8128	-29.6858	-53.6324	-27.1942	-24.8082	-29.8219	-53.2387	-23.3797	-8.38445			-28.4153	-10.7023		-32.9305
-21.3754	-45.0165	-30.7161	-52.5127	-30.8061	-52.6085	-29.2921	-29.3519	-37.1992	-41.0303	-24.9533	-41.1116	-27.1962	-41.6058	-37.0487	-18.4184	-18.5638	-20.2662	-40.1125	-41.5607	-42.4592	-43.0857	-44.9513	-47.568	-22.9803	-47.6194	-23.0006	-45.5191	-23.0006	-38.2246	-37.6642	-38.2222	-37.6171	-37.1565	-36.8077	-29.676	-53.3616	-27.03	-24.7469	-29.8057	-53.2347	-23.2709	-8.37045			-28.4027	-10.685		-32.9006
-21.3574	-44.9909	-30.7127	-52.498	-30.786	-52.5996	-29.2087	-29.2922	-37.1949	-40.9923	-24.9407	-41.0873	-26.8036	-41.5949	-37.0381	-18.3967	-18.5519	-20.2526	-40.0969	-41.5565	-42.4432	-43.052	-44.932	-47.5537	-22.9783	-47.6075	-22.993	-45.5062	-22.9858	-38.2221	-37.66	-38.2155	-37.6114	-37.1277	-36.8005	-29.6708	-53.345	-26.9195	-24.6689	-29.801	-53.208	-23.2231	-8.3648			-28.3805	-10.6706		-32.8631
-21.3487	-44.9841	-30.7038	-52.4925	-30.7725	-52.5944	-29.044	-29.2088	-37.1895	-40.9684	-24.9356	-41.0678	-26.0616	-41.5745	-37.0329	-18.3722	-18.533	-20.2303	-40.0835	-41.5517	-42.4356	-42.7567	-44.8993	-47.5476	-22.975	-47.6029	-22.9858	-45.3221	-22.9803	-38.2109	-37.654	-38.2109	-37.6056	-37.112	-36.7955	-29.6651	-53.3341	-26.8811	-24.6257	-29.7952	-53.2013	-23.2085	-8.359			-28.339	-10.6626		-32.8331
-21.3423	-44.9471	-30.6872	-52.485	-30.7679	-52.572	-29.0026	-29.044	-37.1754	-40.954	-24.9315	-41.0566	-26.0493	-41.563	-37.0258	-18.2606	-18.5212	-20.2156	-40.0681	-41.5478	-42.4307	-42.7381	-44.8875	-47.5413	-22.9639	-47.5914	-22.975	-44.4656	-22.9783	-38.2066	-37.6519	-38.2066	-37.5907	-37.0947	-36.7911	-29.658	-53.3203	-26.8663	-24.6122	-29.7921	-53.1834	-23.1277	-8.34725			-28.2879	-10.6577		-32.7512
-21.3227	-44.9362	-30.6789	-52.4787	-30.7531	-52.5641	-28.9949	-29.0027	-37.1686	-40.9341	-24.9131	-41.0508	-26.0413	-41.4988	-37.008	-17.7362	-18.5107	-20.2048	-40.0325	-41.542	-42.4228	-42.7096	-44.8629	-47.529	-22.9541	-47.5811	-22.9709	-44.4196	-22.975	-38.1967	-37.6422	-38.1968	-37.564	-37.0622	-36.7846	-29.6444	-53.3119	-26.8348	-24.5933	-29.7792	-53.1714	-23.1103	-8.29585			-28.186	-10.6451		-32.7168
-21.298	-44.9257	-30.2345	-52.4651	-30.7487	-52.559	-28.9555	-28.9949	-37.1603	-40.9244	-24.905	-41.0444	-26.0357	-41.4074	-36.9995	-17.695	-18.4902	-20.1908	-40.0206	-41.529	-42.3991	-42.6888	-44.854	-47.5252	-22.9458	-47.5761	-22.964	-44.3039	-22.9639	-38.193	-37.6374	-38.193	-37.5568	-37.051	-36.7741	-29.4602	-53.3051	-26.7887	-24.5741	-29.7734	-53.1549	-23.0859	-8.28303			-28.1656	-10.6296		-32.6623
-21.1667	-44.904	-30.2063	-52.3692	-30.7425	-52.5539	-28.9469	-28.9556	-37.1493	-40.9155	-24.8938	-41.0303	-26.0184	-41.3846	-36.9897	-17.6763	-18.471	-20.1737	-40.0142	-41.5248	-42.2921	-42.5404	-44.8441	-47.5194	-22.9424	-47.5598	-22.9541	-44.2086	-22.9425	-38.1912	-37.6207	-38.1912	-37.5493	-36.817	-36.7702	-29.436	-53.2997	-26.6742	-24.5646	-29.7685	-53.1336	-23.0561	-8.20963			-28.1268	-10.5278		-32.6176
-20.8152	-44.8993	-29.8051	-52.3596	-30.7364	-52.5463	-28.9338	-28.947	-37.1398	-40.9078	-24.7599	-40.9924	-26.0064	-41.3791	-36.9864	-17.6614	-18.4585	-20.1584	-40.0062	-41.5166	-42.2805	-42.5313	-44.8368	-47.5056	-22.9404	-47.5537	-22.9425	-44.0448	-22.933	-38.1827	-37.6171	-38.1827	-37.5321	-36.7996	-36.7409	-29.4307	-53.2946	-26.5771	-24.5419	-29.759	-53.1199	-23.0452	-8.17657			-28.099	-10.5011		-32.5294
-20.6758	-44.8886	-29.7917	-52.3482	-30.7281	-52.54	-28.9274	-28.9339	-37.13	-40.8987	-24.687	-40.954	-25.9873	-41.3734	-36.9827	-17.6371	-18.4506	-19.3315	-39.983	-41.5096	-42.2653	-42.5271	-44.8308	-47.4838	-22.9329	-47.5413	-22.933	-44.0141	-22.9279	-38.1203	-37.6114	-38.1204	-37.5226	-36.783	-36.7333	-29.4277	-53.2857	-26.4671	-24.5225	-29.7497	-53.1069	-22.9936	-8.17435			-28.0831	-10.4903		-32.4969
-20.6263	-44.8798	-29.7848	-52.3402	-30.7229	-52.5363	-28.921	-28.9274	-37.1179	-40.8915	-24.5757	-40.9342	-25.9705	-41.3544	-36.977	-17.62	-18.4434	-19.3028	-39.9737	-41.4979	-42.2562	-42.5078	-44.8248	-47.4688	-22.9279	-47.5392	-22.9279	-43.8117	-22.9071	-38.1083	-37.6055	-38.1083	-37.5131	-36.7631	-36.7181	-29.4189	-53.2802	-26.3791	-24.4653	-29.7388	-53.0868	-22.9752	-8.13617			-28.0449	-10.4834		-32.4711
-20.3168	-44.846	-29.7673	-52.3383	-30.7161	-52.5265	-28.9078	-28.9211	-37.1035	-40.8828	-24.5443	-40.9245	-25.7485	-41.3425	-36.9657	-17.1749	-18.4351	-19.2959	-39.9644	-41.4914	-42.247	-42.4634	-44.8175	-46.9952	-22.9142	-47.529	-22.9217	-43.6549	-22.9	-38.1009	-37.5906	-38.0921	-37.4792	-36.7321	-36.7122	-29.4144	-53.2715	-26.0435	-24.4276	-29.7338	-53.0722	-22.9182	-8.13162			-28.0042	-10.4609		-32.412
-20.2439	-44.8295	-29.7444	-52.3267	-30.7127	-52.5126	-28.8927	-28.9079	-32.0694	-40.8792	-24.5325	-40.9155	-25.5755	-41.3327	-36.0831	-17.1408	-18.4276	-19.2574	-39.947	-41.4883	-42.2323	-42.4593	-44.8117	-46.8731	-22.9	-47.5253	-22.9143	-43.5864	-22.8937	-38.0921	-37.5743	-38.0652	-37.462	-36.7071	-36.7079	-29.4109	-53.2638	-25.9887	-24.3926	-29.7161	-53.041	-22.9045	-8.10453			-27.9749	-10.4373		-32.3058
-20.1959	-44.824	-29.7251	-52.3169	-30.7038	-52.4979	-28.7428	-28.8928	-31.9072	-40.871	-24.5224	-40.9079	-25.5492	-41.3227	-36.0721	-17.1177	-18.4184	-19.239	-39.9201	-41.4765	-42.2279	-42.4433	-44.7908	-46.0034	-22.8937	-47.5194	-22.9	-43.5778	-22.8888	-38.075	-37.5679	-38.0456	-37.3799	-36.1606	-36.7038	-29.4023	-53.2598	-25.9685	-24.3707	-29.712	-52.9834	-22.884	-8.09595			-27.9509	-10.4323		-32.2745
-20.1819	-44.8049	-29.7192	-52.304	-30.6871	-52.4924	-28.7324	-28.7324	-31.8881	-40.8592	-24.5004	-40.8987	-25.514	-41.2894	-36.055	-17.1084	-18.3968	-19.2042	-39.9072	-41.4726	-42.205	-42.4308	-44.5646	-45.8892	-22.8888	-47.5056	-22.8889	-43.5588	-22.8849	-38.0723	-37.564	-38.0374	-37.1047	-36.1255	-36.6978	-29.3977	-53.2533	-25.8273	-24.3551	-29.7044	-52.9759	-22.8445	-8.08638			-27.9056	-10.4191		-32.1981
-20.1687	-44.7984	-29.7062	-52.3012	-30.6788	-52.4849	-28.7196	-28.7196	-31.8595	-40.8484	-24.4833	-40.8829	-25.4892	-41.2767	-36.0457	-17.0965	-18.3722	-19.1945	-39.8925	-41.4642	-42.1977	-42.4228	-44.5522	-45.8163	-22.8849	-47.4688	-22.8849	-43.5459	-22.8834	-38.0651	-37.5568	-38.0207	-36.8719	-36.1096	-36.6944	-29.393	-53.2496	-25.7577	-24.3244	-29.7003	-52.9142	-22.7289	-8.0799			-27.849	-10.4128		-32.1743
-20.0133	-44.7772	-29.695	-52.291	-30.2345	-52.4787	-28.7135	-28.7136	-29.8913	-40.8427	-24.4733	-40.8792	-25.4607	-41.262	-36.0345	-17.0618	-18.2606	-19.1809	-39.8883	-41.4531	-42.1829	-42.3992	-44.5288	-45.7606	-22.8783	-46.8731	-22.8783	-43.4958	-22.8783	-38.0455	-37.5493	-38.0093	-36.8529	-36.0913	-36.69	-29.3871	-53.2387	-25.6558	-24.2307	-29.6957	-52.8866	-22.7087	-8.07155			-27.7657	-10.4036		-32.1533
-19.9816	-44.7445	-29.6795	-52.2799	-30.2063	-52.4651	-28.7097	-28.7097	-29.4536	-40.8317	-24.4645	-40.871	-25.4294	-41.2461	-36.0264	-17.0522	-17.7363	-19.1714	-39.8676	-41.4457	-42.175	-42.3584	-44.5035	-45.7286	-22.8712	-46.0035	-22.8652	-43.4847	-22.8652	-38.0374	-37.532	-37.9976	-36.8436	-36.0794	-36.6847	-29.3769	-53.2347	-25.4962	-24.168	-29.6908	-52.8618	-22.6802	-8.05445			-27.7304	-10.3942		-32.1157
-19.9597	-44.7371	-29.6645	-52.2649	-29.8051	-52.3757	-28.702	-28.702	-29.445	-40.8227	-24.4588	-40.8593	-24.9678	-41.2281	-36.0162	-17.0315	-17.6951	-19.1645	-39.8288	-41.433	-42.1542	-42.3069	-44.4897	-45.7112	-22.8652	-45.8893	-22.8608	-43.4731	-22.8608	-38.0274	-37.5226	-37.1565	-36.8277	-36.0612	-36.6799	-29.3714	-53.208	-25.4737	-24.1613	-29.6826	-52.8538	-22.6729	-8.0509			-27.6974	-10.3793		-32.0559
-19.679	-44.2932	-29.649	-52.2535	-29.7917	-52.3691	-28.69	-28.69	-29.4232	-40.6789	-24.453	-40.8484	-24.9533	-41.1947	-36.0109	-16.5983	-17.6763	-19.1598	-39.8122	-41.4253	-42.1514	-42.2922	-44.4799	-45.571	-22.8608	-45.8164	-22.8523	-43.4519	-22.8523	-38.0245	-37.513	-37.1406	-36.8174	-36.051	-36.6731	-29.3524	-53.1833	-25.4518	-24.1329	-29.6708	-52.8478	-22.6204	-8.0279			-27.6859	-10.3722		-32.0347
-19.5263	-43.9405	-29.6362	-52.2469	-29.7848	-52.3596	-28.6872	-28.6872	-29.4143	-40.6516	-24.4416	-40.8428	-24.9408	-41.1726	-35.9922	-16.5845	-17.6614	-19.1484	-39.7969	-41.4192	-42.1358	-42.2805	-44.4628	-45.5062	-22.8523	-45.79	-22.848	-43.4325	-22.8479	-38.0207	-37.4969	-37.1277	-36.8129	-36.0426	-36.6642	-29.3477	-53.1549	-25.3857	-24.1121	-29.6652	-52.8157	-22.6092	-8.00275			-27.6355	-10.362		-31.9696
-19.5117	-43.8898	-29.6218	-52.2368	-29.7672	-52.3539	-28.6774	-28.6775	-29.4069	-40.6244	-24.4345	-40.8317	-24.9357	-41.1529	-35.9653	-16.424	-17.6371	-18.6713	-39.7864	-41.4011	-42.1284	-42.2654	-44.4537	-45.322	-22.8479	-45.7607	-22.8428	-43.3709	-22.8428	-38.0001	-37.4792	-37.1121	-36.8078	-36.0344	-36.6582	-29.344	-53.1438	-25.3686	-24.095	-29.658	-52.5958	-22.6004	-7.9848			-27.6212	-10.3439		-31.9382
-19.232	-43.8803	-29.6076	-52.2325	-29.7444	-52.3482	-28.662	-28.662	-29.3997	-40.6156	-24.4147	-40.8227	-24.9315	-41.1425	-35.9544	-16.0638	-17.62	-18.6439	-39.765	-41.3816	-42.1251	-42.2563	-44.4457	-45.2888	-22.8428	-45.7286	-22.8297	-43.3608	-22.8297	-37.9976	-37.4619	-37.0947	-36.7955	-36.0035	-36.6557	-29.3407	-53.1199	-25.2983	-24.044	-29.5371	-52.5848	-22.579	-7.94605			-27.611	-10.3358		-31.8773
-19.22	-43.8594	-29.5985	-52.2139	-29.7251	-52.3402	-28.6481	-28.6481	-29.3883	-40.599	-24.4037	-40.6789	-24.9131	-41.1115	-35.9444	-16.0403	-17.1749	-18.6167	-39.7089	-41.369	-42.1174	-42.2471	-44.4215	-45.2272	-22.8296	-45.7112	-22.8176	-43.3347	-22.8176	-37.9757	-36.8719	-37.0622	-36.7911	-35.9952	-36.651	-29.335	-53.1069	-25.2573	-23.8947	-29.4603	-52.5782	-22.555	-7.93345			-27.5955	-10.3265		-31.8508
-18.9445	-43.8254	-29.3452	-52.2059	-29.7192	-52.3383	-28.6415	-28.6416	-29.3818	-40.5932	-24.3981	-40.6516	-24.9051	-41.0872	-35.9367	-15.9322	-17.1408	-18.5916	-39.6161	-41.2204	-42.1118	-42.2324	-44.4032	-44.8563	-22.8217	-45.571	-22.8117	-43.3265	-22.8117	-37.4402	-36.8528	-36.817	-36.7847	-35.9902	-36.6347	-29.3282	-53.0868	-25.1923	-23.8828	-29.4449	-52.5711	-22.5511	-7.91895			-25.9341	-10.2805		-31.8194
-18.9122	-43.7958	-29.3315	-52.1995	-29.7061	-52.3267	-28.4946	-28.4946	-29.3737	-40.565	-24.3956	-40.6338	-24.7205	-41.0734	-35.9269	-15.9055	-17.1178	-18.5637	-39.6042	-41.1855	-42.1045	-42.2279	-44.3836	-44.4656	-22.8176	-45.5191	-22.802	-43.32	-22.802	-37.1564	-36.8436	-36.7996	-36.7768	-35.9793	-36.6146	-29.3238	-53.0722	-25.1648	-23.7892	-29.4307	-52.5508	-22.5449	-7.90735			-25.9171	-10.2608		-31.7786
-18.8957	-43.7353	-29.3236	-52.1948	-29.695	-52.3169	-28.4812	-28.4812	-29.3646	-40.5585	-24.3904	-40.6245	-24.687	-41.0677	-35.9068	-15.88	-17.1084	-18.5519	-39.5789	-41.1737	-42.0943	-42.2111	-44.3567	-44.4196	-22.8117	-45.5063	-22.7949	-43.2955	-22.7948	-37.1405	-36.8173	-36.7831	-36.7741	-35.9628	-36.61	-29.3126	-53.041	-25.0825	-23.7042	-29.4277	-52.5373	-22.5374	-7.89398			-25.8637	-10.2463		-31.7356
-18.8815	-43.7016	-29.3128	-52.1848	-29.6794	-52.304	-28.4631	-28.4632	-29.3519	-40.5413	-24.3762	-40.6157	-24.5757	-41.0566	-35.8912	-15.869	-17.0965	-18.533	-39.541	-41.1624	-42.0883	-42.205	-44.3437	-44.2086	-22.7948	-45.3221	-22.7845	-43.2752	-22.7844	-37.1277	-36.8128	-36.7321	-36.7641	-35.944	-36.5927	-29.3035	-52.9759	-25.0404	-23.6523	-29.4253	-52.5271	-22.5274	-7.88898			-25.8468	-10.2409		-31.6792
-18.863	-43.6956	-29.2747	-52.177	-29.6683	-52.3011	-28.4498	-28.4499	-29.2921	-40.4754	-24.3668	-40.599	-24.5443	-41.0507	-34.712	-15.85	-17.0752	-18.5212	-39.5188	-41.1566	-42.0772	-42.1977	-43.0966	-44.0141	-22.7844	-45.2889	-22.7776	-43.2147	-22.7776	-37.112	-36.8077	-36.7071	-36.7333	-35.932	-36.5879	-29.2983	-52.9365	-24.9672	-23.6322	-29.4144	-52.5237	-22.5223	-7.87855			-25.8074	-10.2367		-31.642
-18.7923	-43.6882	-29.2619	-52.1661	-29.6645	-52.291	-28.4324	-28.4325	-29.2087	-36.9789	-24.363	-40.5933	-24.5326	-41.0444	-32.5452	-15.8448	-17.0619	-18.5107	-39.5001	-41.1527	-42.0681	-42.183	-43.0857	-43.9334	-22.7776	-44.8563	-22.766	-43.1805	-22.766	-37.0947	-36.8005	-36.6852	-36.7181	-35.9075	-36.5831	-29.2882	-52.9212	-24.887	-23.5753	-29.4109	-52.5106	-22.5158	-7.86153			-25.7948	-10.2151		-31.5776
-18.7817	-43.6701	-29.2418	-52.1594	-29.649	-52.2799	-28.3679	-28.368	-29.044	-35.8786	-24.352	-40.5846	-24.5004	-41.0303	-32.4793	-15.8236	-17.0523	-18.4901	-39.4763	-41.1387	-42.0579	-42.1751	-43.0519	-43.8117	-22.7739	-44.4656	-22.7564	-43.1631	-22.7564	-37.0621	-36.7955	-36.1725	-36.7123	-35.8949	-36.5755	-29.2829	-52.8866	-24.8139	-23.4875	-29.4079	-52.4951	-22.5029	-7.84012			-25.7689	-10.194		-31.5365
-18.7754	-43.6549	-29.2361	-52.1558	-29.6362	-52.2649	-28.3538	-28.3539	-29.0026	-32.0205	-24.3442	-40.5776	-24.4834	-40.9923	-31.6014	-15.8023	-17.0315	-18.471	-39.4683	-41.1328	-42.0309	-42.1542	-42.7567	-43.7889	-22.766	-44.3039	-22.7531	-43.1561	-22.7531	-37.051	-36.791	-36.1607	-36.708	-35.8748	-36.5453	-29.2761	-52.8618	-24.7545	-23.3898	-29.4023	-52.3931	-22.4895	-7.83555			-25.7278	-10.1868		-31.512
-18.711	-43.6268	-29.2297	-52.1529	-29.6218	-52.2534	-28.0554	-28.0554	-28.9949	-31.7974	-24.3357	-40.5651	-24.4764	-40.9684	-27.1962	-15.7128	-16.5984	-18.4584	-39.4594	-41.1206	-41.9983	-42.1515	-42.7381	-43.6549	-22.7564	-44.2086	-22.7419	-43.1393	-22.7338	-36.817	-36.7846	-36.1256	-36.6979	-35.8703	-36.5227	-29.2726	-52.8537	-24.723	-23.3636	-29.3977	-52.385	-22.4677	-7.82785			-25.3521	-10.1783		-31.4809
-18.5362	-43.6136	-29.2178	-52.1463	-29.6075	-52.2468	-28.0202	-28.0202	-28.9555	-31.6712	-24.3285	-40.5586	-24.4646	-40.954	-26.8035	-15.497	-16.5845	-18.4505	-39.4448	-41.1148	-41.9484	-42.1418	-42.7095	-43.6418	-22.7418	-44.0449	-22.7338	-43.1307	-22.7243	-36.7996	-36.7767	-36.1097	-36.6945	-35.8625	-36.5172	-29.2607	-52.8477	-24.5222	-23.2035	-29.3931	-52.3688	-22.4567	-7.7655			-25.3264	-10.1735		-31.4565
-17.8498	-43.6086	-29.2108	-52.142	-29.5985	-52.2367	-27.9493	-27.9494	-28.9469	-25.9505	-24.3187	-40.5414	-24.4589	-40.9419	-26.0616	-15.487	-16.424	-18.4434	-39.4349	-41.1063	-41.9193	-42.1358	-42.6888	-43.5864	-22.7338	-44.0142	-22.7244	-43.1043	-22.7211	-36.783	-36.7741	-36.0913	-36.69	-35.8477	-36.5123	-29.2522	-52.8328	-24.4933	-23.1856	-29.3871	-52.3399	-22.4525	-7.75685			-25.2604	-10.1605		-31.4322
-16.8366	-43.603	-29.2075	-52.1368	-29.3451	-52.2324	-27.8228	-27.8228	-28.9338	-25.9238	-24.3121	-40.5373	-24.453	-40.9341	-26.0493	-15.4764	-16.0638	-18.435	-39.4254	-41.0785	-41.8343	-42.1284	-42.5403	-43.5778	-22.721	-43.9334	-22.7211	-43.0919	-22.7173	-36.7631	-36.7702	-36.0794	-36.6848	-35.8366	-36.4986	-29.2421	-52.8156	-24.4538	-23.1353	-29.3825	-52.2796	-22.4281	-7.75127			-25.2405	-10.1514		-31.4035
-16.8065	-43.5942	-29.1867	-52.1306	-29.3314	-52.2294	-27.8116	-27.8117	-28.9274	-25.006	-9.9988	-40.5224	-24.4416	-40.9244	-26.0413	-15.4252	-16.0403	-18.4276	-39.4076	-41.0444	-41.8186	-42.1251	-42.5313	-43.5588	-22.7173	-43.8117	-22.6953	-43.0747	-22.7008	-36.7321	-36.764	-36.0427	-36.6799	-35.8317	-36.4955	-29.2361	-52.5957	-24.4357	-22.7576	-29.3769	-52.2634	-22.4221	-7.74538			-25.2281	-10.1467		-31.3822
-16.6442	-43.5772	-29.1776	-52.1273	-29.3236	-52.2139	-27.7974	-27.7975	-28.921	-24.9896	-9.8243	-40.5072	-24.4345	-40.9155	-26.0357	-15.4127	-15.9388	-18.4184	-39.3972	-41.0341	-41.8036	-42.1175	-42.527	-43.5459	-22.708	-43.6549	-22.657	-43.0513	-22.6953	-36.6852	-36.7606	-36.0344	-36.6708	-35.7865	-36.492	-29.2323	-52.5848	-24.4245	-22.7483	-29.3714	-51.9132	-22.4077	-7.74308			-25.1887	-10.1151		-31.3371
-16.5861	-43.5593	-29.1713	-52.1257	-29.3127	-52.2059	-27.78	-27.78	-28.9078	-24.9755	-8.7217	-40.4755	-24.4147	-40.9078	-26.0184	-15.3914	-15.9322	-18.3967	-39.3832	-41.0035	-41.7965	-42.1119	-42.5078	-43.5313	-22.7008	-43.6418	-22.6466	-43.0388	-22.685	-36.1725	-36.7478	-36.0217	-36.6642	-35.7764	-36.4803	-29.2284	-52.5782	-24.4075	-22.7064	-29.3646	-51.9034	-22.3971	-7.7366			-25.1519	-10.109		-31.3024
-15.6682	-43.1083	-29.1622	-52.1219	-29.2747	-52.1995	-27.7631	-27.7631	-28.8927	-24.9548	-8.52652	-35.9164	-24.4038	-40.8987	-26.0064	-15.3521	-15.9055	-18.3722	-39.3765	-40.9728	-41.7892	-42.1045	-42.4634	-43.5145	-22.6952	-43.5864	-22.6404	-43.0332	-22.657	-36.1606	-36.7408	-36.0107	-36.6582	-35.7688	-36.4389	-29.2205	-52.5711	-24.396	-21.2998	-29.3477	-51.8634	-22.3815	-7.73078			-25.1381	-10.1057		-31.1918
-15.5603	-42.1025	-29.1409	-52.1113	-29.2619	-52.1947	-27.7543	-27.7543	-28.7428	-24.9276	-7.98193	-35.8786	-24.3982	-40.8915	-25.9873	-14.9939	-15.8801	-18.2606	-39.3638	-40.942	-41.7754	-42.0944	-42.4593	-43.4958	-22.6849	-43.5779	-22.6216	-43.0001	-22.6466	-36.1434	-36.7333	-36.0035	-36.6558	-35.76	-36.4143	-29.2143	-52.5633	-23.6527	-20.8037	-29.344	-51.8476	-22.3715	-7.70745			-25.133	-10.0964		-31.1001
-15.3277	-42.0769	-29.1263	-52.1048	-29.2462	-52.1847	-27.7453	-27.7454	-28.7324	-22.2386	-6.65928	-32.0205	-24.3956	-40.8829	-25.9705	-14.9787	-15.869	-17.7362	-39.3529	-40.7251	-41.7556	-42.0883	-42.4432	-43.4847	-22.6793	-43.5588	-22.6125	-42.9901	-22.6324	-36.1255	-36.73	-35.9953	-36.651	-35.7522	-36.4039	-29.2071	-52.5508	-23.4545	-20.7709	-29.3407	-51.8372	-22.3542	-7.69388			-25.1188	-10.0936		-31.0524
-15.2576	-42.0697	-29.1002	-52.1026	-29.2417	-52.1769	-27.7352	-27.7352	-28.7196	-22.2254	-5.94775	-31.7975	-24.3904	-40.8792	-25.5754	-14.3854	-15.8449	-17.695	-39.3403	-40.5125	-41.7414	-42.0772	-42.4307	-43.4731	-22.6676	-43.546	-22.6055	-42.9532	-22.6286	-36.1096	-36.7233	-35.9902	-36.6348	-35.7474	-36.396	-29.1944	-52.5434	-23.2734	-20.698	-29.3351	-51.8295	-22.3409	-7.68562			-25.1054	-10.0751		-30.9205
-15.1985	-42.0353	-29.085	-52.0968	-29.2361	-52.172	-27.725	-27.7251	-28.7135	-22.2083	-5.65465	-31.6712	-24.3834	-40.871	-25.5491	-14.3061	-15.8237	-17.6763	-39.3319	-40.4755	-41.7333	-42.0682	-42.4228	-43.4661	-22.6569	-43.4958	-22.601	-42.9263	-22.6216	-36.0912	-36.7122	-35.9734	-36.6296	-35.7262	-36.3905	-29.1902	-52.5373	-22.7757	-20.6395	-29.3282	-51.8254	-22.328	-7.67767			-25.0964	-10.0679		-30.7886
-15.1791	-42.0304	-29.079	-52.0887	-29.2297	-52.1661	-27.7075	-27.7075	-28.7097	-22.1929	-5.5317	-25.9505	-24.3763	-40.8593	-25.514	-14.2872	-15.8024	-17.6614	-39.3158	-40.4598	-41.7287	-42.0579	-42.3584	-43.4398	-22.6465	-43.4847	-22.596	-42.9006	-22.6125	-36.0793	-36.7079	-35.9628	-36.6249	-35.7227	-36.3753	-29.1714	-52.5271	-22.2695	-20.6167	-29.3238	-51.8152	-22.3178	-7.67323			-25.09	-10.06		-30.7063
-15.0525	-42.0094	-29.0642	-52.0864	-29.2177	-52.1594	-27.672	-27.6721	-28.702	-21.0659	-5.46553	-25.9239	-24.3669	-40.8484	-25.4892	-14.2772	-15.7867	-17.6371	-39.267	-40.4411	-41.7203	-42.0309	-42.3069	-43.4325	-22.6403	-43.4731	-22.5884	-42.8691	-22.6054	-36.0612	-36.7037	-35.9441	-36.6146	-35.7169	-36.3515	-29.1619	-52.5237	-22.013	-20.5875	-29.2941	-51.8018	-22.2986	-7.6663			-25.0831	-10.0484		-30.5314
-14.9981	-42.0009	-29.0543	-52.0776	-29.2107	-52.1557	-27.661	-27.6611	-28.69	-19.5233	-5.40032	-25.0061	-24.3631	-40.8427	-25.4759	-14.2652	-15.7423	-17.62	-39.2357	-40.4228	-41.7161	-41.9984	-42.2921	-43.4106	-22.6286	-43.4662	-22.5764	-42.8605	-22.601	-36.051	-36.6978	-35.932	-36.6101	-35.7092	-31.134	-29.1458	-52.5106	-21.9661	-20.5573	-29.2829	-51.7912	-22.2655	-7.66197			-25.0654	-10.04		-30.428
-14.9558	-41.9873	-29.0449	-52.0685	-29.2075	-52.1529	-27.6502	-27.6503	-28.6872	-19.445	-5.2688	-24.9896	-24.3443	-40.8317	-25.4606	-14.1172	-15.7128	-17.1749	-38.5198	-40.3105	-41.7106	-41.9485	-42.2805	-43.3709	-22.601	-43.4399	-22.5544	-42.8455	-22.596	-36.0426	-36.6944	-35.9179	-36.6018	-35.7034	-31.114	-29.1241	-52.495	-20.7647	-20.5081	-29.2726	-51.5397	-22.2359	-7.6494			-25.0566	-10.0341		-30.4078
-14.9154	-41.9132	-29.035	-52.0641	-29.1867	-52.1463	-27.6284	-27.6285	-28.6774	-19.4094	-5.2256	-24.9755	-24.3358	-40.8227	-25.4294	-14.0693	-15.4971	-17.1408	-37.9502	-40.2991	-41.7045	-41.9194	-42.2653	-43.3608	-22.596	-43.4325	-22.5452	-42.8195	-22.5884	-36.0344	-36.6799	-35.9076	-36.5975	-35.6912	-31.0334	-29.1151	-52.385	-20.4404	-20.4763	-29.2659	-51.513	-21.9303	-7.64173			-25.048	-10.0261		-30.3266
-14.8557	-40.6429	-29.0275	-52.0598	-29.1776	-52.142	-27.6056	-27.6057	-28.662	-19.2819	-5.10945	-24.9548	-24.3285	-40.6789	-24.9677	-13.7722	-15.487	-17.1178	-36.9671	-40.2849	-41.6974	-41.8344	-42.2562	-43.3524	-22.5884	-43.4107	-22.5237	-42.7919	-22.5764	-36.0217	-36.673	-35.9003	-36.5927	-35.6785	-30.8774	-29.1104	-52.3687	-20.0343	-20.4648	-29.2607	-51.5063	-21.9208	-7.6336			-25.0379	-10.0086		-30.2919
-14.8498	-40.5399	-29.0221	-52.0477	-29.1713	-52.1367	-27.5994	-27.5994	-28.6481	-19.2701	-4.94947	-24.9276	-24.3188	-40.6516	-24.9533	-13.7559	-15.4764	-17.1084	-36.9607	-40.27	-41.69	-41.8186	-42.247	-43.3347	-22.5764	-43.3963	-22.5189	-42.7481	-22.5657	-36.0138	-36.6708	-35.8861	-36.5832	-35.6694	-30.8686	-29.1004	-52.2795	-20.0171	-20.3138	-29.2522	-51.358	-21.9064	-7.62932			-25.0287	-10.0036		-30.1481
-14.8137	-40.5282	-29.0082	-52.0444	-29.1621	-52.1306	-27.5816	-27.5817	-28.6416	-19.1898	-4.7338	-22.2386	-24.3122	-40.6337	-24.9408	-13.7365	-15.4252	-17.0965	-36.9545	-40.2494	-41.6852	-41.8102	-42.2324	-43.32	-22.5657	-43.371	-22.503	-42.7255	-22.5544	-36.0106	-36.6642	-35.8798	-36.58	-35.6604	-30.862	-29.0822	-52.2634	-19.8128	-20.0361	-29.2467	-51.3467	-21.8807	-7.62015			-24.9977	-9.99815		-29.897
-14.7934	-40.4052	-29.0012	-52.0388	-29.1408	-52.1273	-27.568	-27.5681	-28.4946	-19.1722	-4.67302	-22.2255	-13.9567	-40.6244	-24.9356	-13.7005	-15.4127	-17.0752	-36.9473	-40.204	-41.6734	-41.8036	-42.2279	-43.2955	-22.5544	-43.3608	-22.4991	-42.713	-22.5451	-36.0035	-36.6582	-35.8749	-36.5756	-35.6482	-30.8508	-29.0733	-52.0496	-19.4235	-19.9155	-29.2421	-51.327	-21.857	-7.61325			-24.9774	-9.9915		-29.7349
-14.7898	-40.3188	-28.9926	-52.0286	-29.1262	-52.1257	-27.5587	-27.5588	-28.4812	-19.1617	-4.44207	-22.2083	-9.99885	-40.6156	-24.9315	-13.5762	-15.3915	-17.0618	-36.927	-40.19	-41.6691	-41.7966	-42.2111	-43.2752	-22.5451	-43.3525	-22.4961	-42.6953	-22.5189	-35.9952	-36.6557	-35.8703	-36.5686	-35.6387	-30.8433	-29.063	-52.0331	-19.2107	-19.6933	-29.2361	-51.1132	-21.8446	-7.5941			-24.9645	-9.98607		-29.6998
-14.7828	-40.205	-28.9877	-52.0256	-29.1002	-52.1219	-27.5469	-27.5469	-28.4631	-19.1556	-4.35248	-22.193	-9.82435	-40.599	-24.9131	-13.5681	-15.3521	-17.0523	-36.9162	-40.1781	-41.6619	-41.7893	-42.205	-43.1805	-22.5237	-43.3348	-22.4838	-42.6829	-22.5116	-35.9793	-36.651	-35.8671	-36.5631	-35.6345	-30.8117	-29.0557	-51.9034	-18.3743	-19.5549	-29.2324	-51.0888	-21.8	-7.5788			-24.9478	-9.98048		-29.6806
-14.7626	-40.1468	-28.984	-52.0155	-29.085	-52.1188	-27.5352	-27.5352	-28.4499	-19.1489	-4.13355	-21.0659	-8.72175	-40.5933	-24.905	-13.5406	-14.9939	-17.0315	-36.9068	-40.166	-41.6532	-41.7754	-42.1977	-43.1631	-22.5116	-43.3265	-22.4785	-42.6645	-22.5087	-35.9733	-36.6347	-35.8625	-36.5548	-35.5648	-30.8089	-29.0486	-51.8932	-16.6084	-19.4828	-29.2284	-51.0235	-21.7667	-7.57085			-24.9349	-9.95247		-29.644
-14.7454	-39.8713	-28.9786	-52.0119	-29.079	-52.1157	-27.4806	-27.508	-28.4324	-19.08	-4.11412	-19.5234	-8.52655	-40.5846	-24.8939	-13.5257	-14.9788	-16.5984	-36.8941	-40.1568	-41.646	-41.7694	-42.1829	-43.1561	-22.5087	-43.32	-22.4717	-42.6494	-22.503	-35.9628	-36.6248	-35.8522	-36.5483	-35.4654	-30.7991	-29.032	-51.8716	-16.2815	-19.4631	-29.2205	-50.99	-21.637	-7.56388			-24.7625	-9.37895		-27.9561
-14.7393	-39.8456	-28.9738	-52.0015	-29.0642	-52.1113	-27.1215	-27.4955	-28.3679	-19.0565	-3.6122	-19.445	-7.98198	-40.5775	-24.7599	-13.5006	-14.4091	-16.5845	-36.8861	-40.1452	-41.6411	-41.7556	-42.1751	-43.1393	-22.4991	-43.2955	-22.4559	-42.5792	-22.4991	-35.9535	-36.6202	-35.8477	-36.5453	-35.4547	-30.7869	-29.0143	-51.8634	-16.1143	-19.3829	-29.2072	-50.9104	-21.5971	-7.556			-24.7503	-9.36882		-27.7446
-14.7102	-39.8355	-28.9621	-51.9967	-29.0542	-52.1048	-27.0853	-27.4807	-28.3539	-19.0398	-3.48675	-19.4095	-5.9478	-40.565	-24.7205	-13.4808	-14.3855	-16.0638	-36.8796	-40.1345	-41.6283	-41.7414	-42.1542	-43.1307	-22.496	-43.2752	-22.4505	-42.5558	-22.4838	-35.944	-36.6146	-35.8366	-36.5407	-35.4462	-30.7774	-29.0036	-51.8527	-15.8372	-19.3747	-29.1998	-50.9017	-21.5561	-7.5486			-24.731	-9.1606		-27.7378
-14.6992	-39.8034	-28.9514	-51.9937	-29.0449	-52.1026	-27.0723	-27.1215	-28.0554	-19.0341	-3.33093	-19.2554	-5.6547	-40.5585	-24.687	-13.4139	-14.3062	-16.0403	-36.8708	-40.1288	-41.618	-41.7333	-42.1515	-43.1042	-22.4915	-43.1955	-22.4452	-42.5333	-22.4504	-35.9179	-36.6018	-35.8317	-36.5371	-35.4404	-30.7735	-28.9619	-51.8476	-15.6204	-19.3696	-29.1902	-50.8569	-21.5213	-7.54148			-24.7116	-8.86623		-27.7255
-14.6475	-39.7942	-28.9467	-51.9902	-29.035	-52.0968	-27.0669	-27.0854	-28.0202	-19.0205	-3.31098	-19.2491	-5.53175	-40.5478	-24.5757	-12.5581	-14.2872	-15.9388	-36.8529	-40.1125	-41.6026	-41.7287	-42.1417	-43.0919	-22.4631	-43.1805	-22.439	-42.5099	-22.434	-35.9075	-36.5975	-35.8275	-36.5315	-35.4246	-30.7658	-28.9515	-51.8295	-15.0856	-19.3607	-29.1714	-49.2689	-21.4723	-7.5327			-24.6968	-8.7286		-27.7175
-14.631	-39.7824	-28.9447	-51.9799	-29.0275	-52.0947	-27.0541	-27.0723	-27.9494	-19.0144	8.29187	-19.2258	-5.46558	-40.5413	-24.5443	-12.4808	-14.2653	-15.9322	-36.8438	-40.0969	-41.5866	-41.7203	-42.1358	-43.0747	-22.4559	-43.1632	-22.4341	-42.5022	-22.4263	-35.9002	-36.5927	-35.8239	-36.5248	-35.4184	-30.7578	-28.7452	-51.8152	-14.7374	-19.3424	-29.1619	-49.2352	-21.4472	-7.49533			-24.6856	-8.7065		-27.7092
-14.6159	-39.7356	-28.939	-51.9753	-29.0221	-52.0887	-27.0434	-27.0542	-27.8228	-19.0044	8.6358	-19.2013	-5.40038	-40.5373	-24.5325	-12.4618	-14.0693	-15.9055	-36.8304	-40.0835	-41.5572	-41.7162	-42.1284	-43.0512	-22.4451	-43.1561	-22.4294	-42.4824	-22.4205	-35.886	-36.5831	-35.8163	-36.5227	-35.4123	-30.7506	-28.7223	-51.8018	-13.5254	-19.326	-29.1556	-49.2052	-21.4269	-7.47963			-24.6665	-8.68618		-27.7022
-14.6041	-39.7206	-28.9318	-51.9734	-29.0082	-52.0864	-27.0327	-27.0434	-27.8117	-18.9991	8.68195	-19.1899	-5.26885	-40.5224	-24.5224	-12.4368	-13.7722	-15.8801	-36.793	-40.0681	-41.5465	-41.7046	-42.1251	-43.0388	-22.4389	-43.1307	-22.4263	-42.4581	-22.4136	-35.8798	-36.58	-35.8114	-36.5172	-35.4065	-30.7263	-28.7023	-51.7912	-13.4271	-19.3057	-29.1458	-49.2011	-21.4044	-7.45975			-24.6583	-8.64905		-27.696
-14.5929	-39.7148	-28.9203	-51.9693	-29.0012	-52.0822	-27.0245	-27.0328	-27.7974	-18.9841	8.72007	-19.1787	-5.22565	-40.5071	-24.5004	-12.4172	-13.7559	-15.869	-36.7794	-40.0573	-41.5381	-41.6974	-42.1174	-43.0332	-22.434	-43.1043	-22.4205	-42.4425	-22.3854	-35.8748	-36.5755	-35.798	-36.5032	-35.4014	-30.7064	-28.6898	-51.755	-13.3939	-19.2851	-29.1293	-49.1919	-21.2964	-7.43293			-24.6415	-8.63917		-27.6871
-14.5419	-39.7026	-28.9075	-51.9674	-28.9925	-52.0775	-27.0145	-27.0245	-27.78	-18.973	8.79002	-19.1723	-5.1095	-40.4754	-24.4833	-12.3995	-13.7366	-15.8448	-36.7587	-40.0512	-41.5241	-41.6901	-42.1119	-43.018	-22.4294	-43.0919	-22.3983	-42.434	-22.3822	-35.8702	-36.5686	-35.7881	-36.4986	-35.3844	-30.6773	-28.4043	-51.5545	-13.284	-19.2761	-29.1241	-49.1814	-21.1534	-7.41865			-24.633	-8.6287		-27.6733
-14.5262	-39.6822	-28.8999	-51.9609	-28.9876	-52.0685	-26.9895	-27.0146	-27.7631	-18.9632	8.8824	-19.1618	-4.94953	-36.9789	-24.4764	-12.357	-13.7174	-15.8237	-36.7524	-40.0418	-41.5087	-41.6853	-42.1045	-43.0084	-22.4263	-43.0748	-22.3854	-42.4197	-22.3754	-35.867	-36.5631	-35.7865	-36.4955	-35.3624	-30.661	-28.3922	-51.513	-13.2166	-19.2655	-29.1004	-49.1713	-20.3552	-7.40825			-24.6168	-8.6201		-27.6676
-14.4997	-39.666	-28.8834	-51.9557	-28.984	-52.064	-26.9667	-26.9896	-27.7543	-18.952	9.02432	-19.1489	-4.73385	-35.9164	-24.4733	-12.1752	-13.7006	-15.8023	-36.7469	-40.0325	-41.505	-41.6819	-42.0943	-42.9901	-22.4204	-43.0513	-22.3823	-42.4115	-22.3682	-35.8625	-36.5572	-35.7764	-36.4921	-35.3545	-30.6509	-28.3755	-51.5063	-13.162	-19.2441	-29.0927	-49.1591	-20.3368	-7.39405			-24.6047	-8.6171		-27.6604
-14.4819	-39.6454	-28.8722	-51.9453	-28.9786	-52.0598	-26.9267	-26.9268	-27.7454	-18.9393	9.20373	-19.0801	-4.67307	-35.8786	-24.4646	-12.1593	-13.6867	-15.7867	-36.7405	-40.0206	-41.496	-41.6734	-42.0883	-42.974	-22.4136	-43.0388	-22.3755	-41.944	-22.3573	-35.8365	-36.5548	-35.7689	-36.486	-35.3459	-30.448	-28.3519	-51.4823	-13.1287	-19.239	-29.0733	-49.148	-20.2712	-7.3829			-24.5985	-8.6066		-27.654
-14.4711	-39.6313	-28.8596	-51.9383	-28.9738	-52.0477	-26.9042	-26.9042	-27.7352	-18.9351	9.23457	-19.068	-4.44212	-32.0205	-24.4588	-12.1393	-13.5682	-15.7423	-36.7331	-40.0142	-41.492	-41.6692	-42.0772	-42.9619	-22.403	-43.0333	-22.3682	-41.9278	-22.3513	-35.8317	-36.5483	-35.7674	-36.4803	-35.3334	-30.3816	-28.3254	-51.358	-13.0127	-19.2323	-29.063	-49.1403	-19.877	-7.3725			-24.5786	-8.58873		-27.648
-14.3661	-39.6208	-28.8564	-51.934	-28.9621	-52.0443	-26.8183	-26.8184	-27.7251	-18.9013	9.26608	-19.0566	-4.35252	-31.7974	-24.453	-12.1329	-13.5407	-15.497	-36.7282	-40.0062	-41.4818	-41.6532	-42.0682	-42.9378	-22.3933	-43.0181	-22.3513	-41.9222	-22.3397	-35.8275	-36.5453	-35.76	-36.4758	-35.3203	-30.3756	-28.3066	-51.327	-12.7839	-19.1948	-29.0361	-49.1208	-19.8222	-7.3607			-24.574	-8.58307		-27.6425
-14.3444	-39.6146	-28.8482	-51.9259	-28.9514	-52.0388	-26.795	-26.795	-27.7075	-18.8861	9.3496	-19.0398	-4.1336	-31.6712	-24.4416	-12.1244	-13.5258	-15.487	-36.7159	-39.9984	-41.466	-41.6461	-42.0579	-42.9263	-22.3854	-43.0084	-22.3468	-41.9112	-22.3342	-35.8239	-36.5407	-35.7474	-36.4732	-35.3106	-30.3717	-28.2916	-51.2983	-12.4483	-19.1843	-29.0224	-49.1142	-19.7992	-7.356			-24.5636	-8.56125		-27.6367
-14.3161	-39.5947	-28.8394	-51.9144	-28.9467	-52.0285	-26.7857	-26.7858	-27.672	-18.8713	9.87157	-19.0341	-4.11418	-25.9505	-24.4345	-12.1103	-13.5006	-15.4764	-36.7101	-39.9831	-41.458	-41.6412	-42.0309	-42.8822	-22.3822	-43.0001	-22.3149	-41.8695	-22.3266	-35.8162	-36.5371	-35.7429	-36.4693	-35.3043	-30.3692	-28.276	-51.2483	-12.1351	-19.1731	-29.0037	-49.1043	-19.7914	-7.3095			-24.5486	-8.54368		-27.6298
-14.2936	-39.5907	-28.8302	-51.9114	-28.9447	-52.0255	-26.778	-26.778	-27.6611	-18.8343		-19.0205	-3.9852	-25.9238	-24.4147	-12.1001	-13.4809	-15.4252	-36.6996	-39.9737	-41.45	-41.6283	-41.9983	-42.8455	-22.3754	-42.974	-22.3064	-41.8608	-22.3149	-35.8113	-36.5314	-35.7342	-36.4545	-35.2571	-30.3428	-28.0207	-51.1634	-12.1123	-19.1337	-28.9619	-49.0984	-19.7691	-7.28052			-24.539	-8.53625		-27.6252
-14.0484	-39.5628	-28.8138	-51.9095	-28.939	-52.0155	-26.7678	-26.7679	-27.6503	-18.8113		-19.0144	-3.61225	-25.0061	-24.4038	-12.0955	-13.4554	-15.4127	-36.6908	-39.9644	-41.4445	-41.6088	-41.9485	-42.8195	-22.3681	-42.962	-22.3011	-41.8315	-22.2974	-35.8028	-36.5248	-35.731	-36.4433	-35.2454	-30.329	-28.0142	-51.1132	-12.0299	-19.126	-28.9515	-49.082	-19.7184	-7.24795			-24.5206	-8.5258		-27.6205
-14.0327	-39.4572	-28.8072	-51.9029	-28.9318	-52.0119	-26.7523	-26.7523	-27.6285	-18.7968		-19.0045	-3.4868	-24.9896	-24.3982	-12.0879	-13.4139	-15.3915	-36.6834	-39.9471	-41.4365	-41.6027	-41.9193	-42.7919	-22.3573	-42.9532	-22.2974	-41.8213	-22.2948	-35.798	-36.5227	-35.7262	-36.4316	-35.2289	-30.3209	-27.42	-51.0888	-12.0046	-19.1085	-28.7452	-49.0566	-19.7026	-6.91775			-24.4899	-8.50108		-27.6086
-14.0168	-39.4044	-28.7934	-51.8946	-28.9266	-52.0015	-26.7348	-26.7348	-27.6057	-18.0499		-18.9991	-3.33098	-24.9755	-24.3956	-12.0768	-12.5581	-15.3521	-36.6774	-39.9201	-41.4305	-41.5866	-41.8343	-42.7774	-22.3513	-42.9378	-22.2948	-41.8064	-22.2864	-35.7937	-36.5123	-35.7227	-36.4174	-35.2238	-30.3137	-27.4	-51.0331	-11.9176	-18.8506	-28.7223	-49.0487	-19.6409	-6.78453			-24.4781	-8.49762		-27.6011
-13.9821	-39.3946	-28.7742	-51.8919	-28.9203	-51.9937	-26.7193	-26.7193	-27.5994	-18.0323		-18.9841	-3.31102	-24.9548	-24.3904	-12.0705	-12.5251	-14.9939	-36.6734	-39.9072	-41.4253	-41.5739	-41.8186	-42.7481	-22.3468	-42.9264	-22.2865	-41.7943	-22.2724	-35.7865	-36.5031	-35.717	-36.4144	-35.213	-30.3109	-27.3706	-50.99	-11.8093	-18.8386	-28.7023	-48.9338	-19.6305	-6.76532			-24.4674	-8.48873		-27.5791
-13.9519	-39.3869	-28.7706	-51.8837	-28.9075	-51.9799	-26.7065	-26.7066	-27.5816	-17.7719		-18.9731	8.29185	-24.9276	-24.3834	-12.0588	-12.4809	-14.9787	-36.6604	-39.8926	-41.4209	-41.5572	-41.8102	-42.7255	-22.3397	-42.9006	-22.2724	-41.7841	-22.2631	-35.7764	-36.4986	-35.7093	-36.41	-35.2067	-30.3049	-27.3237	-50.9776	-11.6442	-18.8097	-28.6898	-48.7741	-19.6016	-6.76192			-24.4615	-8.47715		-27.5619
-13.8945	-39.3295	-28.7631	-51.8803	-28.8999	-51.9753	-26.2111	-26.2111	-27.568	-17.7499		-18.9633	8.63575	-22.2386	-24.3762	-12.0521	-12.4618	-14.9438	-36.6518	-39.8883	-41.4128	-41.5465	-41.8036	-42.713	-22.3149	-42.8691	-22.2631	-41.7604	-22.2474	-35.7688	-36.4954	-35.7035	-36.4039	-35.1964	-30.2994	-27.2959	-50.943	-11.579	-18.7969	-28.6605	-48.7504	-19.0115	-6.75195			-24.4425	-8.46837		-27.5473
-12.8984	-39.3054	-28.6152	-51.8718	-28.887	-51.9733	-26.1686	-26.1687	-27.5587	-17.7266		-18.952	8.6819	-22.2254	-24.3668	-12.0439	-12.4369	-14.409	-36.6413	-39.8676	-41.4055	-41.5382	-41.7966	-42.6953	-22.3063	-42.8605	-22.2474	-41.7502	-22.2363	-35.7674	-36.486	-35.6959	-36.3961	-35.1715	-30.297	-27.2765	-50.9104	-11.4683	-18.7822	-28.4043	-48.7385	-18.9894	-6.73573			-24.4263	-8.4636		-27.5412
-12.895	-39.286	-28.5983	-51.8664	-28.8834	-51.9693	-26.1554	-26.1554	-27.5469	-17.529		-18.9393	8.72005	-22.2083	-24.363	-12.0374	-12.4173	-14.3854	-36.6317	-39.861	-41.3989	-41.5242	-41.7893	-42.6829	-22.3011	-42.8456	-22.2364	-41.7434	-22.2243	-35.76	-36.4758	-35.6913	-36.3905	-35.0419	-30.2915	-27.242	-50.9017	-11.3753	-18.702	-28.3922	-48.7246	-18.9642	-6.73015			-24.3708	-8.45637		-27.5285
-11.7607	-39.262	-28.5852	-51.8556	-28.8722	-51.9674	-26.1405	-26.1406	-27.5352	-17.3958		-18.9149	8.78998	-22.1929	-24.3521	-12.0327	-12.3995	-14.3061	-36.6221	-39.8288	-41.3909	-41.5051	-41.7754	-42.6494	-22.2948	-42.8196	-22.2244	-41.7355	-22.1901	-35.7522	-36.4732	-35.6785	-36.38	-34.9656	-30.2834	-27.0299	-50.8885	-11.018	-18.6846	-28.3755	-48.6975	-18.9535	-6.72535			-24.2969	-8.4469		-27.52
-11.7352	-39.2447	-28.5772	-51.8522	-28.8596	-51.9609	-26.1197	-26.1197	-27.508	-17.3493		-18.9013	8.88235	-21.0659	-24.3442	-12.0263	-12.3571	-14.2872	-36.5842	-39.8122	-41.3598	-41.4961	-41.7693	-42.634	-22.2864	-42.7919	-22.2051	-41.6912	-22.1653	-35.7474	-36.4692	-35.6694	-36.3715	-34.915	-30.2781	-26.9195	-50.8646	-10.8193	-18.671	-28.3661	-48.6739	-18.9139	-6.71122			-24.2594	-8.43023		-27.4992
-10.9353	-39.2292	-28.5697	-51.8287	-28.8564	-51.9557	-26.1007	-26.1007	-27.4954	-17.33		-18.8862	8.92245	-21.0416	-24.3358	-12.0234	-12.2032	-14.2772	-36.5655	-39.7969	-41.3344	-41.492	-41.7556	-42.625	-22.2474	-42.7775	-22.1902	-41.6879	-22.1312	-35.7428	-36.462	-35.6604	-36.3659	-34.8545	-30.26	-26.9068	-50.8569	-10.7539	-18.6668	-28.3367	-47.8475	-18.8572	-6.7027			-24.1551	-8.42662		-27.4957
-10.2128	-39.1986	-28.5623	-51.8041	-28.8482	-51.9453	-26.0923	-26.0923	-27.4806	-17.2908		-18.8713	9.02427	-19.5233	-24.3285	-12.0166	-12.1752	-14.2653	-36.5592	-39.7864	-41.3157	-41.4729	-41.7414	-42.5976	-22.2363	-42.7482	-22.1654	-41.681	-22.1248	-35.7341	-36.4544	-35.6482	-36.3515	-34.8361	-30.2537	-26.8811	-49.2688	-10.5256	-18.6558	-28.3255	-47.8374	-18.8103	-6.6986			-24.1269	-8.41672		-27.4887
-10.021	-39.1851	-28.5597	-51.7879	-28.8393	-51.9382	-26.0176	-26.0176	-27.1215	-17.1926		-18.8539	9.20368	-19.445	-24.3188	-12.0102	-12.1594	-14.1172	-36.5542	-39.7651	-41.3062	-41.466	-41.7333	-42.5791	-22.2243	-42.7255	-22.1312	-41.6464	-22.0997	-35.7309	-36.4432	-35.6388	-36.3451	-34.8236	-30.2489	-26.8663	-49.2352	-9.97513	-18.627	-28.3066	-25.7555	-18.7737	-6.6746			-24.0996	-8.40452		-27.4621
-9.04082	-39.1556	-28.5488	-51.7826	-28.8302	-51.934	-25.995	-25.995	-27.0854	-17.1783		-18.8344	9.23452	-19.4095	-24.3121	-12.0038	-12.1473	-14.0693	-36.5281	-39.7089	-41.2979	-41.4581	-41.7287	-42.5738	-22.205	-42.713	-22.0997	-41.6302	-22.0819	-35.7262	-36.4389	-35.6345	-36.3103	-34.8137	-30.24	-26.7887	-49.2052	-9.63113	-18.6175	-28.2917	-25.7201	-18.7562	-6.66365			-24.0519	-8.39713		-27.456
-9.03143	-39.1358	-28.5392	-51.7766	-28.8138	-51.9314	-25.9844	-25.9844	-27.0723	-17.156		-18.8113	9.26603	-19.2819	-13.9566	-11.9902	-12.1393	-13.7861	-36.4848	-39.6161	-41.2776	-41.4446	-41.7203	-42.5613	-22.1901	-42.6953	-22.0939	-41.6232	-22.0444	-35.7227	-36.4265	-35.6073	-36.2978	-34.7865	-30.2337	-26.6742	-49.2011	-9.38535	-18.6099	-28.2761	-25.6869	-18.7468	-6.6568			-24.0199	-8.3879		-27.4145
-8.9913	-39.1267	-28.5373	-51.7363	-28.8071	-51.9259	-25.9386	-25.9386	-27.0669	-17.0961		-18.7969	9.34955	-19.2701	-9.99883	-11.9824	-12.133	-13.7722	-36.4143	-39.6042	-41.2636	-41.4365	-41.7161	-42.5402	-22.1312	-42.6645	-22.0819	-41.6076	-22.0386	-35.7169	-36.4236	-35.5953	-36.2926	-34.7817	-30.2291	-26.5771	-49.1813	-9.03668	-18.6056	-28.0343	-25.6539	-18.7301	-6.65212			-23.8885	-8.37805		-27.4084
-8.9763	-39.1045	-28.5333	-51.7131	-28.7934	-51.9144	-25.9241	-25.9241	-27.0541	-17.0826		-18.0395	9.39217	-19.2554	-9.82432	-11.9666	-12.1244	-13.7559	-36.3897	-39.579	-41.2456	-41.4305	-41.7046	-42.5333	-22.0819	-42.6494	-22.0287	-41.5963	-22.0286	-35.7092	-36.4174	-35.5903	-31.134	-34.7684	-30.2219	-26.379	-49.1713	-5.9444	-18.6014	-28.0142	-25.5992	-18.7193	-6.64867			-23.7993	-8.37503		-27.4011
-8.9694	-39.0983	-28.5292	-51.5796	-28.7834	-51.9095	-25.9065	-25.9065	-27.0434	-17.0724		-18.0324	9.87155	-19.2491	-8.7217	-11.9602	-12.1171	-13.7366	-36.3608	-39.5411	-41.2356	-41.4254	-41.69	-42.5254	-22.0444	-42.6341	-22.0177	-41.5877	-22.0124	-35.7034	-36.4143	-35.5714	-31.1141	-34.7522	-30.2179	-26.3224	-49.159	-5.90205	-18.5965	-27.4468	-25.5834	-18.6825	-6.64328			-23.7631	-8.37045		-27.3889
-8.95968	-39.0949	-28.5176	-51.5592	-28.7742	-51.9029	-25.8431	-25.8431	-27.0327	-17.0626		-18.025		-19.2328	-8.52652	-11.9525	-12.1104	-13.7174	-36.3375	-39.5188	-41.2275	-41.421	-41.6852	-42.5099	-22.0286	-42.6251	-22.0124	-41.565	-21.99	-35.6959	-36.4099	-35.5648	-31.0334	-34.7469	-30.2061	-26.0704	-49.1403	-5.88135	-18.5904	-27.42	-25.5239	-18.6705	-6.63863			-23.7466	-8.359		-27.3802
-8.937	-39.0711	-28.5115	-50.7199	-28.7706	-51.8946	-25.7438	-25.7439	-27.0245	-17.0499		-17.7719		-19.2258	-7.98195	-11.9459	-12.1001	-13.7005	-36.3306	-39.5001	-41.2185	-41.4129	-41.6819	-42.5022	-22.0176	-42.6028	-22.005	-41.5453	-21.9765	-35.6912	-36.4038	-35.4903	-31.0079	-34.7383	-30.1907	-26.0434	-49.1208	-5.87515	-18.5808	-27.3787	-25.5131	-18.6587	-6.63363			-23.6635	-8.35295		-27.3712
-8.87743	-39.0529	-28.5065	-50.6079	-28.7631	-51.8919	-25.6537	-25.6537	-27.0146	-17.0402		-17.7499		-19.2013	-6.65928	-11.9367	-12.0956	-13.6867	-36.3224	-39.4862	-41.2049	-41.4055	-41.6734	-42.489	-22.0124	-42.5976	-21.9928	-41.5219	-21.9708	-35.6785	-36.396	-35.4654	-30.9965	-34.7328	-30.1705	-25.9887	-49.082	-5.85565	-18.5781	-27.3706	-25.1319	-18.6414	-6.6257			-23.6413	-8.33005		-27.3662
-8.7984	-39.0452	-28.5002	-50.5913	-28.6151	-51.8836	-25.5942	-25.5942	-26.9895	-17.0188		-17.7266		-19.1898	-5.94778	-11.9308	-12.0879	-13.6688	-36.313	-39.4764	-41.1931	-41.3989	-41.6692	-42.4824	-22.005	-42.5792	-21.9824	-41.5127	-21.9624	-35.6694	-36.3905	-35.4404	-30.9627	-34.7028	-30.1594	-25.9685	-49.0566	-5.84183	-18.5707	-27.3237	-25.0955	-18.626	-6.6139			-23.6046	-8.28305		-27.357
-8.76255	-39.035	-28.4899	-50.5718	-28.5983	-51.8803	-25.5788	-25.5788	-26.9667	-17.005		-17.529		-19.1787	-5.76698	-11.923	-12.0769	-13.5763	-36.2926	-39.4684	-41.1487	-41.391	-41.6619	-42.472	-21.9928	-42.5738	-21.9708	-41.4982	-21.9565	-35.6604	-36.3799	-35.4349	-30.8847	-34.6981	-30.1526	-25.8933	-49.0487	-5.82737	-18.5631	-27.3098	-25.0214	-18.5986	-6.60802			-23.5685	-8.2705		-27.3499
-7.90883	-39.007	-28.4835	-50.5609	-28.5852	-51.8718	-25.5581	-25.5581	-26.9268	-16.9951		-17.3958		-19.1722	-5.65468	-11.9184	-12.0706	-13.5681	-36.2829	-39.4594	-41.1088	-41.3699	-41.6532	-42.458	-21.99	-42.5613	-21.966	-41.4835	-21.9508	-35.6527	-36.3715	-35.4247	-30.8774	-34.6833	-30.1419	-25.8273	-48.9338	-5.82035	-18.4802	-27.2765	-25.0081	-18.5646	-6.6048			-23.3797	-8.2275		-27.3341
-7.24942	-38.9997	-28.4767	-50.5564	-28.5772	-51.8664	-25.531	-25.531	-26.9042	-16.9866		-17.377		-19.1617	-5.5317	-11.9091	-12.0643	-13.5406	-36.2743	-39.4512	-41.1026	-41.3598	-41.646	-42.4425	-21.9823	-42.5558	-21.9625	-41.4754	-21.9407	-35.6482	-36.3514	-35.4185	-30.8686	-34.6768	-30.1184	-25.7904	-48.9074	-5.75528	-18.472	-27.2619	-24.9975	-18.5427	-6.59277			-23.3158	-8.18502		-27.3269
-7.1958	-38.9931	-28.4696	-50.535	-28.5696	-51.8556	-25.5002	-25.5002	-26.8183	-16.9721		-17.2909		-19.1557	-5.46555	-11.8992	-12.0588	-13.5257	-36.2632	-39.4448	-41.0944	-41.3345	-41.6411	-42.434	-21.9765	-42.5402	-21.9565	-41.4407	-21.9376	-35.6387	-36.345	-35.4123	-30.8621	-34.667	-30.1032	-25.7576	-48.8964	-5.74057	-18.4669	-27.2525	-24.9549	-18.5151	-6.5902			-23.2709	-8.1766		-27.3211
-6.65998	-38.9826	-28.4609	-50.5236	-28.5623	-51.8522	-25.4608	-25.454	-26.795	-16.9648		-17.266		-19.1489	-5.40035	-11.892	-12.0521	-13.5006	-36.2511	-39.4349	-41.0889	-41.3158	-41.6283	-42.4197	-21.9708	-42.5334	-21.9464	-41.4192	-21.9321	-35.6345	-36.3102	-35.4065	-30.8509	-34.5529	-30.0937	-25.7061	-48.8135	-5.73625	-18.3324	-27.242	-24.9432	-18.4907	-6.58272			-23.2231	-8.17437		-27.3115
-6.65043	-38.9662	-28.4364	-50.5205	-28.5597	-51.8466	-25.454	-25.4368	-26.7857	-16.9505		-17.2456		-19.109	-5.26882	-11.8832	-12.0439	-13.4808	-36.2351	-39.4254	-41.0804	-41.3062	-41.618	-42.4115	-21.9624	-42.5254	-21.9408	-41.4004	-21.8995	-35.6258	-36.2925	-35.4014	-30.8433	-34.5227	-30.0791	-25.6557	-48.7245	-5.72997	-18.3023	-27.0299	-24.9264	-18.4745	-6.57545			-23.2085	-8.1619		-27.2967
-6.08798	-38.9559	-28.4203	-50.5082	-28.5515	-51.8287	-25.4368	-25.4204	-26.778	-16.9423		-17.2189		-19.08	-5.22562	-11.8628	-12.0374	-13.4554	-36.2249	-39.4138	-41.0773	-41.298	-41.6088	-41.961	-21.9565	-42.5099	-21.9376	-41.3846	-21.8769	-35.6072	-31.1339	-35.3844	-30.8354	-34.5161	-30.0645	-25.5204	-48.7055	-5.71328	-18.2908	-26.9195	-24.8949	-18.136	-6.56813			-23.1587	-8.14857		-27.2902
-5.98832	-38.9446	-27.9056	-50.5037	-28.5487	-51.804	-25.4204	-25.4075	-26.7678	-16.9272		-17.1927		-19.068	-5.10947	-10.3379	-12.0328	-13.4139	-36.2163	-39.4076	-41.0716	-41.2854	-41.6026	-41.944	-21.9507	-42.489	-21.9322	-41.2564	-21.8728	-35.5953	-31.114	-35.3738	-30.8307	-34.4993	-30.0511	-25.4962	-48.6975	-5.67523	-18.2792	-26.9068	-24.8854	-17.968	-6.56155			-23.1103	-8.13617		-27.2835
-5.95047	-38.931	-27.8786	-50.4886	-28.5392	-51.7879	-25.4075	-25.3961	-26.7523	-16.9171		-17.1783		-19.0565	-4.94947	-10.1235	-12.0264	-12.5581	-36.2052	-39.3972	-41.0649	-41.2777	-41.5866	-41.9347	-21.9463	-42.4824	-21.9098	-41.1102	-21.8634	-35.5902	-31.0334	-35.3693	-30.8117	-34.4785	-30.0397	-25.4737	-48.6738	-5.63432	-18.2538	-26.8811	-24.8753	-17.8737	-6.5463			-23.0859	-8.13165		-27.2637
-5.93527	-38.9135	-27.8522	-50.4841	-28.5373	-51.7826	-25.396	-25.3852	-26.7348	-16.9113		-17.156		-19.0398	-4.7338	-10.1005	-12.0234	-12.5251	-36.1892	-39.3832	-41.0588	-41.2732	-41.5739	-41.9278	-21.9407	-42.472	-21.8957	-40.8313	-21.8493	-35.5713	-31.0079	-35.3625	-30.8013	-34.469	-30.0298	-25.4517	-25.7555	-5.6229	-18.2057	-26.8348	-24.8653	-17.8183	-6.53855			-23.0561	-8.1198		-27.2577
-5.87172	-38.8907	-27.837	-50.4791	-28.5332	-51.7765	-25.3851	-25.3758	-26.7193	-16.905		-17.1303		-19.0341	-4.67305	-10.0861	-12.0166	-12.4808	-36.1733	-39.3766	-41.0494	-41.2637	-41.5572	-41.9222	-21.9376	-42.4581	-21.887	-40.7759	-20.6102	-35.5648	-30.9965	-35.3546	-30.7926	-34.4642	-30.0002	-25.4058	-25.7477	-5.61623	-18.1619	-26.7887	-24.857	-17.7711	-6.53693			-23.0452	-8.09597		-27.2456
-5.63605	-38.8838	-27.8048	-50.4729	-28.5292	-51.7552	-25.3758	-25.355	-26.7066	-16.8948		-17.0961		-19.0205	-4.44207	-9.94973	-12.0102	-12.4618	-36.1647	-39.3639	-41.0397	-41.2524	-41.5465	-41.9112	-21.9321	-42.4425	-21.8769	-40.6795	-20.5187	-35.5027	-30.9627	-35.346	-30.787	-34.4489	-29.9966	-25.3856	-25.7201	-5.59143	-18.155	-26.6742	-24.8483	-17.7275	-6.52765			-22.9936	-8.08638		-27.2315
-5.5498	-38.8692	-27.7683	-50.4674	-28.5175	-51.7363	-25.3549	-25.3374	-26.2111	-16.8874		-17.0827		-19.0144	-4.3525	-9.89237	-12.0038	-12.4369	-36.1605	-39.3529	-41.0322	-41.2456	-41.5381	-41.8884	-21.917	-42.4341	-21.8634	-40.631	-20.5054	-35.4903	-30.8846	-35.3334	-30.7735	-34.442	-29.9754	-25.2573	-25.6868	-5.58427	-18.1388	-26.5771	-24.8395	-17.7037	-6.51995			-22.9752	-8.07992		-27.224
-5.34152	-38.852	-27.7183	-50.4621	-28.5115	-51.7131	-25.3374	-25.3226	-26.1687	-16.874		-17.0725		-19.0044	-4.13358	-9.87925	-12	-12.4172	-36.1512	-39.3456	-41.0219	-41.2356	-41.5242	-41.8695	-21.9098	-42.4198	-21.8493	-40.6134	-20.4914	-35.4654	-30.8686	-35.3203	-30.7659	-34.4371	-29.9657	-25.2335	-25.6538	-5.57982	-18.1071	-26.4671	-24.8203	-17.6803	-6.5158			-22.9384	-8.07157		-27.2142
-5.29587	-38.8438	-27.7068	-50.4607	-28.5065	-51.5796	-25.3226	-25.3152	-26.1554	-16.8489		-17.0499		-18.9991	-4.11415	-9.86547	-11.9824	-12.3995	-36.1365	-39.3403	-41.0113	-41.2276	-41.5087	-41.8608	-21.9039	-42.4116	-20.6102	-40.5822	-20.48	-35.4462	-30.862	-35.3043	-30.7578	-34.4274	-29.9607	-25.215	-25.5833	-5.56468	-18.0846	-26.379	-24.8082	-17.6418	-6.50605			-22.9045	-8.06483		-27.1962
-5.2374	-38.8217	-27.6956	-50.4554	-28.5002	-51.5592	-25.3151	-25.2845	-26.1405	-16.8417		-17.0402		-18.9928	-3.98517	-9.8312	-11.9761	-12.357	-36.1311	-39.3319	-40.989	-41.2186	-41.5051	-41.8314	-21.8994	-42.2712	-20.5187	-40.4955	-20.4716	-35.4404	-30.8508	-35.2862	-30.7506	-34.4098	-29.9526	-25.1923	-25.5239	-5.55467	-17.9584	-26.3225	-24.7733	-17.6024	-6.4949			-22.884	-8.0608		-27.1661
-5.2239	-38.8017	-27.688	-50.4506	-28.4899	-50.7199	-25.2844	-25.2614	-26.1197	-16.8324		-17.005		-18.9841	-3.61223	-9.80325	-11.9602	-12.2032	-36.1044	-39.3158	-40.9849	-41.205	-41.4961	-41.8213	-21.8957	-41.9611	-20.5054	-39.0814	-20.4609	-35.4348	-30.8433	-35.2681	-30.7263	-34.3979	-29.9386	-25.1647	-25.513	-5.5438	-17.9498	-26.0704	-24.7314	-17.5835	-6.49035			-22.8445	-8.05092		-27.144
-5.20285	-38.7857	-27.6752	-50.4299	-28.4834	-50.6079	-25.2613	-25.2464	-26.1007	-16.8185		-16.9951		-18.9731	-3.48678	-9.78533	-11.9526	-12.1752	-36.0872	-39.267	-40.9791	-41.1932	-41.492	-41.8064	-21.8869	-41.9278	-20.4915	-39.0572	-20.4557	-35.4246	-30.8353	-35.2571	-30.7064	-34.3786	-29.9323	-25.0825	-25.1319	-5.53252	-17.9346	-26.0435	-24.7158	-17.5277	-6.4797			-22.7983	-8.04187		-27.0923
-5.13307	-38.7684	-27.6622	-50.4244	-28.4767	-50.5913	-25.2463	-25.2342	-26.0923	-16.8116		-16.9866		-18.9632	-3.33095	-9.7601	-11.9459	-12.1593	-35.6474	-39.2357	-40.9733	-41.1487	-41.4818	-41.7943	-21.8769	-41.9222	-20.48	-39.0443	-11.9541	-35.4184	-30.8306	-35.238	-30.688	-34.3747	-29.9282	-25.0404	-25.0505	-5.50708	-17.9213	-26.0185	-24.6916	-17.4935	-6.4552			-22.7631	-8.02792		-27.0505
-5.0993	-38.7592	-27.6587	-50.4155	-28.4696	-50.5718	-25.2341	-25.2285	-26.0176	-16.8058		-16.9722		-18.952	-3.311	-9.75168	-11.9367	-12.1472	-35.632	-38.5198	-40.9656	-41.1088	-41.4728	-41.7841	-21.8728	-41.9113	-20.4716	-39.0324	-11.8548	-35.4123	-30.8198	-35.2289	-30.6611	-34.3664	-29.9206	-24.9672	-25.0214	-5.49868	-17.8965	-25.9685	-24.6689	-17.4365	-6.44095			-22.7289	-8.02187		-26.8615
-3.17157	-38.7343	-27.6347	-50.4072	-28.4609	-50.5609	-25.2284	-25.2165	-25.995	-16.7913		-16.9649		-18.9393	8.29187	-9.72735	-11.9309	-12.1393	-35.5707	-38.4978	-40.9596	-41.1026	-41.466	-41.7604	-21.8633	-41.8885	-20.4557	-39.0252	-11.8048	-35.4064	-30.8117	-35.2239	-30.6509	-34.3552	-29.9107	-24.9183	-25.0081	-5.47203	-17.8622	-25.8273	-24.6421	-17.4266	-6.4316			-22.7087	-8.0175		-26.8108
-2.87025	-38.682	-27.6279	-50.386	-28.4363	-50.5564	-25.2164	-25.2081	-25.9844	-16.7853		-16.9505		-18.9351	8.63578	-9.6066	-11.9231	-12.1329	-35.5453	-37.9931	-40.9546	-41.0945	-41.4581	-41.7434	-21.8493	-41.8608	-20.4435	-39.0138	-11.7925	-35.4014	-30.8013	-35.213	-30.6405	-34.3517	-29.9061	-24.8869	-24.9975	-5.43888	-17.8463	-25.7576	-24.6257	-17.4051	-6.42938			-22.6943	-8.01215		-26.8034
-2.86013	-38.5515	-27.4808	-50.375	-28.4203	-50.535	-25.2081	-25.1969	-25.9386	-16.7797		-16.9423		-18.9148	8.68192	-9.5664	-11.9184	-12.1244	-35.4763	-37.9502	-40.9515	-41.089	-41.45	-41.7355	-20.5843	-41.8449	-12.0092	-39.001	-11.7886	-35.3916	-30.7991	-35.1715	-30.448	-34.3454	-29.9	-24.8139	-24.9814	-5.42492	-17.8051	-25.7061	-24.6122	-17.3743	-6.41843			-22.6802	-8.0049		-26.7827
-2.83447	-38.4312	-27.3805	-50.3313	-27.9056	-50.5236	-25.1968	-25.1762	-25.9241	-16.775		-16.9273		-18.9013	8.72007	-9.54995	-11.9091	-12.1171	-35.3118	-37.0251	-40.9472	-41.0805	-41.4445	-41.727	-20.5187	-41.8315	-11.9541	-38.9682	-11.7513	-35.3737	-30.7925	-35.0419	-30.3944	-34.3409	-29.8922	-24.7229	-24.9431	-5.39802	-17.7792	-25.6558	-24.5933	-17.3625	-6.4098			-22.6729	-8.00277		-26.763
-2.7644	-38.3264	-26.3517	-50.3049	-27.8786	-50.5204	-25.1761	-25.1636	-25.9065	-16.7636		-16.9172		-18.8862	8.79	-9.51347	-11.8993	-12.1104	-35.3015	-36.9885	-40.9394	-41.0774	-41.4365	-41.7139	-20.5053	-41.8214	-11.8549	-38.94	-11.7387	-35.3693	-30.7869	-34.9958	-30.3757	-34.33	-29.8856	-24.5221	-24.9264	-5.3839	-17.7666	-25.5204	-24.5419	-17.3538	-6.38218			-22.6592	-7.9907		-26.7483
-2.7363	-38.3087	-26.3391	-50.2944	-27.8522	-50.5081	-25.1461	-25.1461	-25.8431	-16.7584		-16.9114		-18.8713	8.8824	-9.5073	-11.8833	-12.1001	-35.2914	-36.9671	-40.9348	-41.0717	-41.4305	-41.6912	-20.4914	-41.8064	-11.8048	-38.908	-11.7279	-35.3624	-30.7774	-34.9862	-30.3717	-34.3253	-29.8798	-24.4932	-24.8949	-5.3506	-17.7562	-25.4962	-24.5225	-17.3252	-6.35302			-22.6205	-7.98482		-26.7393
-2.65615	-38.2972	-26.2726	-50.2825	-27.837	-50.5036	-25.1183	-25.1183	-25.7438	-16.745		-16.8949		-18.8538	8.9225	-9.4944	-11.8629	-12.0956	-35.2796	-36.9607	-40.9255	-41.0649	-41.4253	-41.6879	-20.48	-41.7944	-11.7925	-38.8961	-11.6883	-35.3545	-30.7735	-34.9656	-30.3542	-34.3201	-29.3496	-24.485	-24.8854	-5.33085	-17.7428	-25.4737	-24.5067	-17.3121	-6.33657			-22.6004	-7.9753		-26.7297
-2.64712	-38.2801	-26.2615	-50.2724	-27.8048	-50.4886	-25.0964	-25.1091	-25.6537	-16.7374		-16.8875		-18.8343	9.0243	-9.48818	-10.3841	-12.0879	-35.2679	-36.9546	-40.9194	-41.0589	-41.4209	-41.681	-20.4716	-41.7841	-11.7886	-38.8763	-11.6537	-35.3334	-30.7658	-34.9312	-30.3482	-34.3083	-28.5947	-24.4689	-24.8753	-5.32038	-17.6765	-25.4058	-24.4792	-17.2941	-6.32777			-22.5935	-7.96285		-26.7187
-2.6431	-38.1875	-26.2397	-50.2674	-27.7982	-50.4841	-25.0432	-25.0965	-25.5942	-16.7209		-16.874		-18.8113	9.20373	-9.4767	-10.338	-12.0768	-35.2253	-36.9473	-40.9152	-41.0495	-41.4129	-41.6586	-20.4609	-41.7604	-11.7513	-38.4779	-11.4771	-35.3266	-30.7578	-34.915	-30.3428	-34.2995	-28.5887	-24.4626	-24.8653	-5.30828	-17.6655	-25.3856	-24.4653	-17.2595	-6.32132			-22.579	-7.94605		-26.7067
-2.63377	-38.1788	-26.2331	-50.2574	-27.7682	-50.4791	-24.798	-25.0433	-25.5788	-16.6931		-16.8635		-18.7968	9.23457	-9.4714	-10.3248	-12.0705	-35.2143	-36.9363	-40.9089	-41.0397	-41.4055	-41.6464	-20.4434	-41.7435	-11.7387	-38.4314	-11.4618	-35.3203	-30.7506	-34.8545	-30.3255	-34.28	-28.5788	-24.4537	-24.8482	-5.278	-17.6255	-25.3685	-24.4276	-17.2248	-6.31707			-22.5551	-7.93347		-26.6997
-2.62635	-38.1724	-26.2293	-50.2535	-27.7183	-50.4729	-24.764	-24.798	-25.5581	-16.6821		-16.8583		-18.0499	9.26605	-9.46518	-10.1587	-12.0642	-35.1501	-36.927	-40.9021	-41.0322	-41.3989	-41.6302	-12.0092	-41.7356	-11.7279	-38.373	-11.064	-35.3106	-30.7263	-34.8361	-30.3209	-34.2524	-28.5452	-24.4356	-24.8395	-5.26642	-17.6112	-25.2982	-24.4073	-17.1795	-6.31058			-22.5449	-7.91897		-26.6964
-2.59795	-38.1686	-26.2218	-50.2448	-27.7068	-50.4674	-24.7498	-24.7641	-25.531	-16.6557		-16.849		-18.0395	9.3496	-9.45402	-10.1235	-12.0521	-35.1417	-36.9162	-40.8954	-41.022	-41.3909	-41.6232	-11.9541	-41.727	-11.6884	-38.3458	-11.0396	-35.3043	-30.7064	-34.8137	-30.3167	-34.245	-28.534	-24.4244	-24.8202	-5.13307	-17.5872	-25.2335	-24.3926	-17.173	-6.30475			-22.5374	-7.90738		-26.6833
-2.59307	-38.1593	-26.2186	-50.2323	-27.6956	-50.4621	-24.7303	-24.7498	-25.5002	-16.645		-16.8418		-18.0323	9.3922	-9.4454	-10.1005	-12.0439	-35.1309	-36.9069	-40.8805	-41.0113	-41.3699	-41.6075	-11.8548	-41.714	-11.6775	-38.3011	-11.0298	-35.2982	-30.688	-34.7961	-30.2915	-34.238	-28.5195	-24.4075	-24.7906	-5.11145	-17.5704	-25.215	-24.3788	-17.1601	-6.28887			-22.5274	-7.89398		-26.6775
-2.5817	-38.1478	-26.2065	-50.215	-27.688	-50.4607	-24.7086	-24.7303	-25.4609	-16.6377		-16.8186		-18.025	9.87157	-9.4434	-10.0862	-12.0374	-35.1259	-36.8941	-40.8691	-40.9999	-41.3598	-41.5963	-11.8048	-41.7089	-11.4771	-37.9637	-10.2256	-35.2862	-30.6772	-34.7865	-30.2885	-34.2317	-28.5036	-24.3959	-24.7733	-4.82495	-17.5639	-25.1647	-24.3707	-17.1495	-6.2742			-22.5029	-7.889		-26.6711
-2.57365	-38.1285	-26.2028	-50.2023	-27.6752	-50.4553	-24.7034	-24.7086	-25.454	-16.6259		-16.8117		-17.7719		-9.4301	-10.0001	-12.0327	-35.1133	-36.8861	-40.8597	-40.989	-41.3344	-41.5876	-11.7925	-41.6912	-11.4619	-37.7443	-10.1509	-35.268	-30.661	-34.7818	-30.2834	-34.2264	-28.5	-23.6526	-24.7469	-4.7344	-17.545	-25.0825	-24.3551	-17.138	-6.262			-22.4983	-7.8846		-26.6645
-2.55845	-38.0751	-26.1977	-50.1989	-27.6621	-50.4505	-24.6896	-24.7034	-25.4368	-16.6179		-16.8058		-17.7499		-9.417	-9.94975	-12.0264	-35.105	-36.8796	-40.8163	-40.9849	-41.3158	-41.5753	-11.7886	-41.6879	-11.0641	-37.7022	-10.1211	-35.2571	-30.6509	-34.7684	-30.2781	-34.1986	-28.4943	-23.4545	-24.7158	-4.70083	-17.5284	-24.9672	-24.3244	-17.1309	-6.25558			-22.4829	-7.87857		-26.6538
-2.54865	-38.05	-26.1866	-50.1905	-27.6587	-50.443	-24.6736	-24.6897	-25.4204	-16.6077		-16.8002		-17.7266		-9.4071	-9.89242	-12.0234	-35.0994	-36.8708	-40.7549	-40.9791	-41.3062	-41.565	-11.7386	-41.681	-11.0396	-37.6883	-9.96487	-35.2454	-30.6405	-34.7522	-30.2694	-34.1873	-28.4892	-23.2734	-24.6916	-4.61632	-17.5146	-24.9183	-24.2832	-17.1195	-6.24125			-22.4525	-7.86695		-26.6482
-2.54545	-38.0051	-26.1705	-50.1862	-27.6279	-50.4401	-24.6591	-24.6737	-25.4075	-16.595		-16.7913		-17.529		-9.3858	-9.86552	-12.0166	-35.0929	-36.8649	-40.5065	-40.9734	-41.2979	-41.5502	-11.6883	-41.6465	-10.2256	-37.6628	-9.59783	-35.2379	-30.3756	-34.7469	-30.2657	-34.1666	-28.481	-22.7756	-24.6689	-4.54745	-17.5077	-24.8869	-24.2307	-17.1024	-6.23705			-22.4435	-7.86155		-26.6409
-2.53377	-37.6313	-26.164	-50.1831	-27.4807	-50.4299	-24.6282	-24.6591	-25.3961	-16.5835		-16.7854		-17.3958		-9.37875	-9.8408	-12.0102	-35.0853	-36.8529	-40.4981	-40.9656	-41.2854	-41.5453	-11.6775	-41.6233	-10.1211	-37.6534	-9.54307	-35.2238	-30.3717	-34.7383	-30.26	-34.1636	-28.47	-22.3775	-24.6421	-4.51005	-17.5032	-24.8139	-24.2199	-17.0923	-6.23278			-22.437	-7.84625		-26.6254
-2.53017	-37.2389	-26.1568	-50.1766	-27.3805	-50.4243	-24.6144	-24.6282	-25.3852	-16.5762		-16.7798		-17.377		-9.36538	-9.83125	-12.0038	-35.0668	-36.8438	-40.4783	-40.9596	-41.2777	-41.5324	-11.6537	-41.6076	-9.59785	-35.1166	-9.53105	-35.213	-30.3541	-34.7246	-30.2537	-34.1276	-28.4592	-22.2695	-24.6257	-4.47035	-17.4979	-24.7545	-24.2075	-17.0778	-6.22305			-22.4282	-7.84012		-26.6132
-2.5226	-37.0585	-26.1424	-50.1729	-26.3517	-50.4155	-24.597	-24.6145	-25.3758	-16.5617		-16.7751		-17.3493		-9.35848	-9.78535	-11.9999	-35.0329	-36.8304	-40.4737	-40.9547	-41.2732	-41.5218	-11.4771	-41.5964	-9.56617	-35.1015	-9.51415	-35.2067	-30.3482	-34.7152	-30.249	-34.1212	-28.4163	-22.1623	-24.574	-4.40935	-17.4955	-24.7229	-24.1929	-17.053	-6.21795			-22.4221	-7.83558		-26.1417
-2.49918	-36.8877	-25.6351	-50.1643	-26.339	-50.4072	-24.5726	-24.597	-25.3549	-16.5545		-16.7636		-17.33		-9.3476	-9.77182	-11.9902	-35.0216	-36.8119	-40.4455	-40.9515	-41.2636	-41.5126	-11.4618	-41.5877	-9.55668	-35.0901	-9.50047	-35.1964	-30.3428	-34.6981	-30.2401	-34.1118	-28.3979	-22.013	-24.5646	-4.31712	-17.4899	-24.5221	-24.1805	-17.0169	-6.21223			-22.4161	-7.83045		-26.1315
-2.46985	-36.8516	-25.622	-50.1587	-26.2726	-50.386	-24.5601	-24.5727	-25.3374	-16.5417		-16.7585		-17.2908		-9.3437	-9.76015	-11.9824	-35.0145	-36.793	-40.4204	-40.9472	-41.2523	-41.4981	-11.0528	-41.5753	-9.54312	-35.0403	-9.49195	-35.1715	-30.329	-34.6928	-30.2291	-34.0856	-28.3884	-21.9661	-24.5418	-4.25828	-17.4862	-24.4932	-24.168	-16.9934	-6.2075			-22.4077	-7.82787		-26.0944
-2.4338	-36.791	-25.6069	-50.1424	-26.2615	-50.375	-24.5481	-24.5601	-25.3226	-16.5336		-16.7511		-17.266		-9.33563	-9.7517	-11.9761	-34.9962	-36.7794	-40.1301	-40.9395	-41.2456	-41.4835	-11.0396	-41.565	-9.53107	-35.0189	-9.45097	-35.0419	-30.3255	-34.6833	-30.2219	-34.0724	-28.3814	-21.9006	-24.5224	-4.20563	-17.4799	-24.469	-24.1613	-16.9768	-6.19792			-22.3999	-7.82375		-26.0572
-2.41352	-36.7686	-25.6014	-50.1361	-26.2397	-50.3312	-24.5363	-24.5481	-25.3152	-16.3242		-16.7451		-17.2456		-9.32692	-9.7274	-11.9666	-34.9783	-36.7587	-40.1023	-40.9349	-41.2356	-41.4192	-11.0298	-41.5503	-9.51417	-35.0084	-9.4349	-34.9958	-30.3209	-34.5529	-30.2179	-34.069	-28.3784	-21.8225	-24.5067	-3.02433	-17.466	-24.4626	-24.1556	-16.9666	-6.1891			-22.3972	-7.8099		-25.3382
-2.39898	-36.739	-25.5843	-50.1331	-26.2331	-50.3048	-24.5222	-24.5363	-25.3056	-16.314		-16.7374		-17.2189		-9.31868	-9.60665	-11.9602	-34.9693	-36.7524	-40.092	-40.9255	-41.2275	-41.4003	-10.2256	-41.5453	-9.5005	-34.9879	-9.39268	-34.9862	-30.3109	-34.5227	-30.2132	-34.0564	-28.3595	-21.6889	-24.4792	-2.974	-17.4623	-24.4537	-24.1435	-16.9389	-6.1708			-22.3815	-7.80077		-25.3224
-2.38817	-36.7157	-25.5406	-50.1261	-26.2292	-50.2944	-24.5095	-24.5294	-25.2845	-16.3017		-16.7209		-17.1783		-9.31087	-9.56645	-11.9525	-34.959	-36.7469	-40.0752	-40.9194	-41.2186	-41.3846	-10.1509	-41.5324	-9.49198	-34.9739	-9.35763	-34.9656	-30.3049	-34.5162	-30.2061	-34.0438	-28.3498	-21.4193	-24.3926	-2.95155	-17.4503	-24.4356	-24.1328	-16.9079	-6.1664			-22.3716	-7.76553		-25.3136
-2.36992	-36.7101	-25.493	-50.1172	-26.2218	-50.2888	-24.498	-24.5223	-25.2614	-16.2413		-16.6931		-17.156		-9.30175	-9.54997	-11.9459	-34.9188	-36.7405	-40.0545	-40.9153	-41.205	-41.348	-10.1211	-41.5127	-9.43492	-34.9445	-9.34195	-34.915	-30.2993	-34.4993	-30.2027	-33.852	-28.3161	-20.9845	-24.3788	-2.84707	-17.3941	-24.4075	-24.1223	-16.8911	-6.16333			-22.3637	-7.76067		-25.2981
-2.35303	-36.6971	-25.4065	-50.1138	-26.2186	-50.2824	-24.4901	-24.5096	-25.2464	-16.1978		-16.6822		-17.1303		-9.2941	-9.51352	-11.9367	-34.9072	-36.7331	-40.0389	-40.9089	-41.1931	-41.2564	-9.96485	-41.4982	-9.3927	-34.9201	-9.33335	-34.8545	-30.2969	-34.469	-30.1907	-33.8433	-28.306	-20.7647	-24.3707	-2.78245	-17.3705	-24.3959	-24.1121	-16.8781	-6.15757			-22.3543	-7.75685		-25.2887
-2.33605	-36.6927	-25.3481	-50.1023	-26.2065	-50.2724	-24.4761	-24.498	-25.2341	-16.1669		-16.6653		-17.0961		-9.28482	-9.50735	-11.9309	-34.875	-36.7282	-40.02	-40.9021	-41.1487	-41.1101	-9.59783	-41.4836	-9.3739	-34.9094	-9.31242	-34.8361	-30.2915	-34.4643	-30.1806	-33.8373	-28.2998	-20.4403	-24.3551	-1.17718	-17.3611	-24.3818	-24.095	-16.8638	-6.15035			-22.3466	-7.75127		-25.2703
-2.32622	-36.6818	-25.1577	-50.0983	-26.2027	-50.2674	-24.4638	-24.4901	-25.2284	-16.1633		-16.645		-17.0826		-9.28155	-9.49445	-11.923	-34.8592	-36.7201	-40.0087	-40.8954	-41.1088	-40.8584	-9.56612	-41.4754	-9.35765	-34.8674	-9.3033	-34.8236	-30.2884	-34.4602	-30.1705	-33.831	-28.2942	-20.0343	-24.3243	-0.958275	-17.3551	-24.3491	-24.044	-16.8487	-6.13735			-22.328	-7.7454		-25.2617
-2.3122	-36.665	-25.1497	-50.0907	-26.1977	-50.2574	-24.4593	-24.4761	-25.2164	-16.1568		-16.6378		-17.0725		-9.2716	-9.47675	-11.9184	-34.8389	-36.7159	-39.9952	-40.8805	-41.1026	-40.8313	-9.55663	-41.4407	-9.31245	-34.8317	-9.28443	-34.8137	-30.2834	-34.4536	-30.1594	-33.8146	-28.2884	-20.017	-24.2831	-0.897825	-17.3414	-23.6527	-23.8946	-16.828	-6.12533			-22.3178	-7.74308		-25.2512
-2.28682	-36.632	-25.1438	-50.0841	-26.1813	-50.2535	-24.4498	-24.4639	-25.2081	-16.1333		-16.626		-17.0626		-9.26525	-9.47145	-11.9091	-34.7898	-36.7101	-39.9646	-40.8692	-41.0945	-40.6795	-9.54307	-41.4192	-9.2909	-34.8257	-9.28223	-34.7961	-30.2781	-34.4489	-30.1526	-33.802	-28.2812	-19.8128	-24.2578	-0.734375	-17.3358	-23.4545	-23.8828	-16.8025	-6.11568			-22.3063	-7.73663		-25.2253
-1.65213	-36.6235	-25.1244	-50.0756	-26.1705	-50.2448	-24.4416	-24.4593	-25.1969	-16.1243		-16.618		-17.0499		-9.26013	-9.46523	-11.8992	-34.7677	-36.706	-39.8905	-40.8597	-41.089	-40.6609	-9.53102	-41.4004	-9.28445	-34.8047	-9.27112	-34.7817	-30.2694	-34.4371	-30.142	-33.7981	-28.2647	-19.4234	-24.2198	-0.66875	-17.3324	-23.2734	-23.8645	-16.781	-6.11057			-22.2986	-7.7308		-25.1876
-1.61255	-36.5874	-25.1178	-50.0656	-26.164	-50.2323	-24.4291	-24.4499	-25.1762	-16.1144		-16.6077		-17.0402		-9.24537	-9.45407	-11.8921	-34.7212	-36.6996	-39.855	-40.8519	-41.0805	-40.631	-9.51412	-41.3846	-9.27117	-34.7941	-9.2622	-34.7627	-30.2656	-34.4274	-30.1266	-33.7814	-28.2595	-19.2106	-24.2075	-0.525925	-17.3248	-22.7756	-23.8334	-16.7699	-6.0996			-22.2798	-7.72363		-25.1714
-1.21968	-36.5455	-25.1045	-50.0543	-26.1568	-50.2236	-24.4143	-24.4417	-25.1636	-16.0889		-16.5951		-17.0189		-9.23573	-9.44545	-11.8833	-34.7135	-36.6909	-39.8347	-40.8163	-41.0774	-40.6134	-9.50045	-41.3481	-9.25587	-34.7854	-9.25585	-34.7521	-30.2558	-34.4199	-30.1184	-33.7295	-28.2513	-18.8509	-24.1928	-0.357925	-17.3173	-22.2695	-23.8218	-16.7604	-6.09715			-22.2655	-7.7186		-25.1567
26.582	-36.5169	-25.0934	-50.0249	-26.1424	-50.215	-24.4027	-24.4292	-25.1461	-16.0826		-16.5835		-17.005		-9.2298	-9.44345	-11.8628	-34.7092	-36.6834	-39.806	-40.755	-41.0716	-40.4954	-9.49193	-41.2565	-9.24997	-34.7778	-9.24995	-34.7469	-30.2536	-34.4137	-30.1144	-33.6135	-28.2444	-18.3742	-24.168	0.0429	-17.3089	-22.1623	-23.7892	-16.7414	-6.08978			-22.2567	-7.70747		-25.1461
26.6335	-36.498	-25.0744	-50.0169	-25.6351	-50.2023	-24.3991	-24.4144	-25.1183	-16.0689		-16.5762		-16.9951		-9.2236	-9.43013	-10.3841	-34.7052	-36.6774	-37.2417	-40.5276	-41.0649	-40.4355	-9.43487	-41.1102	-9.22847	-34.7628	-9.2399	-34.7383	-30.2489	-34.3979	-30.0791	-33.593	-28.2393	-16.6083	-24.1613	0.324575	-17.3029	-22.0531	-23.7374	-16.7235	-6.08528			-22.2466	-7.70362		-25.1387
27.3895	-36.4855	-25.0677	-50.0102	-25.6219	-50.1988	-24.3801	-24.4027	-25.1091	-16.0552		-16.5618		-16.9866		-9.2175	-9.41705	-10.3379	-34.6919	-36.6734	-37.173	-40.5065	-41.0588	-40.3918	-9.39268	-40.8585	-9.2049	-34.7373	-9.22845	-34.7328	-30.2337	-34.3786	-30.0646	-33.5648	-28.2319	-16.5288	-24.1121	0.55505	-17.2978	-22.013	-23.7042	-16.7081	-6.0801			-22.236	-7.68562		-25.1241
27.4247	-36.4508	-25.0509	-50.0065	-25.6069	-50.1904	-24.3598	-24.3991	-25.0965	-16.0445		-16.5545		-16.9722		-9.20622	-9.40715	-10.3248	-34.685	-36.6604	-37.1507	-40.4982	-41.0494	-39.0855	-9.37385	-40.8313	-9.19895	-34.7252	-9.2229	-34.7246	-30.2291	-34.3747	-30.0511	-32.2948	-28.229	-16.2815	-23.8946	0.5742	-17.271	-21.9661	-23.6723	-16.6951	-6.06883			-21.9787	-7.6777		-25.1132
27.4446	-36.4417	-25.0451	-49.9882	-25.6014	-50.1862	-24.2578	-24.3801	-25.0432	-16.039		-16.5475		-16.9648		-9.1926	-9.38585	-10.1587	-34.6829	-36.6518	-36.7858	-40.4875	-41.0397	-39.0814	-9.3576	-40.7759	-9.19378	-34.718	-9.21545	-34.7151	-30.2179	-34.3664	-30.0298	-31.853	-28.2033	-16.1142	-23.8644	0.986025	-17.2618	-21.9007	-23.6522	-16.6516	-6.05813			-21.9646	-7.67323		-25.1044
27.4634	-36.4367	-25.0192	-49.9797	-25.5842	-50.1831	-24.2324	-24.3598	-24.798	-16.0261		-16.5418		-16.9505		-9.17945	-9.3585	-10.1235	-34.6761	-36.6414	-36.7451	-40.4783	-41.0322	-39.0572	-9.34195	-40.6795	-9.1891	-34.7131	-9.20487	-34.7086	-30.2132	-34.3633	-30.0229	-31.8124	-28.2002	-15.8371	-23.8334	1.16522	-17.2545	-21.8225	-23.6321	-16.6347	-5.95772			-21.9303	-7.6663		-25.0942
27.4738	-36.3653	-25.0119	-49.9726	-25.5406	-50.1765	-24.2095	-24.2579	-24.764	-16.017		-16.5336		-16.9423		-9.15715	-9.34765	-10.1005	-34.6689	-36.6317	-36.7314	-40.4571	-41.022	-39.0443	-9.33335	-40.6609	-9.1817	-34.6992	-9.19892	-34.7028	-30.2061	-34.3518	-30.0141	-31.7388	-28.1957	-15.6204	-23.8218	1.20027	-17.2284	-21.6889	-23.5881	-16.5819	-5.901			-21.9208	-7.662		-25.0767
27.4917	-36.2914	-25.0068	-49.9653	-25.493	-50.1729	-24.1431	-24.2324	-24.7498	-16.0119		-16.4792		-16.9272		-9.1492	-9.34372	-10.0861	-34.662	-36.6221	-36.7179	-40.4455	-41.0113	-39.0324	-9.31242	-40.6311	-9.17538	-34.6949	-9.18908	-34.6981	-30.2027	-34.341	-30.0039	-31.5409	-28.1906	-15.0856	-23.7042	1.22192	-17.212	-21.4193	-23.5598	-16.5593	-5.88253			-21.9064	-7.65428		-25.0686
27.5043	-36.2499	-25.0023	-49.9524	-25.4481	-50.1642	-24.108	-24.2096	-24.7303	-15.9946		-16.3242		-16.9172		-9.14125	-9.33568	-10.0001	-34.6523	-36.6076	-36.7089	-40.4205	-40.9998	-39.0138	-9.30327	-40.6134	-9.16675	-34.676	-9.18168	-34.6928	-30.1907	-34.3301	-30.0003	-31.4817	-28.1616	-14.7373	-23.6522	1.28977	-17.1609	-20.7647	-23.5045	-16.5071	-5.86597			-21.8901	-7.64942		-25.06
27.5286	-36.0487	-24.9954	-49.9417	-25.4065	-50.1537	-24.0927	-24.1953	-24.7086	-15.9898		-16.314		-16.9114		-9.13725	-9.32697	-9.94973	-34.6469	-36.5947	-36.6992	-40.1301	-40.989	-39.001	-9.29085	-40.5823	-9.164	-34.6623	-9.17535	-34.6833	-30.1806	-34.3253	-29.9887	-31.4195	-28.1549	-14.6934	-23.5597	1.33095	-17.1512	-20.0343	-23.4875	-16.4966	-5.8611			-21.8808	-7.64175		-25.0524
27.5495	-36.0117	-24.989	-49.9345	-25.348	-50.1424	-24.075	-24.1431	-24.7034	-15.9738		-16.3017		-16.905		-9.1215	-9.31873	-9.89237	-34.642	-36.5843	-36.6606	-40.1024	-40.9849	-38.9847	-9.28443	-40.4955	-9.15542	-34.6583	-9.16672	-34.6768	-30.1756	-34.3201	-29.9754	-29.6931	-28.1177	-13.7399	-23.5045	1.90005	-17.138	-20.017	-23.4176	-16.4815	-5.85677			-21.8741	-7.63363		-25.0467
27.5542	-36.0018	-24.9843	-49.9321	-25.1743	-50.136	-24.0439	-24.1081	-24.6897	-15.955		-16.2834		-16.8948		-9.11368	-9.3109	-9.86547	-34.629	-36.5749	-36.4579	-40.092	-40.9791	-38.9079	-9.28223	-40.3918	-9.15183	-34.6208	-9.16163	-34.6669	-30.1705	-34.3083	-29.9657	-29.6615	-27.9471	-13.7204	-23.4875	2.43443	-17.1188	-19.8128	-23.3897	-16.4462	-5.84328			-21.8644	-7.62935		-25.0405
27.5615	-35.9999	-24.9803	-49.9194	-25.1577	-50.133	-23.896	-24.0928	-24.6736	-15.9509		-16.2413		-16.8874		-9.11083	-9.3018	-9.84078	-34.6223	-36.5655	-36.4242	-40.0752	-40.9733	-38.885	-9.27112	-39.0855	-9.14837	-34.6108	-9.1554	-34.6509	-30.1594	-34.2995	-29.9526	-29.3908	-27.9374	-13.5253	-23.4176	2.6457	-17.1102	-19.4234	-23.3635	-16.4151	-5.83895			-21.857	-7.62015		-25.0284
27.7783	-35.9689	-24.9742	-49.9116	-25.1496	-50.126	-23.8309	-24.0751	-24.6591	-15.9486		-16.1978		-16.874		-9.10403	-9.29415	-9.8312	-34.6047	-36.5592	-36.4025	-40.0546	-40.9656	-38.8674	-9.25582	-39.0814	-9.1428	-34.5874	-9.1518	-34.5529	-30.1525	-34.2966	-29.9457	-29.354	-27.9309	-13.4271	-23.3897	2.68195	-17.0874	-19.2107	-23.3343	-16.3631	-5.83245			-21.8446	-7.61327		-25.0242
27.8703	-35.9385	-24.9697	-49.8997	-25.1244	-50.1171	-23.7984	-24.044	-24.6282	-15.9402		-16.1669		-16.8634		-9.09563	-9.28487	-9.80327	-34.596	-36.5543	-36.3865	-40.039	-40.9596	-38.4779	-9.24992	-39.0573	-9.13852	-34.5746	-9.14835	-34.5227	-30.1419	-34.2846	-29.9258	-29.3357	-27.9286	-13.284	-23.3635	2.721	-17.0812	-18.8509	-23.2965	-16.3341	-5.82827			-21.835	-7.60545		-25.0145
29.0653	-35.9241	-24.9602	-49.8872	-25.1178	-50.1138	-23.7643	-23.7985	-24.6144	-15.9361		-16.1633		-16.8583		-9.09303	-9.2816	-9.78533	-34.5793	-36.5373	-36.3713	-40.0201	-40.9547	-38.4314	-9.24795	-39.0444	-9.13125	-34.5643	-9.14278	-34.5161	-30.136	-34.2734	-29.9153	-29.2844	-27.9208	-13.2165	-23.2965	2.80613	-17.0567	-18.3743	-23.2035	-16.2992	-5.8209			-21.8183	-7.58535		-25.0108
[truncated: 1,709 more rows]
[truncated: 122 more columns]

## Sheet: Fig. 4d REM-wake
-59.9999	-59.9999	-59.9999	-58.2585	-57.2088	-58.2585	-59.1305	-59.1305	-59.1305	-59.939	-59.939	-59.939	-56.0455	-56.0456	-56.0455	-59.8068	-59.8068	-59.8068	-59.9447	-59.9447	-59.9447	-59.5278	-59.5279	-59.7471	-40.3126	-59.7892	-40.3126	-59.7537	-40.3126	-59.713	-59.007	-52.6923	-58.058	-54.8566	-49.5457	-58.4212	-55.2963	-48.959	-58.8096	-59.007	-59.6178	-58.957	-54.8567	-49.6643	-59.9519	-56.4161	-59.934	-59.8496	-59.007	-59.6178
[truncated: 4,519 more rows]
[truncated: 46 more columns]

[truncated: 2 more sheets: Fig. 4e left, Fig 4e right]
