# Supplementary material for: GABAergic neurons in the rostromedial tegmental nucleus are essential for rapid eye movement sleep suppression
Source: Nat Commun. 2022 Dec 7;13:7552. doi: 10.1038/s41467-022-35299-x (PMC9729601; doi:10.1038/s41467-022-35299-x)
Supplement: Supplementary file 4 — Source Data [file 41467_2022_35299_MOESM4_ESM.zip › Fig. S10.xlsx]

## Sheet: Fig. S10a, b
NREM active				NREM inactive				other
NREM	REM	Wake		NREM	REM	Wake		NREM	REM	Wake
21.175	41.5387	34.3568		0.929235	13.9724	13.912		3.78703	7.4181	11.0442
77.9207	99.7336	106.042		1.14902	15.5371	16.8243
26.4374	30.4952	47.3476		1.2115	16.3994	18.1683
29.158	30.2404	43.186		1.02317	6.13697	6.29474
26.7221	26.209	39.3108		6.67221	31.1898	29.8316
				7.01895	32.7206	31.9285

## Sheet: Fig. S10c
0.0838926	0.0963567	0.0853308	0.0623202	0.0685523	0.0589645	0.0709492	0.0488974	0.0349952	0.0589645	0.05465	0.0728667	0.0450623	0.0488974	0.0556088	0.0810163	0.0325983	0.00527325	0.0330777	0.0397891	0.0584851	0.0618408	0.0541707	0.0556088	0.0402685	0.0536913	0.021093	0.0675935	0.0316395	0.0153404	0.0383509	0.00479386	0.0436242	0.0488974	0.0196548	0.0388303	0.0139022	0.0378715	0.0071908	0	0.0258869	0.0517737	0.0182167	0.0172579	0.0172579	0.0167785	0.00575264	0.0196548	0.0191755	0.029722
0.129663	0.10603	0.103858	0.0978539	0.0675779	0.0724323	0.0835462	0.0668114	0.065023	0.0671947	0.0452223	0.0499489	0.06349	0.0687276	0.0546755	0.0647675	0.0491824	0.0647675	0.0628513	0.0591467	0.0457333	0.0493102	0.055953	0.0413899	0.0472662	0.0454778	0.0240164	0.0298927	0.0344916	0.0319366	0.0173735	0.0321921	0.0314257	0.0454778	0.0209504	0.0387072	0.00817578	0.0117527	0.0270823	0.0279765	0.0300204	0.00958099	0.0163516	0.0189065	0.0163516	0.0140521	0	0.0130301	0.00396014	0.0167348
0.0974688	0.0816018	0.0608236	0.0544012	0.04949	0.038912	0.0423121	0.0472233	0.037023	0.0351341	0.0430676	0.0392898	0.033623	0.0245561	0.0219116	0.0170004	0.0404231	0.0298451	0.0612014	0.0241783	0.0154892	0.00906687	0.0147337	0.0374008	0.0290895	0.031734	0.0268228	0.0290895	0.0245561	0.0207782	0.0249339	0.0249339	0.0192671	0.0151114	0	0.00717794	0.0124669	0.0143559	0.0083113	0.00680015	0.0302229	0.0256895	0.00528901	0.0219116	0.028334	0.0287117	0.0298451	0.0132225	0.0234227	0.0272006
0.0730388	0.0996393	0.0725879	0.0613165	0.0685302	0.0637962	0.0342651	0.0513977	0.0311091	0.0509468	0.0597385	0.0556808	0.0455365	0.0556808	0.0423805	0.041028	0.0396754	0.0464382	0.0385482	0.0356177	0.0383228	0.041028	0.034716	0.0408025	0.0468891	0.0324617	0.0441839	0.0234445	0.0509468	0.0162308	0.037872	0.0369702	0.034716	0.00766456	0.0408025	0.012624	0.03156	0.0178088	0.0232191	0	0.0144274	0.0178088	0.0187106	0.022092	0.00721371	0.0148783	0.00901713	0.0218665	0.0259243	0.00225428
0.0858741	0.088951	0.067972	0.0741259	0.085035	0.0735664	0.0724476	0.0537063	0.0562238	0.0408392	0.0411189	0.0369231	0.0299301	0.0509091	0.0246154	0.0579021	0.0271329	0.0411189	0.0341259	0.0346853	0.0184615	0.0265734	0.0358042	0.0411189	0.0123077	0.0374825	0.0318881	0.0220979	0.031049	0.0388811	0.0240559	0.0187413	0.0153846	0.0167832	0.0338462	0.0408392	0.0307692	0.038042	0.0262937	0.00363636	0.0296503	0.0100699	0.0131469	0.031049	0.00839161	0.00643357	0	0.00671329	0.00167832	0.0156643
0.115881	0.100867	0.100233	0.102982	0.062804	0.0792979	0.0699937	0.0672447	0.0619581	0.0484246	0.0723197	0.0539226	0.051808	0.0634384	0.0543455	0.0499048	0.0585748	0.0642842	0.0448298	0.0441954	0.0425037	0.0532882	0.0454642	0.0448298	0.0484246	0.0285473	0.0203003	0.0255868	0.0196659	0.035314	0.0315077	0.0279129	0.0232607	0.0355255	0.00444069	0	0.0232607	0.02749	0.0209347	0.0141679	0.0118418	0.0141679	0.0173398	0.0167054	0.0238951	0.0338338	0.0173398	0.00718968	0.00972722	0.0131106
0.0441459	0.0364683	0.0518234	0.0435061	0.0358285	0.0537428	0.0607806	0.056302	0.0211132	0.0243122	0.0294306	0.0511836	0.0319898	0.0441459	0.0409469	0.049904	0.0409469	0.0319898	0	0.0255918	0.028151	0.0383877	0.0230326	0.00575816	0.049904	0.0467051	0.0473448	0.0153551	0.0358285	0.0332694	0.0364683	0.0601408	0.0243122	0.0326296	0.0236724	0.0435061	0.0390275	0.049904	0.0351887	0.0556622	0.0326296	0.0415867	0.0505438	0.0479846	0.0441459	0.0377479	0.0102367	0.0255918	0.0191939	0.0326296
0.0215652	0.0605217	0.0229565	0.04	0.010087	0.0344348	0.026087	0.0187826	0.037913	0.0246957	0.0337391	0.0396522	0.048	0.0570435	0.026087	0.0250435	0.0250435	0.0365217	0.0441739	0.0393043	0.0469565	0.0306087	0.0615652	0.0187826	0.026087	0.0316522	0.00452174	0.0490435	0.0587826	0.0326957	0.0375652	0.0146087	0	0.0013913	0.0316522	0.0215652	0.0281739	0.0354783	0.0413913	0.032	0.0212174	0.024	0.0664348	0.0372174	0.0344348	0.042087	0.0253913	0.034087	0.0212174	0.0236522
0.0517435	0.0331834	0.0416198	0.0365579	0.0174353	0.0179978	0.0213723	0.0388076	0.0112486	0.0134983	0.0343082	0.0247469	0.023622	0.0449944	0.0410574	0.0281215	0.0427447	0.0528684	0.0461192	0.0179978	0.0264342	0.0399325	0.011811	0.0247469	0.0191226	0.0253093	0.0376828	0.052306	0.0348706	0.0151856	0.0309336	0.0573678	0.0410574	0.0281215	0.0421822	0.0613048	0.0343082	0.0253093	0.0534308	0.0359955	0.0421822	0.0314961	0.0258718	0.0433071	0	0.0179978	0.023622	0.0202475	0.015748	0.052306
0.0213716	0.0290271	0.0389155	0.0140351	0.0500797	0.0398724	0.01563	0.0341308	0.0478469	0.0251994	0.0232855	0.0322169	0.0354067	0.0277512	0.0207337	0.0232855	0.0223285	0.0373206	0.0200957	0.0283892	0.00382775	0.0172249	0.030941	0.0408293	0.0194577	0.0277512	0.0251994	0.0421053	0.0293461	0.0216906	0.0370016	0.0188198	0.0274322	0.0299841	0.0255183	0.0271132	0.0379585	0.0433812	0.0251994	0.00701754	0.0143541	0	0.0220096	0.00956938	0.0251994	0.0102073	0.0382775	0.0124402	0.0216906	0.0251994
0.0211995	0.0193876	0.0242798	0.0414024	0.0327958	0.0211089	0.0155825	0.0258199	0.0247327	0.0228302	0.0138612	0.0216525	0.0139518	0.0286284	0.0293531	0.0108715	0.0163073	0.0258199	0.0209277	0.029172	0.00217431	0.0113245	0.0193876	0.015039	0.0111433	0.015039	0.00779127	0.0247327	0.0128646	0.0126835	0.0300779	0.0255481	0	0.0102374	0.0221055	0.028719	0.00679471	0.00896902	0.0184816	0.00833484	0.0104186	0.00144954	0.0110527	0.00887842	0.0169415	0.0164885	0.00987498	0.0130458	0.0250951	0.01975
0.0442765	0.0610151	0.0653348	0.0464363	0.0615551	0.0458963	0.037797	0.0350972	0.0421166	0.0329374	0.0388769	0.037797	0.049676	0.0307775	0.049676	0.0286177	0.0280778	0.0318575	0.0194384	0.0426566	0.0286177	0.0269978	0.012419	0.0280778	0.0302376	0.0529158	0.0512959	0.0394168	0.0437365	0.0442765	0.0345572	0.0318575	0.0291577	0.024838	0.0421166	0	0.0404968	0.0367171	0.0491361	0.0340173	0.0356371	0.025378	0.0275378	0.0275378	0.0221382	0.037797	0.0259179	0.0318575	0.0183585	0.0183585
0.0451514	0.0189841	0.073884	0.0487429	0.0502822	0.0451514	0.0318112	0.0425859	0.0328374	0.0502822	0.0354028	0.0466906	0.0441252	0.0194972	0.0451514	0.0456644	0.0338635	0.0302719	0.049256	0.0564392	0.0451514	0.0133402	0.00872242	0.0507953	0.0277065	0.012314	0.0302719	0.00564392	0.0102617	0.0241149	0.00872242	0.0261673	0.0230888	0.0128271	0.0271934	0.0251411	0.0189841	0	0.00667009	0.00718317	0.00820934	0.00461775	0.0107748	0.0410467	0.0338635	0.0338635	0.0174448	0.0256542	0.0200103	0.0200103
0.0356315	0.0352098	0.0288847	0.0484925	0.0269871	0.0128611	0.0244571	0.0299389	0.0368965	0.0303605	0.0368965	0.0191862	0.0162345	0.0174995	0.0177103	0.0234029	0.0040059	0.0151803	0.0164453	0.0137044	0.0242463	0.00527093	0.0337339	0.0240354	0.0278305	0.0253004	0.0177103	0.0189753	0.0219271	0.0409024	0.0240354	0.0219271	0.0335231	0.019397	0.0227704	0.0156019	0.029728	0.00548176	0	0.0149694	0.00611427	0.0143369	0.00695762	0.0177103	0.0189753	0.0105419	0.0221379	0.0185537	0.0151803	0.0231921
0.189189	0.182432	0.182432	0.0743243	0.175676	0.108108	0.101351	0.0945946	0.0810811	0.0608108	0.0675676	0.114865	0.0743243	0.0743243	0.0878378	0.0337838	0.027027	0.0540541	0.0743243	0.0608108	0.027027	0.0405405	0.0135135	0.0405405	0.0472973	0.0135135	0.0540541	0.0472973	0.027027	0.0608108	0.0405405	0.027027	0.0202703	0.0135135	0.027027	0	0.0337838	0.027027	0.0675676	0.0405405	0.0540541	0.0540541	0.0202703	0.0540541	0.0405405	0.0337838	0.0405405	0.0405405	0.0337838	0.0337838
0.32659	0.274566	0.251445	0.182081	0.17341	0.16185	0.153179	0.15896	0.196532	0.150289	0.130058	0.16185	0.0924855	0.112717	0.109827	0.0722543	0.0809249	0.106936	0.0982659	0.0924855	0.0809249	0.0635838	0.0867052	0.0462428	0.0462428	0.0751445	0.066474	0.0491329	0.083815	0.0751445	0.0260116	0.0491329	0.0520231	0.0375723	0.0375723	0	0.0260116	0.0491329	0.0722543	0.0635838	0.083815	0.0722543	0.0491329	0.0549133	0.0404624	0.0231214	0.0462428	0.0260116	0.0260116	0.0260116
0.339181	0.30117	0.254386	0.190058	0.181287	0.166667	0.160819	0.166667	0.19883	0.157895	0.143275	0.157895	0.0994152	0.105263	0.119883	0.0643275	0.0818713	0.119883	0.0906433	0.102339	0.0730994	0.0730994	0.0877193	0.0555556	0.0438596	0.0730994	0.0760234	0.0497076	0.0818713	0.0672515	0.0292398	0.0497076	0.0526316	0.0321637	0.0380117	0	0.0263158	0.0497076	0.0730994	0.0584795	0.0877193	0.0672515	0.0497076	0.0497076	0.0409357	0.0116959	0.0438596	0.0233918	0.0263158	0.0321637
0.229839	0.205645	0.169355	0.129032	0.129032	0.112903	0.100806	0.0846774	0.108871	0.0806452	0.0967742	0.0725806	0.0685484	0.0685484	0.0645161	0.104839	0.0806452	0.0766129	0.0483871	0.0483871	0.0443548	0.0241935	0.0766129	0.0524194	0.0604839	0.0725806	0.0282258	0.016129	0.00403226	0.0362903	0.0201613	0.0403226	0	0.0483871	0.0282258	0.0362903	0.0403226	0.0604839	0.0725806	0.0806452	0.0846774	0.0685484	0.0604839	0.0604839	0.0443548	0.0403226	0.0564516	0.0564516	0.0403226	0.0362903
0.418561	0.378788	0.310606	0.219697	0.168561	0.147727	0.125	0.100379	0.130682	0.121212	0.117424	0.126894	0.119318	0.125	0.13447	0.149621	0.123106	0.0984848	0.0738636	0.0454545	0.0530303	0.0473485	0.030303	0.0568182	0.032197	0.0606061	0.0454545	0.0359848	0.032197	0.0132576	0.0378788	0.030303	0.0151515	0.0246212	0.0265152	0.0151515	0.0549242	0.0511364	0.0681818	0.0757576	0.0700758	0.0776515	0.0340909	0.0094697	0.00378788	0	0.00757576	0.0227273	0.0208333	0.0170455
0.463211	0.381271	0.302676	0.225753	0.16388	0.160535	0.132107	0.103679	0.132107	0.123746	0.115385	0.113712	0.125418	0.120401	0.137124	0.160535	0.123746	0.0936455	0.0852843	0.0501672	0.0602007	0.0618729	0.0551839	0.0752508	0.0451505	0.0518395	0.0351171	0.0234114	0.0267559	0.0083612	0.0334448	0.0250836	0.0167224	0.0234114	0.0317726	0.0133779	0.048495	0.0535117	0.0668896	0.0702341	0.0719064	0.0668896	0.0317726	0.00501672	0.00668896	0	0.00668896	0.0183946	0.0083612	0.00167224
0.355705	0.416107	0.288591	0.33557	0.288591	0.248322	0.228188	0.194631	0.147651	0.181208	0.174497	0.194631	0.14094	0.167785	0.120805	0.14094	0.107383	0.127517	0.114094	0.0872483	0.0738255	0.0738255	0.0469799	0.0604027	0.0469799	0.0604027	0.0604027	0.00671141	0.0536913	0.0536913	0.033557	0.0671141	0.0536913	0.0671141	0.0671141	0.0671141	0.0604027	0.0469799	0.0604027	0.0536913	0.00671141	0	0	0.0134228	0.00671141	0.00671141	0.00671141	0.0134228	0.0402685	0.0201342
0.326241	0.361702	0.269504	0.297872	0.269504	0.198582	0.219858	0.191489	0.148936	0.148936	0.170213	0.163121	0.148936	0.184397	0.12766	0.141844	0.120567	0.163121	0.148936	0.113475	0.106383	0.0992908	0.0567376	0.0638298	0.0496454	0.0638298	0.0567376	0.0141844	0.0425532	0.0496454	0.0496454	0.0638298	0.0638298	0.0638298	0.0780142	0.0638298	0.070922	0.0496454	0.0567376	0.0567376	0.0070922	0	0	0.0070922	0	0.0070922	0	0.0070922	0.0425532	0.0070922
0.322981	0.372671	0.26087	0.298137	0.273292	0.267081	0.236025	0.204969	0.149068	0.173913	0.167702	0.198758	0.149068	0.167702	0.111801	0.142857	0.10559	0.15528	0.149068	0.10559	0.0931677	0.0745342	0.0621118	0.0559006	0.068323	0.0621118	0.0559006	0.00621118	0.0434783	0.0434783	0.0496894	0.0496894	0.0496894	0.0372671	0.0559006	0.0434783	0.0621118	0.0372671	0.0372671	0.0559006	0.00621118	0	0.0124224	0.00621118	0.00621118	3.57719e-18	0.00621118	3.57719e-18	0.0434783	0.0186335
0.326402	0.328922	0.285444	0.243226	0.224323	0.21046	0.163201	0.15564	0.147448	0.124764	0.110271	0.0995589	0.0926276	0.124134	0.115312	0.0901071	0.0932577	0.0919975	0.0964083	0.0882168	0.101449	0.0850662	0.0856963	0.0604915	0.0611216	0.0712035	0.0510397	0.0573409	0.0497795	0.0333963	0.0409578	0.0283554	0.0308759	0.0428481	0.0516698	0.0239445	0.0485192	0.026465	0.0365469	0.047259	0.0459987	0.0296156	0.0371771	0.0302457	0.0270951	0.0245747	0.0270951	0.0195337	0.0226843	0
0.313305	0.324341	0.282036	0.253219	0.22992	0.211527	0.156959	0.164929	0.158185	0.131208	0.120785	0.112814	0.0925812	0.128755	0.11588	0.0925812	0.0993256	0.0944206	0.100552	0.0882894	0.091355	0.0790926	0.0870632	0.0564071	0.0686695	0.0803188	0.0625383	0.0582465	0.0570202	0.0361741	0.0349479	0.0429185	0.0386266	0.0392397	0.0496628	0.0220723	0.055794	0.025138	0.0288167	0.0410791	0.0380135	0.0318823	0.0367872	0.0171674	0.0349479	0.030656	0.0214592	0.025138	0.0208461	0
0.343165	0.355077	0.305162	0.266591	0.247306	0.229155	0.168463	0.173001	0.160522	0.132161	0.126489	0.119682	0.100964	0.127056	0.123086	0.0964265	0.11004	0.0952921	0.109472	0.0969938	0.097561	0.0856495	0.0901872	0.0601248	0.0652297	0.076574	0.0538854	0.0538854	0.0510493	0.0283607	0.0363018	0.0328985	0.0346001	0.0425411	0.0504821	0.028928	0.0533182	0.0300624	0.0402723	0.0470788	0.0431083	0.0300624	0.0380034	0.0215542	0.0283607	0.0306296	0.023823	0.0255247	0.0175837	0
0.33782	0.317631	0.189771	0.160162	0.103634	0.0888291	0.0861373	0.0538358	0.0942127	0.0524899	0.0807537	0.0565276	0.113055	0.103634	0.109017	0.125168	0.102288	0.119785	0.0672948	0.0430686	0.0282638	0.0524899	0.0403769	0.0323015	0.0174966	0.013459	0.0376851	0.0323015	0	0.00807537	0.0336474	0.0497981	0.0605653	0.0605653	0.0740242	0.0928668	0.090175	0.0538358	0.0713324	0.0605653	0.0430686	0.0578735	0.0269179	0.0363392	0.0309556	0.0323015	0.0282638	0.0403769	0.064603	0.0565276
0.339793	0.328165	0.191214	0.169251	0.102067	0.0826873	0.0878553	0.0568475	0.0788114	0.0607235	0.0891473	0.0542636	0.105943	0.114987	0.117571	0.121447	0.0956072	0.113695	0.0581395	0.0335917	0.0219638	0.0400517	0.0387597	0.0206718	0.0232558	0.0219638	0.0387597	0.0245478	0.00387597	0.0167959	0.0219638	0.0426357	0.0426357	0.0568475	0.0684755	0.0749354	0.0930233	0.0516796	0.0684755	0.0568475	0.0439276	0.0581395	0	0.0348837	0.0271318	0.0310078	0.0103359	0.0516796	0.0684755	0.0633075
0.363844	0.339817	0.199085	0.167048	0.105263	0.0915332	0.0881007	0.0572082	0.090389	0.0652174	0.0949657	0.0594966	0.120137	0.124714	0.124714	0.141876	0.106407	0.131579	0.0823799	0.0514874	0.0331808	0.0560641	0.0457666	0.0308924	0.0251716	0.0160183	0.0389016	0.0286041	0	0.0125858	0.0263158	0.0503432	0.0583524	0.0709382	0.0915332	0.0995423	0.102975	0.0675057	0.0778032	0.0663616	0.0491991	0.0640732	0.01373	0.0240275	0.0320366	0.0286041	0.0160183	0.0572082	0.0720824	0.0606407
0.393204	0.34466	0.286408	0.228155	0.223301	0.169903	0.135922	0.0970874	0.0776699	0.0873786	0.0533981	0.0339806	0.0776699	0.0825243	0.0631068	0.0582524	0.0873786	0.0873786	0.116505	0.106796	0.106796	0.0970874	0.101942	0.11165	0.11165	0.0970874	0.106796	0.131068	0.0582524	0.0728155	0.0679612	0.0436893	0.0291262	0.0145631	0.0728155	0	0.0436893	0.0291262	0.0339806	0.0436893	0.0776699	0.0679612	0.0533981	0.101942	0.126214	0.160194	0.131068	0.101942	0.092233	0.0776699
0.402062	0.376289	0.278351	0.237113	0.216495	0.159794	0.118557	0.0824742	0.0515464	0.0412371	0.0360825	0.0309278	0.0257732	0.056701	0.0463918	0.0463918	0.0515464	0.0670103	0.103093	0.0618557	0.0824742	0.0773196	0.0876289	0.0876289	0.0927835	0.056701	0.0979381	0.0721649	0.0773196	0.0618557	0.0515464	0.0412371	0.0412371	0.0103093	0.0515464	0.00515464	0.0309278	0	0.0154639	0.0206186	0.0463918	0.0309278	0.0257732	0.0721649	0.108247	0.139175	0.123711	0.0927835	0.056701	0.0670103
0.426778	0.351464	0.284519	0.238494	0.209205	0.175732	0.133891	0.104603	0.0460251	0.0543933	0.0543933	0.0334728	0.041841	0.0502092	0.041841	0.0376569	0.0502092	0.0543933	0.0962343	0.0753138	0.083682	0.0669456	0.0794979	0.083682	0.0878661	0.0585774	0.0711297	0.083682	0.041841	0.0460251	0.0292887	0.0334728	0.0292887	0.0292887	0.041841	0	0.0209205	0.0167364	0.0167364	0.0334728	0.0502092	0.0585774	0.0167364	0.0711297	0.100418	0.167364	0.129707	0.108787	0.0794979	0.0962343
0.36116	0.338662	0.260509	0.203079	0.168147	0.121374	0.114269	0.0864417	0.0965068	0.0787448	0.0751924	0.0763766	0.0674956	0.080521	0.07164	0.0751924	0.0686797	0.0817052	0.07164	0.0568384	0.0544701	0.035524	0.0432208	0.044997	0.0373002	0.0272351	0.0278271	0.026643	0.0313795	0.0219065	0.0183541	0	0.0153937	0.0142096	0.0284192	0.0165779	0.0378922	0.0319716	0.0307874	0.0414446	0.0307874	0.035524	0.0331557	0.0373002	0.0319716	0.0420367	0.0408526	0.0349319	0.0307874	0.026643
0.347285	0.322398	0.266403	0.200792	0.16233	0.130656	0.125	0.0837104	0.0921946	0.0837104	0.0769231	0.0701357	0.0729638	0.0723982	0.0593891	0.0656109	0.0673077	0.0752262	0.063914	0.0559955	0.0605204	0.0288462	0.0248869	0.0316742	0.0345023	0.0175339	0.0186652	0.0124434	0.0192308	0.0214932	0.00735294	0	0.00735294	0.0141403	0.0237557	0	0.0311086	0.0197964	0.0294118	0.030543	0.00565611	0.0254525	0.0124434	0.0237557	0.0197964	0.0395928	0.0316742	0.0243213	0.0254525	0.0265837
0.3999	0.374374	0.292292	0.226727	0.174675	0.141141	0.139139	0.0935936	0.0975976	0.0855856	0.0785786	0.0710711	0.0720721	0.0835836	0.0815816	0.0795796	0.0735736	0.0875876	0.0860861	0.0700701	0.0745746	0.048048	0.0455455	0.0485485	0.0395395	0.0355355	0.0305305	0.0195195	0.0315315	0.016016	0.0175175	0	0.00750751	0.018018	0.028028	0.0125125	0.034034	0.03003	0.0385385	0.042042	0.0315315	0.039039	0.035035	0.0305305	0.0375375	0.0485485	0.0415415	0.0475475	0.0395395	0.0395395
0.321308	0.348365	0.275085	0.234498	0.214205	0.171364	0.152198	0.16009	0.136415	0.1646	0.136415	0.125141	0.102593	0.116122	0.11274	0.11274	0.121759	0.114994	0.0980834	0.0958286	0.10372	0.0676437	0.105975	0.0845547	0.0800451	0.0698985	0.0958286	0.0868095	0.0698985	0.0755355	0.0766629	0.0676437	0.0698985	0.0473506	0.0473506	0.0383315	0.0552424	0	0.0191657	0.00563698	0.0135287	0.0169109	0.0157835	0.00338219	0.00789177	0.00676437	0.0270575	0.0304397	0.00450958	0.0259301
0.288175	0.342135	0.274397	0.249139	0.221584	0.182549	0.174512	0.171068	0.141217	0.16992	0.125144	0.130884	0.107922	0.107922	0.121699	0.107922	0.114811	0.0941447	0.10333	0.104478	0.110218	0.0711825	0.104478	0.0838117	0.102181	0.0769231	0.102181	0.0987371	0.0952928	0.0907003	0.0861079	0.0665901	0.0769231	0.0746269	0.0528129	0.0562572	0.0574053	0.0183697	0.0390356	0.032147	0.0390356	0.0183697	0.0413318	0.00688863	0	0.0275545	0.0195178	0.0298507	0.00574053	0.0332951
0.329498	0.374477	0.285565	0.253138	0.221757	0.191423	0.176778	0.164226	0.144351	0.165272	0.137029	0.132845	0.116109	0.131799	0.130753	0.116109	0.127615	0.120293	0.116109	0.116109	0.117155	0.083682	0.107741	0.0910042	0.0920502	0.0784519	0.0993724	0.10251	0.0993724	0.0993724	0.0920502	0.0794979	0.0721757	0.0784519	0.0669456	0.0481172	0.0648536	0.0167364	0.0334728	0.0188285	0.0439331	0.0261506	0.0324268	0.0188285	0	0.0292887	0.0209205	0.0376569	0.0041841	0.0324268
0.260608	0.277581	0.249646	0.201556	0.172914	0.140382	0.125884	0.138967	0.115276	0.112093	0.0933522	0.0954738	0.0968883	0.0898161	0.0806223	0.0696605	0.0615276	0.0576379	0.0484441	0.0367751	0.0548091	0.0498586	0.0622348	0.0502122	0.039604	0.0403112	0.041372	0.0258133	0.0357143	0.0247525	0.0275813	0.0222772	0.00742574	0.0183876	0.00707214	0.0109618	0.0205092	0.00919378	0.0166195	0.0113154	0.00141443	0.00565771	0	0.00848656	0.0222772	0.0144979	0.0212164	0.0208628	0.00318246	0.011669
0.276691	0.30484	0.267079	0.214899	0.190869	0.147957	0.143151	0.133883	0.121524	0.111226	0.0940611	0.109166	0.101613	0.092688	0.079643	0.0810161	0.0734638	0.0497769	0.0590457	0.0435977	0.0442842	0.0566426	0.0466873	0.0480604	0.0408514	0.0415379	0.053553	0.033299	0.0449708	0.0230003	0.0271198	0.0147614	0.00720906	0.0223138	0.017851	0.0147614	0.0233436	0.0192242	0.0185376	0.0192242	0.00446275	0.00274631	0.0113285	0.000686577	0.0137315	0.0140748	0.0164779	0.0195675	0.00137315	0
0.299869	0.314258	0.280903	0.228581	0.204055	0.158927	0.153695	0.140288	0.13015	0.118378	0.107587	0.112819	0.11053	0.0977763	0.0860039	0.0846959	0.0663833	0.0618051	0.0624591	0.0487247	0.0513407	0.0604971	0.0611511	0.0562459	0.0477436	0.0513407	0.0533028	0.0408764	0.0555919	0.029758	0.0235448	0.0228908	0.00784827	0.0209287	0.00686723	0.0137345	0.0209287	0.0117724	0.0163506	0.0111184	0.0101373	0	0.00523218	0.00261609	0.0183126	0.0170046	0.0251799	0.0264879	0.00490517	0.0114454
0.319797	0.423858	0.337563	0.323604	0.275381	0.238579	0.213198	0.17132	0.233503	0.175127	0.190355	0.149746	0.156091	0.208122	0.173858	0.170051	0.156091	0.200508	0.164975	0.14467	0.156091	0.106599	0.119289	0.0862944	0.107868	0.104061	0.0812183	0.0799492	0.0748731	0.0558376	0.0596447	0.0634518	0.0190355	0.0621827	0.0152284	0.0532995	0.0279188	0.00126904	0.0101523	0.0139594	0.0114213	0	0.0177665	0.0190355	0.0253807	0.0380711	0.00507614	0.0609137	0.0139594	0.0621827
0.323786	0.444583	0.389788	0.352428	0.316314	0.285181	0.259029	0.210461	0.252802	0.204234	0.227895	0.198007	0.169365	0.237858	0.180573	0.220423	0.158157	0.204234	0.180573	0.145704	0.173101	0.139477	0.139477	0.13325	0.129514	0.11208	0.102117	0.0946451	0.0747198	0.0697385	0.0821918	0.0722291	0.0460772	0.0821918	0.0361146	0.0386052	0.0398506	0	0.0236613	0.0236613	0.00249066	0.00747198	0.0249066	0.0161893	0.00871731	0.0423412	0.0124533	0.0672478	0.0311333	0.0647572
0.35	0.443182	0.409091	0.367045	0.318182	0.290909	0.253409	0.211364	0.245455	0.207955	0.221591	0.193182	0.195455	0.222727	0.206818	0.218182	0.173864	0.222727	0.190909	0.157955	0.180682	0.146591	0.128409	0.129545	0.120455	0.122727	0.0943182	0.0931818	0.0761364	0.0693182	0.0897727	0.0795455	0.0431818	0.0931818	0.0204545	0.0613636	0.0227273	0.0102273	0.00113636	0.0170455	0	0.00340909	0.0125	0.0170455	0.00681818	0.0465909	0.00454545	0.0545455	0.0193182	0.0693182
0.0412371	0.056701	0.0927835	0.056701	0.0618557	0.0309278	0.0257732	0.0360825	0.0463918	0.0103093	0.0360825	0.0360825	0.0360825	0.0412371	0.0257732	0.0463918	0.0721649	0.0876289	0.0515464	0.0309278	0.056701	0.0412371	0.0412371	0.056701	0.0876289	0.0618557	0.0412371	0.00515464	0.0721649	0.0360825	0.0103093	0.056701	0.0309278	0.0206186	0.0103093	0.0670103	0.0360825	0.0515464	0.00515464	0.0103093	0	0.0309278	0.0206186	0.00515464	0.0309278	0.0824742	0.0412371	0.0257732	0.0360825	0.0670103
0.228745	0.254049	0.229757	0.184211	0.138664	0.142713	0.121457	0.0870445	0.0931174	0.0941296	0.103239	0.124494	0.114372	0.119433	0.119433	0.0910931	0.0961538	0.148785	0.0789474	0.118421	0.0931174	0.0961538	0.0981781	0.101215	0.0880567	0.0870445	0.0495951	0.0910931	0.0475709	0.0506073	0.0506073	0.0445344	0.0536437	0.0404858	0.0273279	0.0647773	0.0172065	0.0516194	0.0111336	0.0192308	0.00910931	0.00506073	0.0182186	0	0.0323887	0.0202429	0.00404858	0.0232794	0.0334008	0.0101215
0.226168	0.286916	0.24486	0.180374	0.156075	0.146729	0.131776	0.0925234	0.1	0.1	0.1	0.121495	0.114019	0.11028	0.117757	0.103738	0.0878505	0.158879	0.0813084	0.123364	0.0897196	0.0915888	0.1	0.100935	0.0813084	0.0897196	0.0635514	0.0915888	0.0588785	0.0635514	0.053271	0.0420561	0.0514019	0.0373832	0.0242991	0.0635514	0.0252336	0.0429907	0.0158879	0.0196262	0.0149533	0.00747664	0.0224299	0	0.035514	0.0130841	0.00934579	0.0261682	0.0242991	0.0130841
0.110215	0.150538	0.0806452	0.061828	0.0456989	0.0241935	0.0564516	0.0510753	0.0134409	0.0322581	0.0672043	0.061828	0.0672043	0.0913978	0.0967742	0.0564516	0.0349462	0.0591398	0.077957	0.0833333	0.061828	0.0215054	0.0322581	0.0295699	0.016129	0.0268817	0.0591398	0.0430108	0.0698925	0	0.0349462	0.00806452	0.0564516	0.0322581	0.0672043	0.0188172	0.0645161	0.0188172	0.0483871	0.0295699	0.0134409	0.0188172	0.0241935	0.0295699	0.0268817	0.0295699	0.016129	0.0483871	0.0107527	0.0645161
0.405405	0.41769	0.291769	0.237715	0.173219	0.167076	0.13145	0.12715	0.0982801	0.112408	0.114865	0.14312	0.149877	0.144349	0.152334	0.151106	0.162776	0.157248	0.145577	0.117322	0.106265	0.0896806	0.113022	0.0804668	0.0780098	0.0749386	0.044226	0.0644963	0.0356265	0.046683	0.046683	0.0233415	0.0300983	0.044226	0.0497543	0.0325553	0.0448403	0.0423833	0.0208845	0.0300983	0.00798526	0	0.0208845	0.0153563	0.0479115	0.044226	0.0233415	0.0386978	0.0307125	0.04914
0.436727	0.441436	0.310771	0.255444	0.190112	0.171277	0.130665	0.123602	0.100647	0.105356	0.116539	0.140082	0.159506	0.147145	0.163037	0.165391	0.174809	0.169511	0.160683	0.133019	0.115362	0.10359	0.107122	0.0859329	0.075927	0.0694526	0.0470865	0.0635668	0.0335491	0.0429665	0.0406121	0.0329606	0.0229547	0.0470865	0.0482637	0.039435	0.0453208	0.0459094	0.0223661	0.0276633	0.00529723	0	0.0158917	0.0170689	0.0429665	0.0353149	0.0270747	0.0453208	0.0306062	0.0517952
0.106024	0.131325	0.0939759	0.0975904	0.0759036	0.0638554	0.0662651	0.0542169	0.060241	0.0481928	0.0349398	0.0445783	0.0301205	0.0457831	0.0638554	0.0506024	0.053012	0.0481928	0.0566265	0.0578313	0.0518072	0.0228916	0.0421687	0.0481928	0.0349398	0.0674699	0.0349398	0.0554217	0.0289157	0.0542169	0.0313253	0.0349398	0.0457831	0.039759	0.0301205	0.0156627	0.00361446	0.0216867	0.0180723	0.00963855	0.0228916	0.0180723	0.0204819	0.0337349	0.00843373	0.0120482	0.00963855	0	0	0.0168675
0.378904	0.391048	0.309507	0.254684	0.210271	0.183553	0.156489	0.137405	0.138446	0.131853	0.142609	0.151631	0.15406	0.146426	0.144691	0.153713	0.129771	0.146773	0.115545	0.0995836	0.0957668	0.0829285	0.0815406	0.0586398	0.0534351	0.0475364	0.0603747	0.0569049	0.05517	0.0721721	0.0798057	0.0593338	0.074948	0.0628036	0.0596808	0.05517	0.0489244	0.0350451	0.0232477	0.0135323	0.0263706	0.0142262	0	0.0256766	0.0159611	0.0274115	0.0124913	0.0267176	0.0215128	0.00936849
0.399354	0.420032	0.332472	0.273344	0.224879	0.193215	0.15412	0.149919	0.146365	0.139903	0.153473	0.149596	0.160582	0.146688	0.150565	0.15315	0.144103	0.14895	0.119225	0.114378	0.100808	0.0862682	0.0814216	0.0600969	0.0536349	0.0497577	0.0610662	0.0646204	0.0610662	0.0704362	0.0791599	0.0623586	0.0804523	0.0646204	0.0581583	0.0594507	0.0484653	0.0345719	0.0290792	0.0180937	0.0235864	0.0116317	0	0.0210016	0.0206785	0.0355412	0.0122779	0.0274637	0.0226171	0.00581583
0.150943	0.207547	0.160377	0.141509	0.122642	0.122642	0.132075	0.160377	0.0377358	0.0660377	0.0754717	0.0377358	0.103774	0.103774	0.0283019	0.0471698	0.0754717	0.0754717	0.0377358	0.113208	0.0849057	0.0943396	0.103774	0.0943396	0.113208	0.0754717	0.0754717	0.103774	0.113208	0.0943396	0.0660377	0.0283019	0.132075	0.0377358	0.0471698	0.0471698	0.0660377	0.0283019	0.0283019	0.0849057	0.113208	0.0283019	0.0849057	0.0566038	0.103774	0	0.0943396	0.0754717	0.0566038	0.0566038
0.612484	0.550065	0.447334	0.338101	0.292588	0.278283	0.224967	0.205462	0.179454	0.148244	0.157347	0.146944	0.161248	0.202861	0.191157	0.197659	0.23277	0.273082	0.240572	0.228869	0.204161	0.182055	0.16775	0.188557	0.159948	0.180754	0.189857	0.140442	0.156047	0.13264	0.13264	0.135241	0.126138	0.124837	0.136541	0.10143	0.113134	0.0858257	0.114434	0.0793238	0.113134	0.0949285	0.0702211	0.0728218	0.0390117	0.0507152	0.0312094	0.023407	0	7.74557e-17
0.664009	0.594533	0.482916	0.390661	0.339408	0.312073	0.268793	0.23918	0.214123	0.192483	0.192483	0.186788	0.190205	0.226651	0.210706	0.222096	0.249431	0.285877	0.267654	0.259681	0.242597	0.207289	0.208428	0.20615	0.187927	0.210706	0.205011	0.168565	0.170843	0.168565	0.157175	0.149203	0.137813	0.149203	0.151481	0.120729	0.130979	0.117312	0.127563	0.111617	0.136674	0.110478	0.0922551	0.0888383	0.0569476	0.0523918	0.0330296	0.0432802	0.0193622	0
0.149805	0.107004	0.0758755	0.0661479	0.0719844	0.0155642	0.0700389	0.0564202	0.036965	0.0700389	0.0700389	0.0486381	0.0564202	0.0603113	0.0603113	0.0583658	0.0680934	0.0719844	0.0642023	0.0428016	0.0136187	0.0194553	0.0466926	0.0350195	0.0486381	0.0428016	0.0428016	0.0233463	0.0700389	0.0350195	0	0.0214008	0.0486381	0.036965	0.00389105	0.0252918	0.0486381	0.0389105	0.0194553	0.0194553	0.0311284	0.0564202	0.0700389	0.0350195	0.0233463	0.0155642	0.0583658	0.0447471	0.0505837	0.0252918
0.359326	0.364067	0.258166	0.242887	0.16333	0.146997	0.152792	0.134352	0.120653	0.128556	0.137513	0.124341	0.14647	0.134352	0.157534	0.127503	0.113804	0.105374	0.100632	0.0658588	0.0558483	0.0590095	0.044784	0.0500527	0.0389884	0.0379347	0.0532139	0.0542677	0.0558483	0.0648051	0.0321391	0.0268704	0.00842993	0.0263435	0.0252898	0.0126449	0.0226554	0.0136986	0.0115911	0.0168599	0.0189673	0.0379347	0.0574289	0.0342466	0.0395153	0.0216017	0.0358272	0.0136986	0.00263435	0
0.396517	0.396517	0.296517	0.264179	0.195025	0.169154	0.171144	0.147264	0.138308	0.144279	0.148756	0.136816	0.154726	0.145274	0.173134	0.136816	0.131343	0.115423	0.101493	0.0751244	0.0631841	0.0537313	0.0467662	0.0507463	0.0457711	0.0472637	0.0527363	0.0671642	0.0606965	0.0621891	0.0422886	0.0437811	0.0248756	0.0318408	0.0373134	0.020398	0.0243781	0.0278607	0.0159204	0.0298507	0.0258706	0.0512438	0.061194	0.0462687	0.0532338	0.0298507	0.0482587	0.0199005	0.00646766	0
0.0526316	0.0131579	0.0263158	0.0657895	0.0131579	0.0263158	0.0131579	0.0263158	0.0263158	0.0526316	0.0394737	0.0657895	0.0263158	0.0263158	0.0131579	0.0526316	0.0657895	0.0131579	0.0394737	0.0657895	0.0263158	0.0263158	1.13687e-17	0.0526316	0.0131579	1.29394e-17	0.0263158	0.0394737	0.0263158	0.0526316	0.0394737	0.0526316	0.0526316	0.0526316	0.0131579	0.0131579	0.0526316	0.0131579	0.0131579	0.0657895	0.0526316	0.0263158	0	0.0526316	0.0131579	0.0657895	0.0657895	0.0394737	0.0131579	0.0131579
0.558723	0.534778	0.491448	0.441277	0.396237	0.372862	0.348917	0.346636	0.332953	0.311288	0.314139	0.308438	0.302737	0.293615	0.293044	0.296465	0.269099	0.247434	0.236602	0.222349	0.192132	0.179019	0.144812	0.130559	0.131699	0.121437	0.120296	0.112315	0.111174	0.110034	0.114025	0.0900798	0.0992018	0.0889396	0.0820981	0.0763968	0.0672748	0.0763968	0.0433295	0.0433295	0.0427594	0.0324971	0.0285063	0.0279361	0.00627138	0.0199544	0.00741163	0	0.00342075	0.00627138
0.584895	0.547984	0.511641	0.462805	0.428734	0.406019	0.378194	0.364566	0.361726	0.341851	0.329926	0.321408	0.32084	0.309483	0.316865	0.314026	0.282794	0.258944	0.25724	0.235662	0.210108	0.199886	0.157865	0.150483	0.152186	0.131175	0.132879	0.12209	0.119818	0.115275	0.117547	0.0954003	0.0971039	0.0919932	0.0772288	0.0834753	0.0675752	0.0738217	0.0516752	0.048268	0.0494037	0.0335037	0.0340716	0.0318001	0.0147643	0.0232822	0.0124929	0.00227144	0	0.00624645
0.049505	0.039604	0.049505	0.029703	0.039604	0.00990099	0.00990099	0.029703	0.0594059	0.029703	0.029703	1.35073e-18	0.00990099	0.019802	0.029703	0.00990099	0.019802	0.039604	0.029703	0.029703	0.019802	0.029703	5.17782e-18	0.00990099	0.019802	0.019802	0.049505	6.30343e-18	0.029703	0	5.85318e-18	0.00990099	0.029703	9.90539e-18	4.50245e-18	9.0049e-19	0.00990099	0.00990099	0.00990099	0.00990099	0.039604	0.00990099	0.00990099	0.019802	0.019802	0.029703	0.019802	0.039604	0.029703	0.029703
0.335861	0.371614	0.269231	0.261105	0.166847	0.16468	0.141387	0.126219	0.106176	0.102384	0.114843	0.0964247	0.117551	0.106717	0.0942579	0.0861322	0.0872156	0.0606717	0.0660888	0.0476706	0.0411701	0.0444204	0.0498375	0.0530878	0.0492958	0.0449621	0.0487541	0.0276273	0.031961	0.024377	0.0265439	0.0373781	0.0200433	0.00541712	0.0157096	0.0222102	0.00216685	0	0.00704225	0.0195016	0.0124594	0.0162514	0.0222102	0.0276273	0.0102925	0.0195016	0.0276273	0.0162514	0.024377	0.0325027
0.325724	0.347996	0.263363	0.243318	0.193764	0.146437	0.144209	0.119154	0.113586	0.0868597	0.116927	0.0991091	0.103563	0.0907572	0.100223	0.0768374	0.0662584	0.0723831	0.0501114	0.0489978	0.0306236	0.0400891	0.045657	0.0673719	0.035078	0.061804	0.0462138	0.0272829	0.0250557	0.0239421	0.0345212	0.0233853	0.0222717	0.018931	0.0155902	0.0183742	0.0139198	0.0128062	0	0.0233853	0.0228285	0.0278396	0.0144766	0.02951	0.0200445	0.0334076	0.0256125	0.0222717	0.0167038	0.0178174
0.24672	0.24773	0.150353	0.095106	0.0590313	0.049445	0.0590313	0.0862765	0.0797175	0.100656	0.0915742	0.115288	0.117306	0.0832492	0.0557518	0.0600404	0.0630676	0.10217	0.118567	0.149092	0.138496	0.159183	0.147578	0.103431	0.0711403	0.0431382	0.0257316	0.0297679	0.0348133	0.0524723	0.0391019	0.0660949	0.0433905	0.0436428	0.025227	0.0204339	0.0176589	0.0116044	0.0259839	0.0484359	0.0691221	0.096115	0.0973764	0.0759334	0.0693744	0.0431382	0.0605449	0.0108476	0.00706357	0
0.145184	0.141643	0.109065	0.0771955	0.0219547	0.016289	0.0219547	0.0177054	0.00212465	0	0.0269122	0.0219547	0.0396601	0.0354108	0.0375354	0.0594901	0.0743626	0.0601983	0.0502833	0.082153	0.0828612	0.0715297	0.0970255	0.0467422	0.016289	0.0127479	0.0120397	0.0113314	0.0092068	0.0092068	0.016289	0.016289	0.0304533	0.0283286	0.0283286	0.0276204	0.055949	0.0417847	0.0644476	0.0446176	0.0481586	0.0481586	0.0311615	0.0205382	0.029745	0.0332861	0.0368272	0.0233711	0.036119	0.0290368
0.340963	0.362168	0.291821	0.218108	0.186133	0.14204	0.160552	0.158196	0.136654	0.166611	0.15685	0.152474	0.180074	0.152811	0.178391	0.159542	0.151464	0.144396	0.150454	0.140357	0.147089	0.151801	0.137327	0.149781	0.139347	0.109054	0.104679	0.0757321	0.0605857	0.0498149	0.0333221	0.0589027	0.0383709	0.0535173	0.0444295	0.0343319	0.0605857	0.0410636	0.0282733	0.025244	0.0121171	0.0313026	0.00100976	0.0306294	0	0.00875126	0.0393807	0.011444	0.0276001	0.0292831
0.323927	0.274544	0.221046	0.158142	0.111699	0.0776014	0.0458554	0.0346855	0.0117578	0.0352734	0.0229277	0.00940623	0	0.00940623	0.0376249	0.0288066	0.0576132	0.0652557	0.0740741	0.0999412	0.115814	0.0940623	0.119342	0.12816	0.119929	0.117578	0.106996	0.0664315	0.0523222	0.0252792	0.0164609	0.0282187	0.00881834	0.00529101	0.0135215	0.0152851	0.0258671	0.00176367	0.0293945	0.0399765	0.0352734	0.0458554	0.042328	0.0593768	0.105232	0.0970018	0.124633	0.117578	0.111699	0.106408
0.302474	0.282256	0.180633	0.0971003	0.0888534	0.0739558	0.065709	0.0734238	0.0976323	0.10987	0.110402	0.124501	0.110934	0.11652	0.0822027	0.093908	0.0981644	0.075286	0.0822027	0.109338	0.0795424	0.0931099	0.100293	0.0976323	0.101623	0.0790104	0.0824687	0.0540037	0.0202181	0.0329875	0.0289971	0.047619	0.0348497	0.0486832	0.0699654	0.0505454	0.0587922	0.0582602	0.0587922	0.0417664	0.0444267	0.0356478	0.0345837	0.0244746	0.0114392	0	0.028731	0.0111732	0.0255387	0.0194201
0.243363	0.216814	0.149336	0.118363	0.0774336	0.0691372	0.0497788	0.00442478	0.0320796	0.0127212	0.00774336	0.0243363	0.0132743	0.0259956	0.0326327	0.0470133	0.085177	0.0713496	0.0608407	0.0564159	0.0818584	0.0691372	0.0763274	0.0896018	0.056969	0.0182522	0.0663717	0	0.0199115	0.0381637	0.0309735	0.0414823	0.0575221	0.0448009	0.0647124	0.0647124	0.085177	0.0486726	0.0514381	0.0497788	0.0553097	0.0475664	0.0176991	0.00497788	0.00442478	0.0248894	0.0392699	0.022677	0.0320796	0.0248894
0.225525	0.288149	0.207689	0.149822	0.0923504	0.0796671	0.0828379	0.0768926	0.117321	0.104637	0.136742	0.142291	0.1304	0.108997	0.0931431	0.0848197	0.0586603	0.0614348	0.0776853	0.0713436	0.116528	0.138327	0.175585	0.160127	0.146254	0.14348	0.137931	0.0931431	0.059453	0.0713436	0.025763	0.013476	0.0305192	0.0396354	0.0297265	0.0602457	0.0206104	0.0428062	0.0396354	0	0.0206104	0.000396354	0.0138724	0.0340864	0.0424098	0.0471661	0.0606421	0.0856124	0.123266	0.0947285
0.0677126	0.112304	0.0619323	0.0660611	0.0247729	0.0379851	0.0189926	0.0231214	0.0148637	0.0404624	0.00990917	0.0156895	0.0181668	0.0388109	0.0165153	0.0602808	0.0363336	0.028076	0.0107349	0.0264244	0.0322048	0.0528489	0.0569777	0.0495458	0.0445912	0.0379851	0.0404624	0.0371594	0.0272502	0.0346821	0.0338563	0.0264244	0.0330306	0.0264244	0.0247729	0.00247729	0.00825764	0.00247729	0.0198183	0.014038	0	0.028076	0.0255987	0.045417	0.0107349	0.031379	0.0156895	0.0363336	0.0289017	0.0495458
0.126803	0.256611	0.123798	0.0805288	0.0811298	0.0697115	0.0661058	0.0498798	0.0643029	0.0889423	0.0859375	0.0673077	0.0901442	0.0594952	0.0715144	0.0546875	0.0354567	0.0408654	0.0450721	0.0769231	0.0973558	0.138822	0.132812	0.162861	0.174279	0.135216	0.09375	0.0661058	0.0408654	0.0108173	0.0288462	0	0.00901442	0.00661058	0.0270433	0.0342548	0.0528846	0.00721154	0.0348558	0.0102163	0.0198317	0.0252404	0.0643029	0.0264423	0.0438702	0.0600962	0.0576923	0.0907452	0.093149	0.0715144
0.0844646	0.102564	0.066365	0.0180995	0.0301659	0.0558069	0.0482655	0.0678733	0.0558069	0.0452489	0.0497738	0.0633484	0.0467572	0.00904977	0.0935143	0.0377074	0.0361991	0.0497738	0.0527903	0.0422323	0.0361991	0.0452489	0.0452489	0.066365	0.0497738	0.0512821	0.0316742	0.0422323	0.0361991	0.0422323	0.0316742	0.0361991	0.0196078	0.0316742	0.0135747	0.0196078	0	0.0286576	0.0271493	0.025641	0.0361991	0.0527903	0.0015083	0.0241327	0.0392157	0.0226244	0.0633484	0.0196078	0.0316742	0.0618401
0.252103	0.327224	0.244291	0.188101	0.151442	0.13131	0.105769	0.136118	0.150541	0.158053	0.158954	0.151743	0.14363	0.115986	0.11238	0.0970553	0.0868389	0.0826322	0.0955529	0.11268	0.156851	0.158353	0.213942	0.211538	0.179387	0.167067	0.125	0.111178	0.0766226	0.0739183	0.0558894	0.046274	0.0441707	0.0682091	0.0588942	0.0285457	0.0525841	0.0144231	0.0063101	0.0144231	0	0.00991587	0.0147236	0.0390625	0.0564904	0.0649038	0.0940505	0.0859375	0.0754207	0.0504808
0.0583658	0.0830091	0.0856031	0.0648508	0.0512322	0.0654994	0.0609598	0.00389105	0.0201038	0.0609598	0.00389105	0.036965	0.00194553	0.0304799	0.0194553	0.0350195	0.00518807	0.0298314	0.0324254	0.0149157	0.0201038	0.0304799	0.0434501	0.038262	0.0466926	0.0402075	0.036965	0.0324254	0.0428016	0.0278859	0.0298314	0.0311284	0.0168612	0.039559	0.0415045	0.0188067	0	0.0434501	0.000648508	0.0155642	0.00907912	0.0175097	0.0168612	0.0343709	0.0376135	0.0201038	0.00907912	0.0629053	0.0226978	0.0389105
0.279397	0.318065	0.226849	0.176681	0.116597	0.131668	0.118184	0.125719	0.140194	0.170533	0.146341	0.153083	0.117787	0.118779	0.085465	0.107476	0.139005	0.179457	0.211184	0.245687	0.239738	0.217529	0.18957	0.138013	0.110054	0.0904224	0.0664287	0.0586952	0.0779298	0.066627	0.078723	0.0616696	0.0499703	0.0581003	0.0348999	0.0644458	0.0656355	0.0811025	0.0928019	0.132263	0.126512	0.128098	0.122546	0.0906207	0.0529447	0.0374777	0.0281578	0.00614713	0.000594884	0
0.0824406	0.119236	0.0945505	0.0624127	0.0530973	0.0558919	0.0400559	0.0493712	0.0563577	0.0363298	0.0167676	0.0163018	0.0330694	0.0190964	0.0293433	0.0447136	0.0172333	0.0251514	0.0395901	0.0549604	0.0544946	0.085701	0.0493712	0.0721938	0.043782	0.0340009	0.0428505	0.0321379	0.0321379	0.0176991	0.0135072	0.0190964	0.00605496	0.0246856	0.0181649	0.0274802	0.0172333	0.0186306	0.0200279	0.0167676	0.00465766	0.0223568	0.029809	0.0167676	0	0.0232883	0.0409874	0.0125757	0.0470424	0.00465766
0.201452	0.25	0.145644	0.0626134	0.0530853	0.0267695	0.0825771	0.0626134	0.0884755	0.0916515	0.112976	0.0939201	0.110708	0.0816697	0.0834846	0.0630672	0.0666969	0.0299456	0.0444646	0.0580762	0.103902	0.148367	0.141561	0.124319	0.126588	0.0680581	0.0467332	0.0458258	0.0136116	0.011343	0.030853	0.0358439	0.0326679	0.0335753	0.0449183	0.0231397	0.0145191	0.0204174	0.0158802	0.00998185	0.0140653	0	0.00862069	0.0317604	0.0376588	0.0358439	0.0222323	0.0385662	0.00952813	0.011343
0.16129	0.167742	0.104301	0.0849462	0.055914	0.0473118	0.0612903	0.0526882	0.0473118	0.0290323	0.027957	0.0193548	0.0430108	0.0204301	0.0430108	0.0365591	0.0290323	0	0.0290323	0.0516129	0.0354839	0.0698925	0.0537634	0.055914	0.0258065	0.0602151	0.027957	0.0451613	0.0774194	0.0290323	0.0580645	0.0344086	0.0462366	0.0634409	0.0569892	0.055914	0.0247312	0.0698925	0.0580645	0.0537634	0.0247312	0.0655914	0.0634409	0.0806452	0.0698925	0.0870968	0.0333333	0.0666667	0.0344086	0.0752688
0.300403	0.278466	0.188181	0.121922	0.0790927	0.060588	0.0732726	0.0796896	0.105805	0.120877	0.108193	0.102671	0.114461	0.110879	0.0971497	0.107596	0.0934189	0.0778988	0.0849127	0.0787942	0.0896881	0.0944635	0.0799881	0.0826742	0.0720788	0.068348	0.0531264	0.0270109	0.0371586	0.0174601	0.0149231	0.0162662	0.0247724	0.0191016	0.0253693	0.0286524	0.0076108	0	0.0170124	0.00149231	0.0056708	0.00716311	0.0152216	0.00432771	0.0137293	0.0167139	0.0301448	0.0368602	0.0362632	0.0217878
0.173959	0.151729	0.101623	0.0589273	0.0518701	0.0236415	0.0317572	0.0144672	0.0137615	0	0.0105857	0.0134086	0.0183486	0.0222301	0.0137615	0.0254058	0.049753	0.0465773	0.0479887	0.0412844	0.0381087	0.0603387	0.0381087	0.0550459	0.049753	0.0299929	0.0158786	0.0261115	0.01235	0.0381087	0.0105857	0.00776288	0.0102329	0.0194072	0.0204658	0.0105857	0.0183486	0.00705716	0.0215243	0.0109386	0.0356387	0.0476359	0.0335215	0.037403	0.0225829	0.0328158	0.0455187	0.0377558	0.0419901	0.0419901
0.317432	0.306277	0.190103	0.132431	0.092441	0.0586211	0.086033	0.092797	0.107749	0.0916103	0.104308	0.087813	0.0987303	0.093509	0.0958823	0.105613	0.103596	0.11119	0.122108	0.12899	0.121158	0.1246	0.10324	0.088881	0.0708437	0.0478225	0.0446185	0.0378545	0.0192239	0.0174439	0.0140026	0.0357185	0.0183933	0.0287172	0.0418892	0.0420078	0.0306159	0.0272932	0.0455678	0.0350065	0.0245639	0.0233772	0.0259879	0.0173253	0	0.0129346	0.00759464	0.0104426	0.00700131	0.00308532
0.0723061	0.0831871	0.0642331	0.0508951	0.029133	0.042471	0.018954	0.016146	0.011583	0.015444	0.00772201	0.000702001	0.00877501	0.00561601	0.022464	0.030888	0.026676	0.046683	0.033696	0.048087	0.0351	0.024921	0.036504	0.029835	0.023517	0.023517	0.029835	0.016146	0.00982801	0.020358	0	0.00737101	0.016146	0.032994	0.004212	0.011583	0.018603	0.029484	0.012987	0.027027	0.012636	0.0351	0.02106	0.011232	0.025272	0.021411	0.027027	0.013689	0.020358	0.01755
0.271331	0.296987	0.184257	0.11312	0.0872692	0.0868805	0.102041	0.109427	0.119534	0.110982	0.0919339	0.0954325	0.0827988	0.0853256	0.0851312	0.0851312	0.0829932	0.0874636	0.101069	0.111759	0.134888	0.14208	0.13139	0.104568	0.0592809	0.0386783	0.0237123	0.0305151	0.0353741	0.0450923	0.0602527	0.0536443	0.060447	0.0588921	0.0464529	0.0410107	0.0332362	0.0322643	0.0281827	0.0404276	0.0517007	0.0511176	0.0701652	0.0715258	0.0802721	0.0569485	0.0445092	0.0266278	0.0225462	0
0.0609302	0.0734884	0.0753488	0.0465116	0.0390698	0.0367442	0.0213953	0.0172093	0.0344186	0.0246512	0.0446512	0.0186047	0.0409302	0.0167442	0.0297674	0.0316279	0.0483721	0.0213953	0.0339535	0.0302326	0.0395349	0.0232558	0.0227907	0.0260465	0.00465116	0.0418605	0	0.0306977	0.0353488	0.0293023	0.0176744	0.0111628	0.0297674	0.00930233	0.00139535	0.00790698	0.0302326	0.0148837	0.00465116	0.032093	0.0339535	0.0167442	0.0302326	0.032093	0.0316279	0.0255814	0.0204651	0.0102326	0.0288372	0.0251163
0.280087	0.305087	0.211483	0.141424	0.114535	0.0986919	0.0869186	0.101744	0.109593	0.106831	0.125727	0.112064	0.118895	0.0856105	0.0892442	0.0851744	0.0674419	0.0585756	0.0578488	0.0806686	0.0867733	0.0976744	0.108576	0.122238	0.102762	0.100291	0.100581	0.0765988	0.0704942	0.0521802	0.0443314	0.0402616	0.0293605	0.0463663	0.0484012	0.0524709	0.0507267	0.049564	0.0376453	0.0431686	0.0241279	0.0190407	0	0.0146802	0.0241279	0.0293605	0.0337209	0.0332849	0.0422965	0.0257267
0.134659	0.138898	0.0912944	0.0668406	0.0498859	0.0427127	0.0313009	0.0355396	0	0.00978155	0.00619498	0.00423867	0.00978155	0.0332573	0.00749918	0.0277144	0.0277144	0.0198891	0.0202152	0.0342354	0.0384741	0.038148	0.037822	0.0436909	0.0472775	0.0469514	0.0518422	0.0521682	0.0224976	0.0410825	0.0339094	0.0244539	0.0283665	0.0273883	0.031627	0.0296707	0.00880339	0.0224976	0.0420606	0.0110858	0.0332573	0.0326052	0.018911	0.0211933	0.0169547	0.0247799	0.0280404	0.0417346	0.050864	0.0456472
0.0439141	0.049642	0.0434368	0.0348449	0.0400955	0.0229117	0.0405728	0.0300716	0.0252983	0.0458234	0.0200477	0.0405728	0.0343675	0.0448687	0.0367542	0.0295943	0.0186158	0.0319809	0.0405728	0.0267303	0.0453461	0.0386635	0.0362768	0.0243437	0.0257757	0.0305489	0.027685	0.0176611	0.0167064	0.0252983	0.0238663	0.0410501	0.0319809	0.0200477	0.0109785	0.0210024	0.0190931	0.0353222	0.0334129	0.0305489	0.0295943	0.0138425	0.023389	0.0305489	0.0210024	0.0186158	0	0.0338902	0.0229117	0.0205251
0.0318182	0.0585227	0.0352273	0.0380682	0.0227273	0.0295455	0.0289773	0.0318182	0.0403409	0.0329545	0.0380682	0.0318182	0.0261364	0.0443182	0.0113636	0.0232955	0.01875	0.00852273	0.00397727	0.0227273	0.0164773	0.0403409	0.0443182	0.0528409	0.0295455	0.0392045	0.0204545	0.0238636	0.0159091	0.00795455	0.00795455	0.0153409	0.0238636	0.0113636	0.0210227	0.00965909	0.0363636	0.0181818	0	0.0346591	0.0147727	0.0255682	0.0255682	0.00965909	0.0176136	0.0181818	0.00227273	0.025	0.00397727	0.0147727
0.0726027	0.106849	0.0643836	0.0547945	0.0547945	0.0452055	0.0219178	0.0671233	0.0109589	0.0547945	0.0246575	0.0808219	0.0671233	0.0767123	0.069863	0.0369863	0.0506849	0.030137	0.0136986	0.0561644	0.0506849	0.0178082	0.0561644	0.0479452	0.0589041	0.0972603	0.0808219	0.0876712	0.0712329	0.0657534	0.1	0.0657534	0.0575342	0.0506849	0.0369863	0.0246575	0.0726027	0.0465753	0.0356164	0.060274	0.060274	0.0671233	0.0561644	0.030137	0	0.0328767	0.00958904	0.0465753	0.0438356	0.0465753
0.00517464	0.0452781	0.0271669	0.0413972	0.0426908	0.0206986	0.0388098	0.0388098	0.0375162	0.0582147	0.0336352	0.0258732	0.0375162	0.0388098	0.0271669	0.0129366	0.0349288	0.0271669	0.0258732	0.0582147	0.0452781	0.0297542	0.0219922	0.0297542	0.0271669	0.0401035	0.0219922	0.0465718	0.00388098	0.0413972	0.0413972	0.0608021	0.0155239	0.0336352	0.0556274	0.068564	0.0258732	0.0271669	0.0206986	0.0181113	0.00646831	0.0543338	0.0103493	0.0349288	0.0219922	0.0620957	0.0310479	0.0439845	0	0.0142303
0.0241692	0.0589124	0.0287009	0.0483384	0.0483384	0.0468278	0.0438066	0.0513595	0.0438066	0.0241692	0.0287009	0.0302115	0.0302115	0.0226586	0.0453172	0.0468278	0.0589124	0.0362538	0.0377644	0.0679758	0.0302115	0.0740181	0.0347432	0.0589124	0.0528701	0.0407855	0.0181269	0.0498489	0.0347432	0.0574018	0	0.0483384	0.0362538	0.0241692	0.0317221	0.0256798	0.0317221	0.0422961	0.0241692	0.0332326	0.0302115	0.0181269	0.0181269	0.070997	0.021148	0.0589124	0.0317221	0.0317221	0.0226586	0.0196375
0.041958	0.0659341	0.025974	0.035964	0.0589411	0.046953	0.044955	0.041958	0.038961	0.048951	0.0619381	0.0589411	0.033966	0.047952	0.04995	0.0769231	0.0649351	0.021978	0.044955	0.025974	0.026973	0.0549451	0.036963	0.046953	0.046953	0.045954	0.0589411	0.037962	0.022977	0.042957	0.028971	0.040959	0.016983	0.032967	0.025974	0.033966	0.026973	0.0599401	0.034965	0.016983	0.014985	0	0.015984	0.031968	0.020979	0.021978	0.041958	0.017982	0.031968	0.003996
0.0504484	0.0986547	0.0526906	0.0605381	0.0538117	0.0795964	0.0100897	0.0504484	0.0190583	0.0392377	0.0482063	0.0369955	0.0313901	0.0246637	0.043722	0.0403587	0.0403587	0.058296	0.0392377	0.0560538	0.103139	0.0661435	0.0807175	0.0751121	0.0515695	0.0347534	0.0280269	0.059417	0.00336323	0.0168161	0.014574	0.00784753	0.0369955	0	0.0134529	0.0325112	0.0179372	0.00896861	0.0515695	0.0470852	0.0493274	0.0560538	0.0156951	0.0549327	0.073991	0.0639013	0.07287	0.0549327	0.0381166	0.0269058
0.0319773	0.0435135	0.0327869	0.034406	0.0224651	0.030763	0.0250961	0.02712	0.0236794	0.0220603	0.0283343	0.0259057	0.0337988	0.0425015	0.0174054	0.0259057	0.00627403	0.020846	0.0163934	0.0200364	0.0257033	0.0368346	0.017203	0.0315726	0.02712	0.00607165	0.01356	0.010929	0.00607165	0.0133576	0.0159887	0.00586926	0.0145719	0.00425015	0.0273224	0.0149767	0.00708359	0.0184173	0.0165958	0.019834	0.00526209	0.00182149	0.0192269	0.0151791	0	0.00647642	0.00101194	0.0145719	0.0313702	0.00404776
0.0322781	0.0713842	0.0707635	0.0391061	0.0335196	0.0496586	0.0155183	0.0316574	0.0229671	0.0620732	0.00993172	0	0.027933	0.053383	0.00248293	0.0546245	0.0614525	0.00372439	0.0211049	0.0223464	0.0608318	0.0484171	0.0328988	0.0583489	0.0453135	0.0384854	0.0471757	0.0434513	0.0192427	0.0198634	0.000620732	0.0273122	0.0180012	0.0173805	0.0018622	0.0341403	0.0353818	0.018622	0.0341403	0.0180012	0.0217256	0.0341403	0.027933	0.00620732	0.0130354	0.0415891	0.044072	0.0434513	0.0589696	0.0204842
0.0882825	0.128411	0.123596	0.0497592	0.0898876	0.0449438	0.0642055	0.0545746	0.0433387	0.0722311	0.0674157	0.094703	0.0658106	0.0642055	0.0738363	0.0786517	0.0497592	0.024077	0.0369181	0.00321027	0.0401284	0.0497592	0.024077	0.0561798	0.0481541	0.0995185	0.109149	0.101124	0.0979133	0.0690209	0.0786517	0.0497592	0.0369181	0.00160514	0.0497592	0.0144462	0.0385233	0.0433387	0.0674157	0.0786517	0	0.081862	0.070626	0.0192616	0.00963082	0.0128411	0.011236	0.0176565	0.0192616	0.0224719
0.0547753	0.115169	0.0856742	0.0870787	0.0379213	0.0842697	0.0547753	0.0449438	0.054073	0.0470506	0.0667135	0.0526685	0.0610955	0.0688202	0.0386236	0.0344101	0.0646067	0.0365169	0.0330056	0.0758427	0.054073	0.051264	0.0660112	0.0765449	0.0919944	0.0941011	0.0779494	0.0660112	0.0716292	0.0470506	0.054073	0.0344101	0.00772472	0.0386236	0	0.0491573	0.0484551	0.0344101	0.0498596	0.0344101	0.0365169	0.0435393	0.0428371	0.054073	0.0337079	0.0526685	0.0463483	0.0519663	0.068118	0.0582865
0.0365367	0.069389	0.049739	0.039914	0.0187289	0.0389929	0.0254836	0.0457476	0.0374578	0.00767578	0.0521953	0.0463617	0.0380718	0.0451336	0.0184219	0.0334664	0.0254836	0.0224133	0.0107461	0.0205711	0.0282469	0.0328523	0.0150445	0.0574148	0.0205711	0.0270187	0.0279398	0.0414492	0.0125883	0.029782	0.0230273	0.0135094	0.000307031	0.0110531	0.0181148	0.0205711	0.00706171	0.0171937	0.0138164	0.0257906	0.00951796	0.00828984	0.0165797	0	0.019343	0.0135094	0.00122812	0.010132	0.0049125	0.00245625
0.0995162	0.109883	0.11472	0.0704907	0.0559779	0.0304077	0.0366275	0.0387008	0.0297167	0.0518314	0.0435384	0.0359364	0.0380097	0.0635798	0.00898411	0.024188	0.016586	0.0442294	0.056669	0.0856945	0.107118	0.104354	0.0822391	0.100207	0.0608155	0.0787837	0.0905321	0.064962	0.056669	0.0877678	0.0338632	0.0559779	0.0442294	0.00621977	0.0573601	0.00621977	0	0.00760194	0.0117484	0.048376	0.0248791	0.0539046	0.0310988	0.0697996	0.0559779	0.0442294	0.0767104	0.0518314	0.0380097	0.0145128
0.0788447	0.141686	0.102654	0.0886027	0.0569867	0.0284934	0.0382514	0.0214676	0.0374707	0.0437158	0.0515222	0.0456674	0.0550351	0.0441062	0.0433255	0.0444965	0.029274	0.0323966	0.0437158	0.0581577	0.0796253	0.0909446	0.0979703	0.101093	0.117096	0.0815769	0.0562061	0.04879	0.0382514	0.030445	0.0163934	0.0253708	0.0273224	0.030445	0.0152225	0.0265418	0.0269321	0.0249805	0	0.0249805	0.0230289	0.0152225	0.0472287	0.0370804	0.0710383	0.059719	0.0905543	0.0846995	0.0737705	0.0601093
0.0472371	0.0811052	0.0793226	0.0472371	0.0516934	0.0641711	0.0365419	0.0579323	0.0454545	0.0686275	0.0499109	0.0980392	0.057041	0.0686275	0.0445633	0.0481283	0.0276292	0.040107	0.0454545	0.0516934	0.0534759	0.0347594	0.0641711	0.0891266	0.0472371	0.07041	0.0552585	0.0463458	0.0525847	0.00891266	0.0454545	0.0445633	0.030303	0.0668449	0.0204991	0.040107	0.0294118	0.0392157	0.0258467	0.0383244	0	0.043672	0.0311943	0.0365419	0.0409982	0.0632799	0.0499109	0.0392157	0.0481283	0.0311943
0.0533808	0.0640569	0.0782918	0.0658363	0.0409253	0.0711744	0.0604982	0.0302491	0	0.0409253	0.044484	0.0658363	0.0551601	0.0266904	0.0213523	0.094306	0.0462633	0.0604982	0.0516014	0.0480427	0.0818505	0.0320285	0.0569395	0.088968	0.0427046	0.0409253	0.0569395	0.0373665	0.0551601	0.0338078	0.0604982	0.0498221	0.0177936	0.0765125	0.0480427	0.0338078	0.0177936	0.0338078	0.0373665	0.0551601	0.00711744	0.0338078	0.0284698	0.0516014	0.0391459	0.0516014	0.0498221	0.0177936	0.0373665	0.0355872
0.0411585	0.0457317	0.0198171	0.00152439	0.0381098	0.0213415	0.0121951	0.0167683	0.0320122	0.0381098	0.027439	0.0472561	0.0182927	0.0304878	0.027439	0.0243902	0.0228659	0.0121951	0.0289634	0.0365854	0.0320122	0.0167683	0.0121951	0.0381098	0.0259146	0.035061	0.0167683	0.0182927	0.0381098	0.0213415	0.0167683	0.00304878	0.00609756	0.0167683	0.0365854	0.0152439	0.0137195	0.0182927	0	0.0442073	0.0259146	0.027439	0.0335366	0.00609756	0.0198171	0.0167683	0.0137195	0.00914634	0.00762195	0.0152439
0.0724947	0.0708955	0.0746269	0.0517058	0.0527719	0.0389126	0.0581023	0.0373134	0.0245203	0.0458422	0.0362473	0.0319829	0.0533049	0.0362473	0.0447761	0.0442431	0.0458422	0.0341151	0.032516	0.0602345	0.0346482	0.0426439	0.0367804	0.0410448	0.043177	0.0357143	0.054371	0.0618337	0.0474414	0.0298507	0.0485075	0.0373134	0.0442431	0.0453092	0.0165245	0.0389126	0.0186567	0.0346482	0.0181237	0.0378465	0.0357143	0	0.0207889	0.0234542	0.0207889	0.0282516	0.0229211	0.043177	0.0501066	0.0373134
0.0454545	0.0524476	0.0314685	0.0664336	0.041958	0.0559441	0.0524476	0.0559441	0.048951	0.0629371	0.041958	0.041958	0.0384615	0.048951	0.041958	0.0559441	0.0559441	0.0384615	0.034965	0.0769231	0.041958	0.0454545	0.048951	0.0314685	0.0594406	0.020979	0.027972	0.027972	0.041958	0.0594406	0.013986	0.0384615	0.0174825	0.0454545	0.0524476	0.0244755	0.0629371	0.0384615	0.034965	0.0594406	0.020979	0.0629371	0.0524476	0.041958	0.0769231	0.034965	0	0.0524476	0.020979	0.0454545
0.0452962	0.0635889	0.0452962	0.0618467	0.0470383	0.0418118	0.0339721	0.0496516	0.0365854	0.043554	0.0766551	0.0313589	0.0461672	0.0348432	0.0592334	0.0409408	0.0479094	0.0452962	0.054007	0.0479094	0	0.0618467	0.033101	0.0339721	0.0357143	0.0487805	0.0635889	0.0531359	0.0261324	0.0296167	0.0339721	0.0365854	0.054878	0.0365854	0.0348432	0.0374564	0.0339721	0.0391986	0.0304878	0.0618467	0.0470383	0.0452962	0.054007	0.033101	0.03223	0.0200348	0.0391986	0.0313589	0.0400697	0.0287456
0.0387812	0.033241	0.00554017	0.0387812	0.0138504	0.0470914	0.0415512	0.0415512	0.0249307	0.00831025	0.0138504	0.0221607	0.00831025	0.0304709	0.0360111	0.0138504	0.0304709	0.0415512	0.0277008	0.033241	0.0360111	0.033241	0.0443213	0.0277008	0.0360111	0.0443213	0.0360111	0.033241	0.0138504	0.0360111	0.0249307	0.0443213	0	0.0360111	0.0415512	0.0166205	0.0166205	0.0249307	0.0193906	0.0360111	0.0166205	0.0277008	0.0193906	0.0138504	0.0277008	0.0498615	0.0193906	0.0415512	0.00831025	0.0138504
0.0203652	0.0182584	0.0266854	0.0252809	0.0386236	0.0323034	0.0449438	0.0428371	0.0561798	0.0407303	0.054073	0.0351124	0.0428371	0.0477528	0.0386236	0.0639045	0.0119382	0.0505618	0.0526685	0.011236	0.0217697	0.0470506	0.0449438	0.0414326	0.0449438	0.00702247	0.0428371	0.0189607	0.0196629	0.0259831	0.0224719	0.0344101	0.0196629	0.0287921	0	0.0210674	0.0161517	0.0196629	0.0259831	0.0266854	0.0105337	0.0161517	0.0330056	0.0358146	0.0196629	0.0379213	0.0491573	0.00772472	0.0126404	0.00772472
0.0171625	0.0177346	0.0183066	0.00915332	0.034897	0.0108696	0.0188787	0.00915332	0.01373	0.0114416	0.020595	0.0171625	0.0286041	0.0102975	0.0120137	0.0108696	0.000572082	0.0125858	0.00400458	0.0165904	0.020595	0.00228833	0	0.00400458	0.0125858	0.0154462	0.00171625	0.00400458	0.00915332	0.00800915	0.00743707	0.00743707	0.020595	0.0165904	0.00171625	0.00343249	0.00514874	0.00457666	0.0114416	0.000572082	0.0200229	0.00572082	0.0102975	0.0108696	0.0291762	0.0114416	0.0125858	0.0120137	0.0148741	0.00228833
0.0381795	0.05689	0.0462705	0.0331226	0.0369153	0.0295828	0.0389381	0.0285714	0.022756	0.0212389	0.026043	0.026043	0.0313527	0.0136536	0.0245259	0.030847	0.0280657	0.0182048	0.0298357	0.042225	0.0262958	0.0237674	0.0371681	0.0348925	0.0235145	0.0242731	0.0207332	0.0219975	0.0255373	0.0192162	0.0197219	0.016182	0.0209861	0.00176991	0.0209861	0.0217446	0.00809102	0.0255373	0.0154235	0.0207332	0.0225032	0.0164349	0.0154235	0.0182048	0	0.019469	0.0159292	0.0230088	0.0106195	0.0134008
0.011976	0.0479042	0.0239521	0.0299401	0.0299401	0.0239521	0.0419162	0.0179641	0.0299401	0.0299401	0.00598802	0.0419162	0.0239521	0.0419162	0.0479042	0.0179641	0.0299401	0.0419162	0.011976	0.0419162	0.0299401	0.0299401	0.0179641	0.0479042	0.0479042	0.0239521	0.0299401	0.0359281	0.0419162	0.0179641	0.0359281	0.0419162	0.0299401	0.0299401	0.0239521	0.0419162	0	0.0479042	0.0179641	0.0359281	0.0419162	0.0419162	0.0179641	0.011976	0.0299401	0.0299401	0.0598802	0.0419162	0.00598802	0.0239521
0.0433255	0.0409836	0.0117096	0.0339578	0.0351288	0.0468384	0.0386417	0.0409836	0.00936768	0.0058548	0.028103	0.0269321	0.030445	0.0468384	0.0491803	0.0234192	0.0269321	0.0234192	0.0187354	0.0374707	0.0398126	0.0163934	0.0257611	0.0210773	0	0.0128806	0.0608899	0.0327869	0.0105386	0.0386417	0.0187354	0.0140515	0.00117096	0.0269321	0.0257611	0.0374707	0.0175644	0.0327869	0.0210773	0.0140515	0.0269321	0.0339578	0.0117096	0.0210773	0.0199063	0.0128806	0.0269321	0.0128806	0.0468384	0.0362998
0.0337972	0.0168986	0.0168986	0.027833	0.00894632	0.00198807	0.0129225	0.0149105	0.000994036	0.00994036	0.0248509	0.0168986	0	0.027833	0.0238569	0.0198807	0.0318091	0.0218688	0.0168986	0.0149105	0.0248509	0.0129225	0.00397614	0.0109344	0.0178926	0.00994036	0.0159046	0.00695825	0.0129225	0.0159046	0.0238569	0.0188867	0.00894632	0.00795229	0.00994036	0.028827	0.00397614	0.027833	0.026839	0.0188867	0.0178926	0.026839	0.0188867	0.0377734	0.0119284	0.0328032	0.0139165	0.0168986	0.00497018	0.0258449
0.0351157	0.0510774	0.0407023	0.0422985	0.0327215	0.0183559	0.00399042	0.0195531	0.0107741	0.0335196	0.0207502	0.0235435	0.0411014	0.0395052	0.00798085	0.0411014	0.0127694	0.0255387	0.0175579	0.0259377	0.0263368	0.0139665	0.0363128	0.0311253	0.0422985	0.0247406	0.0259377	0.0299282	0.0299282	0.0295291	0.0179569	0.0171588	0.0203512	0.027933	0.00957702	0.0315243	0.0327215	0.0179569	0.0027933	0.00997606	0.0027933	0.0183559	0	0.0163607	0.0219473	0.00678372	0.0199521	0.019154	0.00399042	0.019154
0.0295858	0.0236686	0.0236686	0.0177515	0.035503	0.0532544	0.0295858	0.0414201	0.0295858	0.0118343	0.0177515	0.0414201	0.0236686	0.035503	0.0177515	0.035503	0.0177515	0.0414201	0.0118343	0.0236686	0.0295858	0.0414201	0.00591716	0.0295858	0.0295858	0.0414201	0.0177515	0.0177515	0.0177515	0.035503	0.035503	0.0177515	0	0.0414201	0.0177515	0.0118343	0.00591716	0.0236686	0.0473373	0.0177515	0.0177515	0.035503	0.0177515	0.0236686	0.035503	0.0473373	0.0177515	0.0591716	0.0177515	0.0295858
0.0142721	0.0247383	0.0123692	0.00856327	0.0152236	0.00856327	0.0390105	0.0209324	0.0228354	0.0352046	0.0409134	0.0371075	0.0342531	0.019981	0.0190295	0.0371075	0.0247383	0.036156	0.0114177	0.0294957	0.0275928	0.00951475	0.0171265	0.0313987	0.0104662	0.0466223	0	0.0333016	0.018078	0.0247383	0.0190295	0.0218839	0.0237869	0.00285442	0.018078	0.0342531	0.0285442	0.00951475	0.0209324	0.00951475	0.00856327	0.0371075	0.0133206	0.0133206	0.0152236	0.036156	0.0161751	0.0275928	0.0142721	0.0447193
0.0522388	0.0671642	0.0298507	0.104478	0.0373134	0.0746269	0.0895522	0.0597015	0.0447761	0.0522388	0.0970149	0.104478	0.104478	0.0671642	0.0746269	0.0671642	0.0373134	0.0820896	0.0447761	0.0447761	0.0746269	0.0373134	0	0.0746269	0.0671642	0.0223881	0.0597015	0.00746269	0.0597015	0.0298507	0.0373134	0.0820896	0.0298507	0.0447761	0.0447761	0.0522388	0.0447761	0.0597015	0.0223881	0.0149254	0.0298507	0.0820896	0.0820896	0.0597015	0.0373134	0.0820896	0.0223881	0.0522388	0.0522388	0.0447761
0.0176322	0.0730479	0.0654912	0.0377834	0.0604534	0.0755668	0.0453401	0.0453401	0.118388	0.0554156	0.0377834	0.0478589	0.0453401	0.0982368	0.105793	0.0352645	0.0780856	0.070529	0.0629723	0.0629723	0.0403023	0.093199	0.0251889	0.103275	0.0806045	0.0780856	0	0.0403023	0.105793	0.0377834	0.0352645	0.0428212	0.0957179	0.0554156	0.0251889	0.0806045	0.0881612	0.0654912	0.0579345	0.0377834	0.0906801	0.0478589	0.0352645	0.0478589	0.0780856	0.0428212	0.0604534	0.0352645	0.0100756	0.0680101
0.0204082	0.0571429	0.0122449	0.0244898	0.0285714	0.0326531	0.0326531	0.0244898	3.55441e-18	0.0163265	0.0408163	0.0204082	0.0285714	0.0489796	0.0285714	0.0408163	0.0244898	0.0367347	0.0530612	0.0244898	0.0204082	0.0244898	0.044898	0.0204082	0.0326531	0.0408163	0.0163265	0.0326531	0.0285714	0.0285714	0.0122449	0.0408163	0.044898	0	0.00816327	0.0244898	0.0285714	0.0122449	0.0408163	0.0408163	0.0571429	0.0244898	0.0285714	0.0367347	0.0326531	0	0.0204082	0.00408163	0.0244898	0.0244898
0.00567261	0.0388979	0.0299838	0.0194489	0.0291734	0.0486224	0.0599676	0.0226904	0.0251216	0.0145867	0.0421394	0.0170178	0.0340357	0.0453809	0.0380875	0.034846	0.0291734	0.0162075	0.00567261	0.0105348	0.0388979	0.00162075	0.0170178	0.0170178	0.0153971	0.0316045	0.0429498	0.00729335	0.0551053	0.0275527	0.00810373	0.0267423	0.0121556	0.028363	0.0235008	0.0121556	0.0153971	0	0.0291734	0.0194489	0.0299838	0.0243112	0.0218801	0.00324149	0.0372771	0.00972447	0.0194489	0.000810373	0.0235008	0.0226904
0.0498534	0.0557185	0.0351906	0.0322581	0.0117302	0.0439883	0.0146628	0.0146628	0.0351906	0.0293255	0.0557185	0.0175953	0.0175953	0.0322581	0.026393	0.0322581	0.0351906	0.026393	0.0293255	0.0410557	0.00879765	0	0.0175953	0.0469208	0.0146628	0.0175953	0.0439883	0.026393	0.0234604	0.0205279	0.0351906	0.00879765	0.026393	0.0175953	0.0615836	0.0557185	0.0439883	0.026393	0.0146628	0.026393	0.0175953	0.0175953	0.0175953	0.0058651	0.0645161	0.0293255	0.0439883	0.00293255	0.0381232	0.0146628
0.0606641	0.0810983	0.0402299	0.0542784	0.0319285	0.0280971	0.0510856	0.0300128	0.0159642	0.041507	0.0446999	0.0402299	0.0606641	0.0344828	0.00446999	0.0466156	0.0383142	0.0408685	0.0510856	0	0.0536398	0.0446999	0.0434227	0.0261814	0.0689655	0.0383142	0.0478927	0.0440613	0.0734355	0.0229885	0.0587484	0.0210728	0.0344828	0.0485313	0.0408685	0.0300128	0.0389527	0.0466156	0.045977	0.00574713	0.0408685	0.00766284	0.0223499	0.0236271	0.0178799	0.050447	0.0114943	0.0255428	0.0249042	0.0574713
0.0607477	0.0841121	0.0514019	0.0280374	0.0514019	0.0607477	0.0560748	0.0747664	0.046729	0.0560748	0.046729	0.0514019	0.0607477	0.0607477	0.0607477	0.046729	0.0700935	0.0327103	0.0841121	0.0514019	0.0654206	0.0747664	0.0514019	0.0514019	0.0420561	0.0373832	0.0560748	0.0327103	0.0747664	0.0233645	0.088785	0.088785	0.0186916	0.046729	0.088785	0.0140187	0.0700935	0.0700935	0.0420561	0.046729	0.0373832	0.0420561	0.0794393	0.0373832	0.0420561	0	0.0607477	0.0607477	0.046729	0.0514019
0.0793951	0.0727788	0.0935728	0.0831758	0.0538752	0.0671078	0.0604915	0.0718336	0.0500945	0.0425331	0.0831758	0.10397	0.0642722	0.0812854	0.036862	0.0463138	0.0623819	0.0671078	0.063327	0.0245747	0.0529301	0.0425331	0.0765595	0.0396975	0.0463138	0.0330813	0	0.0415879	0.0415879	0.0453686	0.0567108	0.0434783	0.0425331	0.0538752	0.0340265	0.0718336	0.0491493	0.0642722	0.0132325	0.0491493	0.0217391	0.0387524	0.00850662	0.0349716	0.026465	0.0122873	0.0255198	0.0378072	0.0283554	0.00661626
0.0160745	0.0338409	0.0431472	0.0270728	0.0279188	0.034687	0.0321489	0.0448393	0.0228426	0.0236887	0.0253807	0.0313029	0	0.00592217	0.0287648	0.0270728	0.0304569	0.0253807	0.0118443	0.00930626	0.0126904	0.0101523	0.0194585	0.0160745	0.0152284	0.0270728	0.0186125	0.0296108	0.0186125	0.0194585	0.0101523	0.0143824	0.00846024	0.0279188	0.0228426	0.0228426	0.0109983	0.0262267	0.0160745	0.0262267	0.0194585	0.035533	0.0135364	0.0338409	0.0101523	0.0219966	0.036379	0.00930626	0.0270728	0.00592217
0.0461854	0.0615806	0.0236059	0.0513171	0.0372905	0.0171057	0.0321587	0.0318166	0.0277113	0.0335272	0.0311324	0.0314745	0.0396853	0.023948	0.0366062	0.0205269	0.0215532	0.0283955	0.0195005	0.0181321	0.0225795	0.0225795	0.0164215	0.0102634	0.0318166	0.0222374	0.0273691	0.0174478	0	0.00786863	0.00615806	0.00581594	0.0071844	0.011974	0.0188163	0.0201847	0.00513171	0.0201847	0.0290797	0.0246322	0.00273691	0.0195005	0.0184742	0.011974	0.0246322	0.011974	0.027027	0.0205269	0.0222374	0.023948
0.0304498	0.0373702	0.0297578	0.0539792	0.0394464	0.0297578	0.0283737	0.0269896	0.0214533	0.0186851	0.0110727	0.0138408	0.0269896	0.0152249	0.0214533	0.0145329	0.00968858	0	0.0359862	0.00968858	0.0249135	0.0124567	0.00761246	0.0186851	0.016609	0.0138408	0.0193772	0.032526	0.0311419	0.0242215	0.0283737	0.0304498	0.017301	0.016609	0.017301	0.0269896	0.0235294	0.0131488	0.0117647	0.0373702	0.0186851	0.0179931	0.0207612	0.0304498	0.0124567	0.00484429	0.0228374	0.0207612	0.0346021	0.015917
0.0281647	0.0478498	0.0442156	0.0523925	0.0263477	0.0354331	0.0287704	0.0163537	0.0275591	0.0487583	0.021805	0.0457299	0.021805	0.0172623	0.0233192	0.0408843	0.0342217	0.0142338	0.0248334	0.0345245	0.0230164	0.0263477	0.0327075	0.00999394	0.0112053	0.0363416	0.0478498	0.0251363	0.0239249	0.021805	0.0290733	0.0248334	0.0160509	0.0284676	0.0242277	0.015748	0.0184737	0.013931	0.0321018	0.0227135	0.0115082	0.0314961	0.00666263	0.0205936	0.00817686	0.0181708	0.0272562	0.0105996	0.0166566	0
0.0469565	0.0333913	0.0396522	0.026087	0.0365217	0.0142609	0.0208696	0.0358261	0.0128696	0.0125217	0.0257391	0.0288696	0.0257391	0.016	0.0253913	0.021913	0	0.0132174	0.0271304	0.0281739	0.0212174	0.0375652	0.0243478	0.0253913	0.016	0.0149565	0.0184348	0.018087	0.0226087	0.0201739	0.026087	0.0114783	0.0274783	0.0170435	0.013913	0.0222609	0.0194783	0.013913	0.0142609	0.0250435	0.026087	0.034087	0.0326957	0.0292174	0.0267826	0.0309565	0.0347826	0.0351304	0.010087	0.0187826
0.0233415	0.0184275	0.022932	0.0247748	0.00962326	0.00982801	0.001638	0.0118755	0.0133088	0.0190418	0.013104	0.0272318	0.0247748	0.010647	0.00819001	0.022113	0.0206798	0.0128993	0.00900901	0.0276413	0.0110565	0.000614251	0.0153563	0.0276413	0.0190418	0.00941851	0.0153563	0.0124898	0.0036855	0.011466	0.00716626	0.0128993	0.00696151	0.0161753	0.00389025	0.0243653	0.0165848	0.0249795	0.0133088	0.014742	0.00900901	0.0137183	0.00819001	0.0149468	0	0.0176085	0.0126945	0.0159705	0.0167895	0.0112613
0.0164204	0.0164204	0.0377668	0.0574713	0.0246305	0.0394089	0.0344828	0.0213465	0.00821018	0.0279146	0.045977	0.0229885	0.0213465	0.0410509	0.0262726	0.0213465	0.00656814	0.0229885	0.0311987	0.0147783	0.0229885	0.0328407	0.0377668	0.0246305	0.045977	0.0410509	0.0229885	0.0344828	0.0361248	0.045977	0.0295567	0.0213465	0.0328407	0.0394089	0.0262726	0.044335	0.0229885	0.0147783	0.0180624	0.0213465	0.0164204	0.0673235	0.0180624	0.0295567	0.0262726	0.0246305	0.0426929	0.0410509	0.0213465	0
0.00388889	0.045	0.0238889	0.0227778	0.0311111	0.0183333	0.0211111	0.0272222	0.0188889	0.0183333	0.0422222	0.0127778	0.0294444	0.0438889	0.0294444	0.0183333	0.01	0.0116667	0.0111111	0.0288889	0.0294444	0.0233333	0.025	0.00222222	0.0327778	0.0244444	0.0122222	0.00277778	0.00555556	0.0216667	0.015	0.0111111	0	0.0172222	0.0155556	0.02	0.0211111	0.00333333	0.0116667	0.0188889	0.0172222	0.00666667	0.000555556	0.02	0.0188889	0.00888889	0.0133333	0.015	0.00222222	0.0138889
0.0309811	0.0223752	0.00344234	0.020654	0.0172117	0.0189329	0.0327022	0.0189329	0.0172117	0.0395869	0.00516351	0.0567986	0.0447504	0.0258176	0.0275387	0.0413081	0	0.0172117	0.00860585	0.0223752	0.0189329	0.00172117	0.0344234	0.0120482	0.0223752	0.0223752	0.0327022	0.0309811	0.0223752	0.00172117	0.0361446	0.0292599	0.0447504	0.0189329	0.00860585	0.00172117	0.0361446	0.0240964	0.0327022	0.0137694	0.0499139	0.0447504	0.0378657	0.010327	0.00344234	0.0447504	0.0464716	0.0240964	0.0567986	0.0344234
0.0277476	0.0799782	0.0538629	0.0620239	0.0538629	0.031556	0.054407	0.0353645	0.0353645	0.0293798	0.0136017	0.0364527	0.0326442	0.0424374	0.0554951	0.0163221	0.0304679	0.00816104	0.0130577	0.0179543	0.0402612	0.023395	0.00979325	0.023395	0.00816104	0.0228509	0.0244831	0.0331882	0.0266594	0.0141458	0.0195865	0.00326442	0.0136017	0.0321001	0.0446137	0.0375408	0.0440696	0.0103373	0.0108814	0.0228509	0.0152339	0.0103373	0.0342764	0.00163221	0.0342764	0.0228509	0.0152339	0.0168662	0.0397171	0
0.00970874	0.0873786	0.0291262	0.0291262	0.0582524	0.0291262	0.0485437	0.0194175	0.0776699	0.0291262	0.0194175	0	0.0291262	0.0291262	0.0873786	0.038835	0.00970874	0.0194175	0.0291262	0.0485437	0.0291262	0.00970874	0.0485437	0.0194175	0.0582524	0.0194175	0.038835	0.0194175	0.0291262	0.038835	0.00970874	0.0485437	0.0291262	0.038835	0.0194175	0.038835	4.41502e-18	0.0194175	0.0194175	0.0485437	0.038835	0.0679612	0.0291262	0.0291262	0.0291262	0.0485437	0.0582524	0.038835	0.0679612	0.0776699
0.0316265	0.0692771	0.063253	0.063253	0.0391566	0.0527108	0.0737952	0.0978916	0.063253	0.0301205	0.0466867	0.0376506	0.0421687	0.064759	0.0677711	0.0256024	0.0436747	0.0361446	0.0451807	0.0346386	0.0316265	0.0421687	0.061747	0.0346386	0.0542169	0.0331325	0.0271084	0.0165663	0.0210843	0.0256024	0.0527108	0.0361446	0.0256024	0.00301205	0.0301205	0.0662651	0.0542169	0	0.0481928	0.0481928	0.0180723	0.0225904	0.0512048	0.0346386	0.00150602	0.0150602	0.0271084	0.0451807	0.0210843	0.0707831
0.0223577	0.0264228	0.0203252	0.0264228	0.0142276	0.0243902	0.0203252	0.0203252	0.0406504	0.0365854	0.00406504	0.0182927	0	0.046748	0.0406504	0.0365854	0.0365854	0.0447154	0.0304878	0.0284553	0.0264228	0.0121951	0.0365854	0.0386179	0.0406504	0.0162602	0.046748	0.0162602	0.0487805	0.00813008	0.0203252	0.0650407	0.0284553	0.0162602	0.0284553	0.00813008	0.0162602	0.0182927	0.0142276	0.0203252	0.0304878	0.0243902	0.050813	0.0203252	0.0325203	0.0142276	0.00203252	0.0162602	0.00813008	0.0203252
0.0444753	0.0590688	0.0458652	0.0437804	0.00486449	0.0243224	0.0542043	0.0687978	0.0500347	0.0215427	0.0361362	0.0243224	0.0437804	0.0799166	0.0229326	0.056984	0.0410007	0.0229326	0.00833912	0.0312717	0.018763	0.0326616	0.0118138	0.0354413	0.0368311	0.0416956	0.0375261	0.0243224	0.0215427	0.0423905	0.0277971	0.0215427	0	0.0132036	0.0416956	0	0.0222377	0.0298819	0.0312717	0.0389159	0.0354413	0.0243224	0.0271022	0.0208478	0.0222377	0.0118138	0.0243224	0.0222377	0.00416956	0.0208478
MEAN
0.172328	0.184158	0.142971	0.120374	0.100897	0.0900813	0.0833327	0.0769817	0.0732991	0.0719591	0.0725522	0.0719275	0.0707173	0.074662	0.0700431	0.0698768	0.0652531	0.0679981	0.0643956	0.0637677	0.0629148	0.0597471	0.0599018	0.0600305	0.0549536	0.0519434	0.0493695	0.0439449	0.0421699	0.038359	0.0365655	0.0363324	0.032817	0.0346445	0.0342792	0.0322898	0.0344805	0.0299487	0.030658	0.0323643	0.029959	0.0316301	0.0283053	0.029452	0.0290013	0.031946	0.0310414	0.0319023	0.0283031	0.0284014
CI 95%
0.0445381	0.0426807	0.0343441	0.0292123	0.0254093	0.0224706	0.0197902	0.018164	0.018407	0.016804	0.0166871	0.0165274	0.0157916	0.0161842	0.0158096	0.0156	0.0148225	0.0163164	0.0149079	0.013827	0.0136265	0.0128081	0.0126789	0.0115247	0.0108656	0.010197	0.00967454	0.00869262	0.00842466	0.00754608	0.00749777	0.00688642	0.00715763	0.00686058	0.00686232	0.00669853	0.00681865	0.00586513	0.00629104	0.0062489	0.00720871	0.00695845	0.00626302	0.00580654	0.00670662	0.00745499	0.00728619	0.00643325	0.00640467	0.00657615

## Sheet: Fig. S10d
0.0303464	0.0446608	0.0306327	0.0432293	0.0412253	0.0352133	0.0271973	0.0323504	0.0438019	0.0337818	0.0188949	0.0455196	0.0171772	0.028915	0.0168909	0.0360721	0.0317778	0.0375036	0.0157458	0.0323504	0.0303464	0.0197538	0.0246207	0.0337818	0.0125966	0.0360721	0.0214715	0.0125966	0.0280561	0.0312053	0.0183224	0.0354996	0.0246207	0.0211852	0.00887489	0.040939	0.0148869	0.0377899	0.000858861	0.0263384	0.0208989	0.0377899	0.0286287	0.0257658	0	0.028915	0.0363584	0.0306327	0.0111652	0.0395076
0.0333333	0.042029	0.026087	0.0333333	0.0304348	0.0594203	0.0347826	0.0608696	0.0173913	0.0101449	0.0347826	0.0347826	0.0405797	0.0333333	0.015942	0.0434783	0.0130435	0.0188406	0.0289855	0.0434783	0	0.073913	0.0101449	0.0289855	0.0434783	0.0289855	0.0231884	0.0304348	0.0246377	0.0391304	0.00724638	0.0144928	0.0188406	0.0376812	0.0376812	0.0608696	0.0391304	0.0492754	0.0376812	0.0130435	0.0362319	0.0289855	0.0246377	0.0550725	0.0405797	0.042029	0.0405797	0.0391304	0.0478261	0.0449275
0.0626271	0.0309069	0.0357869	0.0211468	0.0113867	0.0390403	0.0170801	0.0138268	0.00976007	0.0305002	0.0370069	0.0313135	0.0244002	0.0195201	0.0191135	0.0235868	0.0313135	0.0150468	0.0150468	0.0219601	0.044327	0.0280602	0.00772672	0.0309069	0.0317202	0.0292802	0.0191135	0.0317202	0.0109801	0.0231802	0.0215535	0.0244002	0.00813339	0.0260268	0.0117934	0.0300935	0.0199268	0.0414803	0.0126068	0.0215535	0.0187068	0.0223668	0.0150468	0.00813339	0.0162668	0.0146401	0	0.0252135	0.0231802	0.0178935
0.0514937	0.0424528	0.033805	0.0302673	0.0180818	0.0353774	0.0231918	0.0487421	0.00904088	0.028695	0.00550314	0.0444182	0.0165094	0.0267296	0.0161164	0.0314465	0.00825472	0.0279088	0.0200472	0.00943396	0.0172956	0.0172956	0.0334119	0.0349843	0.0255503	0.0349843	0.0243711	0.0212264	0.014544	0.0125786	0.00786164	0.00393082	0.0259434	0.0318396	0.0200472	0.028695	0.0212264	0.0212264	0.0275157	0.0204403	0.0129717	0.0141509	0.0117925	0.0188679	0.00904088	0.00707547	0	0.00471698	0.0043239	0.0165094
0.0493893	0.0509825	0.0568242	0.0169942	0.031333	0.0350505	0.0281466	0.0350505	0.0451407	0.0244291	0.0191184	0.0334572	0.0212427	0.0249602	0.0249602	0.0361126	0.039299	0.0366437	0.0371747	0.015401	0.0361126	0.0223048	0.0191184	0.0122146	0.0169942	0.0143388	0	0.0127456	0.0212427	0.0398301	0.0254912	0.0361126	0.0286776	0.0440786	0.0270844	0.039299	0.023898	0.0148699	0.00690388	0.0292087	0.0127456	0.00106213	0.023898	0.0132767	0.00371747	0.00371747	0.0297398	0.0169942	0.023367	0.039299
0.0337731	0.0480211	0.0411609	0.0385224	0.0496042	0.0290237	0.037467	0.0379947	0.0116095	0	0.0168865	0.0226913	0.0263852	0.0295515	0.0480211	0.0211082	0.0311346	0.0248021	0.0490765	0.0300792	0.00844327	0.0543536	0.0168865	0.0226913	0.0385224	0.0269129	0.0205805	0.0147757	0.0316623	0.0237467	0.0327177	0.023219	0.0211082	0.03219	0.0248021	0.0290237	0.0343008	0.0279683	0.0279683	0.0258575	0.0226913	0.0295515	0.0174142	0.0253298	0.0263852	0.0406332	0.0327177	0.0506596	0.0348285	0.0406332
0.0574132	0.0542587	0.0397476	0.0334385	0.0466877	0.0328076	0.0283912	0.0485804	0.0353312	0.00946372	0.0182965	0.0214511	0.0315457	0.0138801	0.044164	0.0239748	0.00820189	0.0334385	0.0283912	0.0422713	0.0454259	0.00694006	0.015142	0.00946372	0	0.00189274	0.0170347	0.0119874	0.0246057	0.014511	0.0113565	0.0195584	0.00946372	0.0214511	0.0227129	0.0365931	0.0233438	0.0397476	0.0138801	0.0403785	0.0044164	0.0277603	0.0164038	0.00946372	0.015142	0.00883281	0.0315457	0.0227129	0.0132492	0.0239748
0.0277778	0.0208333	0.00694444	0.0104167	0.03125	0.00694444	0.00694444	0.03125	0.0243056	0.0104167	0.0138889	0.0208333	0.0208333	0.0243056	0.0208333	0.0208333	0.0138889	0	0.0138889	0.00694444	1.75279e-18	0.00694444	0.00694444	0.0104167	0.00347222	0.0104167	0.00694444	0.0208333	0.00694444	0.00694444	0.00347222	0.0347222	0.0138889	0.0173611	0.0277778	0.0104167	0.00347222	5.25838e-18	0	0.0138889	0.0104167	0.0208333	0.0104167	0.0173611	0.00347222	0.0138889	0.00347222	0.00694444	0.00347222	0.0208333
0.0980392	0.0490196	0.0686275	0.0490196	0.0392157	0.0441176	0.0343137	0.0441176	0.0343137	0.0245098	0.00980392	0.0196078	0.0294118	0.0245098	0.0343137	0.0245098	0.0245098	0.0343137	0.0343137	0.0343137	0.0392157	0.0294118	0.0196078	0.0147059	0.0147059	0.0343137	0.0245098	0.0245098	0.0196078	0.0245098	0.0196078	0.0245098	0.0245098	0.0245098	0.0147059	0.0245098	0.0147059	0.0245098	0.0392157	0.0147059	0.0245098	0.0245098	0.0245098	0.0245098	0.0196078	0.0196078	0	0.0196078	0.0343137	0.0196078
0.0600707	0.0212014	0.0353357	0.0176678	0.0212014	0.0318021	0.0282686	0.0176678	0.0176678	0.0282686	0.0141343	0.00706714	0.0353357	0.0106007	0.024735	0.0176678	0.00706714	0.00706714	0.024735	0.0282686	0.0318021	0.0424028	0.0212014	0.00353357	0.00706714	0.0141343	0.0176678	0.0212014	0.0176678	0.00706714	0.00353357	0.0141343	0.0176678	0.00353357	0.0176678	0.0106007	0.0318021	0	0.0282686	0.00706714	0.0176678	0.0212014	0.0318021	0.0212014	0.0212014	0.0106007	0.00706714	0.0106007	0.0176678	0.0318021
0.120245	0.0985685	0.0867076	0.0811861	0.0662577	0.0701431	0.0621677	0.0635992	0.0597137	0.0654397	0.0484663	0.0568507	0.0484663	0.0406953	0.0478528	0.0439673	0.0441718	0.0443763	0.0496933	0.0368098	0.0357873	0.0525562	0.0425358	0.0429448	0.0384458	0.0316973	0.0364008	0.0466258	0.0251534	0.0413088	0.0357873	0.0368098	0.0124744	0.0159509	0.0161554	0.0288344	0.0104294	0.0188139	0.00715746	0.0202454	0.00961145	0.0216769	0.00879346	0.0218814	0.0184049	0.0188139	0.0173824	0.00408998	0.0157464	0
0.0307571	0.0315457	0.035489	0.0149842	0.0173502	0.022082	0.0118297	0.0236593	0.0212934	0.0157729	0.011041	0.0197161	0.011041	0.0189274	0	0.0165615	0.00473186	0.0165615	0.0197161	0.0173502	0.0118297	0.0212934	0.0118297	0.0189274	0.00630915	0.0149842	0.0228707	0.0134069	0.0165615	0.0212934	0.011041	0.0157729	0.0055205	0.0252366	0.00473186	0.0134069	0.000788644	0.0244479	0.0189274	0.011041	0.00709779	0.0181388	0.00709779	0.0149842	0.00788644	0.0102524	0.00788644	0.0260252	0.0141956	0.00867508
0.0459364	0.0447585	0.0506478	0.0447585	0.0318021	0.0459364	0.0424028	0.0341578	0.0435807	0.0318021	0.0270907	0.00588928	0.0176678	0.0318021	0.0435807	0.0259128	0.0353357	0.0365135	0.0459364	0.0282686	0.00824499	0.0176678	0.024735	0.0435807	0.0376914	0.0400471	0.041225	0.041225	0.0294464	0.0318021	0.0624264	0.0400471	0.0318021	0.0223793	0.0294464	0	0.0400471	0.0223793	0.0318021	0.0282686	0.0259128	0.0318021	0.0341578	0.0106007	0.0200236	0.0376914	0.0376914	0.0365135	0.0447585	0.0259128
0.0344311	0.0568862	0.0404192	0.0284431	0.0508982	0.0434132	0.0149701	0.0164671	0.0209581	0.0254491	0.0374251	0.0419162	0.010479	0.0224551	0	0.0314371	0.010479	0.00898204	0.0314371	0.0344311	0.00598802	0.0164671	0.0134731	0.0314371	0.0224551	0.0239521	0.0164671	0.0523952	0.011976	0.0299401	0.00149701	0.0254491	0.0329341	0.0404192	0.0239521	0.0359281	0.0254491	0.0314371	0.0194611	0.0523952	0.0179641	0.0464072	0.0329341	0.0464072	0.0344311	0.0134731	0.0269461	0.0194611	0.0434132	0.0329341
0.0386507	0.0527056	0.0295151	0.0323261	0.0309206	0.0323261	0.0358398	0.0330288	0.0210822	0.0133521	0.0196767	0.0154603	0.021785	0.0323261	0.0168658	0.0203795	0.00702741	0.016163	0.0309206	0.00913563	0.0175685	0.0224877	0.00210822	0.00702741	0.0133521	0.018974	0.0133521	0.0281096	0.0309206	0.0182713	0.0105411	0.0182713	0.016163	0.00843289	0.0224877	0.00491918	0.0175685	0.0224877	0.00913563	0.0119466	0	0.00491918	0.016163	0.0154603	0.00773015	0.00632467	0.0035137	0.00491918	0.00562193	0.0140548
0.0291411	0.0644172	0.0582822	0.0368098	0.0230061	0.0260736	0.0337423	0.0352761	0.0490798	0.0276074	0	0.0153374	0.0276074	0.0122699	0.0199387	0.0276074	0.0337423	0.0322086	0.0322086	0.0276074	0.0352761	0.041411	0.0260736	0.0368098	0.0291411	0.0291411	0.0398773	0.0429448	0.0184049	0.0306748	0.0230061	0.0567485	0.0444785	0.0306748	0.0122699	0.0306748	0.0184049	0.0199387	0.0306748	0.0306748	0.0230061	0.0322086	0.00613497	0.0276074	0.0429448	0.0322086	0	0.0352761	0.0153374	0.0337423
0.0212072	0.0342577	0.0277325	0.0326264	0.0326264	0.0424144	0.0326264	0.0244698	0.0261011	0.045677	0.0179445	0.0228385	0.0244698	0.0195759	0.0358891	0.0358891	0.0212072	0.0228385	0.0130506	0.0342577	0.0228385	0.0179445	0.0130506	0.0114192	0.0163132	0.0212072	0.0228385	0.0228385	0	0.0146819	0.0358891	0.0261011	0.0489396	0.0179445	0.0228385	0.0277325	0.0228385	0.0342577	0.0163132	0.0326264	0.0277325	0.0228385	0.0179445	0.00978793	0.0163132	0.0277325	0.0277325	0.0342577	0.0375204	0.0326264
0.0413589	0.0539143	0.0273264	0.0310192	0.0317578	0.0288035	0.0199409	0.0177253	0.0110783	0.0295421	0.0265879	0.0258493	0.0273264	0.014771	0.0103397	0.0125554	0.021418	0.00886263	0	0.00960118	0.0184638	0.00812408	0.00738552	0.0110783	0.00443131	0.0258493	0.0118168	0.0243722	0.00443131	0.0132939	0.0265879	0.0192024	0.0199409	0.00812408	0.0192024	0.0295421	0.0125554	0.0413589	0.028065	0.0169867	0.00443131	0.0162482	0.0103397	0.021418	0.0118168	0.0118168	0.000738552	0.00886263	0.0169867	0.0302806
0.0302457	0.0661626	0.0434783	0.0415879	0.0642722	0.0491493	0.0359168	0.0548204	0.0189036	0.0907372	0.0434783	0.0642722	0.0699433	0.0567108	0.0283554	0.0529301	0.0113422	0.0529301	0.0245747	0.0661626	0.0189036	0.0642722	0.0226843	0.0453686	0.0453686	0.0699433	0.0623819	0.0434783	0	0.0491493	0.0359168	0.0623819	0.0283554	0.0453686	0.0396975	0.0491493	0.026465	0.0680529	0.0340265	0.0434783	0.0226843	0.020794	0.0170132	0.0283554	0.0151229	0.0548204	0.026465	0.047259	0.00378072	0.0491493
0.00683995	0.0314637	0.0478796	0.0205198	0.0164159	0.0218878	0.0232558	0.00889193	0.00889193	0.0225718	0.00957592	0.0136799	0.0129959	0.00683995	0.0273598	0.0164159	0.0218878	0.0191518	0.0177839	0.0123119	0.0123119	0.00683995	0.00410397	0.00957592	0.0164159	0.0150479	0.0129959	0.0170999	0.0157319	0.00889193	0.00205198	0.0170999	0.0109439	0.0273598	0.0129959	0.0116279	0.00410397	0.0321477	0	0.00820793	0.00205198	0.0184679	0.0239398	0.00683995	0.00752394	0.0205198	0.00547196	0.00957592	0.0225718	0.0239398
0.025729	0.0261578	0.0390223	0.0321612	0.0175815	0.0308748	0.0167238	0.0390223	0.0184391	0.0274443	0.0171527	0.0197256	0.0150086	0.0321612	0.0214408	0.0274443	0.0167238	0.0201544	0.0270154	0.0231561	0.0107204	0.021012	0.0154374	0.0141509	0.0235849	0.0175815	0.00643225	0.0154374	0.0180103	0.021012	0.0158662	0.0244425	0.0283019	0.035163	0	0.0171527	0.011578	0.0171527	0.0111492	0.0274443	0.011578	0.0192967	0.00557461	0.0184391	0.0077187	0.0270154	0.00986278	0.0141509	0.021012	0.0205832
0.0430464	0.0480132	0.0496689	0.0364238	0.0347682	0.0397351	0.0298013	0.0215232	0	0.00993377	0.0380795	0.0198675	0.0397351	0.013245	0.00165563	0.0380795	2.98694e-17	0.0215232	0.0165563	0.0149007	0.0198675	0.0182119	0.0248344	0.0364238	0.0331126	0.0430464	0.0215232	0.00827815	0.0397351	0.0182119	0.0182119	0.0281457	0.0215232	0.0165563	0.0231788	0.0198675	0.0231788	0.0331126	0.0165563	0.0331126	0.00662252	0.0248344	0.0248344	0.00496689	0	0.0198675	0.0215232	0.0149007	0.0149007	0.00827815
0.0289362	0.0208511	0.0276596	0.0110638	0.04	0.0093617	0.0161702	0.0170213	0.0212766	0.00638298	0.0106383	0.0259574	0.0212766	0.0242553	0.02	0.0268085	0.0297872	0	0.0131915	0.0429787	0.0340426	0.0251064	0.0238298	0.0289362	0.013617	0.0148936	0.012766	0.0259574	0.00638298	0.013617	0.0208511	0.0268085	0.0204255	0.0148936	0.0182979	0.0212766	0.0119149	0.00978723	0.02	0.0221277	0.012766	0.0229787	0.02	0.0140426	0.00808511	0.0276596	0.012766	0.0306383	0.0153191	0.0319149
0.025355	0.0268763	0.0390467	0.00608519	0.0314402	0.0349899	0.0268763	0.025355	0.025355	0.025355	0.0258621	0.0157201	0.00811359	0.0126775	0.0375254	0.0370183	0.0339757	0.0289047	0.0268763	0.0268763	0.0390467	0.0238337	0.0283976	0.0289047	0.025355	0.0157201	0.0238337	0.0157201	0	0.0187627	0.0218053	0.00862069	0.0177485	0.0233266	0.015213	0.00811359	0.0238337	0.0299189	0.0187627	0.0456389	0.0157201	0.0212982	0.0020284	0.0268763	0.00709939	0.0385396	0.0162272	0.0491886	0.0212982	0.0294118
0.0373002	0.0155417	0.0186501	0.0457371	0.0515098	0.0373002	0.0319716	0.044405	0.0297513	0.00754885	0.0164298	0.0310835	0.00399645	0.0470693	0.0186501	0.0315275	0.0381883	0.0381883	0.0288632	0.0199822	0.00488455	0.0373002	0.0164298	0.0261989	0.0306394	0.00888099	0.0128774	0.0257549	0.00577265	0.0466252	0.0235346	0.0275311	0.0102131	0.035524	0.00843694	0.0222025	0.0430728	0.0133215	0.0350799	0.0399645	0	0.026643	0.00932504	0.0226465	0.0115453	0.0275311	0.0315275	0.0235346	0.00932504	0.0195382
0.0161546	0.02344	0.0110865	0.024707	0.0155211	0.0205892	0.00221729	0.0158378	0.0139373	0.00190054	0.0304086	0.0278746	0.0183719	0.0228065	0.0224897	0.0167881	0.01172	0.0167881	0.00665188	0.0221729	0.0196389	0.0338929	0.0180551	0.0152043	0.0326259	0.0218562	0.0297751	0.0186886	0.0139373	0.0266075	0.0174216	0.02344	0.0107697	0.0193221	0.0183719	0.0212227	0.0177384	0.0171048	0.0136205	0.0171048	0.0152043	0	0.0256573	0.0262908	0.00570162	0.0275578	0.0193221	0.0110865	0.0148876	0.0110865
0.0703276	0.0366089	0.0520231	0.044316	0.0789981	0.0298651	0.00289017	0.0366089	0.0308285	0.0500963	0.0375723	0.039499	0.0452794	0.0529865	0.0211946	0.0404624	0.0520231	0.0472062	0.0356455	0.0645472	0.0510597	0.039499	0.0231214	0.0337187	0.0231214	0.00578035	0.0134875	0.0125241	0.000963391	0.0549133	0.0144509	0.0452794	0.0655106	0.00963391	0.0404624	0	0.00867052	0.017341	0.017341	0.0452794	0.0452794	0.0317919	0.0472062	0.0356455	0.0414258	0.0423892	0.017341	0.0356455	0.0289017	0.026975
0.031614	0.0391015	0.0266223	0.0346644	0.020244	0.015807	0.0293955	0.0224626	0.0404881	0.0357737	0.0410427	0.0299501	0.0291181	0.0404881	0.0216306	0.0271769	0.0102607	0.0366057	0.0418747	0.0257903	0.0288408	0.04132	0.0252357	0.0191348	0.0110926	0.0219079	0.0249584	0.0205214	0.0321686	0.0435385	0.014975	0.0194121	0	0.0291181	0.0174709	0.0171936	0.0224626	0.0446478	0.0299501	0.0280089	0.0232945	0.0124792	0.0180255	0.0135885	0.0177482	0.0241265	0.0221852	0.020244	0.00499168	0.010538
0.0263729	0.0369221	0.0297859	0.0273038	0.0176854	0.0164443	0.0248216	0.0316475	0.0158238	0.0170648	0.0412659	0.0207881	0.0412659	0.0279243	0.03444	0.0294756	0.0428173	0.0130313	0	0.0127211	0.0403351	0.02296	0.0260627	0.00372324	0.0198573	0.0542972	0.0273038	0.0158238	0.0511945	0.0449891	0.0223394	0.0328886	0.0220292	0.0397146	0.0322681	0.0285448	0.0232702	0.0179957	0.0418864	0.0217189	0.0232702	0.0381632	0.0117903	0.0142724	0.0139621	0.0415762	0.0130313	0.03444	0.031027	0.0173751
0.0100073	0.0273371	0.0165975	0.0239199	0.0153771	0.0165975	0.0297779	0.0124481	0.0117159	0.0314865	0.0219673	0.0141567	0.0175738	0.0144008	0.0165975	0.015133	0.01196	0.0153771	0.0170857	0.00219673	0.01196	0.0122041	0.0261167	0.00878692	0.0217232	0.018062	0.00976324	0.0102514	0.0192824	0.00707835	0.0324628	0.0285575	0.0400293	0.0051257	0.0104955	0.00805467	0.0104955	0.00781059	0.0229436	0.0217232	0	0.0158653	0.018062	0.0107396	0.0131804	0.00707835	0.0317305	0.00659019	0.009031	0.0107396
0.0313509	0.0262794	0.0447211	0.0267404	0.0299677	0.0212079	0.0345781	0.0387275	0.0152144	0.0341171	0.055325	0.0244352	0.0138313	0.0313509	0.0318119	0.0138313	0.0304288	0.0322729	0.0410327	0.0396496	0	0.043799	0.0322729	0.0156754	0.0138313	0.0419548	0.0350392	0.0281236	0.0212079	0.0308898	0.0202858	0.021669	0.0313509	0.0101429	0.0345781	0.0451821	0.0465652	0.0391886	0.0193638	0.00968188	0.00829876	0.0290456	0.0295067	0.0179806	0.00645459	0.0230521	0.0133702	0.0396496	0.00461042	0.0129092
0.00697067	0.0197502	0.0159744	0.0162649	0.0400813	0.0206216	0.0165553	0.0232356	0.00842289	0.018298	0.0165553	0.0302062	0.0229451	0.0139413	0.0217833	0.0203311	0.0197502	0.0148127	0.00958466	0.0351438	0.0212024	0.005228	0.0174267	0.0406622	0.0435667	0.0162649	0.0357247	0.00900378	0.0119082	0.0246878	0.0142318	0.0162649	0.0226547	0.0139413	0.0249782	0.0124891	0.00435667	0.033982	0.02614	0.0249782	0	0.0159744	0.0264304	0.0252687	0.00580889	0.0217833	0.00290444	0.0319489	0.0148127	0.0136509
0.031219	0.0153617	0.0391477	0.0123885	0.0163528	0.0222993	0.00941526	0.00842418	0.0173439	0.0242815	0.0272547	0.0277502	0.0074331	0.0302279	0	0.0381566	0.0500496	0.0411298	0.0222993	0.049554	0.0386521	0.0436075	0.0346878	0.0133796	0.0148662	0.0277502	0.0227948	0.043112	0.0277502	0.0327056	0.0178394	0.0148662	0.0208127	0.0391477	0.0267592	0.0416254	0.0198216	0.00941526	0.0237859	0.0208127	0.00644202	0.0421209	0.0188305	0.0272547	0.00545094	0.0133796	0.0024777	0.0371655	0.0173439	0.0272547
0.0436893	0.0440939	0.0408576	0.046521	0.0347896	0.032767	0.0283172	0.0351942	0.0566343	0.0449029	0.0360032	0.0509709	0.0436893	0	0.0392395	0.0303398	0.0449029	0.0275081	0.0408576	0.0469256	0.0339806	0.0291262	0.0141586	0.0291262	0.0218447	0.0505663	0.0230583	0.0323625	0.0275081	0.0295307	0.0339806	0.0165858	0.0339806	0.0319579	0.00687702	0.0339806	0.019822	0.0279126	0.046521	0.0275081	0.0372168	0.000809061	0.0436893	0.0295307	0.0335761	0.0307443	0.0303398	0.0299353	0.019822	0.0275081
0.0224719	0.0413687	0.0444331	0.0173647	0.0245148	0.0291113	0.0234934	0.0362615	0.0449438	0.0306435	0.0337079	0.0229826	0.0418795	0.0081716	0.0158325	0.0434116	0.0357508	0.0469867	0	0.0265577	0.0255363	0.0342186	0.0383044	0.0219612	0.0296221	0.0454545	0.0240041	0.0255363	0.0240041	0.0240041	0.0143003	0.0357508	0.0398366	0.0326864	0.0178754	0.0331971	0.0143003	0.0306435	0.0224719	0.0183861	0.0418795	0.0153218	0.0403473	0.0439224	0.0291113	0.0183861	0.0153218	0.0199183	0.0280899	0.0194076
0.0319615	0.0275832	0.0030648	0.0245184	0.0166375	0.0109457	0.0210158	0.0100701	0.0223292	0.00525394	0.0210158	0.00963222	0.0236427	0.0367776	0.0345884	0.0297723	0.0240806	0.0372154	0.0192644	0.00262697	0.0345884	0.0249562	0.040718	0.015324	0.0293345	0.0319615	0.0380911	0.0210158	0.0297723	0.0061296	0.0223292	0	0.012697	0.00963222	0.0157618	0.0389667	0.0359019	0.0161996	0.00788091	0.0131349	0.0350263	0.030648	0.0214536	0.0227671	0.0372154	0.0288967	0.0218914	0.0275832	0.0249562	0.0394046
0.0423012	0.0294416	0.0338409	0.00846024	0.00913706	0.0267343	0.0348562	0.042978	0.0247039	0.0230118	0.0294416	0.00609137	0.00812183	0.0226734	0.00879865	0.00541455	0.0165821	0.0341794	0.00913706	0.0203046	0.0250423	0.022335	0.0263959	0.02978	0.0402707	0.0304569	0.00744501	0.0253807	0.00913706	0.0294416	0.00744501	0.0233503	0.020643	0.0128596	0.0186125	0.0233503	0.0196277	0.0179357	0.0118443	0.00947547	0.0203046	0.0138748	0.0209814	0.020643	0.0138748	0.0152284	0.0318105	0.0108291	0	0.0419628
0.0144766	0.0207869	0.018931	0.0263549	0.0155902	0.0326652	0.0259837	0.0356347	0.0471418	0.0193022	0.0296956	0.0207869	0.0204157	0.015219	0.0222717	0.0296956	0.00445434	0.0233853	0.03415	0.0163326	0.0256125	0.0371195	0.018931	0.0360059	0.0185598	0.00705271	0.0211581	0.0356347	0.00556793	0.00631032	0.0374907	0.0289532	0.0155902	0.0315516	0.0185598	0.0200445	0.0363771	0.0378619	0.0200445	0.0230141	0.0185598	0.0226429	0.0081663	0.0252413	0.0204157	0	0.0256125	0.0330364	0.0196733	0.0226429
0.036682	0.0279283	0.0258441	0.0204252	0.0291788	0.028762	0.0262609	0.0295957	0.0133389	0.00125052	0.031263	0.00375156	0.0200083	0.0170905	0.0316799	0.0279283	0.0187578	0.0179241	0	0.0270946	0.0262609	0.0108378	0.0329304	0.018341	0.0412672	0.0225094	0.0212589	0.00833681	0.0333472	0.010421	0.0241767	0.0245936	0.00333472	0.0237599	0.0195915	0.0116715	0.0341809	0.00791997	0.0175073	0.020842	0.0162568	0.0266778	0.0266778	0.0262609	0.0212589	0.0162568	0.0308462	0.0250104	0.0275115	0.0345977
0.0105158	0.018027	0.0155233	0.022033	0.0115173	0.0185278	0.0145218	0.022033	0.0225338	0.0255383	0.00550826	0.00951427	0.0315473	0.0275413	0.0155233	0.0110165	0.00450676	0.0150225	0.014021	0.0150225	0.0110165	0.00300451	0.010015	0.010015	0.02003	0.00901352	0.00751127	0.0310466	0.0245368	0.0145218	0.016024	0.012018	0.00751127	0.0165248	0.00450676	0.00751127	0.0150225	0.012018	0.0250376	0.00550826	0.0155233	0.0130195	0.02003	0.0150225	0.0190285	0.010015	0.0165248	0.00751127	0	0.00250376
0.0157182	0.0227642	0.0308943	0.0531165	0.0130081	0.0222222	0.0102981	0.0287263	0.0281843	0.0238482	0.0178862	0.0173442	0.0151762	0.0200542	0.0243902	0.00758808	0	0.00596206	0.0200542	0.0243902	0.0113821	0.00813008	0.0157182	0.0260163	0.0135501	0.00271003	0.00921409	0.0308943	3.1351e-17	0.0119241	0.0102981	0.0205962	0.00921409	0.0151762	0.0249322	0.0113821	0.0113821	0.0276423	0.00325203	0.0308943	0.0222222	0.0097561	0.0102981	0.0178862	0.0168022	0.0205962	0.0140921	0.0184282	0.0130081	0.00813008
0.0298088	0.0219348	0.0230596	0.0309336	0.0337458	0.0191226	0.015748	0.0230596	0.0258718	0.0213723	0.0151856	0.0202475	0.0253093	0.0224972	0.019685	0.0179978	0.0286839	0.0174353	0.0269966	0.0241845	0.0213723	0.0371204	0.0129359	0.0258718	0.0264342	0.0191226	0.0106862	0.0241845	0.0168729	0.0224972	0.023622	0.0275591	0.0168729	0.0269966	0.0264342	0.0224972	0.019685	0.0185602	0.0326209	0.0230596	0.0151856	0.0174353	0	0.0134983	0.0258718	0.023622	0.0241845	0.00281215	0.0112486	0.0224972
0.0200789	0.0319111	0.0394407	0.0186447	0.0154177	0.0139835	0.0150592	0.0276085	0.0143421	0.0283256	0.0143421	0.00824668	0.0164934	0.00681248	0.00394407	0.0182861	0.0139835	0.00752958	0	0.0283256	0.0132664	0.027967	0.0179276	0.0190032	0.0154177	0.00860523	0.0107565	0.0233058	0.0139835	0.0182861	1.54352e-17	0.0265328	0.0204374	0.0179276	0.00788813	0.0304769	0.00968089	0.0150592	0.0247401	0.0268914	0.0161348	0.013625	0.0222302	0.0157763	0.00860523	0.0250986	0.0157763	0.0329867	0.0197203	0.0172105
0.0270177	0.0280568	0.0169726	0.0148944	0.027364	0.0228611	0.0242466	0.0221683	0.0252858	0.0128161	0.0329061	0.0315206	0.0242466	0.0322134	0.0121233	0.0131625	0.0138552	0.0252858	0.0290959	0.0128161	0.0207828	0.0103914	0.0200901	0.0221683	0.0190509	0.0301351	0.0193973	0.0131625	0.0110842	0.0169726	0.0242466	0.0252858	0.0183582	0.00969865	0.0294423	0.0239002	0.0183582	0.0183582	0	0.0239002	0.0159335	0.00935227	0.00415656	0.0117769	0.0259785	0.0197437	0.0180118	0.00900589	0.0121233	0.0193973
0.0162285	0.0129828	0.0133074	0.0139565	0.0142811	0.0149302	0.0172022	0.0185005	0.0201233	0.00486855	0.0197988	0.0236936	0.0129828	0.0113599	0.00454398	0.0214216	0.0129828	0.0136319	0.0227199	0.0162285	0.0178513	0.00129828	0.0139565	0.0133074	0.0097371	0.0159039	0.0032457	0.00941253	0.0120091	0.0207725	0.0188251	0.0149302	0.0162285	0.00681597	0.00843882	0.0175268	0.0220708	0.00389484	0.0185005	0	0.00616683	0.0246673	0.00486855	0.0113599	0.0165531	0.0152548	0.0165531	0.0207725	0.0113599	0.00908796
0.0480167	0.00208768	0.0292276	0.0417537	0.0563674	0.00208768	0.0334029	0.0313152	0.0438413	0.0292276	0	0.045929	0.0438413	0.0187891	0.0334029	0.0313152	0.0208768	0.0104384	0.0208768	0.039666	0.0480167	0.0167015	0.0501044	0.0167015	0.0417537	0.039666	0.0542797	0.00626305	0.0375783	0.0417537	0.0375783	0.0501044	0.0271399	0.0438413	0.0229645	0.039666	0.0271399	0.0146138	0.0187891	0.0438413	0.0313152	0.0229645	0.0167015	0.0375783	0.0187891	0.0146138	0.0542797	0.0521921	0.0250522	0.0271399
0.0472921	0.0396644	0.037376	0.0564455	0.0335622	0.0350877	0.0541571	0.0465294	0.0343249	0.0297483	0.044241	0.0221205	0.0602593	0.0457666	0.0213577	0.0366133	0.0327994	0.0183066	0.0335622	0.020595	0.0427155	0.0389016	0.0335622	0.0427155	0.0549199	0.0244088	0.0297483	0.0282227	0.0480549	0.0320366	0.0358505	0.0259344	0.0266972	0.0266972	0.0434783	0.0404272	0	0.0404272	0.0434783	0.0335622	0.0320366	0.0297483	0.0389016	0.0244088	0.0190694	0.0282227	0.0366133	0.0266972	0.0457666	0.01373
0.0388109	0.0429397	0.0569777	0.042114	0.0222956	0.0322048	0.0532618	0.0503716	0.0177539	0.042114	0.031379	0.0185797	0.00949628	0.0330306	0.0330306	0.0342692	0.0260116	0.0255987	0.017341	0.0123865	0.00701899	0	0.0260116	0.0235343	0.0359207	0.0516102	0.0194055	0.0177539	0.0189926	0.028076	0.0433526	0.0433526	0.0359207	0.038398	0.0322048	0.0346821	0.031379	0.0346821	0.0169282	0.0185797	0.0156895	0.0272502	0.0255987	0.0371594	0.0264244	0.0276631	0.00949628	0.0185797	0.0272502	0.0161024
0.0398265	0.0323344	0.0630915	0.0279968	0.0224763	0.0276025	0.0252366	0.035489	0.0414038	0.0524448	0.034306	0.0228707	0.0386435	0.0350946	0.035489	0.0350946	0.0394322	0.0319401	0.0303628	0.0402208	0.0425868	0.0303628	0.0477129	0.022082	0.0319401	0.0287855	0.0228707	0.0189274	0.00828076	0.0295741	0.0216877	0.0252366	0.0311514	0.0228707	0.0311514	0.0350946	0.0283912	0.0177445	0.0279968	0	0.0335174	0.0291798	0.0366719	0.00946372	0.0161672	0.0276025	0.00157729	0.0260252	0.0291798	0.0307571
0.0336484	0.0279773	0.0385633	0.0302457	0.0204159	0.0325142	0.0438563	0.0291115	0.00982987	0.0283554	0	0.0143667	0.0143667	0.0257089	0.0215501	0.00907372	0.0219282	0.0283554	0.031758	0.00869565	0.0257089	0.0381853	0.0189036	0.0200378	0.0170132	0.0177694	0.0302457	0.0306238	0.0128544	0.0268431	0.0400756	0.0381853	0.00982987	0.0143667	0.0102079	0.026465	0.0223062	0.00453686	0.00151229	0.0102079	0.0268431	0.0219282	0.0204159	0.0287335	0.0279773	0.0181474	0.0185255	0.0257089	0.021172	0.0287335
0.0364384	0.0423156	0.0437849	0.0502498	0.0367323	0.0267411	0.0423156	0.0399647	0.0223332	0.0287981	0.0340876	0.0208639	0.0273288	0.0279165	0.0282104	0.0337937	0.024978	0.0252718	0.0261534	0.022921	0.0308551	0.0326183	0.0161622	0.0199824	0.0235087	0.0214517	0	0.0161622	0.0258595	0.0308551	0.0143991	0.0305613	0.0223332	0.0411402	0.022921	0.027035	0.0384954	0.0202762	0.0287981	0.0211578	0.0329121	0.0182192	0.0129298	0.0293858	0.0152806	0.0367323	0.00617103	0.0558331	0.0264473	0.0296797
0.0301205	0.0576592	0.0697074	0.0628227	0.060241	0.0180723	0.0413081	0.0361446	0.0223752	0.0567986	0.0258176	0.0533563	0.0370052	0.0292599	0.0507745	0.0533563	0.0395869	0.0421687	0.0430293	0.0490534	0.0197935	0.0344234	0.0120482	0.0447504	0.0585198	0.020654	0.0283993	0.0189329	0.0430293	0.0327022	0.070568	0.0361446	0.0146299	0.0335628	0.0309811	0.0395869	0.0180723	0.0473322	0.0197935	0.010327	0.035284	0	0.045611	0.0292599	0.0370052	0.045611	0.0361446	0.0507745	0.0447504	0.0481928
0.246479	0.366197	0.316901	0.239437	0.197183	0.197183	0.183099	0.232394	0.197183	0.176056	0.183099	0.105634	0.0704225	0.0774648	0.084507	0.0985915	0.119718	0.056338	0.112676	0.0492958	0.0422535	0.0633803	0.0422535	0.084507	0.133803	0.105634	0.15493	0.0492958	0.112676	0.056338	0.084507	0.0633803	0.0985915	0.126761	0.084507	0.112676	0.112676	0.0704225	0.056338	0.0985915	0.0704225	0.0774648	0.056338	0.0985915	0.084507	0	0.0422535	0.0211268	0.0140845	0.0352113
0.414141	0.481481	0.481481	0.360269	0.397306	0.383838	0.350168	0.286195	0.306397	0.259259	0.289562	0.242424	0.195286	0.195286	0.161616	0.178451	0.212121	0.148148	0.141414	0.138047	0.0841751	0.141414	0.161616	0.138047	0.161616	0.144781	0.117845	0.195286	0.127946	0.141414	0.158249	0.161616	0.164983	0.161616	0.171717	0.161616	0.171717	0.138047	0.117845	0.16835	0.0808081	0.111111	0.0942761	0.0639731	0.0606061	0.040404	0.016835	0.037037	0	0.003367
0.423077	0.496795	0.496795	0.36859	0.378205	0.349359	0.320513	0.294872	0.294872	0.24359	0.275641	0.230769	0.201923	0.201923	0.179487	0.163462	0.195513	0.166667	0.125	0.153846	0.115385	0.125	0.166667	0.115385	0.166667	0.147436	0.099359	0.176282	0.108974	0.128205	0.137821	0.144231	0.153846	0.157051	0.166667	0.169872	0.169872	0.128205	0.115385	0.166667	0.0737179	0.0737179	0.0737179	0.0576923	0.0480769	0.0288462	0.0128205	0.0288462	0.00641026	0
0.00952381	0.0714286	0.047619	0.0904762	0.0380952	0.0619048	0.00952381	0.0380952	0.052381	0.0380952	0.0190476	0.0238095	0.0238095	0.0190476	0	0.0333333	0.0142857	0.0428571	0.00952381	0.0190476	0.0190476	0.0571429	0.0238095	0.0333333	0.0142857	0.0571429	0.0428571	0.0285714	0.0285714	0.0380952	0.0285714	0.0190476	0.0238095	0.047619	0.0285714	0.0238095	0.047619	0.0190476	0.0238095	0.0333333	0.0142857	0.0190476	0.0285714	0.0333333	0.0190476	0.00952381	0.00952381	0.0285714	0.00952381	0.0238095
1.44534e-17	0.110599	0.09447	0.129032	0.0875576	0.0852535	0.0529954	0.0506912	0.0668203	0.0207373	0.0322581	0.0184332	0.0391705	0.016129	0.00691244	0.00921659	0.00230415	0.0322581	0.00921659	0.0230415	0	0.0460829	0.0207373	0.0207373	0.0276498	0.0299539	0.0276498	0.0299539	0.0230415	0.0253456	0.0437788	0.0184332	0.0276498	0.0276498	0.0207373	0.0322581	0.0253456	0.0276498	0.0184332	0.0230415	0.00460829	0.00230415	0.0276498	0.00921659	0.00460829	0.0115207	0.0115207	0.0230415	0	0.0138249
0.00227273	0.115909	0.0977273	0.129545	0.0909091	0.0863636	0.0568182	0.0545455	0.0659091	0.025	0.0363636	0.0204545	0.0386364	0.0227273	0.00909091	0.0136364	0.00681818	0.0340909	0.0113636	0.0272727	0.00227273	0.0522727	0.025	0.0204545	0.0363636	0.0340909	0.0318182	0.0363636	0.0340909	0.0295455	0.0454545	0.0204545	0.0295455	0.0272727	0.025	0.0386364	0.0295455	0.0272727	0.0204545	0.0272727	0.0136364	0.00227273	0.0318182	0.0136364	0.00227273	0.0136364	0.0136364	0.025	0	0.0181818
0.027027	0.0540541	0.0810811	0.0540541	0.027027	1.38415e-17	0.0810811	0.108108	0.027027	0.027027	0.0810811	0.027027	0.027027	0.027027	0.0540541	0.027027	0.0540541	0.0540541	0.0540541	0.027027	0.0810811	0.0540541	1.13834e-17	0.027027	0.027027	0.0810811	1.37647e-17	7.72505e-18	0.027027	0.027027	7.92669e-18	0.027027	0.0540541	0.0540541	1.26988e-17	0	0.0540541	4.59242e-18	0.027027	9.42459e-18	0.0810811	8.93969e-18	0.027027	0.027027	0.0810811	0.027027	0.027027	7.65728e-18	7.59173e-18	0.0540541
0.0434783	0.144928	0.130435	0.173913	0.115942	0.0869565	0.0869565	0.15942	0.057971	0.0869565	0.0869565	0.0724638	0.101449	0.057971	0.0434783	0.057971	0.0869565	0.0434783	0.0434783	0.101449	0.057971	0.0289855	0.0289855	0.0289855	0.0434783	0.057971	0.0144928	0.057971	0.0144928	0.0289855	0.0144928	0.0289855	0.0724638	0.0434783	0	0.0289855	0.0289855	0	5.27959e-18	0.0434783	0.0434783	0.0144928	0.0434783	0.0289855	0.0434783	0.0144928	0.0434783	0.0289855	0.0289855	0.0144928
0.0428571	0.171429	0.128571	0.171429	0.114286	0.0857143	0.0857143	0.157143	0.0571429	0.0857143	0.0857143	0.0714286	0.1	0.0571429	0.0428571	0.0571429	0.0857143	0.0428571	0.0428571	0.1	0.0571429	0.0285714	0.0285714	0.0285714	0.0428571	0.0571429	0.0142857	0.0571429	0.0142857	0.0285714	0.0142857	0.0285714	0.0714286	0.0428571	0.0142857	0.0285714	0.0285714	0	3.51901e-18	0.0428571	0.0428571	0.0142857	0.0428571	0.0285714	0.0428571	0.0142857	0.0428571	0.0285714	0.0285714	0.0142857
1.24763e-17	0.0588235	1.69276e-17	0.117647	1.51513e-17	2.06057e-17	0.0588235	1.72202e-17	0.0588235	1.74083e-17	1.8704e-17	0	1.44616e-17	1.71575e-17	2.24448e-17	1.82756e-17	2.37823e-17	1.3354e-17	2.02714e-17	1.03029e-17	1.76382e-17	1.80561e-17	1.9519e-17	1.80352e-17	1.46288e-17	1.56319e-17	1.81397e-17	1.97698e-17	1.48744e-17	1.82651e-17	2.466e-17	1.76533e-17	1.99906e-17	1.93341e-17	1.93189e-17	1.57963e-17	1.45897e-17	2.32348e-17	2.05115e-17	1.51095e-17	1.58865e-17	1.95673e-17	1.36021e-17	1.08792e-17	2.50054e-17	1.61874e-17	1.63663e-17	0.0588235	2.04595e-17	1.16291e-17
0.0714286	0.166667	0.214286	0.119048	0.119048	0.0952381	0.119048	0.0952381	0.119048	0.0952381	0.0952381	0.0952381	0.047619	0.0952381	0.0714286	0.0952381	0.047619	0.0238095	0.0714286	0.0238095	0.047619	3.33138e-18	0.0714286	0.0238095	0.0238095	8.6097e-18	0.0238095	0.0238095	2.79001e-18	6.57957e-18	5.49684e-18	2.92535e-18	7.39162e-18	5.62941e-18	5.69195e-18	0	0.0238095	4.68479e-18	0.0238095	8.36439e-18	3.9235e-18	0.0238095	0.0238095	5.86057e-18	0.047619	0.0238095	0.0238095	0.0238095	2.73503e-18	0.0238095
0.0714286	0.166667	0.214286	0.119048	0.119048	0.0952381	0.119048	0.0952381	0.119048	0.0952381	0.0952381	0.0952381	0.047619	0.0952381	0.0714286	0.0952381	0.047619	0.0238095	0.0714286	0.0238095	0.047619	3.33138e-18	0.0714286	0.0238095	0.0238095	8.6097e-18	0.0238095	0.0238095	2.79001e-18	6.57957e-18	5.49684e-18	2.92535e-18	7.39162e-18	5.62941e-18	5.69195e-18	0	0.0238095	4.68479e-18	0.0238095	8.36439e-18	3.9235e-18	0.0238095	0.0238095	5.86057e-18	0.047619	0.0238095	0.0238095	0.0238095	2.73503e-18	0.0238095
0.0181818	0.0363636	0.0363636	0.0363636	0	0.0545455	0.0181818	3.61731e-18	3.15223e-18	0.0363636	5.7231e-18	2.7905e-18	7.38964e-18	3.2039e-18	5.85229e-18	3.85308e-18	6.96332e-18	6.0208e-18	5.66223e-18	0.0181818	0.0363636	0.0181818	7.14993e-18	0.0363636	0.0363636	0.0363636	3.59954e-18	0.0363636	2.65202e-18	6.3945e-18	7.69886e-18	0.0181818	2.98347e-18	7.11835e-18	6.28023e-18	4.05497e-18	0.0181818	1.02528e-17	2.85186e-18	1.58098e-18	3.65185e-18	6.33214e-18	4.28877e-18	1.91685e-18	4.59915e-18	2.32945e-18	0.0181818	5.1805e-18	7.52368e-18	2.21679e-18
0.0434783	0.108696	0.115942	0.0724638	0.0507246	0.0797101	0.0362319	0.0362319	0.0362319	0.0144928	0.0144928	0.0217391	0	0.0144928	0.0362319	3.13051e-18	0.0217391	0.0362319	0.0144928	0.0144928	0.0289855	0.0144928	0.0217391	0.0362319	0.0217391	0.0507246	0.0144928	0.0144928	0.0362319	0.0217391	2.99149e-18	0.0144928	0.0289855	0.00724638	0.00724638	0.0217391	0.0144928	0.00724638	0.00724638	0.0144928	5.12119e-18	0.00724638	1.97716e-18	0.0144928	2.7186e-18	0.00724638	2.22431e-18	0.00724638	0.00724638	0.0144928
0.0431655	0.107914	0.115108	0.0719424	0.0503597	0.0791367	0.0359712	0.0359712	0.0359712	0.0143885	0.0143885	0.0215827	0	0.0143885	0.0359712	8.01533e-18	0.0215827	0.0359712	0.0143885	0.0143885	0.028777	0.0143885	0.0215827	0.0359712	0.0215827	0.0503597	0.0143885	0.0143885	0.0359712	0.0215827	2.39744e-18	0.0143885	0.028777	0.00719424	0.00719424	0.0215827	0.0143885	0.00719424	0.00719424	0.0143885	1.73003e-18	0.00719424	2.29009e-18	0.0143885	4.90735e-19	0.00719424	2.86262e-18	0.00719424	0.00719424	0.0143885
0.117647	7.014e-18	8.41157e-18	0	7.59654e-18	0.0588235	1.44094e-17	1.54504e-17	1.8094e-17	1.16195e-17	1.50807e-17	5.67389e-18	8.42725e-18	8.58921e-18	1.5086e-17	1.53283e-17	1.00682e-17	1.18407e-17	1.39045e-17	1.62585e-17	1.68097e-17	1.69582e-17	1.20234e-17	1.21677e-17	8.61617e-18	1.19309e-17	1.06692e-17	1.7164e-17	0.0588235	1.03564e-17	1.00459e-17	1.24203e-17	1.08406e-17	1.19695e-17	1.02586e-17	9.06987e-18	0.0588235	9.14068e-18	1.49276e-17	1.55011e-17	1.0741e-17	1.25283e-17	1.39578e-17	1.16036e-17	1.33614e-17	1.04768e-17	1.27279e-17	1.0091e-17	9.38616e-18	1.19645e-17
0.0606061	0.151515	0.0606061	0.030303	0.0606061	0.0606061	0.030303	0.030303	1.73671e-18	0.030303	2.30191e-18	0.030303	8.24463e-18	8.41568e-20	5.08487e-18	2.67111e-18	3.38366e-18	5.21321e-18	2.15725e-18	4.70427e-18	4.918e-18	3.84472e-18	4.84623e-18	1.90489e-18	2.09039e-18	4.20428e-18	2.5814e-18	5.41525e-18	0.030303	0.030303	0.030303	6.86124e-18	0	4.21892e-18	0.030303	5.35132e-18	0.030303	2.03295e-19	6.81444e-18	8.73977e-18	8.74441e-18	3.32155e-18	3.07678e-18	5.18394e-18	2.27422e-18	7.45604e-18	0.030303	8.54069e-18	0.0606061	2.75407e-18
0.0588235	0.147059	0.0588235	0.0294118	0.0588235	0.0588235	0.0294118	0.0294118	1.7633e-18	0.0294118	4.52187e-18	0.0294118	8.1634e-18	2.87091e-18	5.25331e-18	3.92407e-18	3.09364e-18	5.3681e-18	4.24085e-18	4.39537e-18	7.89434e-18	4.31184e-18	6.28788e-18	1.14896e-18	3.77495e-18	7.49958e-18	3.59766e-18	7.86495e-18	0.0294118	0.0294118	0.0294118	2.63685e-18	9.94036e-19	6.44136e-18	0.0294118	5.31862e-18	0.0294118	2.09464e-18	5.43927e-18	6.63928e-18	4.80471e-18	3.84369e-18	2.25567e-18	3.75516e-18	5.04888e-18	7.94397e-18	0.0294118	2.92315e-18	0.0588235	0
2.23999e-17	3.19034e-17	2.23999e-17	2.25898e-17	2.23999e-17	2.46674e-17	2.23999e-17	0	2.23999e-17	3.1232e-17	2.23999e-17	2.36644e-17	2.23999e-17	1.69466e-17	2.23999e-17	3.01437e-17	2.23999e-17	1.72837e-17	2.23999e-17	3.23401e-17	2.23999e-17	1.7916e-17	2.23999e-17	1.86486e-17	2.23999e-17	1.66179e-17	2.23999e-17	2.68574e-17	2.23999e-17	1.72485e-17	2.23999e-17	1.23508e-17	2.23999e-17	8.7179e-18	2.23999e-17	2.71263e-17	2.23999e-17	2.4128e-17	2.23999e-17	2.1741e-17	2.23999e-17	1.35578e-17	2.23999e-17	1.93537e-17	2.23999e-17	3.04449e-17	2.23999e-17	1.9067e-17	2.23999e-17	1.78843e-17
1.45215e-17	2.05939e-17	2.08377e-17	1.30265e-17	1.81208e-17	1.31216e-17	1.85015e-17	7.12527e-19	1.72073e-17	1.30709e-17	1.27156e-17	9.0614e-18	1.47449e-17	1.52787e-17	1.97195e-17	2.16672e-17	1.75625e-17	1.43143e-17	1.1189e-17	1.73595e-17	1.70804e-17	1.89582e-17	1.08378e-17	2.57718e-17	1.5348e-17	2.19527e-17	0.142857	2.09059e-17	1.94391e-17	2.2714e-17	5.23745e-18	1.5014e-17	2.0263e-17	1.9293e-17	2.37205e-17	1.37535e-17	1.28847e-17	0	1.47058e-17	9.81978e-18	1.97582e-17	1.79075e-17	1.46276e-17	1.49304e-17	1.1047e-17	2.31169e-17	1.95269e-17	1.16919e-17	0.142857	1.1994e-17
1.45215e-17	2.05939e-17	2.08377e-17	1.30265e-17	1.81208e-17	1.31216e-17	1.85015e-17	7.12527e-19	1.72073e-17	1.30709e-17	1.27156e-17	9.0614e-18	1.47449e-17	1.52787e-17	1.97195e-17	2.16672e-17	1.75625e-17	1.43143e-17	1.1189e-17	1.73595e-17	1.70804e-17	1.89582e-17	1.08378e-17	2.57718e-17	1.5348e-17	2.19527e-17	0.142857	2.09059e-17	1.94391e-17	2.2714e-17	5.23745e-18	1.5014e-17	2.0263e-17	1.9293e-17	2.37205e-17	1.37535e-17	1.28847e-17	0	1.47058e-17	9.81978e-18	1.97582e-17	1.79075e-17	1.46276e-17	1.49304e-17	1.1047e-17	2.31169e-17	1.95269e-17	1.16919e-17	0.142857	1.1994e-17
4.69158e-18	7.53375e-18	1.2046e-17	0.142857	1.8621e-18	7.82801e-18	6.96408e-18	1.12365e-17	6.83996e-18	9.18247e-18	7.76222e-18	7.50835e-19	7.60529e-18	1.04954e-17	7.01564e-18	4.30507e-18	1.03416e-17	8.75312e-18	8.49164e-18	5.98948e-18	9.04482e-18	0	6.24619e-18	7.01642e-18	7.28467e-18	9.47119e-18	3.52426e-18	9.79226e-18	7.1531e-18	0.142857	1.45757e-17	1.5235e-17	6.33607e-18	6.13556e-18	2.82173e-18	7.1364e-18	6.01585e-18	2.90513e-18	5.81892e-18	9.12801e-18	9.09424e-18	5.94202e-18	7.31712e-18	1.23217e-17	9.43261e-18	9.1227e-18	8.39229e-18	6.7526e-18	7.33776e-18	5.46373e-18
0.0740741	0.259259	2.25005e-18	0.0740741	5.92119e-18	0	0.037037	1.88031e-17	8.14493e-18	5.35539e-18	0.037037	1.1974e-18	5.81592e-18	9.90154e-18	5.67776e-18	4.21833e-18	3.39519e-18	1.05524e-17	5.97192e-18	1.29296e-17	7.28376e-18	4.4827e-18	0.037037	3.66155e-19	2.53669e-18	6.14446e-18	6.01993e-18	1.19884e-17	9.77906e-18	0.037037	0.037037	0.0740741	0.037037	0.0740741	2.71717e-18	0.037037	1.60859e-18	0.037037	8.01828e-18	0.037037	6.38223e-18	2.4376e-18	9.31757e-19	2.20625e-18	5.21402e-18	6.554e-18	0.037037	4.11824e-18	4.08773e-18	8.20128e-18
0.0769231	0.230769	3.2521e-18	0.0384615	4.20177e-18	2.16579e-18	0.0384615	2.51218e-17	1.30084e-17	1.02755e-17	0.0384615	0	8.62216e-18	1.30562e-17	8.98427e-18	8.09236e-18	9.55607e-18	1.09308e-17	8.34529e-18	1.47877e-17	1.15158e-17	1.1126e-17	0.0384615	3.4663e-18	5.9316e-18	9.98442e-18	6.12269e-18	7.82914e-18	1.35484e-17	0.0384615	0.0384615	0.0769231	0.0384615	0.0384615	3.54247e-18	1.5606e-19	5.36543e-18	0.0384615	1.37582e-17	0.0384615	1.04229e-17	6.83521e-18	4.52469e-18	5.71227e-18	1.01446e-17	1.19304e-17	0.0384615	1.05049e-17	6.77261e-18	9.66813e-18
0.0860215	0.150538	0.182796	0.107527	0.182796	0.16129	0.107527	0.139785	0.11828	0.0860215	0.0860215	0.139785	0.0752688	0.107527	0.0860215	0.0752688	0.0645161	0.0537634	0.0537634	0.0645161	0.129032	0.0322581	0.0645161	0.0537634	0.0215054	0.0322581	0.0860215	0.0537634	0.0215054	0.0322581	0.0430108	0.0537634	0.0537634	0.0430108	0.0430108	0.0322581	0.0322581	0.0215054	0.0537634	0.0430108	0.0752688	0.0322581	0.0322581	0.0967742	0	0.0537634	0.0537634	0.0430108	0.0430108	0.0430108
0.0574713	0.126437	0.149425	0.0804598	0.183908	0.149425	0.126437	0.126437	0.0804598	0.103448	0.0574713	0.126437	0.0574713	0.091954	0.091954	0.045977	0.0689655	0.045977	0.0689655	0.045977	0.114943	0.0344828	0.0344828	0.045977	0.0229885	0.0344828	0.0804598	0.0574713	0.0229885	0.0229885	0.045977	0.045977	0.045977	0.045977	0.0344828	0.0344828	0.0344828	0.0229885	0.0574713	0.0344828	0.091954	0.0229885	0.0229885	0.091954	0	0.0574713	0.0574713	0.0344828	0.0574713	0.045977
0.103093	0.175258	0.206186	0.113402	0.195876	0.175258	0.134021	0.14433	0.134021	0.103093	0.103093	0.154639	0.0721649	0.113402	0.0927835	0.0721649	0.0721649	0.0515464	0.0618557	0.0618557	0.134021	0.0309278	0.0618557	0.0515464	0.0206186	0.0309278	0.0824742	0.0515464	0.0206186	0.0309278	0.0412371	0.0515464	0.0515464	0.0412371	0.0412371	0.0309278	0.0309278	0.0206186	0.0515464	0.0412371	0.0824742	0.0309278	0.0309278	0.0927835	0	0.0515464	0.0515464	0.0412371	0.0515464	0.0412371
0.0212766	0.0638298	0.170213	0.0425532	0.106383	0.0638298	0.0851064	0.0851064	0	0.0425532	0.0212766	0.0638298	0.0425532	0.0425532	0.0851064	2.81194e-18	0.0851064	0.0638298	0.0638298	0.0851064	0.0425532	0.0212766	0.0425532	0.106383	0.0638298	0.0425532	0.0638298	0.0425532	0.0425532	0.0425532	0.0638298	0.12766	0.0212766	0.0638298	0.106383	0.0425532	0.0425532	0.0638298	0.0851064	0.0638298	0.0212766	0.0425532	0.0425532	0.0425532	0.0212766	0.0212766	0.0425532	0.0425532	0.0638298	0.0425532
0	0.0392157	0.156863	0.0588235	0.0980392	0.0588235	0.0588235	0.0980392	0.0196078	0.0588235	0.0784314	0.0588235	0.0588235	0.0784314	0.0784314	1.41499e-17	0.0784314	0.0392157	0.0588235	0.0588235	0.0392157	0.0196078	0.0392157	0.0980392	0.0588235	0.0392157	0.0196078	0.0784314	0.0980392	0	0.0588235	0.117647	3.53748e-18	0.0784314	0.0784314	0.0196078	0.0784314	0.0392157	0.0784314	0.0588235	7.07495e-18	0.0588235	0.0392157	0.0392157	0.0196078	0.0196078	0.0588235	0.0784314	0.0392157	1.41499e-17
0	0.0377358	0.169811	0.0566038	0.0943396	0.0754717	0.0754717	0.0943396	0.0188679	0.0566038	0.0754717	0.0566038	0.0566038	0.0754717	0.0754717	2.12094e-17	0.0754717	0.0377358	0.0566038	0.0566038	0.0377358	0.0188679	0.0377358	0.0943396	0.0566038	0.0377358	0.0377358	0.0943396	0.0943396	0.0188679	0.0566038	0.132075	7.06982e-18	0.0754717	0.113208	0.0188679	0.0754717	0.0754717	0.0754717	0.0566038	0.0377358	0.0566038	0.0377358	0.0377358	0.0188679	0.0188679	0.0566038	0.0754717	0.0377358	0.0188679
0.166667	0.233333	0.2	0.2	0.133333	0.15	0.133333	0.133333	0.0666667	0.1	0.15	0.1	0.0833333	0.1	0.0833333	0.1	0.0666667	0.1	0.15	0.116667	0.1	0.1	0.0666667	0.0666667	0.0333333	0.05	0.0666667	0.05	0.0333333	0.0833333	0.0333333	0.05	0.0666667	0.05	0.0666667	0.0333333	0.0333333	0.0166667	0.0666667	0.0333333	0.0166667	0	0.0833333	0.05	0.0333333	0.0166667	0.0666667	7.17019e-18	0.0666667	0.0166667
0.210526	0.22807	0.22807	0.192982	0.122807	0.122807	0.140351	0.122807	0.0701754	0.105263	0.122807	0.122807	0.105263	0.105263	0.0701754	0.0701754	0.0701754	0.0701754	0.157895	0.122807	0.105263	0.105263	0.0701754	0.0526316	0.0350877	0.0350877	0.0526316	0	0.0350877	0.0701754	0.0350877	0.0350877	0.0526316	0.0175439	0.0350877	0.0175439	0.0175439	2.15471e-17	0.0526316	0.0350877	1.43647e-17	2.87295e-17	0.0701754	0.0350877	2.87295e-17	0.0175439	0.0350877	1.43647e-17	0.0526316	2.87295e-17
0.209677	0.258065	0.225806	0.193548	0.145161	0.145161	0.129032	0.129032	0.0806452	0.0967742	0.145161	0.129032	0.0967742	0.112903	0.0806452	0.0967742	0.0806452	0.0967742	0.16129	0.129032	0.112903	0.112903	0.0645161	0.0645161	0.0322581	0.0483871	0.0645161	0.0483871	0.0322581	0.0806452	0.0483871	0.0483871	0.0806452	0.0483871	0.0645161	0.0322581	0.0322581	0.016129	0.0645161	0.0322581	0.016129	0	0.0806452	0.0483871	0.0322581	0.016129	0.0645161	0	0.0645161	0.016129
0.241722	0.208609	0.195364	0.182119	0.152318	0.0860927	0.089404	0.0761589	0.0562914	0.0662252	0.0761589	0.0629139	0.0761589	0.0794702	0.0331126	0.0562914	0.0761589	0.0496689	0.0331126	0.0364238	0.0728477	0.0761589	0.0596026	0.0761589	0.0496689	0.102649	0.0165563	0.0397351	0.0198675	0.0364238	0.013245	0.0264901	0.0463576	0.0298013	0.0728477	0.0331126	0.0430464	0.0331126	0.0430464	0.0430464	0	0.0331126	0.0430464	0.00993377	0.00993377	0.0298013	0.0331126	0.0397351	0.0198675	0.0430464
0.269481	0.243506	0.230519	0.217532	0.175325	0.11039	0.12013	0.0941558	0.0941558	0.0746753	0.0714286	0.0746753	0.0811688	0.0681818	0.0551948	0.0519481	0.0681818	0.0584416	0.0487013	0.0292208	0.0844156	0.0746753	0.0519481	0.0746753	0.0454545	0.0779221	0.012987	0.0519481	0	0.025974	0.012987	0.0194805	0.0487013	0.038961	0.0811688	0.0292208	0.0551948	0.0422078	0.038961	0.0551948	0.00649351	0.025974	0.0357143	0.0194805	0.00974026	0.0357143	0.0487013	0.038961	0.0227273	0.0357143
0.298592	0.259155	0.23662	0.202817	0.149296	0.0901408	0.0957746	0.0901408	0.084507	0.0619718	0.0732394	0.0591549	0.0788732	0.0732394	0.0394366	0.0478873	0.0929577	0.0619718	0.0478873	0.0338028	0.0873239	0.0901408	0.056338	0.0816901	0.0788732	0.107042	0.028169	0.056338	0.0338028	0.0422535	0.028169	0.0084507	0.0535211	0.028169	0.0647887	0.028169	0.0478873	0.0507042	0.0394366	0.0366197	0	0.0309859	0.0366197	0.0169014	0.0197183	0.0422535	0.0450704	0.0535211	0.0253521	0.0338028
0.251701	0.285714	0.244898	0.190476	0.136054	0.102041	0.102041	0.0748299	0.0612245	0.0952381	0.0748299	0.0408163	0.0680272	0.0816327	0.0680272	0.0272109	0.0952381	0.0748299	0.0748299	0.0680272	0.0816327	0.0952381	0.0340136	0.0408163	0.0272109	0.0408163	0.0204082	0.0340136	0.0272109	0.0204082	0.0340136	0.0680272	0.0136054	0.0204082	0.0408163	0.0408163	0.0272109	3.54025e-18	0.0272109	0.0272109	0.0204082	0.0340136	0.0748299	0.0340136	0.047619	0.0340136	0	0.0204082	0.0204082	0.0340136
0.215686	0.281046	0.261438	0.156863	0.156863	0.0915033	0.0915033	0.0718954	0.0718954	0.0980392	0.0784314	0.0326797	0.0915033	0.0784314	0.0915033	0.0326797	0.0849673	0.0784314	0.0915033	0.0784314	0.0784314	0.104575	0.0522876	0.0784314	0.0392157	0.0457516	0.0261438	0.0457516	0.0261438	0.0261438	0.0392157	0.0392157	0.0196078	0.0392157	0.0457516	0.0392157	0.0326797	0	0.0261438	0.0261438	0.0130719	0.0326797	0.0653595	0.0261438	0.0522876	0.0457516	0.00653595	0.0196078	0.0130719	0.0392157
0.28125	0.3375	0.28125	0.2	0.1625	0.10625	0.0875	0.08125	0.06875	0.09375	0.0875	0.04375	0.075	0.08125	0.075	0.03125	0.06875	0.08125	0.1	0.08125	0.1	0.125	0.06875	0.08125	0.05	0.04375	0.01875	0.05	0.025	0.01875	0.04375	0.05	0.01875	0.03125	0.0375	0.04375	0.025	0	0.025	0.025	0.01875	0.03125	0.075	0.01875	0.05	0.05	0.00625	0.01875	0.01875	0.03125
0.0243902	0.0487805	1.04675e-17	0	5.719e-18	1.3379e-17	0.0487805	0.0243902	5.5457e-18	0.0243902	0.0243902	1.80235e-18	9.63565e-18	0.0243902	5.33774e-18	1.37256e-17	4.02063e-18	5.61502e-18	7.8333e-18	6.93212e-20	0.0243902	0.0243902	2.35692e-18	9.35837e-18	1.24778e-17	7.41737e-18	0.0243902	1.25471e-17	6.10027e-18	1.24085e-17	9.21973e-18	7.52112e-18	0.0243902	1.40039e-17	1.4051e-17	1.09614e-17	9.75696e-18	1.04242e-17	5.50671e-18	1.58546e-17	0.0243902	9.09841e-18	0.0243902	1.19612e-17	0.0243902	0.0243902	8.43631e-18	1.91168e-17	9.68213e-18	1.17846e-17
0.166667	0.233333	0.174074	0.148148	0.159259	0.0925926	0.107407	0.0888889	0.0555556	0.0481481	0.0481481	0.0296296	0.0592593	0.0592593	0.0703704	0.0333333	0.0333333	0.0740741	0.0333333	0.00740741	0.0444444	0.0222222	0.0444444	0.00740741	0.0444444	0.0111111	0.0518519	0.0222222	0.0444444	0.0518519	0.0333333	0.0555556	0.0444444	0.0481481	0.0481481	0.062963	0.0407407	0.0259259	0.0555556	0.0222222	0.0407407	0.0037037	0.0333333	0.0259259	0.0185185	0.0111111	0.0111111	0.037037	0	0.0481481
0.231023	0.287129	0.214521	0.161716	0.19802	0.108911	0.128713	0.105611	0.0594059	0.0759076	0.039604	0.0231023	0.049505	0.0528053	0.0627063	0.0528053	0.0330033	0.0561056	0.0330033	0.019802	0.0429043	0.0132013	0.0561056	0.00330033	0.029703	0.00660066	0.0231023	0.0231023	0.0330033	0.039604	0.0165017	0.049505	0.0363036	0.0363036	0.0429043	0.0594059	0.049505	0.0231023	0.0330033	0	0.039604	0.0165017	0.0363036	0.0231023	0.0132013	0.0132013	0.0231023	0.049505	0.00660066	0.0528053
1.9217e-17	0.0681818	1.07873e-17	0	0.0227273	0.136364	0.0227273	0.0681818	0.0227273	1.40817e-17	0.0227273	0.0227273	0.0454545	1.12395e-17	1.9443e-17	1.23376e-17	9.10787e-18	0.0454545	1.54382e-17	2.07349e-17	1.87648e-17	0.0227273	1.05612e-17	1.02706e-17	1.51798e-17	1.59549e-17	1.44046e-17	1.51152e-17	0.0454545	1.01737e-17	1.57611e-17	2.32474e-17	1.21362e-17	0.0227273	0.0227273	1.33691e-17	0.0227273	1.34155e-17	0.0227273	0.0227273	0.0227273	0.0227273	1.38573e-17	1.05128e-17	1.5194e-17	1.14938e-17	0.0454545	1.44497e-17	1.17448e-17	1.49375e-17
0.115672	0.126866	0.16791	0.104478	0.0783582	0.108209	0.0671642	0.0783582	0.0895522	0.0559701	0.0746269	0.0634328	0.0485075	0.0447761	0.0634328	0.0447761	0.0261194	0.0447761	0.0447761	0.0335821	0.0186567	0.0447761	0.0522388	0.0298507	0.011194	0.0261194	0.0223881	0.00373134	0.0186567	0.0373134	0.0186567	0.0373134	0.0410448	0.0186567	0.0410448	0.0335821	0.00373134	0.0223881	0.00373134	0.0223881	0.0671642	0.0223881	0.011194	0.0223881	0.0261194	0.011194	0.0149254	0.00746269	0.0186567	0
0.130137	0.15411	0.191781	0.10274	0.0856164	0.10274	0.0616438	0.0890411	0.0890411	0.0616438	0.0787671	0.0616438	0.0445205	0.0513699	0.0547945	0.0342466	0.0410959	0.0479452	0.0445205	0.0479452	0.0273973	0.0410959	0.0547945	0.0376712	0.0171233	0.0342466	0.0239726	0	0.0171233	0.0410959	0.0308219	0.0410959	0.0547945	0.0239726	0.0376712	0.0205479	0	0.0205479	0	0.0205479	0.0616438	0.0205479	0.0239726	0.0273973	0.0205479	0.00684932	0.0171233	0.00684932	0.00684932	0
0.0597015	0.0746269	0.0447761	0.0447761	0.0597015	0.0895522	0.0895522	0.0149254	0.0149254	0.0895522	0.0298507	0.104478	0.104478	0.0447761	0.0298507	8.80307e-18	0.0597015	0.0149254	0.0447761	0.104478	0.0298507	0.0149254	0.0149254	0.0298507	0.0895522	0.0597015	0.0597015	0.0149254	0	0.0597015	0.0298507	0.0746269	0.0298507	0.0149254	0.0447761	0.0447761	0.0298507	0.0597015	0.0149254	0.0298507	0	0.0447761	5.28184e-18	0.0298507	0.0149254	0.0149254	0.0149254	0.0597015	0.0298507	0.0149254
0.330377	0.370288	0.317073	0.2949	0.303769	0.24612	0.286031	0.248337	0.219512	0.223947	0.179601	0.181818	0.16408	0.141907	0.157428	0.0886918	0.104213	0.101996	0.113082	0.0997783	0.0798226	0.059867	0.0953437	0.0509978	0.097561	0.0665188	0.0842572	0.0643016	0.0643016	0.117517	0.0798226	0.0886918	0.0953437	0.0909091	0.113082	0.0731707	0.108647	0.0886918	0.0820399	0.059867	0.0620843	0.0465632	0.0310421	0.0731707	0.0243902	0.0465632	0.00221729	0.0110865	0	0.00886918
0.424901	0.405138	0.367589	0.324111	0.341897	0.304348	0.328063	0.270751	0.243083	0.254941	0.209486	0.203557	0.1917	0.187747	0.183794	0.12253	0.142292	0.130435	0.128458	0.134387	0.106719	0.0909091	0.116601	0.106719	0.124506	0.0909091	0.100791	0.0790514	0.0889328	0.126482	0.0968379	0.110672	0.120553	0.114625	0.130435	0.0849802	0.114625	0.0909091	0.106719	0.0790514	0.0770751	0.0454545	0.041502	0.0790514	0.027668	0.0434783	0.00988142	0.00395257	0.00395257	0
0.0103093	0.0309278	0.0206186	0.0206186	0.0309278	0.0412371	1.46504e-18	0.0412371	0.0103093	0.0103093	0.0309278	0.0103093	0.0309278	0.0206186	0.0206186	0.0103093	0.0206186	0.0206186	0.0515464	0.0206186	0.0309278	0.0103093	0.0103093	5.62574e-18	0.0412371	5.03973e-18	0.0309278	0.0103093	0.0103093	0.0412371	0.0309278	0.0206186	0.0206186	0.0206186	0.0309278	0.0309278	8.94405e-18	0.0206186	6.69705e-18	0.0206186	6.29142e-18	0.0103093	0.0206186	0.0103093	0.0103093	6.79777e-18	7.09914e-18	0.0103093	0	0.0206186
0.17341	0.16185	0.125241	0.1079	0.0809249	0.0385356	0.044316	0.0597303	0.0539499	0.0558767	0.0539499	0.026975	0.0385356	0.017341	0.0289017	0.0250482	0.0250482	0.0211946	0.026975	0.0250482	0.0385356	0.0327553	0.0250482	0.017341	0.0539499	0.0346821	0.0289017	0.0366089	0.0289017	0.0134875	0.017341	0.026975	0.00385356	0.0192678	0	0.0134875	0.0115607	0.0250482	0.0154143	0.0404624	0.0423892	0.0250482	0.0250482	0.0134875	0.0154143	0.00385356	0.00963391	0.0154143	0.0134875	0
0.200364	0.169399	0.142077	0.125683	0.0965392	0.0455373	0.0655738	0.0655738	0.0619308	0.0601093	0.0582878	0.0382514	0.0455373	0.0218579	0.0327869	0.0327869	0.0236794	0.0182149	0.0255009	0.0291439	0.0528233	0.0327869	0.0236794	0.0200364	0.0564663	0.0382514	0.0309654	0.0400729	0.0346084	0.0163934	0.0145719	0.0273224	0.00728597	0.0236794	0.00546448	0.0163934	0.0236794	0.0346084	0.0163934	0.0473588	0.0473588	0.0255009	0.0273224	0.0163934	0.0145719	0.00728597	0.00364299	0.010929	0.0145719	0
0.0298507	0.0373134	0.0373134	0.0298507	0.0298507	0.0522388	0.0373134	0.0298507	0.0298507	0.0223881	0.0223881	0.0373134	0.0223881	0.0447761	0.0298507	0.0223881	0.0223881	0.0149254	0.0373134	0.0373134	0.0298507	0.0298507	0.0223881	0.0447761	0.0223881	0.0373134	0.0223881	0.0149254	0.0298507	0.0298507	0.0373134	0.0223881	0.0298507	0.0298507	0.0373134	0.0597015	0.0373134	0.0373134	0.0373134	0.0223881	0.00746269	0.0149254	0.0373134	0.0298507	0	0.0373134	0.0298507	0.0298507	0.0149254	0.0149254
0	0.147837	0.141827	0.159856	0.126202	0.132212	0.120192	0.116587	0.0973558	0.100962	0.104567	0.0661058	0.0889423	0.0817308	0.0853365	0.0925481	0.0949519	0.0925481	0.0985577	0.103365	0.0901442	0.103365	0.09375	0.0973558	0.0685096	0.106971	0.0865385	0.0949519	0.0817308	0.100962	0.0877404	0.100962	0.0973558	0.103365	0.0877404	0.0793269	0.110577	0.0901442	0.0997596	0.0853365	0.0793269	0.104567	0.0877404	0.0877404	0.09375	0.0877404	0.0805288	0.0901442	0.0925481	0.0985577
0	0.166667	0.165548	0.184564	0.136465	0.149888	0.12528	0.134228	0.10962	0.11745	0.118568	0.0794183	0.105145	0.102908	0.0973154	0.107383	0.110738	0.10179	0.107383	0.115213	0.100671	0.120805	0.104027	0.111857	0.0894855	0.128635	0.0917226	0.115213	0.0995526	0.110738	0.100671	0.112975	0.10962	0.123043	0.0939597	0.0917226	0.11745	0.0995526	0.110738	0.0950783	0.0894855	0.120805	0.0950783	0.098434	0.116331	0.0939597	0.0995526	0.0995526	0.10179	0.107383
8.26813e-18	0.0606061	0.0454545	0.0454545	1.01629e-17	0.0151515	0.030303	0.0606061	0.0151515	0.030303	0.0151515	1.03352e-18	0.030303	0.0151515	0.0151515	0.0151515	0.0151515	7.57912e-18	0.0454545	0	6.89011e-18	0.0151515	0.0151515	0.030303	0.030303	8.95714e-18	0.0454545	0.0151515	6.2011e-18	0.0151515	0.0151515	0.0151515	0.0151515	0.0151515	0.030303	0.0151515	0.0606061	5.6359e-18	3.60654e-18	0.0606061	0.0151515	0.0151515	0.030303	0.0151515	0.0454545	0.0151515	0.030303	7.57912e-18	0.030303	0.0151515
0	0.131119	0.141608	0.136364	0.153846	0.136364	0.134615	0.111888	0.106643	0.136364	0.0979021	0.122378	0.118881	0.104895	0.143357	0.0856643	0.138112	0.113636	0.134615	0.106643	0.111888	0.125874	0.120629	0.0961538	0.0944056	0.117133	0.141608	0.0751748	0.0996503	0.0891608	0.106643	0.101399	0.103147	0.111888	0.0821678	0.113636	0.0821678	0.0979021	0.0874126	0.0909091	0.104895	0.108392	0.0804196	0.111888	0.0961538	0.0874126	0.106643	0.0926573	0.122378	0.0944056
0	0.124792	0.15807	0.151414	0.171381	0.126456	0.148087	0.126456	0.093178	0.151414	0.114809	0.12812	0.124792	0.126456	0.114809	0.108153	0.136439	0.138103	0.113145	0.0998336	0.109817	0.123128	0.123128	0.0915141	0.109817	0.123128	0.104825	0.118136	0.0915141	0.104825	0.104825	0.104825	0.116473	0.109817	0.0815308	0.116473	0.0915141	0.104825	0.078203	0.108153	0.106489	0.104825	0.0815308	0.114809	0.106489	0.0915141	0.118136	0.103161	0.108153	0.103161
0	0.0225806	0.0483871	0.0258065	0.0225806	0.0225806	0.0129032	0.0193548	0.0290323	0.0258065	0.0129032	0.0225806	0.0193548	0.0225806	0.0129032	0.0193548	0.0290323	0.016129	0.0290323	0.0290323	0.0225806	0.0258065	0.0258065	0.0290323	0.0258065	0.0322581	0.0129032	0.0290323	0.00322581	0.00645161	0.0193548	0.00645161	0.0258065	0.0322581	0.016129	0.016129	0.0225806	0.0225806	0.0258065	0.016129	0.0354839	0.0193548	0.0290323	0.0129032	0.0258065	0.00645161	0.0451613	0.0129032	0.0129032	0.0290323
0	0.131455	0.154343	0.133216	0.146714	0.112089	0.125587	0.106808	0.102113	0.105047	0.0985915	0.0950704	0.0892019	0.0809859	0.0903756	0.0768779	0.0897887	0.0792254	0.0786385	0.0897887	0.0692488	0.0921362	0.0833333	0.0938967	0.0715962	0.0944836	0.0862676	0.0786385	0.0862676	0.0745305	0.0815728	0.0798122	0.0622066	0.0892019	0.0657277	0.0710094	0.0745305	0.060446	0.0856808	0.0780516	0.0551643	0.0815728	0.0733568	0.0751174	0.0598592	0.0592723	0.0792254	0.0704225	0.0721831	0.0451878
0	0.140371	0.161145	0.143739	0.156092	0.119034	0.129702	0.112296	0.10612	0.114542	0.0993824	0.0976979	0.0920831	0.0870298	0.0892757	0.0819764	0.0937675	0.0752386	0.080292	0.0887142	0.0713083	0.0932061	0.0819764	0.0993824	0.0729927	0.0971364	0.0825379	0.0797305	0.0814149	0.0774846	0.0847838	0.078046	0.064009	0.0926446	0.0656934	0.0685008	0.080292	0.0623245	0.0825379	0.0752386	0.0555867	0.080292	0.0713083	0.0724312	0.0617631	0.0606401	0.0774846	0.0662549	0.0724312	0.0443571
1.78583e-17	2.00847e-17	1.9611e-17	0.0333333	0.0333333	0.0333333	9.33179e-18	0.0666667	1.38793e-17	1.60583e-17	2.17663e-17	0.0333333	1.59635e-17	0.0666667	1.3974e-17	0.0333333	1.71004e-17	1.52056e-17	1.64372e-17	0.0333333	1.40687e-17	0.0333333	1.70057e-17	0.0333333	1.43056e-17	1.33108e-17	1.1795e-17	1.50872e-17	0.0333333	2.04163e-17	1.37372e-17	0.0333333	2.07005e-17	1.06466e-17	2.44803e-17	1.38303e-17	0.0333333	3.32297e-17	1.19845e-17	1.06581e-17	0.0666667	8.37707e-18	2.04744e-17	1.41858e-17	9.19669e-18	1.86528e-17	2.64298e-17	0	0.0333333	1.42582e-17
0.0858369	0.133047	0.201717	0.141631	0.158798	0.111588	0.133047	0.137339	0.0772532	0.0729614	0.0429185	0.0643777	0.0643777	0.0686695	0.055794	0.0729614	0.0429185	0.0343348	0.0429185	0.0515021	0.0386266	0.0386266	0.0600858	0.0386266	0.0858369	0.0472103	0.0600858	0.0772532	0.0257511	0.0729614	0.0300429	0.055794	0.0858369	0.0343348	0.0600858	0.055794	0.0257511	0.0600858	0.0128755	0.0472103	0.0343348	0.0643777	0.0128755	0.0386266	0.0643777	0	0.0429185	0.0300429	0.0386266	0.0729614
0.0878661	0.138075	0.196653	0.150628	0.154812	0.104603	0.133891	0.121339	0.0753138	0.0711297	0.0376569	0.0585774	0.0585774	0.0711297	0.0543933	0.0753138	0.0502092	0.0376569	0.0376569	0.041841	0.0334728	0.0376569	0.0543933	0.0334728	0.0753138	0.0460251	0.0460251	0.0753138	0.0376569	0.0585774	0.0334728	0.0460251	0.0753138	0.0376569	0.0460251	0.0543933	0.0167364	0.0585774	0.0083682	0.0460251	0.0334728	0.0585774	0.0125523	0.0292887	0.0669456	0	0.0376569	0.0209205	0.0292887	0.0711297
0.0461538	0.0307692	0.0461538	0.0538462	0.0615385	0.00769231	0.0384615	0.0538462	0.0230769	0.0384615	0.0230769	0.0538462	0.0230769	0.0307692	0.0230769	0.0230769	0.0230769	0.0307692	0.00769231	0.0384615	0.0538462	0.0307692	0.0307692	0.0230769	0.0461538	0.0384615	0.0307692	0.0230769	0.0230769	0.0307692	0.0384615	0.0384615	0.0153846	0.0230769	0.00769231	0.0230769	0.0153846	0.0230769	0.0153846	2.42131e-18	0.0230769	0.0153846	0.00769231	0.0384615	0.0230769	0.0230769	0.00769231	0	0.0153846	0.0307692
0.148936	0.214096	0.182181	0.179521	0.164894	0.115691	0.125	0.110372	0.087766	0.0944149	0.0797872	0.0930851	0.0478723	0.0718085	0.0505319	0.0531915	0.0332447	0.0545213	0.0545213	0.0345745	0.0518617	0.0691489	0.0398936	0.0492021	0.0345745	0.0598404	0.0452128	0.0492021	0.0385638	0.0332447	0.0119681	0.025266	0.025266	0.0172872	0	0.0119681	0.0265957	0.0119681	0.0132979	0.00797872	0.00797872	0.00398936	0.00132979	0.00930851	0.00132979	0.00930851	0.018617	0.018617	0.0292553	0.0146277
0.149235	0.223214	0.191327	0.190051	0.160714	0.123724	0.132653	0.119898	0.0994898	0.107143	0.0778061	0.0931122	0.057398	0.0727041	0.0535714	0.057398	0.0369898	0.057398	0.0561224	0.0369898	0.0510204	0.0701531	0.0484694	0.0433673	0.0382653	0.0548469	0.0420918	0.0408163	0.0357143	0.0331633	0.0153061	0.0306122	0.0191327	0.0140306	0.00765306	0.00892857	0.0140306	0.00892857	0.0153061	0.00127551	0.00127551	0.00510204	0	0.00765306	0.00382653	0.0140306	0.0204082	0.0255102	0.0216837	0.0178571
0.030303	3.96181e-18	0.030303	0.030303	1.03352e-18	0.030303	4.5647e-18	7.493e-18	9.43084e-18	0.0909091	6.71786e-18	0.030303	2.9283e-18	6.2011e-18	8.00975e-18	8.61264e-18	4.47857e-18	2.75604e-18	1.89478e-18	0.0606061	6.71786e-18	1.55028e-18	2.66992e-18	4.39245e-18	1.48999e-17	9.21552e-18	0	0.030303	1.24883e-18	0.0606061	5.33984e-18	8.23983e-19	4.0862e-18	0.030303	3.55271e-18	1.82069e-18	1.26356e-17	5.70587e-18	5.43673e-18	0.0909091	8.18201e-19	1.86248e-18	4.37091e-18	9.33783e-18	1.16495e-17	0.030303	5.24294e-18	3.03596e-18	1.2919e-18	0.030303
0.0364583	0.0885417	0.078125	0.125	0.0677083	0.0833333	0.0729167	0.0625	0.0572917	0.0520833	0.0572917	0.03125	0.078125	0.0520833	0.046875	0.046875	0.0364583	0.015625	0.0364583	0.03125	0.0208333	0.0364583	0.0260417	0.0208333	0.0260417	0.0104167	0.0260417	0.0364583	0.0208333	0.015625	0.0260417	0.015625	0.0208333	0.00520833	0.0104167	0.015625	0.0208333	0.015625	0	0.015625	0.0104167	0.0364583	0.0260417	0.015625	0.03125	0.0208333	0.03125	0.0104167	0.0260417	0.0260417
0.035	0.1	0.08	0.145	0.06	0.095	0.085	0.06	0.07	0.045	0.05	0.03	0.08	0.05	0.04	0.06	0.035	0.01	0.03	0.035	0.02	0.04	0.02	0.015	0.035	0.005	0.02	0.03	0.045	0.005	0.03	0.015	0.015	0.01	0.01	0.025	0.02	0.015	0	0.02	0.005	0.03	0.025	0.025	0.03	0.01	0.035	0.01	0.03	0.03
0.0472441	0.0866142	0.0551181	0.0787402	0.0393701	0.0551181	0.0629921	0.0393701	0.015748	0.0472441	0.0472441	0.0472441	0.0629921	0.023622	0.0393701	0.0629921	0.0708661	0.023622	0.0551181	0.0393701	0.0551181	0.0314961	0.0314961	0.0314961	0.023622	0.0472441	0.0314961	0.0393701	0.0393701	0.015748	0.00787402	0.0314961	0.0629921	0.00787402	0.0472441	0.00787402	0.023622	0.015748	0	0.0787402	0.0472441	0.0472441	0.0787402	0.0393701	0.015748	0.0629921	0.023622	0.0393701	0.023622	0.00787402
0.31875	0.267188	0.20625	0.170313	0.128125	0.129688	0.135937	0.06875	0.114062	0.0703125	0.0671875	0.0875	0.0765625	0.0859375	0.109375	0.0765625	0.08125	0.104688	0.0765625	0.1	0.09375	0.0796875	0	0.0390625	0.0375	0.028125	0.0625	0.034375	0.0484375	0.0390625	0.040625	0.059375	0.075	0.0578125	0.071875	0.0546875	0.05625	0.0484375	0.0875	0.059375	0.04375	0.0546875	0.0703125	0.0765625	0.0828125	0.075	0.10625	0.0828125	0.09375	0.0609375
0.327116	0.274032	0.229555	0.169297	0.121951	0.129125	0.129125	0.061693	0.114778	0.0731707	0.0645624	0.0789096	0.0889527	0.0860832	0.10043	0.0688666	0.0760402	0.0932568	0.0746055	0.104735	0.0803443	0.0731707	0	0.0344333	0.0229555	0.0229555	0.0573888	0.0286944	0.0502152	0.0430416	0.0401722	0.0516499	0.0631277	0.0430416	0.0573888	0.0430416	0.0473458	0.0545194	0.0731707	0.0516499	0.0444763	0.0473458	0.0588235	0.0674319	0.0760402	0.0674319	0.101865	0.0846485	0.101865	0.071736
0.0192308	0.0769231	0.0576923	0	1.28171e-17	0.0384615	0.0192308	2.58665e-17	0.0576923	0.0576923	0.0384615	0.0769231	0.0384615	0.0384615	0.0384615	9.26438e-18	0.0384615	1.61648e-17	1.22569e-17	0.0384615	0.0192308	0.0576923	1.00842e-17	7.09176e-18	0.0192308	0.0384615	0.0769231	0.0192308	0.0961538	1.3473e-17	0.0192308	1.41289e-17	4.18127e-18	0.0192308	0.0769231	8.66316e-18	0.0769231	0.0192308	0.0384615	0.0192308	1.08768e-17	0.0384615	0.0192308	8.66999e-18	9.82462e-18	0.0192308	0.0576923	0.0192308	0.0384615	0.0192308
0.293478	0.23913	0.0978261	0.134058	0.0869565	0.057971	0.0615942	0.076087	0.0905797	0.0797101	0.076087	0.123188	0.115942	0.137681	0.115942	0.0398551	0.0434783	0.0217391	0.0434783	0.0289855	0.0543478	0.0398551	0.0507246	0.0217391	0.0507246	0.0362319	0.0797101	0.0833333	0.101449	0.0869565	0.0615942	0.0398551	0.0289855	0.0217391	0.0434783	0.00724638	0.0326087	0.0253623	0.0326087	0.0398551	0.0434783	0.0471014	0.0543478	0	0.0434783	0.00724638	0.0289855	0.0434783	0.0471014	0.0289855
0.305921	0.230263	0.118421	0.144737	0.0855263	0.0592105	0.0592105	0.0657895	0.0789474	0.0789474	0.101974	0.118421	0.108553	0.0986842	0.105263	0.0460526	0.0328947	0.0164474	0.0460526	0.0427632	0.0460526	0.0427632	0.0559211	0.0361842	0.0526316	0.0493421	0.0888158	0.118421	0.101974	0.0723684	0.0625	0.0526316	0.0263158	0.0164474	0.0296053	0.00328947	0.0361842	0.0263158	0.0394737	0.0427632	0.0493421	0.0493421	0.0559211	0	0.0328947	0	0.0197368	0.0394737	0.0493421	0.0296053
0.171717	0.141414	0.116162	0.111111	0.0909091	0.0959596	0.0808081	0.111111	0.121212	0.0757576	0.126263	0.0707071	0.0656566	0.0858586	0.0757576	0.141414	0.126263	0.0858586	0.0757576	0.0757576	0.0757576	0.0959596	0.0707071	0.0656566	0.0454545	0.010101	0.0606061	0.0454545	0.030303	0.0252525	0.0454545	0.040404	0.0808081	0.0606061	0.0353535	0.040404	0.030303	0.0656566	0.0707071	0.0252525	0.0454545	0.030303	0.010101	0.0353535	0.020202	0.0505051	0	0.0555556	0.0555556	0.0656566
0.413719	0.406217	0.366559	0.274384	0.281886	0.267953	0.24866	0.243301	0.20686	0.203644	0.186495	0.160772	0.158628	0.154341	0.14791	0.148982	0.121115	0.096463	0.110397	0.0814577	0.0675241	0.0900322	0.0546624	0.0836013	0.0643087	0.0546624	0.0310825	0.00428725	0.0450161	0.0353698	0.017149	0.0310825	0.0096463	0.00857449	0.0332262	0	0.0364416	0.0182208	0.0139335	0.0278671	7.1278e-17	0.0182208	0.0107181	0	0.0139335	0.0257235	0.0160772	0.0235798	0.0289389	0.00214362
0.461756	0.449481	0.399433	0.346553	0.316336	0.294618	0.28423	0.276676	0.229462	0.229462	0.207743	0.182247	0.163362	0.166195	0.156752	0.14542	0.134089	0.120869	0.12559	0.0944287	0.0897073	0.104816	0.0727101	0.0727101	0.0613787	0.0632672	0.0481586	0.01983	0.0500472	0.0321058	0.0207743	0.0283286	0.01322	0	0.03305	0.0103872	0.0358829	0.02644	0.0273843	0.0424929	0.0396601	0.0406043	0.0217186	0.0226629	0.02644	0.0481586	0.03305	0.0481586	0.0283286	0.0151086
0.0813953	0.0813953	0.0581395	0.0930233	0.0697674	0.0232558	0.0697674	0.0813953	0.0697674	0.0697674	0.0232558	0.0348837	0.0116279	0.0348837	0.0232558	0.0581395	0.104651	0.0697674	0.0813953	0.0116279	0.0232558	0.0348837	0	0.0581395	0.0465116	0.0813953	0.0581395	0.0116279	0.0348837	0.0232558	0.0465116	0.0581395	0.0232558	0.0581395	0.0116279	0.0232558	0.0465116	0.0116279	0.0116279	0.0116279	0.0116279	0.0697674	0.0348837	0.0348837	0.0232558	0.0465116	1.22843e-17	0.0232558	0.0232558	0.0348837
0.297398	0.301115	0.29368	0.189591	0.20632	0.185874	0.156134	0.169145	0.154275	0.128253	0.154275	0.139405	0.141264	0.139405	0.150558	0.137546	0.152416	0.167286	0.107807	0.154275	0.128253	0.115242	0.122677	0.109665	0.124535	0.124535	0.1171	0.144981	0.107807	0.0817844	0.0947955	0.105948	0.0947955	0.0966543	0.0743494	0.0855019	0.0687732	0.0594796	0.0576208	0.0334572	0.0501859	0.0483271	0.0483271	0.0315985	0.0464684	0.0241636	0.0371747	0	0.0408922	0.0334572
0.36	0.358261	0.286957	0.210435	0.203478	0.144348	0.186087	0.166957	0.142609	0.165217	0.153043	0.161739	0.158261	0.153043	0.132174	0.14087	0.161739	0.14087	0.137391	0.13913	0.130435	0.109565	0.12	0.14087	0.133913	0.132174	0.113043	0.12	0.111304	0.0956522	0.0904348	0.08	0.0886957	0.102609	0.0626087	0.053913	0.0852174	0.0556522	0.0608696	0.0452174	0.0382609	0.0626087	0.0208696	0.0313043	0.0226087	0.0417391	0.0156522	0	0.026087	0.0295652
0.06	0.02	0.04	0.08	0.02	0.02	0.04	0.04	0.02	0.02	0.04	0.02	0.02	0.04	8.98126e-18	0.04	0.02	0.02	0.02	0	1.26192e-17	0.02	0.04	0.04	1.3415e-17	0.02	0.02	0.04	1.35287e-17	0.02	0.02	0.02	6.43752e-18	4.94356e-18	0.02	8.09707e-18	0.02	0.04	0.04	1.12195e-17	0.04	0.06	0.04	1.36993e-17	0.08	0.02	0.04	0.06	0.04	0.04
0.203922	0.184314	0.12549	0.156863	0.109804	0.0627451	0.0627451	0.0588235	0.0705882	0.0509804	0.0666667	0.0196078	0.0352941	0.0156863	0.0392157	0	0.0352941	0.0588235	0.0666667	0.0509804	0.0745098	0.0666667	0.0470588	0.0784314	0.0666667	0.0901961	0.105882	0.0862745	0.0745098	0.0941176	0.0823529	0.0980392	0.0470588	0.0509804	0.0470588	0.0470588	0.0392157	0.0352941	0.0470588	0.0352941	0.054902	0.0431373	0.0313725	0.027451	0.0431373	0.0588235	0.0901961	0.0431373	0.0705882	0.0980392
0.227437	0.202166	0.119134	0.148014	0.108303	0.0685921	0.0577617	0.0397112	0.0577617	0.0361011	0.0649819	0.0180505	0.0252708	0.00361011	0.032491	0	0.032491	0.0397112	0.0577617	0.0505415	0.0685921	0.0361011	0.0361011	0.0577617	0.0577617	0.0758123	0.108303	0.0794224	0.0613718	0.0866426	0.0613718	0.101083	0.0397112	0.0397112	0.0433213	0.0252708	0.0288809	0.00722022	0.0144404	0.0180505	0.0288809	0.032491	0.0144404	0.0144404	0.0397112	0.0541516	0.0866426	0.0397112	0.0505415	0.0649819
0.0558376	0.0964467	0.0406091	0.0406091	0.0456853	0.0253807	0.071066	0.0507614	0.0609137	0.0456853	0.0812183	0.0609137	0.0609137	0.0456853	0.0558376	0.0456853	0.0253807	0.0304569	0.0253807	0	0.0304569	0.0304569	0.0253807	0.035533	0.035533	0.035533	0.0253807	0.0406091	0.035533	0.0304569	0.0203046	0.0304569	0.0304569	0.0304569	0.0406091	0.0304569	0.035533	0.0203046	0.0507614	0.0304569	0.0253807	0.0152284	0.0406091	0.0456853	0.0456853	0.071066	0.0609137	0.0406091	0.0203046	0.0304569
0.101237	0.187852	0.191226	0.174353	0.190101	0.147357	0.168729	0.127109	0.139483	0.128234	0.101237	0.121485	0.0967379	0.104612	0.115861	0.0922385	0.100112	0.106862	0.0899888	0.0708661	0.101237	0.064117	0.0674916	0.0674916	0.056243	0.0843645	0.0427447	0.0539933	0.0686164	0.0348706	0.0618673	0.0427447	0.0506187	0.0269966	0.0337458	0.0494938	0.0281215	0.0427447	0.0191226	0.0292463	0.0348706	0.0224972	0.0179978	0.0371204	0.0404949	0.0224972	0.0179978	0.023622	0	0.0247469
0.123258	0.21865	0.212219	0.192926	0.210075	0.169346	0.181136	0.145766	0.137192	0.148982	0.115756	0.143623	0.123258	0.113612	0.127546	0.117899	0.123258	0.111468	0.0986066	0.0814577	0.108253	0.0610932	0.0857449	0.073955	0.0578778	0.0814577	0.0407288	0.056806	0.0707395	0.0364416	0.0664523	0.0482315	0.0525188	0.034298	0.0235798	0.0589496	0.0353698	0.0375134	0.0214362	0.0160772	0.0300107	0.0139335	0.0128617	0.0289389	0.0321543	0.017149	0.0214362	0.022508	0	0.0214362
0.0268456	0.0201342	0.033557	0.0671141	0.0268456	0.033557	0.0201342	0.0268456	0.0536913	0.0268456	0.033557	0.0134228	0.033557	0.0268456	0.0201342	0.0402685	0.0201342	0.0469799	0.0268456	0.0268456	0	0.0201342	0.0201342	0.0134228	0.0469799	0.0268456	0.033557	0.0201342	0.0268456	0.0201342	0.00671141	0.0268456	0.0469799	0.033557	0.0201342	0.0469799	0.0134228	0.033557	0.0402685	0.033557	0.0201342	0.0402685	0.0134228	0.033557	0.033557	0.0268456	0.0201342	0.00671141	0.0536913	0.0201342
0.00766871	0.0858896	0.113497	0.122699	0.0812883	0.0996933	0.0521472	0.0843558	0.0720859	0.0460123	0.0766871	0.059816	0.0490798	0.0444785	0.0322086	0.0506135	0.0490798	0.0245399	0.0490798	0.0337423	0.0506135	0.0337423	0.0306748	0.0230061	0.0306748	0.0214724	0.0383436	0.0107362	0.0398773	0.0337423	0.0230061	0.0276074	0.0521472	0.0337423	0.0322086	0.0245399	0.0337423	0.0368098	0.0322086	0.0107362	0.0214724	0.0383436	0.00613497	0.0337423	0.00766871	0	0.0122699	0.0153374	0.0122699	0.0168712
0.00146628	0.0938416	0.120235	0.129032	0.0791789	0.101173	0.0557185	0.0806452	0.0747801	0.0439883	0.0762463	0.0557185	0.0439883	0.042522	0.0293255	0.0527859	0.042522	0.0219941	0.0498534	0.0307918	0.0557185	0.0234604	0.0381232	0.0175953	0.0366569	0.0146628	0.0469208	0.0117302	0.042522	0.0322581	0.0219941	0.0351906	0.0439883	0.0351906	0.0278592	0.0249267	0.0337243	0.026393	0.0219941	0.0117302	0.0205279	0.026393	0	0.0395894	0.00293255	0.00293255	0.0058651	0.016129	0.0102639	0.0146628
1.07668e-17	0.0352941	0.0235294	0	0.0117647	8.76057e-18	0.0470588	0.0235294	0.0235294	1.23718e-17	0.0117647	0.0235294	9.16182e-18	0.0235294	0.0235294	0.0117647	0.0117647	0.0117647	0.0352941	1.61837e-17	0.0117647	0.0117647	0.0117647	0.0117647	0.0117647	1.19037e-17	0.0235294	0.0117647	1.37762e-17	0.0117647	1.27062e-17	0.0117647	1.48607e-17	0.0117647	0.0117647	0.0117647	0.0117647	0.0235294	1.25766e-17	0.0352941	0.0117647	0.0235294	1.28566e-17	0.0235294	0.0117647	0.0235294	0.0117647	1.51879e-17	0.0117647	0.0117647
0	0.108696	0.115385	0.122074	0.143813	0.110368	0.0953177	0.110368	0.107023	0.09699	0.090301	0.0769231	0.0953177	0.0953177	0.0769231	0.0618729	0.0886288	0.0819398	0.09699	0.0869565	0.0819398	0.0752508	0.0735786	0.0819398	0.0852843	0.0752508	0.0936455	0.0769231	0.0802676	0.0886288	0.090301	0.105351	0.100334	0.0919732	0.0869565	0.0953177	0.0953177	0.0986622	0.0752508	0.0769231	0.0652174	0.0752508	0.083612	0.0769231	0.0635452	0.0769231	0.0685619	0.0719064	0.0719064	0.0585284
0	0.113115	0.121311	0.131148	0.15082	0.121311	0.0983607	0.113115	0.113115	0.095082	0.0901639	0.0819672	0.104918	0.0983607	0.0868852	0.0622951	0.095082	0.0819672	0.101639	0.0868852	0.0852459	0.0786885	0.0754098	0.0868852	0.0901639	0.0819672	0.0901639	0.0819672	0.0803279	0.095082	0.0934426	0.103279	0.106557	0.0983607	0.0901639	0.095082	0.0967213	0.103279	0.0770492	0.0803279	0.0672131	0.0754098	0.0819672	0.0803279	0.0672131	0.0786885	0.0704918	0.0721311	0.0770492	0.0622951
0.02	9.20863e-18	0.02	0.02	7.21911e-18	2.72848e-18	3.63798e-18	1.1255e-17	1.15108e-17	1.47793e-18	0.04	7.38964e-19	0.02	7.04858e-18	1.47793e-18	6.11067e-18	1.53477e-18	0.02	5.25802e-18	8.86757e-18	0.02	3.63798e-18	6.84963e-18	7.95808e-19	5.25802e-18	1.06866e-17	6.9349e-18	9.77707e-18	6.23857e-18	5.68434e-18	0.02	0.02	2.04636e-18	0.02	3.18323e-18	0	5.66383e-18	7.4819e-18	0.02	1.30612e-17	6.16495e-18	5.04531e-18	1.40607e-18	0.02	7.19957e-18	6.79919e-18	1.0213e-17	0.02	7.58504e-18	0.02
0	0.0876623	0.125541	0.122294	0.126623	0.104978	0.112554	0.115801	0.112554	0.0844156	0.108225	0.0941558	0.0963203	0.123377	0.0833333	0.0930736	0.0984848	0.114719	0.0984848	0.0865801	0.0941558	0.0963203	0.124459	0.0919913	0.0757576	0.106061	0.0887446	0.103896	0.0768398	0.0898268	0.0898268	0.100649	0.0811688	0.0779221	0.0800866	0.0930736	0.0757576	0.0919913	0.0660173	0.0876623	0.0800866	0.0800866	0.0811688	0.0876623	0.0800866	0.0638528	0.0887446	0.0768398	0.0865801	0.0703463
0	0.094235	0.138581	0.131929	0.138581	0.111973	0.12306	0.115299	0.118625	0.0986696	0.117517	0.114191	0.0997783	0.127494	0.0920177	0.101996	0.10643	0.118625	0.109756	0.0986696	0.108647	0.100887	0.131929	0.0997783	0.0831486	0.113082	0.0920177	0.110865	0.0931264	0.0964523	0.0931264	0.111973	0.0964523	0.0864745	0.0886918	0.0953437	0.0842572	0.0964523	0.0720621	0.101996	0.0864745	0.0842572	0.0898004	0.0986696	0.0864745	0.075388	0.0964523	0.0875831	0.094235	0.0798226
9.9668e-18	9.75556e-18	0.027027	6.26046e-18	1.2905e-17	1.16759e-17	1.22905e-17	1.4979e-17	0.027027	8.21925e-18	9.56352e-18	1.09078e-17	8.04642e-18	9.06422e-18	9.4483e-18	0.027027	6.06842e-18	1.43453e-17	1.19064e-17	0.027027	0.027027	0.0540541	1.02933e-17	1.72067e-17	1.13687e-17	9.29467e-18	1.24441e-17	1.11382e-17	1.48254e-17	6.60613e-18	1.28282e-17	1.30191e-17	6.49792e-18	7.14919e-18	1.23417e-17	9.78752e-18	0.027027	1.59776e-17	1.3726e-17	9.83238e-18	1.61991e-18	0	9.83238e-18	0.027027	0.0540541	0.027027	1.6885e-17	7.68754e-18	8.443e-18	0.027027
0	0.115068	0.139726	0.130137	0.116438	0.135616	0.119178	0.123288	0.116438	0.120548	0.10274	0.0958904	0.109589	0.0945205	0.113699	0.0986301	0.119178	0.0753425	0.0890411	0.112329	0.0890411	0.115068	0.0890411	0.0835616	0.10411	0.117808	0.0821918	0.106849	0.0876712	0.0986301	0.0986301	0.090411	0.0986301	0.0835616	0.0931507	0.0657534	0.113699	0.0712329	0.0917808	0.0890411	0.10137	0.0794521	0.10137	0.0671233	0.0808219	0.0945205	0.121918	0.0739726	0.0917808	0.0726027
0	0.117479	0.151862	0.136103	0.124642	0.147564	0.123209	0.113181	0.104585	0.13467	0.111748	0.100287	0.116046	0.0873926	0.108883	0.0959885	0.123209	0.0916905	0.0816619	0.111748	0.0931232	0.114613	0.0974212	0.0845272	0.104585	0.120344	0.0787966	0.0974212	0.0916905	0.0916905	0.100287	0.0873926	0.0916905	0.0702006	0.0916905	0.0673352	0.106017	0.0673352	0.0830946	0.0859599	0.0959885	0.0816619	0.0988539	0.0716332	0.0730659	0.0945559	0.114613	0.0802292	0.0873926	0.0816619
0.0868486	0.287841	0.176179	0.124069	0.0620347	0.0341191	0.0316377	0.00930521	0.0353598	0.0347395	0.030397	0.0521092	0.0148883	0.0204715	0.00930521	0.014268	0.0297767	0.0334988	0.0465261	0.114144	0.122208	0.167494	0.186104	0.186104	0.172457	0.147643	0.116625	0.112903	0.0812655	0.0415633	0.0651365	0.0421836	0.0217122	0.0167494	0.0366005	0.00620347	0.00868486	0.00248139	0	0.0148883	0.0403226	0.0415633	0.060794	0.0849876	0.0868486	0.124069	0.132754	0.114764	0.108561	0.0986352
0.0582428	0.076999	0.0819348	0.0700888	0.0582428	0.0621915	0.0493583	0.0444225	0.0384995	0.0148075	0.0306022	0.0266535	0	0.0523198	0.029615	0.0671273	0.0227048	0.0384995	0.0306022	0.0523198	0.0542942	0.053307	0.05923	0.05923	0.0858835	0.0641658	0.0493583	0.0681145	0.0681145	0.0483712	0.041461	0.0463968	0.0523198	0.0197433	0.0167818	0.035538	0.00987167	0.0108588	0.0197433	0.023692	0.0108588	0.0384995	0.0552813	0.0197433	0.017769	0.0157947	0.0394867	0.0503455	0.05923	0.0454097
0.199085	0.305655	0.177836	0.109513	0.068323	0.0369402	0.057862	0.0297483	0.0483818	0.0532854	0.0608042	0.0555737	0.0487087	0.0604773	0.0490356	0.0568813	0.0474011	0.0830337	0.104282	0.140896	0.181432	0.200065	0.212815	0.182739	0.167375	0.122262	0.0849951	0.0640732	0.0483818	0.0287676	0.0284407	0.0454397	0	0.0294214	0.0166721	0.0326904	0.0346518	0.0431514	0.0382478	0.0529585	0.0490356	0.10036	0.100033	0.143511	0.162471	0.134358	0.153318	0.124877	0.100686	0.0836875
0.0795306	0.089309	0.0723598	0.0573664	0.0743155	0.0410691	0.0436767	0.0384615	0.0293351	0.041721	0.0488918	0.0332464	0.0482399	0.0521512	0.0482399	0.0365059	0.0488918	0.0554107	0.077575	0.0671447	0.0697523	0.059322	0.0632334	0.0612777	0.0293351	0.0371578	0.0469361	0.0293351	0.0599739	0.0430248	0.0293351	0.0306389	0.029987	0.0514993	0.0645372	0.041721	0.0241199	0	0.0404172	0.0332464	0.0319426	0.0514993	0.0514993	0.0586701	0.071708	0.0488918	0.0404172	0.0528031	0.053455	0.0554107
0.139254	0.275666	0.147425	0.0888099	0.0461812	0.0500888	0.0269982	0.042984	0.0564831	0.0738899	0.0529307	0.0579041	0.0369449	0.0284192	0.0220249	0.0209591	0.0525755	0.0703375	0.127886	0.157016	0.202842	0.186856	0.176909	0.101243	0.0952043	0.0262877	0.0209591	0.00284192	0.00426288	0.00746004	0.026643	0.0131439	0.0174067	0	0.00888099	0.0134991	0.00497336	0.0134991	0.0600355	0.0699822	0.132504	0.157371	0.153464	0.176909	0.129663	0.11794	0.0689165	0.0564831	0.0110124	0.0206039
0.0482291	0.0919367	0.0738508	0.0369254	0.0414469	0.0512434	0.0391861	0.0361718	0.0263753	0.0075358	0.0346647	0.0150716	0.0226074	0.0391861	0.0195931	0.028636	0.0391861	0.042954	0.0444612	0.0565185	0.0715901	0.0512434	0.0587792	0.0730972	0.0444612	0.0422005	0.0452148	0.0241145	0.0278824	0.023361	0	0.0293896	0.0414469	0.0339111	0.0316503	0.0474755	0.0482291	0.0346647	0.0384326	0.051997	0.0565185	0.080633	0.0557649	0.037679	0.028636	0.0241145	0.0331575	0.0354182	0.0369254	0.0452148
0.118428	0.258968	0.15774	0.0948403	0.0474201	0.0371007	0.0410319	0.0257985	0.0437346	0.0670762	0.0501229	0.0550369	0.0432432	0.0253071	0.0336609	0.0248157	0.0375921	0.0420147	0.0562654	0.0894349	0.10516	0.112531	0.138821	0.138821	0.116953	0.109337	0.0960688	0.0616708	0.0584767	0.044226	0.0353808	0.0226044	0.0211302	0.0157248	0.0162162	0.0031941	0.0135135	0	0.0361179	0.0223587	0.0390663	0.0555283	0.0697789	0.0599509	0.0719902	0.0928747	0.0781327	0.0641278	0.0899263	0.0641278
0.0675209	0.0887137	0.0961065	0.0566782	0.0616067	0.0566782	0.0379497	0.0310498	0.0389354	0.0103499	0.0256284	0.0187284	0	0.0147856	0.0280927	0.0271069	0.0073928	0.0413997	0.0182356	0.0325283	0.0473139	0.0482997	0.0478068	0.0473139	0.0482997	0.0532282	0.0478068	0.0473139	0.0349926	0.0280927	0.0162642	0.023657	0.0251355	0.013307	0.0128142	0.016757	0.0177427	0.023657	0.0192213	0.0246427	0.0315426	0.0389354	0.0349926	0.0275998	0.0433711	0.0354855	0.0443568	0.0315426	0.0320355	0.0325283
0.174194	0.317419	0.205591	0.151398	0.100645	0.0602151	0.0421505	0.0541935	0.0447312	0.0713978	0.0675269	0.0726882	0.0627957	0.0615054	0.048172	0.0550538	0.0653763	0.0395699	0.0911828	0.0615054	0.108817	0.12	0.166882	0.155269	0.209032	0.187957	0.183656	0.156559	0.143226	0.111828	0.0769892	0.0632258	0.0378495	0.0447312	0.0275269	0.0344086	0.0335484	0.0275269	0	0.031828	0.0172043	0.0352688	0.0395699	0.0417204	0.0597849	0.0670968	0.0787097	0.0843011	0.101075	0.131613
0.0767148	0.083935	0.0451264	0.0731047	0.0722022	0.0676895	0.0225632	0.0532491	0.0225632	0	0.0261733	0.0442238	0.0162455	0.0370036	0.0397112	0.0288809	0.0243682	0.0288809	0.0270758	0.0451264	0.0442238	0.0451264	0.0406137	0.0505415	0.0604693	0.0740072	0.0559567	0.0794224	0.0550542	0.0622744	0.0469314	0.0550542	0.0487365	0.0189531	0.00541516	0.00902527	0.0252708	0.0333935	0.0180505	0.0252708	0.0559567	0.0351986	0.0297834	0.0270758	0.0180505	0.0451264	0.0234657	0.0595668	0.0370036	0.034296
0.221076	0.349327	0.2287	0.167713	0.123767	0.0829596	0.0695067	0.0816143	0.0932735	0.0838565	0.07713	0.0650224	0.0650224	0.041704	0.038565	0.0452915	0.0309417	0.0156951	0.0304933	0.0309417	0.0403587	0.0327354	0.0704036	0.0713004	0.0852018	0.102691	0.125561	0.144843	0.178027	0.180717	0.178924	0.161435	0.136323	0.102242	0.0807175	0.0704036	0.0515695	0.0479821	0.0327354	0.035426	0.0430493	0.000896861	0.0327354	0.00538117	0.000896861	0.0058296	0	0.0156951	0.0121076	0.0116592
0.0522946	0.0458911	0.0747065	0.101387	0.0458911	0.0458911	0.0576307	0.0341515	0.0266809	0.0234792	0.0266809	0.0448239	0.036286	0.040555	0.00853789	0.0266809	0.0352188	0.0170758	0.0266809	0.0394877	0.0469584	0.0448239	0.0384205	0.0554963	0.0565635	0.0341515	0.076841	0.036286	0.0373533	0.00853789	0.0309498	0.058698	0.0597652	0.0330843	0.0288154	0.0298826	0.0341515	0.040555	0.0426894	0.0234792	0.0288154	0.0266809	0.0288154	0.0202775	0.0426894	0.0245464	0.0138741	0.022412	0.040555	0
0.180256	0.303757	0.18745	0.120703	0.0951239	0.069944	0.0595524	0.0595524	0.0823341	0.0703437	0.067546	0.0795364	0.0583533	0.0415667	0.0411671	0.0335731	0.0435651	0.0435651	0.0711431	0.0579536	0.0531575	0.0651479	0.0799361	0.0767386	0.113909	0.145883	0.143885	0.191847	0.167066	0.199041	0.173062	0.150679	0.120703	0.0719424	0.0543565	0.038769	0.0175859	0.0511591	0.0215827	0.0423661	0.0335731	0.0203837	0.029976	0.0231815	0.0171863	0	0.0291767	0.00879297	0.0343725	0.0223821
0.0429224	0.0675799	0.0694064	0.0557078	0.0648402	0.0584475	0.0438356	0.056621	0.060274	0.0456621	0.0310502	0.0246575	0.0401826	0.0474886	0.00456621	0.052968	0.0374429	0.0648402	0.0319635	0.0347032	0.0328767	0.0520548	0.0401826	0.0447489	0.0347032	0.0429224	0.0420091	0.0438356	0.0684932	0.0310502	0.0547945	0.0420091	0.0593607	0.0420091	0.0255708	0.0401826	0.0283105	0.0438356	0.0246575	0.0155251	0.0210046	0.0191781	0.0255708	0.0319635	0	0.0182648	0.0310502	0.0219178	0.0538813	0.026484
0.0842062	0.278497	0.157938	0.109879	0.0809201	0.0546313	0.0579174	0.0418977	0.0663381	0.0375847	0.0490861	0.0347094	0.00472376	0.0324502	0.0125282	0.0166359	0.0353255	0.0310125	0.0394331	0.0443623	0.0564798	0.0616143	0.067365	0.0994044	0.108852	0.128158	0.1374	0.151982	0.160813	0.12138	0.128158	0.0950914	0.0796878	0.0538098	0.0441569	0.0355309	0.0230027	0.024235	0.0209489	0.0349148	0.000410762	0.0262888	0	0.0209489	0.0100637	0.017252	0.0244403	0.0470322	0.0382009	0.0410762
0.0508777	0.0969949	0.0598036	0.068432	0.0523654	0.0544481	0.0529604	0.0368938	0.0321333	0.0252901	0.0261827	0.0175543	0.0160666	0	0.0333234	0.0107111	0.0300506	0.0223148	0.0336209	0.0312407	0.0365963	0.0479024	0.0473073	0.0517703	0.0452246	0.0580184	0.0541506	0.0467123	0.058911	0.0395716	0.0446296	0.0345135	0.0431419	0.0365963	0.0362987	0.0166617	0.0318358	0.0360012	0.0166617	0.0181494	0.0133889	0.00743826	0.0205296	0.0273728	0.0214222	0.0279679	0.0116037	0.0238024	0.0282654	0.0496876
0.0894149	0.280736	0.195924	0.145957	0.126233	0.0828402	0.0802104	0.0723208	0.078238	0.086785	0.0361604	0.0874425	0.0197239	0.0420776	0.0276134	0.0295858	0.0243261	0.0236686	0.026956	0.0401052	0.017094	0.0394477	0.0493097	0.0499671	0.0624589	0.0683761	0.0802104	0.0946746	0.0874425	0.127548	0.0979619	0.117028	0.125575	0.101249	0.107824	0.0598291	0.086785	0.0578567	0.0532544	0.0723208	0.0177515	0.0479947	0.0315582	0.035503	0	0.0499671	0.0190664	0.00920447	0.00394477	0.0124918
0.0770771	0.119119	0.0800801	0.117117	0.0750751	0.0800801	0.035035	0.0600601	0.042042	0.0520521	0.033033	0.032032	0.022022	0.035035	0.0540541	0.028028	0.036036	0.031031	0.04004	0.041041	0.037037	0.049049	0.0600601	0.0540541	0.031031	0.0510511	0.035035	0.0540541	0.037037	0.0810811	0.03003	0.0530531	0.04004	0.0520521	0.037037	0.0540541	0.0560561	0.0580581	0.0790791	0.01001	0.0500501	0.031031	0.039039	0.023023	0.048048	0	0.025025	0.018018	0.019019	0.021021
0.166747	0.307544	0.202787	0.145603	0.0956271	0.0610284	0.0648727	0.0557424	0.0595867	0.075925	0.0850553	0.0672753	0.0595867	0.0725613	0.069678	0.0576646	0.0427679	0.0350793	0.0576646	0.049976	0.0615089	0.069678	0.105238	0.105238	0.144161	0.163864	0.152811	0.172513	0.155214	0.152811	0.124459	0.0797693	0.0740029	0.0802499	0.0643921	0.0192215	0.0528592	0.0192215	0.0355598	0.00384431	0.0245074	0.0273907	0	0.0115329	0.0269101	0.0158578	0.0365209	0.031235	0.0658337	0.0504565
0.0776144	0.107026	0.104575	0.0890523	0.0710784	0.0506536	0.0686275	0.0302288	0.0359477	0.00816993	0.0253268	0.0310458	0.0204248	0.0138889	0.0179739	0.00245098	0.0441176	0.0138889	0.0253268	0.0212418	0.0367647	0.0571895	0.0571895	0.0547386	0.0702614	0.0784314	0.0482026	0.0629085	0.0629085	0.0506536	0.0653595	0.0449346	0.0465686	0.0253268	0.0310458	0.0245098	0.0245098	0.00408497	0.0326797	0	0.0138889	0.0318627	0.0147059	0.0196078	0.0482026	0.000816993	0.0318627	0.0302288	0.0334967	0.0441176
0.0978393	0.313668	0.16169	0.149551	0.0934693	0.0852149	0.0543821	0.0655499	0.0655499	0.0677349	0.0371449	0.0689488	0.0279194	0.0223355	0.0228211	0	0.0235494	0.0118961	0.0106822	0.0383588	0.0349599	0.0492838	0.0517116	0.0674921	0.0859432	0.102938	0.11799	0.139111	0.152464	0.15999	0.166545	0.143239	0.143481	0.122845	0.106094	0.0798738	0.064336	0.0487983	0.0436999	0.0313183	0.0352027	0.01748	0.0247633	0.0213644	0.00121389	0.00412722	0.0135955	0.0143239	0.0179655	0.02622
0.0685174	0.0679268	0.0460721	0.0496161	0.0507974	0.0378027	0.0295334	0.0307147	0.0484347	0.0147667	0.0253987	0.0171294	0.03544	0.014176	0.0112227	0	0.0147667	0.031896	0.003544	0.0407561	0.024808	0.0419374	0.023036	0.0378027	0.019492	0.0531601	0.0460721	0.0401654	0.0183107	0.0490254	0.0413467	0.0348494	0.0513881	0.03544	0.024808	0.0366214	0.0271707	0.0253987	0.030124	0.00413467	0.00590667	0.0165387	0.0200827	0.0153574	0.00472534	0.0129947	0.014176	0.0259894	0.0153574	0.0224454
0.145	0.333	0.192	0.1485	0.105	0.078	0.0695	0.0645	0.0595	0.063	0.0655	0.0525	0.06	0.049	0.0315	0.034	0.0305	0.0275	0.0475	0.044	0.0715	0.047	0.1035	0.097	0.1575	0.158	0.1785	0.188	0.1985	0.1745	0.178	0.1415	0.1455	0.115	0.1065	0.0665	0.0875	0.015	0.0445	0.0055	0.0215	0	0.0255	0.033	0.023	0.0335	0.047	0.052	0.0685	0.058
0.0382387	0.0730012	0.0382387	0.0544612	0.0533024	0.0451912	0.00926999	0.0451912	0.0220162	0.00463499	0.0150637	0.0220162	0.02781	0.0266512	0.0475087	0.0173812	0.0336037	0.0382387	0.0254925	0.0486674	0.0289687	0.0475087	0.0567787	0.013905	0.0266512	0.0254925	0.0440324	0.0289687	0.0301275	0.0266512	0.0567787	0.0637312	0.0544612	0.0115875	0.0312862	0.0533024	0.0289687	0.032445	0.0173812	0.0463499	0	0.0127462	0.00811124	0.032445	0.0393975	0.0393975	0.03708	0.0382387	0.023175	0.0382387
0.16174	0.322502	0.203518	0.165404	0.107745	0.103347	0.0640117	0.0803811	0.0754947	0.0881994	0.0664549	0.0818471	0.0432446	0.0566821	0.0268752	0.0295627	0.0224774	0.0273638	0.0342047	0.0117273	0.0307843	0.0151478	0.0161251	0.035182	0.0447105	0.0586367	0.0813584	0.101881	0.116785	0.131933	0.142194	0.129978	0.152455	0.112387	0.122404	0.100904	0.083313	0.0503298	0.0583924	0.0532617	0.0332275	0.0469094	0.0383582	0.0261422	0.0205228	0.029074	0.0188126	0.0266308	0.0136819	0
0.0429952	0.0985507	0.0657005	0.0492754	0.0468599	0.0429952	0.0304348	0.0410628	0.00434783	0.0183575	0.0294686	0.036715	0.00869565	0.0173913	0.00676329	0.0154589	0.0231884	0.0149758	0.0101449	0.0057971	0.0391304	0.0246377	0.0270531	0.0285024	0.00917874	0.0280193	0.031401	0.0357488	0.0342995	0.0347826	0.0483092	0.026087	0.0545894	0.0376812	0.0362319	0.0270531	0.0231884	0.031401	0.0169082	0.0299517	0.0275362	0.031401	0.0381643	0.00628019	0.0193237	0.0130435	0.00289855	0.00676329	0	0.0207729
0.154756	0.30336	0.174633	0.117842	0.0818741	0.076195	0.0728822	0.0776148	0.0714624	0.0842404	0.076195	0.0686228	0.0918126	0.0411737	0.0638902	0.0501656	0.0634169	0.0496924	0.034548	0.0757217	0.0634169	0.0686228	0.106957	0.13346	0.137246	0.177473	0.13346	0.171794	0.116895	0.0946522	0.0553715	0.0440133	0.045433	0.0156176	0.0336015	0.0113583	0.0260293	0.00473261	0.019877	0.0113583	0.00851869	0	0.00425935	0.00757217	0.0170374	0.0250828	0.019877	0.0558448	0.0629437	0.0676763
0.10441	0.147211	0.0784695	0.106355	0.0907912	0.0693904	0.0577173	0.0499351	0.0473411	0.0298314	0.0590143	0.0149157	0.0285344	0.0415045	0.0428016	0.042153	0.0175097	0.0531777	0.0428016	0.0415045	0.0473411	0.0817121	0.0661479	0.0629053	0.0836576	0.0810636	0.0590143	0.0635538	0.0564202	0.0622568	0.0324254	0.0402075	0.0428016	0.0298314	0.0440986	0.0252918	0.042153	0	0.0226978	0.00583658	0.0330739	0.035668	0.0343709	0.0304799	0.0479896	0.0246433	0.0376135	0.036965	0.0434501	0.0226978
0.15279	0.279399	0.165236	0.0935622	0.083691	0.0330472	0.0248927	0.0304721	0.0450644	0.0437768	0.0502146	0.0587983	0.051073	0.0412017	0.0373391	0.0381974	0.0373391	0.0377682	0.0763948	0.0785408	0.141202	0.165236	0.190129	0.198283	0.170386	0.148927	0.115451	0.0845494	0.0480687	0.0373391	0.0188841	0	0.0257511	0.0472103	0.00858369	0.0364807	0.0304721	0.0201717	0.0257511	0.00472103	0.0120172	0.0188841	0.0575107	0.0420601	0.120601	0.112017	0.117597	0.112876	0.1103	0.11073
0.0382514	0.0963115	0.0737705	0.0587432	0.0594262	0.0355191	0.0423497	0.011612	0.0211749	0.0348361	0.0122951	0.0184426	0.00887978	0.00887978	0.0102459	0.022541	0.0293716	0.010929	0.0321038	0.010929	0.0423497	0.0601093	0.057377	0.0211749	0.0689891	0.0348361	0.034153	0.0587432	0.0471311	0.0464481	0.0307377	0.0409836	0.00751366	0.0211749	0.0266393	0	0.0314208	0.0034153	0.00887978	0.00956284	0.0122951	0.023224	0.0314208	0.0307377	0.034153	0.0122951	0.0382514	0.0211749	0.0396175	0.0218579
0.138189	0.321307	0.184479	0.152485	0.0755616	0.0680735	0.023145	0.0646698	0.04629	0.106195	0.04629	0.0891763	0.0653506	0.059224	0.0353982	0.0197413	0.0388019	0.0490129	0.0932607	0.107556	0.189925	0.219877	0.2403	0.221239	0.169503	0.149762	0.118448	0.0510551	0.00748809	0.023145	0.00816882	0.0136147	0.0319946	0.033356	0.0299523	0.0306331	0.0319946	0.00272294	0.0122532	0	0.0245065	0.0639891	0.10211	0.131382	0.169503	0.200817	0.177672	0.168142	0.139551	0.0769231
0.0702703	0.0854054	0.0745946	0.0475676	0.0183784	0.0432432	0.0345946	0.0183784	0.00972973	0.0302703	0.00432432	0.0183784	0.0508108	0.0216216	0.0335135	0.00108108	0.00108108	0.0486486	0.0637838	0.0475676	0.0637838	0.0875676	0.0454054	0.0789189	0.0508108	0.0140541	0.0443243	0.0735135	0.0378378	0.0172973	0.0518919	0.0389189	0.0648649	0.0140541	0.0227027	0.0302703	0.00972973	0.027027	0	0.0216216	0.00324324	0.0291892	0.0497297	0.0140541	0.0475676	0.0562162	0.0432432	0.0486486	0.0508108	0.0637838
0.139655	0.27931	0.152155	0.106466	0.0637931	0.0465517	0.0396552	0.0530172	0.0426724	0.0698276	0.0521552	0.0663793	0.050431	0.0400862	0.0603448	0.0193966	0.025431	0.0426724	0.0366379	0.0607759	0.0814655	0.118966	0.157759	0.180603	0.203448	0.180603	0.169828	0.149569	0.099569	0.0844828	0.0586207	0.0323276	0.0293103	0.0456897	0.0202586	0.0409483	0.0215517	0.0146552	0.0241379	0.0142241	0.012931	0	0.0232759	0.0293103	0.0715517	0.0818966	0.1125	0.110345	0.128879	0.128017
0.0494978	0.104017	0.0803443	0.0846485	0.0860832	0.0746055	0.0430416	0.0322812	0.0215208	0.0322812	0.0215208	0.0473458	0.0222382	0	0.0322812	0.0552367	0.0373027	0.045911	0.0545194	0.0315638	0.0494978	0.0559541	0.0337159	0.0652798	0.0868006	0.0466284	0.0502152	0.0516499	0.053802	0.0286944	0.0509326	0.0423242	0.0208034	0.0322812	0.0121951	0.0222382	0.0172166	0.00502152	0.0286944	0.027977	0.0243902	0.0200861	0.043759	0.0315638	0.0229555	0.035868	0.0344333	0.0645624	0.0401722	0.0602582
0.0382653	0.241922	0.129039	0.0758929	0.0654762	0.0321003	0.0614371	0.0446429	0.0561224	0.0633503	0.0495323	0.057398	0.0582483	0.0514456	0.0446429	0.0280612	0.039966	0.0499575	0.0661139	0.096301	0.11756	0.166667	0.149447	0.159014	0.126701	0.0795068	0.0571854	0.0265731	0.0204082	0.0257228	0.0099915	0.0206207	0.0204082	0.00744048	0.0167942	0.00382653	0.00403912	0	0.00701531	0.0042517	0.0150935	0.0552721	0.0607993	0.0924745	0.105867	0.11352	0.0882228	0.100128	0.0584609	0.0501701
0.058131	0.0662252	0.0448859	0.0345843	0.0235467	0.0294334	0.0242826	0.0154525	0.00588668	0.01766	0.0154525	0.0309051	0.00367918	0.0139809	0.0213392	0.00883002	0.0147167	0.0345843	0.01766	0.0345843	0.0272259	0.0529801	0.0220751	0.0367918	0.0147167	0.0235467	0.0198675	0.0412068	0.0169242	0.0139809	0.0161884	0.000735835	0.0125092	0	0.0235467	0.0235467	0.00662252	0.0264901	0.0103017	0.0169242	0.0220751	0.0161884	0.0323767	0.0286976	0.0198675	0.0117734	0.0389993	0.00809419	0.0183959	0.0206034
0.00480451	0.242213	0.110007	0.0685885	0.045063	0.0412525	0.0255136	0.0513585	0.0366137	0.0270046	0.0357853	0.0220345	0.0313121	0.0142478	0.0220345	0.0117628	0.0175613	0.0246852	0.0251822	0.0344599	0.0352883	0.0801856	0.0821736	0.116634	0.116468	0.136514	0.130716	0.109344	0.0758781	0.0553347	0.0321405	0.018224	0.00778661	0.017727	0.00762094	0.0120941	0.00795229	0.0109344	2.44429e-16	0.00381047	0.0147449	0	0.00646123	0.00215374	0.01723	0.0203777	0.0432406	0.0709079	0.0723989	0.083996
0.0403309	0.0687694	0.0377456	0.0392968	0.0232678	0.0480869	0.0196484	0.0439504	0.0382627	0.0222337	0.0206825	0.0289555	0.0232678	0.0232678	0.0196484	0.0346432	0.0279214	0.0201655	0.00672182	0.024302	0.0196484	0.0237849	0.024819	0.0268873	0.0175801	0.016029	0.0310238	0.0206825	0.0253361	0.0186143	0.0129266	0.0227508	0.0175801	0.0232678	0	0.00723888	0.0144778	0.016029	0.00827301	0.0139607	0.0180972	0.0201655	0.0129266	0.0139607	0.0222337	0.0118925	0.0129266	0.016029	0.0201655	0.0155119
0.0665578	0.283653	0.143052	0.114196	0.0788077	0.0597523	0.0511774	0.0435552	0.0479107	0.048319	0.0466857	0.0538996	0.0461413	0.0311692	0.0381108	0.042058	0.0382469	0.0344358	0.0375664	0.0382469	0.0424663	0.0427385	0.055669	0.0832993	0.102219	0.107935	0.14169	0.140057	0.142235	0.129985	0.10358	0.112563	0.0781271	0.0736355	0.0551245	0.0479107	0.0352525	0.0289914	0.0261331	0.0261331	0.0174221	0	0.0132027	0.00503607	0.0137471	0.017286	0.00789438	0.0168776	0.0300803	0.0333469
0.0615174	0.0594668	0.0700615	0.0478469	0.0512645	0.0287081	0.0280246	0.0167464	0.018797	0.0232399	0.0109364	0.0177717	0.0167464	0.0126452	0.012987	0.0177717	0.0170882	0.0112782	0.01162	0.012987	0.0266576	0.0160629	0.0276828	0.0355434	0.0345181	0.0352016	0.0328093	0.0348599	0.0191388	0.0225564	0.0263158	0.0205058	0.0184552	0.0126452	0.0140123	0.0194805	0.0119617	0.0075188	0.0112782	0.000683527	0.0119617	0.00956938	0.0102529	0	0.00683527	0.00888585	0.0143541	0.00444293	0.0239234	0.0153794
0.129074	0.26043	0.13266	0.0919166	0.0501956	0.0505215	0.0391134	0.0306389	0.0638853	0.0645372	0.0599739	0.0524772	0.053455	0.029987	0.0511734	0.0273794	0.047588	0.0348761	0.0270535	0.0277053	0.0440026	0.0694263	0.0824641	0.137549	0.102021	0.188396	0.161017	0.15515	0.133963	0.0687744	0.0420469	0.0378096	0.0143416	0.0241199	0.0166232	0.0267275	0	0.029987	0.0394394	0.00260756	0.0280313	0.0189048	0.0153194	0.00684485	0.0394394	0.0250978	0.0286832	0.0293351	0.0602999	0.0691004
0.0903065	0.076222	0.101077	0.062966	0.057995	0.0604805	0.044739	0.0323115	0.057995	0.019884	0.028169	0.0505385	0.0289975	0.038111	0	0.041425	0.0356255	0.021541	0.028169	0.036454	0.0389395	0.026512	0.053024	0.041425	0.0389395	0.0405965	0.039768	0.0538525	0.021541	0.039768	0.043082	0.0323115	0.031483	0.0405965	0.041425	0.0207125	0.018227	0.028169	0.023198	0.041425	0.0091135	0.0240265	0.0256835	0.0323115	0.0422535	0.023198	0.029826	0.051367	0.0389395	0.0339685
0.067654	0.26927	0.128745	0.111242	0.0541905	0.064793	0.0449344	0.0323124	0.0477954	0.0445978	0.0525076	0.0555369	0.0365197	0.0461124	0.0373612	0.0213733	0.0353416	0.029788	0.0371929	0.0289465	0.0553686	0.0552003	0.0811175	0.114608	0.12134	0.154157	0.151632	0.136823	0.122013	0.101986	0.0817906	0.0614271	0.0427465	0.0225513	0.0328172	0.0205318	0.00942444	0	0.0109391	0.00639515	0.00673174	0.0203635	0.00286099	0.0117805	0.00908785	0.0181757	0.0244026	0.0370246	0.0403904	0.0609222
0.0520833	0.0804598	0.0718391	0.0718391	0.047773	0.0528017	0.0384339	0.0484914	0.0280172	0.0319684	0.014727	0.0219109	0.0229885	0.0258621	0.0100575	0.016523	0.0244253	0.0229885	0.0305316	0.0413075	0.0316092	0.033046	0.0387931	0.0520833	0.0463362	0.0355603	0.0359195	0.0470546	0.0456178	0.0362787	0.0481322	0.0377155	0.0262213	0.0319684	0.0316092	0.0326868	0.0154454	0.0158046	0.0211925	0	0.014727	0.0132902	0.029454	0.0118534	0.00287356	0.0211925	0.0283764	0.0161638	0.0219109	0.0219109
0.0546819	0.264475	0.0964975	0.0714796	0.0536097	0.0293066	0.0489635	0.0446748	0.0511079	0.077198	0.0725518	0.07005	0.0521801	0.0611151	0.0360972	0.0528949	0.0346676	0.0750536	0.0936383	0.102931	0.160472	0.162259	0.150465	0.136526	0.116154	0.0822016	0.0586133	0.0189421	0.0264475	0	0.0246605	0.00536097	0.033238	0.0235883	0.0328806	0.0232309	0.0117941	0.0257327	0.0443174	0.0575411	0.071837	0.101858	0.0989993	0.110079	0.0914939	0.100071	0.0725518	0.0561115	0.0507505	0.0614725
0.0470446	0.0995175	0.0591074	0.0778046	0.0579011	0.0476478	0	0.0259349	0.00844391	0.0259349	0.0138721	0.00844391	0.0277443	0.0144753	0.048854	0.0313631	0.0144753	0.0301568	0.0476478	0.0572979	0.035585	0.0458384	0.0627262	0.062123	0.0295537	0.0446321	0.0199035	0.0367913	0.0205066	0.0193004	0.0180941	0.0193004	0.026538	0.0180941	0.0301568	0.00904704	0.017491	0.0193004	0.0253317	0.0108565	0.0283474	0.03076	0.026538	0.0591074	0.0494572	0.0404101	0.044029	0.0446321	0.0180941	0.044029
0.107047	0.275583	0.137567	0.118043	0.0679982	0.0516158	0.0635099	0.0397217	0.068447	0.0713645	0.0763016	0.0906643	0.0567774	0.051167	0.0410682	0.0421903	0.0354578	0.048474	0.0682226	0.10009	0.135323	0.158887	0.182675	0.177513	0.162253	0.155969	0.105476	0.087298	0.0507181	0.0347846	0.0177289	0.0125673	0.0237882	0.0300718	0.0327648	0.0240126	0.0401706	0.02693	0.0201975	0.0145871	0	0.0356822	0.0246858	0.0771993	0.0855027	0.111759	0.127244	0.118492	0.130386	0.0964991
0.0448276	0.0802956	0.082266	0.0551724	0.0285714	0.0369458	0.0339901	0.0261084	0.0197044	0.0192118	0.0256158	0	0.0344828	0.020197	0.0246305	0.0256158	0.0492611	0.0403941	0.0689655	0.0536946	0.0448276	0.0571429	0.044335	0.044335	0.0527094	0.0384236	0.0374384	0.0344828	0.0221675	0.0428571	0.0206897	0.0246305	0.0261084	0.0187192	0.0142857	0.0315271	0.0206897	0.00197044	0.0206897	0.0118227	0.0197044	0.0285714	0.0251232	0.037931	0.0369458	0.0408867	0.0320197	0.0221675	0.0551724	0.0423645
0.109956	0.277889	0.135546	0.097561	0.0615754	0.0379848	0.0431827	0.0195922	0.0683727	0.062375	0.0767693	0.0807677	0.0711715	0.0507797	0.0531787	0.0239904	0.0019992	0.0291883	0.0747701	0.0855658	0.131947	0.176329	0.196321	0.202719	0.178329	0.147141	0.107557	0.0231907	0.0443822	0.0131947	0.009996	0.0179928	0.0195922	0.009996	0.0255898	0.0283886	0	0.00919632	0.00479808	0.00039984	0.00639744	0.0163934	0.0571771	0.0543782	0.0907637	0.132347	0.139144	0.117953	0.113555	0.0755698
0.0666667	0.113514	0.0648649	0.0612613	0.0792793	0.072973	0.0324324	0.0612613	0.0567568	0.0459459	0.0513514	0.0648649	0.0405405	0.0423423	0.0531532	0.0297297	0.0621622	0.0585586	0.054955	0.0414414	0.0324324	0.063964	0.0531532	0.0540541	0.0711712	0.0351351	0.063964	0.036036	0.0414414	0.0540541	0.0243243	0.0189189	0.0342342	0	0.0468468	0.00810811	0.0387387	0.0297297	0.0378378	0.0396396	0.0315315	0.0522523	0.0225225	0.0459459	0.0369369	0.0171171	0.0468468	0.0540541	0.0387387	0.0576577
0.105034	0.279033	0.151407	0.107015	0.0588585	0.0432025	0.0334919	0.0277447	0.0507333	0.0586603	0.0537059	0.0457788	0.0370591	0.0293302	0.0390408	0.0424098	0.0790725	0.091954	0.152992	0.173999	0.208284	0.195799	0.16845	0.145858	0.095323	0.0554895	0.0289338	0.0138724	0.00574713	0	0.0130797	0.0107015	0.0146651	0.0110979	0.015656	0.0059453	0.0285375	0.0366627	0.0762981	0.107808	0.120491	0.145858	0.149425	0.133373	0.0957194	0.078478	0.052715	0.0241776	0.0241776	0.0182323
0.0824411	0.0974304	0.092434	0.0713776	0.0517488	0.051035	0.028551	0.0196288	0.0203426	0.0203426	0.0281941	0.0214133	0.00785153	0.00321199	0.0321199	0.0396146	0.0571021	0.0610278	0.0506781	0.0599572	0.0638829	0.0581727	0.0492505	0.0492505	0.0306924	0.0456817	0.028551	0.0189151	0.01606	0.0246253	0.00463954	0.0139186	0.00713776	0.0178444	0.0267666	0.0221271	0.0178444	0.0182013	0.0260528	0.0556745	0.0353319	0.0339044	0.025339	0.0428266	0.0271235	0.0164168	0.00856531	0.00678087	0.0196288	0
0.169781	0.285104	0.15323	0.126535	0.0421783	0.054992	0.0341698	0.0581954	0.0565937	0.0683396	0.0432461	0.060331	0.0341698	0.0453817	0.0501869	0.0475174	0.0864923	0.145222	0.191671	0.215697	0.238655	0.189002	0.177256	0.101975	0.060331	0.0373732	0.0288308	0.0341698	0.0197544	0	0.0245595	0.0149493	0.0181527	0.0250934	0.0250934	0.0373732	0.0411105	0.0896957	0.132942	0.177256	0.191671	0.181527	0.176722	0.122798	0.0923652	0.0368393	0.0160171	0.0309664	0.00320342	0.00533903
0.0922432	0.113208	0.0828092	0.0932914	0.0681342	0.0649895	0.0429769	0.0503145	0.0607966	0.0440252	0.0587002	0.057652	0.0262055	0.0649895	0.033543	0.0922432	0.0765199	0.081761	0.0859539	0.0681342	0.0922432	0.0649895	0.0691824	0.0702306	0.0387841	0.0429769	0.0419287	0.0702306	0.048218	0.0450734	0.0262055	0.0220126	0.0545073	0.0230608	0.0503145	0.0356394	0.057652	0.0607966	0.0597484	0.0597484	0.0702306	0.0859539	0.0607966	0.0754717	0.033543	0.0649895	0.0660377	0.0230608	0.0471698	0
0.0651751	0.268969	0.123541	0.098249	0.0603113	0.0413424	0.0437743	0.0291829	0.0515564	0.0690661	0.0690661	0.0705253	0.098249	0.0189689	0.0856031	0.0432879	0.0481518	0.0564202	0.0262646	0.0826848	0.0773346	0.124027	0.109922	0.143969	0.145914	0.123541	0.116732	0.0622568	0.0710117	0.0442607	0.0126459	0.036965	0	0.0355058	0.0209144	0.00826848	0.0223735	0.0218872	0.0150778	0.0199416	0.0175097	0.00291829	0.0544747	0.0437743	0.0763619	0.0588521	0.110409	0.0997082	0.117218	0.0734436
0.0680544	0.124099	0.091273	0.0864692	0.0776621	0.0616493	0.040032	0.0408327	0.0376301	0.040032	0.0464371	0.0224179	0.0120096	0.0360288	0.0232186	0.0384307	0.0352282	0.0480384	0.0544436	0.060048	0.0592474	0.0560448	0.0576461	0.0880705	0.0872698	0.0872698	0.0592474	0.0640512	0.0648519	0.0536429	0.0416333	0.0448359	0.0320256	0.0344275	0.0416333	0.0296237	0	0.0120096	0.0520416	0.0208167	0.0336269	0.0272218	0.0432346	0.0392314	0.0384307	0.0832666	0.0456365	0.0416333	0.0504404	0.0264211
0.0703671	0.246941	0.097028	0.0957168	0.041521	0.0524476	0.0611888	0.0406469	0.0747378	0.0659965	0.083479	0.0686189	0.0992133	0.0620629	0.0629371	0.0563811	0.0445804	0.0402098	0.0721154	0.0786713	0.113636	0.142483	0.146853	0.136801	0.136364	0.0922203	0.0874126	0.0253497	0.0397727	0.013986	0.0319056	0.0157343	0.0131119	0.0332168	0.0358392	0.0305944	0	0.0568182	0.0148601	0.034965	0.0458916	0.0659965	0.0874126	0.100524	0.118881	0.103584	0.083479	0.0909091	0.0498252	0.0572552
0.0768627	0.0698039	0.0862745	0.0760784	0.0533333	0.0509804	0.0588235	0.0298039	0.0423529	0.0305882	0.0486275	0.0407843	0.00941176	0.0478431	0.0329412	0.0384314	0.0690196	0.0329412	0.0470588	0.0501961	0.0494118	0.0556863	0.0682353	0.065098	0.052549	0.0588235	0.0588235	0.0360784	0.0188235	0.00862745	0.0415686	0.0188235	0.0211765	0	0.0392157	0.0337255	0.0117647	0.0290196	0.0313725	0.0282353	0.0415686	0.0266667	0.0407843	0.0384314	0.0368627	0.0235294	0.0337255	0.0486275	0.0298039	0.0533333
0.0748663	0.296257	0.151872	0.145455	0.0802139	0.106952	0.0663102	0.057754	0.101604	0.11123	0.0973262	0.124064	0.0759358	0.116578	0.0695187	0.0748663	0.0609626	0.0588235	0.0748663	0.0812834	0.109091	0.102674	0.164706	0.127273	0.15615	0.137968	0.137968	0.11123	0.084492	0.0620321	0.0417112	0.0427807	0.00213904	0.0566845	0.0481283	0	0.0459893	0.0342246	0.0513369	0.0331551	0.0459893	0.0459893	0.0363636	0.0673797	0.0620321	0.103743	0.0802139	0.0983957	0.0737968	0.0919786
0.128926	0.105785	0.0892562	0.0892562	0.0842975	0.0842975	0.0826446	0.0826446	0.0495868	0.0644628	0.0396694	0.00330579	0	0.0545455	0.0380165	0.0545455	0.0347107	0.0165289	0.0429752	0.0396694	0.0661157	0.0512397	0.0710744	0.0942149	0.0892562	0.0677686	0.0677686	0.0677686	0.0743802	0.0743802	0.0809917	0.0909091	0.0264463	0.0793388	0.046281	0.031405	0.0578512	0.046281	0.0710744	0.0512397	0.0495868	0.0561983	0.046281	0.061157	0.0661157	0.0628099	0.0809917	0.0677686	0.0628099	0.0495868
0.0782358	0.257548	0.126542	0.0863744	0.0330795	0.0485692	0.00577579	0.0514571	0.032817	0.0556577	0.0425308	0.0438435	0.0336046	0.0291415	0.0367551	0.0687845	0.094513	0.129693	0.183513	0.186926	0.208454	0.156734	0.135994	0.0485692	0.0580205	0.0231032	0.00971384	0.0149646	0.0183775	0.0199527	0.00866369	0.0173274	0.0131268	0.00367551	0.0312418	0.0333421	0.0551326	0.107115	0.101601	0.152796	0.172224	0.138882	0.128905	0.0960882	0.0417432	0.0241533	0.0315043	0	0.0170648	0.0157522
0.0561041	0.0848294	0.0596948	0.0498205	0.0475763	0.0587971	0.0439856	0.0224417	0.0453321	0.00179533	0.0125673	0.0246858	0.0291741	0.0237882	0.0287253	0.0327648	0.035009	0.0448833	0.0471275	0.0722621	0.0713645	0.056553	0.0529623	0.0516158	0.0556553	0.035009	0.0246858	0.0273788	0.0040395	0.0121185	0.00763016	0.0224417	0.0067325	0	0.00628366	0.0273788	0.0251346	0.0448833	0.037702	0.0408438	0.0498205	0.0583483	0.0201975	0.0327648	0.0327648	0.0246858	0.0305206	0.0157092	0.0192998	0.024237
0.028451	0.0453109	0.0463646	0.0505796	0.0147524	0.0368809	0.0158061	0.032666	0.028451	0.0474183	0.0337197	0.0547945	0.028451	0.0347734	0.032666	0.0379347	0.0410959	0.0347734	0.032666	0.0273973	0.0231823	0.0337197	0.0432034	0.0147524	0.0347734	0.0337197	0.0252898	0.0463646	0.0358272	0.0115911	0.0516333	0.0389884	0.0463646	0.0400421	0.024236	0.0400421	0.0474183	0.0484721	0.0210748	0.0400421	0	0.0189673	0.0421496	0.0263435	0.0368809	0.0442571	0.032666	0.0221286	0.0368809	0.0379347
0.0230986	0.035493	0.0360563	0.0264789	0.028169	0.0270423	0.028169	0.0202817	0.0230986	0.0146479	0.00619718	0.0140845	0.00225352	0.0202817	0.0191549	0.0169014	0.00957746	0.0191549	0.00394366	0.0180282	0.00394366	0.011831	0.0242254	0.0174648	0.0185915	0.0247887	0.0208451	0.0253521	0.00901408	0.0185915	0.0219718	0.0185915	0.0174648	0	0.0180282	0.011831	0.0157746	0.0157746	0.0202817	0.0214085	0.0202817	0.00676056	0.0129577	0.0056338	0.0169014	0.0185915	0.0157746	0.0169014	0.0140845	0.00901408
0.0178571	0.0453297	0.0556319	0.0254121	0.0281593	0.00206044	0.0151099	0.0123626	0.010989	0.0322802	0.00549451	0.0233516	0.00343407	0.00961538	0.0116758	0.0199176	0.000686813	0.0302198	0.0274725	0.010989	0.029533	0.0281593	0.0178571	0.0254121	0.0178571	0.0123626	0.0288462	0.00686813	0.010989	0	0.0137363	0.0199176	0.0164835	0.0171703	0.029533	0.021978	0.021978	0.00961538	0.0178571	0.00274725	0.00343407	0.0137363	0.0412088	0.010989	0.0123626	0.0370879	0.0206044	0.0212912	0.0315934	0.0302198
0	0.0619408	0.0364763	0.0350998	0.0378527	0.0199587	0.0151411	0.0309704	0.0316586	0.0323469	0.0364763	0.0213352	0.0282175	0.0261528	0.00344116	0.0110117	0.0254646	0.0185822	0.0144529	0.0282175	0.0337233	0.0399174	0.0282175	0.0385409	0.0412939	0.0323469	0.0454233	0.0130764	0.0233999	0.0151411	0.0192705	0.0185822	0.0137646	0.0350998	0.0233999	0.0213352	0.0185822	0.0227116	0.0227116	0.0165175	0.0350998	0.0233999	0.0406056	0.0295939	0.0344116	0.0165175	0.0282175	0.0220234	0.0240881	0.0461115
0.0312779	0.0357462	0.023235	0.0616622	0.028597	0.028597	0.0321716	0.0241287	0.00893655	0.0384272	0.0330652	0.0178731	0.0178731	0.00357462	0.0634495	0.0277033	0.0411081	0.0268097	0.0196604	0.0357462	0.0116175	0.0437891	0.0330652	0.0509383	0.0250223	0.0134048	0.0196604	0.0384272	0.0294906	0.0464701	0.025916	0.0134048	0.0160858	0.0223414	0.0455764	0.0116175	0.0142985	0.0169794	0.000893655	0.0151921	0.0223414	0.0151921	0.0250223	0.0107239	0.0116175	0.0437891	0	0.0437891	0.00446828	0.0321716
0.0327103	0.0502336	0.0350467	0.036215	0.036215	0.0327103	0.0338785	0.0257009	0.0373832	0.0116822	0.0128505	0.0280374	0.00934579	0.0245327	0.010514	0.0350467	0.0175234	0.0373832	0.0268692	0.0350467	0.00584112	0.0385514	0.0128505	0.0420561	0.0268692	0.0373832	0.0268692	0.0408879	0.0350467	0.0303738	0.0140187	0.0303738	0.046729	0	0.0186916	0.021028	0.0198598	0.046729	0.0233645	0.0198598	0.010514	0.0151869	0.0186916	0.0525701	0.0537383	0.0303738	0.0373832	0.0257009	0.0245327	0.0245327
0	0.0404732	0.0305106	0.0193026	0.0267746	0.0205479	0.00560399	0.0354919	0.0205479	0.0305106	0.0174346	0.0199253	0.0298879	0.0273973	0.0286426	0.0174346	0.001868	0.0261519	0.0311333	0.0305106	0.00871731	0.00373599	0.0230386	0.0280199	0.0317559	0.0442092	0.0354919	0.0373599	0.0136986	0.011208	0.013076	0.0330012	0.0224159	0.0199253	0.0105853	0.0118306	0.0211706	0.0230386	0.0105853	0.0361146	0.0180573	0.00809465	0.001868	0.00311333	0.011208	0.0255293	0.0205479	0.01868	0.0217933	0.0205479
0.0352113	0.0336463	0.0312989	0.0179969	0.0532081	0.0172144	0.028169	0.0242567	0.0234742	0.0164319	0.0242567	0.028169	0	0.0234742	0.0195618	0.0328638	0.0234742	0.028169	0.041471	0.0305164	0.0359937	0.0117371	0.0172144	0.0258216	0.0305164	0.0461659	0.0305164	0.0172144	0.0289515	0.0273865	0.0179969	0.0226917	0.00625978	0.0406886	0.0179969	0.0203443	0.0226917	0.014867	0.029734	0.0258216	0.0234742	0.014867	0.0172144	0.0211268	0.0258216	0.0320814	0.0179969	0.013302	0.00312989	0.0109546
0.0234657	0.0586643	0.0433213	0.0234657	0.017148	0.0144404	0.032491	0.0198556	0.00812274	0.0180505	0.0415162	0.00902527	0.0180505	0.0162455	0.0234657	0.0288809	0.0207581	0.032491	0.0442238	0.0351986	0.0460289	0.0442238	0.0388087	0.0180505	0.0216606	0.0216606	0.0162455	0.0108303	0.017148	0.0315884	0.0126354	0.0162455	0.00631769	0.00361011	0.0207581	0.0117329	0.00451264	0	0.017148	0.0189531	0.0234657	0.017148	0.0279783	0.0379061	0.0216606	0.0225632	0.0234657	0.0279783	0.0189531	0.0333935
0.0235714	0.0642857	0.0421429	0.0528571	0.0185714	0.0328571	0.0242857	0.0335714	0.04	0.025	0.0285714	0.0278571	0.0342857	0.0207143	0.00714286	0.00857143	0.0242857	0.0435714	0.0157143	0.0242857	0.00857143	0.01	0.0364286	0.0507143	0.0457143	0.0385714	0.0121429	0.0214286	0.0257143	0.0364286	0.0371429	0.0335714	0.0264286	0.005	0.00642857	0.00285714	0.0114286	0.0157143	0.00785714	0.00714286	0.0142857	0.0278571	0.0121429	0.0214286	0.025	0	0.0442857	0.0271429	0.045	0.03
0.0286006	0.0561798	0.0357508	0.0337079	0.0275792	0.0337079	0.0286006	0.0102145	0.0194076	0.0102145	0.00306435	0.0224719	0.0224719	0.0173647	0.0143003	0.0480082	0.0265577	0.0265577	0.0377937	0.0418795	0	0.0255363	0.0173647	0.0357508	0.0183861	0.0377937	0.0347293	0.0377937	0.0347293	0.0224719	0.0337079	0.0255363	0.0194076	0.0102145	0.040858	0.0255363	0.0102145	0.0183861	0.0306435	0.0265577	0.0275792	0.0183861	0.0306435	0.0143003	0.031665	0.0255363	0.0234934	0.0255363	0.0337079	0.0439224
0.0191205	0.0860421	0.0344168	0.0630975	0.0516252	0.0803059	0.0439771	0.0630975	0.0267686	0.0707457	0.0229446	0.0650096	6.36839e-17	0.0325048	0.0325048	0.0152964	0.0363289	0.0325048	0.0286807	0.0267686	0.0344168	0.105163	0.0516252	0.0936902	0.040153	0.0478011	0.0497132	0.0516252	0.0458891	0.0554493	0.040153	0.0363289	0.042065	0.0707457	0.00191205	0.0382409	0.0210325	0.0573614	0.00956023	0.0458891	0.0229446	0.0535373	0.0133843	0.0592734	0	0.0592734	0.0363289	0.0783939	0.0478011	0.0611855
0.02657	0.0942029	0.0507246	0.0531401	0.031401	0.0555556	0.0386473	0.0555556	0.0217391	0.0458937	0.0724638	0.057971	0.0628019	0.0410628	0.057971	0.0700483	0.0144928	0.0531401	0.0531401	0.0748792	0.02657	0.0386473	0.0628019	0.0628019	0.0434783	0.0628019	0.0603865	0.0531401	0.0483092	0.0628019	0.0410628	0.0241546	0.0700483	0.0241546	0.0434783	0.0700483	0.0458937	0.0821256	0.0193237	0.0386473	0.0531401	0.0748792	0.057971	0.0555556	0.0241546	0.0144928	0	0.0507246	0.0362319	0.0410628
0.0199275	0.0615942	0.0471014	0.0344203	0.0271739	0.0217391	0.0144928	0.0253623	0.00543478	0.0289855	0.0271739	0.0561594	0.00724638	0.0253623	0.0199275	0.00181159	0.0163043	0.0326087	0.00724638	0.0144928	0.00543478	0.0217391	0.00724638	0.0398551	0.0289855	0.0289855	0.0398551	0.0452899	0.0344203	0.0126812	0.0199275	0.0452899	0.0307971	0.0326087	0.0108696	0.0126812	0.0144928	0.0289855	0.00905797	0.0307971	0	0.0199275	0.0108696	0.0271739	0.0163043	0.0271739	0.0126812	0.0271739	0.0253623	0.0271739
0.0146492	0.0447186	0.0231303	0.0346955	0.0354665	0.0131072	0.00848111	0.0115652	0.0154202	0.0339244	0.0277564	0.0192753	0.0169622	0.0223593	0.0239013	0.0239013	0.0277564	0.0246723	0	0.0107941	0.0215883	0.0308404	0.0601388	0.0462606	0.0547417	0.0416345	0.0416345	0.0223593	0.0246723	0.0208173	0.0231303	0.00077101	0.0161912	0.0169622	0.0131072	0.0192753	0.0154202	0.0269854	0.0370085	0.0285274	0.0131072	0.0323824	0.0138782	0.0339244	0.0161912	0.0393215	0.0177332	0.0246723	0.0262143	0.0277564
0.0467381	0.0584226	0.0418695	0.0165531	0.0379747	0	0.0223953	0.0155794	0.0175268	0.0223953	0.0262902	0.0214216	0.00876339	0.0292113	0.023369	0.0243427	0.0097371	0.0272639	0.0204479	0.037001	0.0632911	0.0272639	0.0428432	0.0467381	0.030185	0.0155794	0.0175268	0.0126582	0.0194742	0.0194742	0.00584226	0.0146056	0.0097371	0.0243427	0.0389484	0.00389484	0.0243427	0.0321324	0.0399221	0.030185	0.0136319	0.0321324	0.0223953	0.0136319	0.037001	0.0389484	0.0282376	0.0223953	0.0107108	0.0282376
0.0221484	0.0598007	0.0609081	0.0188261	0.0498339	0.0121816	0.0354374	0.0155039	0.0321152	0.0431894	0.0465116	0.0299003	0.013289	0.047619	0.021041	0.0387597	0.0498339	0.0166113	0.0243632	0.0310078	0.0520487	0.0620155	0.0454042	0.0586932	0.0420819	0.0442968	0.0299003	0.0199336	0.0299003	0.0143965	0.0199336	0.0188261	0.0143965	0.0310078	0.0177187	0.0454042	0	0.0177187	0.0055371	0.0454042	0.0276855	0.0221484	0.0609081	0.0321152	0.0354374	0.0287929	0.0387597	0.0243632	0.0310078	0.0232558
0.0348837	0.11794	0.0365449	0.0730897	0.0398671	0.0581395	0.0232558	0.0498339	0.0415282	0.0647841	0.0730897	0.0531561	0.0348837	0.0348837	0.0365449	0.0166113	0.051495	0.051495	0.0780731	0.0415282	0.0598007	0.0681063	0.0431894	0.0531561	0.0365449	0.0448505	0.0265781	0.0415282	0.0332226	0.051495	0.0249169	0.0365449	0	0.0265781	0.0215947	0.0548173	0.0149502	0.0149502	0.0199336	0.076412	0.0531561	0.0581395	0.0166113	0.0631229	0.0498339	0.0548173	0.0282392	0.0481728	0.0265781	0.0415282
0.0104762	0.0638095	0.0380952	0.0304762	0.0314286	0.027619	0.00952381	0.0247619	0.0228571	0.0304762	0.00666667	0.0333333	0.0171429	0.0238095	0.0142857	0.0285714	0.0266667	0.0457143	0.0304762	0.0285714	0.0209524	0.0380952	0.0390476	0.0485714	0.06	0.0257143	0.0219048	0.0304762	0.0257143	0.0161905	0.0142857	0.0190476	0.0161905	0.00952381	0	0.0314286	0.012381	0.0304762	0.00666667	0.0333333	0.027619	0.027619	0.0209524	0.000952381	0.0257143	0.0447619	0.0219048	0.0333333	0.0361905	0.0342857
0.0236305	0.0805585	0.0408163	0.0429646	0.0354458	0.0386681	0.0161117	0.0461869	0.0332975	0.0418904	0.027927	0.0397422	0.0182599	0.0343716	0.0182599	0.0171858	0.0182599	0.027927	0.0139635	0.0365199	0.0332975	0.0526316	0.0300752	0.0762621	0.0397422	0.0429646	0.0612245	0.0386681	0.0161117	0.0322234	0.019334	0.0365199	0.0182599	0.0300752	0.00966702	0.0429646	0.0247046	0.0214823	0.0128894	0.0461869	0.0225564	0.0247046	0.0214823	0.0150376	0.00966702	0.0257787	0	0.0515575	0.037594	0.0268528
0	0.0634218	0.0250737	0.0575221	0.0103245	0.0575221	0.0280236	0.0457227	0	0.0516224	0.0280236	0.0309735	0.0265487	0.0221239	0.0309735	0.0471976	0.0353982	0.0353982	0.0412979	0.0221239	0.0442478	0.0162242	0.0221239	0.00737463	0.0427729	0.00589971	0.0324484	0.0250737	0.0486726	0.0324484	0.0324484	0.0412979	0.0383481	0.0117994	0.0265487	0.00737463	0.0132743	0.0412979	0.0162242	0.0368732	0.0486726	0.0250737	0.0280236	0.0103245	0.0368732	0.0412979	0.0501475	0.0147493	0.0294985	0.0132743
0.0486772	0.0740741	0.0677249	0.0634921	0.0275132	0.0253968	0.0349206	0.0042328	0.0433862	0.0253968	0.0328042	0.0349206	0.0433862	0.00846561	0.0656085	0.037037	0.0275132	0.010582	0.0529101	0.0529101	0.0529101	0.0666667	0.0910053	0.0582011	0.0624339	0.0433862	0.0634921	0.015873	0.0380952	0.0010582	0.0222222	0.00846561	0	0.0021164	0.0169312	0.0148148	0.0253968	0.0201058	0.0042328	0.0010582	0.0285714	0.0560847	0.00529101	0.031746	0.0222222	0.0285714	0.026455	0.0126984	0.0486772	0.0391534
0.0353728	0.0927342	0.0630975	0.0239006	0.0133843	0.0525813	0.0353728	0.0478011	0.0382409	0.0478011	0.0372849	0.0525813	0.0325048	0.0573614	0.0172084	0.0516252	0.0114723	0	0.0363289	0.0344168	0.0353728	0.042065	0.0669216	0.0640535	0.0525813	0.0439771	0.0229446	0.0315488	0.0152964	0.0449331	0.0172084	0.0152964	0.0439771	0.0506692	0.0229446	0.043021	0.00956023	0.0229446	0.0152964	0.0229446	0.0353728	0.0353728	0.0315488	0.0554493	0.0669216	0.043021	0.0344168	0.0497132	0.0659656	0.0621415
0.0155039	0.0715564	0.0339893	0.025641	0.0363745	0.0220632	0.0286225	0	0.0310078	0.00119261	0.0178891	0.039356	0.0131187	0.0494931	0.0125224	0.0262373	0.0214669	0.0202743	0.0208706	0.0268336	0.0339893	0.0488968	0.0602266	0.0286225	0.059034	0.0310078	0.0417412	0.0214669	0.0113298	0.00417412	0.0298151	0.0310078	0.0274299	0.0113298	0.0280262	0.0250447	0.0155039	0.0286225	0.0280262	0.0286225	0.0244484	0.0125224	0.0113298	0.0238521	0.0274299	0.00775194	0.0417412	0.0292188	0.0387597	0.0429338
0.0266721	0.100123	0.0574477	0.0508822	0.0274928	0.0377513	0.0332376	0.0303652	0.0328272	0.0262618	0.0151826	0.039803	0.0418547	0.0447271	0.0332376	0.0324169	0.0320066	0.0344686	0.0303652	0.0246204	0.0164136	0.0422651	0.0381617	0.0500616	0.056627	0.0701682	0.075913	0.0443168	0.0389824	0.0533443	0.0242101	0.0176446	0.0143619	0.0229791	0.0246204	0.0315962	0.0127206	0.0266721	0.0274928	0.0320066	0	0.0221584	0.00738613	0.0287238	0.0102585	0.0201067	0.0233894	0.0106689	0.0340583	0.0258515
0.03918	0.101139	0.090205	0.0501139	0.0446469	0.0637813	0.0628702	0.0355353	0.0487472	0.03918	0.0277904	0.0482916	0.0437358	0.0314351	0.0382688	0.0291572	0.0551253	0.0364465	0.0382688	0.0501139	0.0551253	0.0788155	0.0692483	0.0984055	0.0610478	0.0592255	0.0542141	0.047836	0.0387244	0.0328018	0.0164009	0.0186788	0.0264237	0.0400911	0.0205011	0.0191344	0.0182232	0.0123007	0	0.0250569	0.0309795	0.0241458	0.0482916	0.0291572	0.0615034	0.0469248	0.0501139	0.0482916	0.0460137	0.0501139
0	0.108493	0.0465753	0.069589	0.0257534	0.0142466	0.00657534	0.0186301	0.0350685	0.0241096	0.0120548	0.0164384	0.0175342	0.029589	0.0131507	0.0252055	0.00273973	0.00712329	0.0241096	0.0454795	0.0564384	0.0619178	0.0591781	0.0663014	0.0553425	0.0471233	0.0394521	0.0273973	0.0416438	0.0312329	0.0405479	0.020274	0.0208219	0.0164384	0.0213699	0.010411	0.029589	0.0219178	0.0219178	0.0060274	0.0268493	0.0115068	0.0213699	0.029589	0.0493151	0.0345205	0.0421918	0.0416438	0.0542466	0.0569863
0	0.127123	0.0684134	0.0858806	0.0737506	0.0480349	0.0611354	0.0499757	0.0572538	0.0582242	0.0397865	0.0611354	0.0475497	0.0606502	0.0485201	0.0519165	0.0213489	0.055313	0.0480349	0.0664726	0.0635614	0.0611354	0.0878214	0.0917031	0.0659874	0.0786026	0.0524017	0.067443	0.0412421	0.0446385	0.0475497	0.0524017	0.0475497	0.0281417	0.0407569	0.0174672	0.0485201	0.0276565	0.0436681	0.0339641	0.0344493	0.0514313	0.0441533	0.0325085	0.0393013	0.0839398	0.0591946	0.0679282	0.0616206	0.0320233
0.0577855	0.147405	0.110381	0.0854671	0.0564014	0.0449827	0.0525952	0.0397924	0.0380623	0.0643599	0.0377163	0.0366782	0.0415225	0.0290657	0.0467128	0.033218	0.0491349	0.0716263	0.0688581	0.0965398	0.112111	0.121799	0.116955	0.108651	0.067128	0.0539792	0.0349481	0.033564	0.00934256	0.016263	0.0207612	0.016609	0.0276817	0.0238754	0.017301	0.0100346	0	0.0134948	0.0245675	0.0366782	0.0453287	0.083391	0.0768166	0.0951557	0.0982699	0.0764706	0.0757785	0.0519031	0.0349481	0.0280277
0.00117165	0.152314	0.0902168	0.0644405	0.0656122	0.0377856	0.0357352	0.0272408	0.0222613	0.0284124	0.0527241	0.033099	0.0316344	0.0556532	0.036321	0.0257762	0.0289982	0.0322203	0.0146456	0.0553603	0.0395431	0.0556532	0.0811365	0.0869947	0.108963	0.0949033	0.105448	0.076157	0.0931459	0.0579965	0.0380785	0.033099	0.0257762	0.0134739	0.0210896	0.0205038	0.013181	0.0111306	0.0275337	0.0187463	0.0184534	0.0275337	0.00644405	0.0205038	0	0.0424722	0.0366139	0.0351494	0.0591681	0.0495021
0.010395	0.135135	0.0945946	0.0706861	0.0519751	0.035343	0.039501	0.0592516	0.00623701	0.0519751	0.00727651	0.0197505	0.016632	0.027027	0.0561331	0.012474	0.0384615	0.0343035	0.0426195	0.0488565	0.039501	0.0717256	0.0914761	0.0966736	0.0623701	0.0925156	0.037422	0.0519751	0.0779626	0.04158	0.0592516	0.0509356	0.0031185	0.0540541	0.0031185	0	0.02079	0.0239085	0.0509356	0.014553	0.016632	0.0301455	0.024948	0.0540541	0.0384615	0.0561331	0.0675676	0.0623701	0.0509356	0.049896
0.0213904	0.139706	0.0588235	0.0514706	0.0421123	0.00735294	0.0340909	0.0167112	0.0213904	0.0487968	0.0287433	0.0147059	0.0454545	0.00668449	0.00601604	0	0.0187166	0.0173797	0.0180481	0.0447861	0.0568182	0.0815508	0.0942513	0.0755348	0.0909091	0.052139	0.0561497	0.013369	0.0441176	0.00935829	0.0140374	0.00935829	0.0260695	0.00334225	0.00802139	0.0254011	0.0147059	0.00668449	0.0207219	0.00735294	0.0213904	0.0213904	0.0180481	0.0561497	0.0381016	0.0775401	0.0755348	0.0735294	0.0808824	0.046123
0.00738916	0.102217	0.0714286	0.0566502	0.0480296	0.0344828	0.0431034	0.0295567	0.0332512	0.044335	0.0332512	0.0652709	0.0172414	0.0394089	0.0369458	0.0184729	0.0394089	0.0628079	0.0258621	0.046798	0.0517241	0.0431034	0.091133	0.0566502	0.0357143	0.0307882	0.0246305	0.0258621	0.00738916	0.0147783	0.00985222	0.0123153	0.00985222	0.00123153	0.0517241	0.00246305	0.0221675	0.0492611	0.00738916	0.0381773	0	0.0406404	0.0357143	0.044335	0.0566502	0.00738916	0.0480296	0.0320197	0.0221675	0.046798
0.0470085	0.130037	0.123932	0.0677656	0.0579976	0.0500611	0.0573871	0.039072	0.0665446	0.0634921	0.0555556	0.0470085	0.0500611	0.0537241	0.0720391	0	0.0641026	0.0665446	0.0879121	0.0549451	0.0897436	0.114164	0.0934066	0.136752	0.101954	0.103175	0.0830281	0.0579976	0.0567766	0.020757	0.0561661	0.0384615	0.045177	0.043956	0.0238095	0.041514	0.0567766	0.03663	0.041514	0.025641	0.0262515	0.0512821	0.0824176	0.0610501	0.0738706	0.103175	0.0793651	0.102564	0.0842491	0.0573871
0.0494505	0.12987	0.0954046	0.0729271	0.0444555	0.0554446	0.044955	0.0589411	0.0374625	0.0454545	0.0444555	0.035964	0.0639361	0.0519481	0.0404595	0.0294705	0.038961	0.0324675	0.0574426	0.0569431	0.0864136	0.114885	0.111389	0.0964036	0.103397	0.0954046	0.0514486	0.045954	0.030969	0.034965	0.0444555	0.015984	0.048951	0.037962	0.0314685	0.027972	0.0594406	0.012987	0.043956	0	0.0194805	0.030969	0.0619381	0.0569431	0.0664336	0.0664336	0.107892	0.0669331	0.0724276	0.0559441
0.0199637	0.092559	0.0765275	0.0601936	0.0350877	0.0387175	0.0362976	0.0441621	0.0350877	0.0335753	0.0574713	0.0311555	0.0417423	0.0260133	0.0350877	0.0320629	0.0290381	0.0372051	0.0505142	0.0553539	0.0792498	0.0871143	0.0813672	0.0759226	0.0550514	0.0426497	0.0347852	0.0338778	0	0.0486993	0.0266183	0.0181488	0.0462795	0.0245009	0.0369026	0.0338778	0.031458	0.0387175	0.0305505	0.0411373	0.0508167	0.0438596	0.0493043	0.0529341	0.07683	0.0701754	0.0713854	0.0471869	0.0547489	0.0184513
0.001068	0.0925596	0.0558918	0.0537558	0.0295479	0.0142399	0.0302599	0.0138839	0.0242079	0.0238519	0.011748	0.00676397	0.0128159	0.0217159	0.0128159	0.0238519	0.0153079	0.0249199	0.0138839	0.0405838	0.0455678	0.0487718	0.0423638	0.0722677	0.0583838	0.0541118	0.0405838	0.0199359	0.0227839	0.0252759	0.011036	0.00640797	0.012104	0.00533998	0.0192239	0.00498398	0.0295479	0.0160199	0.0174439	0.0199359	0	0.0170879	0.0227839	0.0170879	0.0327519	0.0541118	0.0608758	0.0466358	0.0530438	0.0448558
0.0430725	0.119167	0.0854271	0.0667624	0.045944	0.0646088	0.05743	0.0337401	0.0646088	0.0703518	0.0782484	0.0610194	0.0524049	0.05743	0.0674803	0.0545585	0.0581479	0.0416368	0.0394831	0.05743	0.0430725	0.0538406	0.0358938	0.045944	0.0531228	0.0624551	0.0710696	0.0717875	0.074659	0.0559943	0.063173	0.0531228	0.0567121	0.0373295	0.0294329	0.0416368	0.0531228	0.0272793	0.0222541	0.0588658	0	0.0366116	0.0208184	0.0201005	0.0351759	0.0215363	0.0337401	0.0366116	0.040201	0.0337401
0.0485604	0.122475	0.0773528	0.0816502	0.0644607	0.0855178	0.0588741	0.0322303	0.0446927	0.0373872	0.0206274	0.0481306	0.0313709	0.0305114	0.0455522	0.0296519	0.0528578	0.0451225	0.0386764	0.0219166	0.0670391	0.0618823	0.0833691	0.0829394	0.107434	0.116459	0.108294	0.0954018	0.0683283	0.0730554	0.0777826	0.0567254	0.0412548	0.0464117	0.0223464	0.0210572	0.00429738	0.0369575	0.0206274	0.0378169	0.0296519	0.0184787	0	0.0206274	0.0236356	0.0502793	0.0322303	0.0593038	0.0434035	0.0700473
0.0416373	0.105857	0.0804517	0.0790402	0.0261115	0.0543402	0.0557516	0.0755116	0.057163	0.0684545	0.062103	0.0599859	0.0529287	0.0437544	0.0317572	0.0289344	0.0275229	0.0183486	0.0317572	0.0635145	0.0755116	0.122795	0.0818631	0.0917431	0.0748059	0.062103	0.0303458	0.042343	0	0.0275229	0.0176429	0.0261115	0.0310515	0.0282287	0.0501059	0.0444601	0.0268172	0.0494001	0.00141143	0.00141143	0.0317572	0.0247001	0.0317572	0.0663373	0.0606916	0.0818631	0.0261115	0.0550459	0.0345801	0.0183486
0.0171537	0.102287	0.0628971	0.0317662	0.066709	0.0463787	0.0146125	0.0444727	0.045108	0.0387548	0.0559085	0.0266836	0.0616264	0.0393901	0.0285896	0.0158831	0.0336722	0.0355781	0.0355781	0.0311309	0.0203304	0.0387548	0.043202	0.0533672	0.0387548	0.0673443	0.0527319	0.047014	0.0266836	0.0425667	0.0273189	0.0362135	0.0540025	0.0336722	0.0228717	0.0304956	0.00508259	0.0139771	0.023507	0.00635324	0.023507	0.0165184	0.0400254	0.025413	0.0343075	0.0101652	0.0101652	0.0292249	0.0114358	0
0	0.141221	0.0941476	0.0941476	0.0814249	0.06743	0.0826972	0.0330789	0.0763359	0.0687023	0.0572519	0.0788804	0.0852417	0.0661578	0.0712468	0.0687023	0.0521628	0.0534351	0.0763359	0.0712468	0.129771	0.086514	0.119593	0.103053	0.104326	0.108142	0.0852417	0.0419847	0.0610687	0.0534351	0.0661578	0.0368957	0.0585242	0.0928753	0.0470738	0.086514	0.00636132	0.0496183	0.0559796	0.0407125	0.0890585	0.0636132	0.0737913	0.0826972	0.0737913	0.124682	0.0916031	0.100509	0.0979644	0.0687023
0.018018	0.0870871	0.0800801	0.0500501	0.0590591	0.0640641	0.048048	0.048048	0.048048	0.0510511	0.021021	0.0650651	0.032032	0.049049	0.044044	0.044044	0.0500501	0.016016	0.029029	0.041041	0.0500501	0.0620621	0.0570571	0.0690691	0.0540541	0.0550551	0.0510511	0.031031	0.0550551	0.019019	0	0.0560561	0.028028	0.042042	0.0590591	0.0620621	0.047047	0.0510511	0.026026	0.031031	0.035035	0.039039	0.025025	0.003003	0.015015	0.013013	0.019019	0.028028	0.036036	0.048048
0.0135068	0.0775388	0.0210105	0.032016	0.026013	0.02001	0.0395198	0.0365183	0.0185093	0.016008	0.0495248	0.0230115	0.0330165	0.044022	0.0245123	0.0265133	0.028014	0.0290145	0.0385193	0.04002	0.0390195	0.0525263	0.054027	0.0630315	0.0495248	0.0405203	0.0225113	0.02001	0.010005	0.024012	0.022011	0.0170085	0.0145073	0.0110055	0.016008	0.0445223	0.0225113	0	1.02011e-16	0.0195098	0.00050025	0.0195098	0.0135068	0.0295148	0.0445223	0.0295148	0.0390195	0.0545273	0.0285143	0.0315158
0	0.0642458	0.0481844	0.0398045	0.0488827	0.0398045	0.0174581	0.0384078	0.0153631	0.0453911	0.0209497	0.0293296	0.0293296	0.0335196	0.0370112	0.0223464	0.0209497	0.0153631	0.0418994	0.021648	0.0481844	0.0293296	0.0314246	0.0370112	0.0356145	0.0335196	0.0544693	0.0384078	0.0481844	0.0453911	0.0335196	0.0530726	0.0342179	0.021648	0.0335196	0.0230447	0.0223464	0.0202514	0.0223464	0.0160615	0.0111732	0.0391061	0.0160615	0.0244413	0.027933	0.0153631	0.0188547	0.0342179	0.00488827	0.0349162
0.044226	0.022113	0.0761671	0.041769	0.029484	0.0638821	0.0638821	0.019656	0.00737101	0.002457	0.041769	0.046683	3.17109e-17	0.022113	0.0737101	0.00982801	0.034398	0	0.0565111	0.046683	0	0.02457	0.0638821	0.034398	0.0638821	0.0565111	0.0737101	0.017199	0.034398	0.0565111	0.044226	0.0515971	0.036855	0.044226	0.034398	0.0540541	0.02457	0.036855	0.029484	0.0638821	0.034398	0.031941	0.0515971	0.027027	0.0565111	0.046683	0.00982801	0.014742	0.034398	0.00737101
0.0353721	0.0523213	0.0331614	0.0294768	0.0125276	0.0243183	0.0213707	0.0206338	0.0169492	0.00884304	0.0257922	0.0353721	0.0302137	0.027266	0.0302137	0.0176861	0.0154753	0.0265291	0.018423	0.0162122	0.018423	0.0110538	0.0243183	0.0353721	0.0280029	0.0316875	0.0287399	0.0280029	0.00884304	0.0353721	0.018423	0.0228445	0	0.0110538	0.0176861	0.0316875	0.0140015	0.0198968	0.0309506	0.0176861	0.0324245	0.0361091	0.00073692	0.027266	0.0324245	0.0302137	0.00884304	0.0228445	0.0280029	0.0243183
0.0276035	0.0777917	0.0614806	0.0288582	0.0301129	0.0163112	0.0288582	0.0225847	0.0288582	0.033877	0	0.0326223	0.0163112	0.0476788	0.0225847	0.0414053	0.0363864	0.0401506	0.0752823	0.0514429	0.0276035	0.0589711	0.0614806	0.0175659	0.0414053	0.0276035	0.0200753	0.0250941	0.0388959	0.0326223	0.033877	0.0439147	0.0200753	0.0464241	0.0112923	0.0313676	0.0288582	0.00125471	0.0301129	0.0200753	0.0414053	0.0564617	0.0376412	0.02133	0.0464241	0.00752823	0.0326223	0.04266	0.0125471	0.0313676
0.00309598	0.0588235	0.0396285	0.0383901	0.0235294	0.0260062	0.019195	0.0321981	0.0154799	0.0266254	0.0198142	0.0210526	0.0346749	0.0359133	0.019195	0.0309598	0.0421053	0.0266254	0.0433437	0.0396285	0.0377709	0.0513932	0.0489164	0.0668731	0.0371517	0.0297214	0.0160991	0.022291	0.0340557	0.0216718	0.0346749	0.0105263	0.0229102	0.019195	0	0.0179567	0.0160991	0.0179567	0.0173375	0.0291022	0.0414861	0.0247678	0.0532508	0.044582	0.0402477	0.0390093	0.0421053	0.019195	0.0303406	0.0247678
0.0350515	0.0618557	0.0515464	0.0213058	0.0309278	0.00343643	0.014433	0.00687285	0.004811	0.028866	0.00137457	0.0109966	0.0178694	0.0329897	0.0254296	0.024055	0.033677	0.00206186	0.0158076	0.0274914	0.0536082	0.0501718	0.0199313	0.0460481	0.0357388	0.004811	0.0254296	0.0261168	0.0103093	0.00824742	0.00893471	0	0.00756014	0.0295533	0.0109966	0.00756014	0.014433	0.00893471	0.0109966	0.0123711	0.0281787	0.0233677	0.0219931	0.0323024	0.0309278	0.0302405	0.019244	0.033677	0.0171821	0.0281787
0.0137615	0.0527523	0.040711	0.0315367	0.0166284	0.0131881	0.0166284	0.00401376	0.0166284	0.0269495	0.0223624	0.0137615	0.021789	0.0137615	0	0.00974771	0.018922	0.0200688	0.0258028	0.0355505	0.0235092	0.0418578	0.0412844	0.0252294	0.0131881	0.0143349	0.0258028	0.00573394	0.000573394	0.0149083	0.0149083	0.0137615	0.0269495	0.0172018	0.0200688	0.0149083	0.0108945	0.00974771	0.0223624	0.0263761	0.0154817	0.024656	0.0172018	0.0321101	0.0200688	0.0338303	0.0275229	0.00229358	0.00286697	0.0114679
0.0352282	0.051241	0.0304243	0.0448359	0.0232186	0.0304243	0.0384307	0.0304243	0.0432346	0.0168135	0.0296237	0.0352282	0.0464371	0.0368295	0.0392314	0.0480384	0.0320256	0.040032	0.0184147	0.0336269	0.0240192	0.0216173	0.0352282	0.031225	0.0536429	0.0384307	0.0528423	0.0344275	0.0328263	0.0248199	0.0280224	0.0320256	0.0184147	0.0296237	0.020016	0	0.00800641	0.0192154	0.0240192	0.0264211	0.0240192	0.0224179	0.0208167	0.0256205	0.0144115	0.0208167	0.0416333	0.0352282	0.0352282	0.0224179
0.0239044	0.0533865	0.0143426	0.0247012	0.00876494	0.00557769	0.0175299	0.00876494	0.0278884	0.0286853	0.00796813	0.0143426	0	0.0063745	0.025498	0.00478088	0.0167331	0.0247012	0.0199203	0.0143426	0.0231076	0.0151394	0.0438247	0.0262948	0.0486056	0.0135458	0.0318725	0.0151394	0.00318725	0.0215139	0.00398406	0.0270916	0.0318725	0.0135458	0.000796813	0.012749	0.0159363	0.00318725	0.00557769	0.012749	0.00557769	0.00557769	0.00796813	0.00876494	0.0159363	0.0175299	0.0358566	0.0063745	0.0406375	0.0334661
0.0245184	0.101576	0.0863147	0.0620465	0.0437828	0.0335251	0.0337753	0.0322742	0.0265199	0.0352765	0.0297723	0.0357768	0.0315236	0.0505379	0.0170128	0.0340255	0.0367776	0.00300225	0.0235176	0.0302727	0.0340255	0.032024	0.0442832	0.0625469	0.069302	0.0875657	0.0913185	0.0828121	0.0688016	0.0552915	0.0482862	0.0197648	0.0197648	0.0232675	0	0.020015	0.00350263	0.0305229	0.0175131	0.0247686	0.00900676	0.0230173	0.0100075	0.0155116	0.00950713	0.0312735	0.0295221	0.037278	0.0330248	0.0580435
0.0070922	0.0945626	0.0654058	0.0457053	0.0401891	0.0275808	0.0591017	0.0173365	0.034673	0.0386131	0.0401891	0.0315209	0.0323089	0.0141844	0.0323089	0.0330969	0.0149724	0.0449173	0.0417652	0.0338849	0.0378251	0.0583136	0.0654058	0.0575256	0.0772262	0.0638298	0.0654058	0.0141844	0.0488574	0.0441292	0.0299448	0.0228526	0	0.0133964	0.0126084	0.0212766	0.0220646	0.00472813	0.0267928	0.0133964	0.0409771	0.0189125	0.0441292	0.0133964	0.0236407	0.0323089	0.000788022	0.0236407	0.036249	0.0378251
0.0303436	0.135654	0.0821062	0.0691656	0.0232039	0.0419456	0.0312361	0.0240964	0.0557787	0.0419456	0.0307898	0.0441767	0.0473003	0.0263275	0.0468541	0.0459616	0.0120482	0.0187416	0.0312361	0.0245426	0.0589023	0.0557787	0.087461	0.091477	0.122267	0.0825524	0.0597947	0.0633646	0.0165105	0.0365908	0.0227577	0.0187416	0	0.0348059	0.0307898	0.021419	0.0174029	0.0281124	0.0232039	0.00267738	0.0410531	0.021419	0.0142793	0.0223115	0.0455154	0.060241	0.0615797	0.0847836	0.0892459	0.0553324
0.0756303	0.130252	0.0705882	0.0739496	0.0613445	0.0277311	0.0394958	0.0226891	0.0268908	0.0521008	0.0470588	0.0394958	0.0521008	0.0302521	0.0394958	0.0277311	0.0445378	0.0596639	0.0235294	0.0554622	0.0537815	0.0420168	0.0252101	0.0663866	0.0705882	0.0554622	0.0352941	0.0327731	0.0218487	0.0336134	0.0302521	0.00336134	0.0268908	0.0319328	0.0344538	0.0361345	0.00252101	0.0352941	0.0226891	0.0159664	0.0235294	0.0285714	0	0.0336134	0.000840336	0.0487395	0.0336134	0.00672269	0.0352941	0.0243697
0.0394858	0.149679	0.0486685	0.077135	0.0716253	0.0844812	0.0238751	0.0624426	0.0587695	0.0514233	0.0762167	0.0578512	0.0615243	0.0615243	0.0229568	0.0550964	0.0174472	0.0596878	0.0495868	0.0606061	0.0459137	0.123967	0.116621	0.145087	0.102847	0.0918274	0.0624426	0.0688705	0.0146924	0.0321396	0	0.0413223	0.0238751	0.0596878	0.0459137	0.0505051	0.0413223	0.067034	0.0119376	0.0449954	0.0183655	0.0431589	0.00918274	0.0486685	0.0789715	0.112029	0.0918274	0.0853994	0.0752984	0.100092
0.0120794	0.169111	0.0802416	0.0776531	0.0655738	0.0258844	0.0362381	0	0.0336497	0.0465919	0.0517688	0.0802416	0.013805	0.0457291	0.0431406	0.00862813	0.0440035	0.05522	0.0733391	0.0888697	0.105263	0.102675	0.123382	0.132873	0.113891	0.0992235	0.0405522	0.0655738	0.0215703	0.0578085	0.00603969	0.02761	0.00862813	0.0465919	0.0172563	0.0379638	0.0189819	0.00862813	0.0301984	0.0327869	0.013805	0.0586713	0.0483175	0.0750647	0.0983607	0.0897325	0.0655738	0.0845557	0.0612597	0.0724763
0	0.19469	0.0811209	0.0884956	0.117994	0.110619	0.0855457	0.123894	0.110619	0.138643	0.117994	0.0855457	0.0914454	0.10472	0.0973451	0.119469	0.10472	0.106195	0.119469	0.10177	0.132743	0.10177	0.10767	0.122419	0.148968	0.112094	0.150442	0.122419	0.129794	0.0899705	0.0943953	0.0840708	0.0870206	0.116519	0.0870206	0.0884956	0.123894	0.0693215	0.112094	0.060472	0.0958702	0.0855457	0.0752212	0.0870206	0.106195	0.0811209	0.126844	0.10177	0.0766962	0.112094
0.0303831	0.164685	0.0713342	0.0634082	0.0321444	0.0347864	0.0387494	0.0409511	0.0462351	0.0585645	0.0418318	0.0444738	0.0475561	0.0259797	0.0343461	0.0281814	0.0220167	0.0501982	0.0501982	0.0475561	0.0783796	0.0788199	0.0937913	0.112726	0.0871863	0.0730956	0.0519595	0.0506385	0	0.0290621	0.0171731	0.0431528	0.0268604	0.0246587	0.0303831	0.0312638	0.0110084	0.0162924	0.0140907	0.0374284	0.0211361	0.0237781	0.0462351	0.0559225	0.0722149	0.0651695	0.0889476	0.0673712	0.0484368	0.0378688
0.0667373	0.106992	0.111229	0.0625	0.032839	0.0360169	0.0286017	0.0169492	0.0497881	0.0413136	0.0741525	0.0497881	0.0614407	0.0349576	0.0391949	0.0254237	0.0381356	0.065678	0.0455508	0.0646186	0.059322	0.0932203	0.10911	0.105932	0.059322	0.0487288	0.0805085	0.0635593	0.0370763	0.0116525	0.00635593	0.0286017	0.0116525	0.0190678	0	0.0169492	0.0317797	0.0275424	0.0180085	0.0709746	0.0635593	0.0561441	0.0275424	0.0677966	0.0508475	0.0688559	0.0508475	0.029661	0.0497881	0.0572034
0.109565	0.121739	0.0944928	0.0875362	0.0684058	0.0475362	0.0457971	0.0556522	0.0504348	0.0811594	0.0324638	0.0805797	0.08	0.0666667	0.0573913	0.0805797	0.0655072	0.0475362	0.057971	0.0573913	0.0573913	0.0707246	0.0371014	0.0423188	0.0469565	0.0626087	0.0278261	0.0452174	0.0347826	0.0533333	0.0226087	0.0568116	0.0382609	0.026087	0.0266667	0.0504348	0.0492754	0.00347826	0.0255072	0.0289855	0	0.0562319	0.035942	0.0405797	0.0388406	0.0428986	0.0411594	0.0191304	0.0324638	0.0272464
0.0700844	0.171317	0.0966905	0.0720311	0.027255	0.0746269	0.0700844	0.0655419	0.0778715	0.0940947	0.0577547	0.0577547	0.0629461	0.0577547	0.0402336	0.0480208	0.0266061	0.0843608	0.0934458	0.107722	0.153796	0.15769	0.11486	0.112914	0.0622972	0.0584036	0.055159	0.0395847	0.0441272	0.0168722	0.0687865	0.0655419	0.0447761	0.0304997	0.0499676	0.046074	0.0194679	0.0266061	0	0.0772226	0.0668397	0.104478	0.0940947	0.112914	0.100584	0.0700844	0.0759247	0.0324465	0.046074	0.0428293
0.0501997	0.162008	0.107245	0.0524815	0.0325157	0.0222476	0.0188249	0.0456361	0.0439247	0.0758699	0.0325157	0.0673132	0.0638905	0.0570451	0.0496292	0.0382202	0.0353679	0.0302339	0.0604678	0.0513406	0.098688	0.0981175	0.133485	0.103822	0.104963	0.098688	0.0718768	0.0427838	0.0365088	0.0347975	0.0330861	0.0262407	0.046777	0.0462065	0.0382202	0.0353679	0.0399315	0	0.034227	0.0216771	0.0233885	0.0262407	0.0427838	0.0479179	0.046777	0.0884199	0.0667427	0.0775813	0.0667427	0.0661723
0.0454869	0.132907	0.050462	0.0682303	0.0454869	0.0284293	0.0284293	0.0305615	0.0326937	0.0412225	0.0163468	0.0682303	0.0376688	0.0525942	0.0255864	0.0376688	0.02914	0.0433547	0.00995025	0.0732054	0.039801	0.0682303	0.0724947	0.103056	0.0945274	0.105899	0.0724947	0.0433547	0.0234542	0.0533049	0	0.02914	0.0227434	0.021322	0.018479	0.0135039	0.0270078	0.00923952	0.0241649	0.00995025	0.0191898	0.00497512	0.0135039	0.0277186	0.0447761	0.0554371	0.0682303	0.0511727	0.0660981	0.0554371
0.0636896	0.13836	0.0607613	0.057101	0.0241581	0.0497804	0.0387994	0.0424597	0.0614934	0.0666179	0.0168375	0.0614934	0.0490483	0.0549048	0.0549048	0.0505124	0	0.0468521	0.0314788	0.0505124	0.0929722	0.104685	0.125915	0.127379	0.101757	0.0863836	0.0497804	0.0322108	0.0183016	0.0102489	0.0366032	0.0241581	0.0270864	0.0395315	0.0285505	0.0197657	0.0402635	0.0131772	0.0322108	8.13974e-17	0.0175695	0.0190337	0.0131772	0.0512445	0.0863836	0.079795	0.125915	0.0966325	0.079795	0.0431918
0.0516954	0.143413	0.0950528	0.032796	0.0650361	0.0333519	0.0300167	0.0222346	0.0188994	0.032796	0.0483602	0.0266815	0.0500278	0.0400222	0.032796	0.0200111	0.0316843	0.0172318	0.041134	0.053363	0.0594775	0.0906059	0.0856031	0.139522	0.101723	0.0944969	0.0833797	0.0594775	0.0466926	0.0289049	0.0316843	0.0172318	0.0150083	0.0172318	0.0272374	0.0222346	0.0294608	0.0250139	0.00222346	0.0333519	0	0.0344636	0.0261256	0.0233463	0.065592	0.032796	0.0750417	0.0772651	0.0889383	0.104503
0	0.171545	0.1	0.0788618	0.0520325	0.0544715	0.100813	0.0739837	0.0764228	0.0845528	0.0804878	0.0626016	0.0577236	0.0910569	0.0926829	0.0617886	0.0731707	0.0560976	0.104065	0.0471545	0.095935	0.112195	0.113008	0.1	0.130081	0.12439	0.0886179	0.100813	0.0772358	0.0837398	0.0747967	0.0894309	0.0926829	0.0715447	0.0544715	0.0601626	0.0910569	0.0788618	0.0471545	0.0626016	0.0609756	0.0715447	0.0382114	0.0926829	0.0772358	0.0813008	0.110569	0.121138	0.095122	0.110569
0.0161638	0.117457	0.100754	0.0775862	0.0404095	0.0474138	0.0538793	0.0404095	0.0409483	0.0474138	0.0490302	0.0452586	0.0210129	0.028556	0.0290948	0.0264009	0.0317888	0.0317888	0.0220905	0.0231681	0.0463362	0.059806	0.0565733	0.109375	0.0743534	0.115302	0.0899784	0.078125	0.0371767	0.046875	0.0377155	0.0188578	0.0118534	0.0280172	0.015625	0.0188578	0.03125	0.0161638	0.0220905	0.0554957	0	0.0231681	0.0220905	0.0150862	0.0431034	0.0404095	0.0533405	0.0700431	0.0700431	0.0942888
0.00708061	0.1122	0.0566449	0.0664488	0.0212418	0.0294118	0.0375817	0.037037	0.0364924	0.0288671	0.0299564	0.0119826	0.0255991	0.0179739	0.0147059	0.0234205	0.0397603	0.0136166	0.041939	0.0555556	0.0441176	0.0746187	0.0615468	0.0659041	0.0593682	0.0811547	0.0479303	0.0648148	0.0566449	0.0332244	0.0315904	0.0114379	0.0141612	0.0337691	0.00762527	0.0348584	0	0.0255991	0	0.0206972	0.0174292	0.0114379	0.0185185	0.0103486	0.0299564	0.0239651	0.0343137	0.0441176	0.0593682	0.0528322
0.0357555	0.137255	0.071511	0.11534	0.0415225	0.0392157	0.0403691	0.0507497	0	0.083045	0.0899654	0.0542099	0.0495963	0.0795848	0.0519031	0.0265283	0.0369089	0.0334487	0.0668973	0.0703576	0.0588235	0.0980392	0.0622837	0.0645905	0.0818916	0.0346021	0.0553633	0.0299885	0.0634371	0.0749712	0.0253749	0.0161476	0.0438293	0.0242215	0.011534	0.0357555	0.0438293	0.0484429	0.0369089	0.071511	0.0311419	0.017301	0.0149942	0.0461361	0.0634371	0.0565167	0.0380623	0.0622837	0.0449827	0.0634371
0.0114596	0.127262	0.0759952	0.0464415	0.0379976	0.00422195	0.0150784	0.0141737	0.0123643	0.0422195	0.0416164	0.0461399	0.0280458	0.0346803	0.0298552	0.0202051	0.0346803	0.0193004	0.0322678	0.0482509	0.0708685	0.0603136	0.0802171	0.0799156	0.0735826	0.053076	0.0461399	0.0425211	0.00995175	0.0180941	0.0253317	0.0304584	0	0.0283474	0.0280458	0.01538	0.0183957	0.0193004	0.0202051	0.0214113	0.0322678	0.0506634	0.0458384	0.0464415	0.0431242	0.0654403	0.0452352	0.0539807	0.0404101	0.0428227
0.00296516	0.110452	0.0667161	0.056338	0.0674574	0.0326168	0.0200148	0.0496664	0.0266864	0.0630096	0.0200148	0.0214974	0.0370645	0.0593032	0.0378058	0.0615271	0	0.0607858	0.0363232	0.0348406	0.0303929	0.0585619	0.0800593	0.084507	0.0756116	0.0822832	0.0637509	0.0355819	0.056338	0.0541142	0.00815419	0.0274277	0.0355819	0.0266864	0.0422535	0.017791	0.0118606	0.0378058	0.0207561	0.0126019	0.0274277	0.0363232	0.0340993	0.0348406	0.0526316	0.0585619	0.0615271	0.0615271	0.0415122	0.0533729
0.0185458	0.118928	0.0638799	0.0541654	0.0547542	0.0394466	0.0329703	0.0367972	0.0471004	0.0403297	0.0400353	0.0379747	0.0344422	0.0426847	0.0326759	0.0209008	0.0300265	0.0394466	0.0435679	0.0476891	0.0656462	0.0765381	0.103032	0.108037	0.0833088	0.0785988	0.0497498	0.0217839	0.00618193	0.0150132	0.0150132	0.0164851	0.00588755	0.0206064	0.0194289	0	0.0138357	0.0229614	0.0158964	0.015602	0.00353253	0.015602	0.0415072	0.033559	0.0379747	0.0523992	0.0706506	0.0821313	0.0771269	0.060053
0.029169	0.124931	0.0946615	0.0726472	0.0544854	0.0412768	0.044579	0.0286186	0.0632911	0.0500826	0.0236654	0.0319207	0.0418272	0.0572372	0.0390754	0.0412768	0.0423775	0.0467804	0.0253165	0.0357733	0.00330215	0.029169	0.03082	0.0412768	0.0236654	0.03082	0.0770501	0.0649422	0.0638415	0.10787	0.0693451	0.089158	0.0401761	0.0132086	0.0269675	0.0467804	0.0203632	0.0110072	0	0.00550358	0.00330215	0.0264172	0.000550358	0.00440286	0.0275179	0.0242157	0.0121079	0.023115	0.00880572	0.0192625
0	0.0987192	0.083099	0.0665417	0.0593565	0.0593565	0.0643549	0.0634177	0.0571696	0.0421743	0.0637301	0.0499844	0.0490472	0.0390503	0.0624805	0.05592	0.0284286	0.0502968	0.0393627	0.051234	0.0446735	0.0353015	0.0524836	0.0459231	0.0365511	0.0509216	0.0471728	0.0424867	0.0412371	0.0449859	0.0443611	0.0368635	0.0402999	0.0468604	0.0384255	0.0299906	0.0278038	0.0249922	0.0262418	0.0412371	0.0440487	0.0378007	0.0371759	0.0281162	0.0212434	0.0237426	0.0290534	0.0324898	0.028741	0.0384255
0	0.109811	0.0477048	0.0630063	0.0450045	0.0288029	0.0441044	0.0405041	0.0288029	0.0306031	0.0234023	0.029703	0.0234023	0.0324032	0.0351035	0.0342034	0.0351035	0.0360036	0.0387039	0.00720072	0.0351035	0.00810081	0.0315032	0.0306031	0.0765077	0.0576058	0.0747075	0.0810081	0.0639064	0.0828083	0.0414041	0.0288029	0.0108011	0.019802	0.0135014	0.0180018	0.029703	0.00090009	0.0486049	0.0162016	0.0090009	0.0288029	0.0243024	0.0144014	0.0117012	0.0171017	0.00720072	0.0189019	0.0270027	0.039604
0.0167194	0.110258	0.0709444	0.0786263	0.0718482	0.05061	0.04338	0.0375056	0.0420244	0.0447357	0.0356981	0.0266606	0.0329869	0.0338906	0.0280163	0.0311794	0.0275644	0.032535	0.0162675	0.0334388	0.0460913	0.0271125	0.0420244	0.0451875	0.0497063	0.0682332	0.0872119	0.0867601	0.0854044	0.0849526	0.0510619	0.0456394	0.0415725	0.046995	0.0302756	0.0225938	0.0103931	0.0149119	0.0149119	0	0.0117488	0.0248531	0.0122006	0.0262088	0.0162675	0.01446	0.0153638	0.0366019	0.01446	0.0189788
0.0294118	0.07289	0.0780051	0.0421995	0.0524297	0.0191816	0.0613811	0.0179028	0.0460358	0.0204604	0.0473146	0.028133	0.0716113	0.0383632	0.084399	0.0613811	0.0140665	0.0460358	0.0473146	0.0498721	0.0677749	0.0396419	0.0869565	0.0575448	0.0971867	0.108696	0.0537084	0.0895141	0.0690537	0.0217391	0.044757	0.0358056	0	0.0294118	0.0741688	0.0268542	0.016624	0.0613811	0.0498721	0.00895141	0.0588235	0.0294118	0.00511509	0.0242967	0.0217391	0.0549872	0.00895141	0.0588235	0.0575448	0.084399
0.0130293	0.0907399	0.0586319	0.0349	0.0563053	0.0246626	0.0228013	0.0367613	0.0330386	0.0632852	0.0288506	0.0725919	0.0539786	0.0479293	0.02094	0.0479293	0.0274546	0.0344346	0.026524	0.0260586	0.0353653	0.0381573	0.0344346	0.030712	0.0525826	0.0507213	0.0702652	0.0716612	0.0697999	0.0772452	0.0516519	0.0330386	0.0437413	0.0349	0.0507213	0	0.0372266	0.0172173	0.02792	0.0283853	0.0330386	0.0395533	0.0437413	0.0469986	0.0274546	0.0367613	0.0297813	0.0372266	0.0241973	0.0107027
0.0350877	0.00584795	0.0292398	0.0116959	0.0467836	0.0233918	0.0526316	0.0175439	0.0233918	0.0526316	0.0350877	0.0175439	0.0409357	0.0233918	0.0175439	0.0409357	0.0701754	0	0.0175439	0.0116959	0.0233918	0.0350877	0.0233918	0.0233918	0.0526316	0.0233918	0.0175439	0.0350877	0.0175439	0.0409357	0.0292398	0.0409357	0.0116959	0.0116959	0.0350877	0.0409357	0.0233918	0.0116959	0.00584795	0.0701754	0.0350877	0.0350877	0.0292398	0.0233918	0.0350877	0.0409357	0.0409357	0.0584795	0.0292398	0.0409357
0.00691017	0.0483712	0.0572557	0.0315893	0.023692	0.035538	0.00691017	0.0276407	0.0167818	0.0207305	0.0306022	0.041461	0.0542942	0.0444225	0.0276407	0.0246792	0.035538	0.0108588	0.0523198	0.0345508	0.0325765	0.00197433	0.0463968	0.0454097	0.0483712	0.00987167	0.0384995	0.0483712	0.0483712	0.0315893	0.023692	0.011846	0.0404738	0.0552813	0.0197433	0.0562685	0.053307	0	0.047384	0.011846	0.0128332	0.0365252	0.0227048	0.0227048	0.0335637	0.0157947	0.011846	0.0207305	0.0187562	0.0286278
0.0229885	0.0114943	0.0114943	0.0114943	0.0344828	0.0114943	0.0229885	0.0114943	3.50933e-18	0.045977	0.0114943	0.0574713	0.0574713	0.0344828	0.0114943	0.045977	0.0114943	0.0229885	0.0229885	0.0229885	7.01865e-18	0.0114943	0.0344828	0.0114943	0.0574713	0.045977	0.0229885	0.0114943	0.0689655	0.0114943	8.77331e-18	0.0229885	0.0114943	0.0114943	0.0229885	1.0528e-17	0.0344828	0.0574713	0.0229885	3.50933e-18	0.0229885	0.0229885	0	0.0229885	0.0114943	0	3.50933e-18	0.0114943	0.045977	0.0114943
0	0.0793319	0.0375783	0.0542797	0.0730689	0.0584551	0.0521921	0.0626305	0.0647182	0.0772443	0.0584551	0.0521921	0.0876827	0.0521921	0.0709812	0.0876827	0.039666	0.0563674	0.0375783	0.0751566	0.0939457	0.0605428	0.0835073	0.0438413	0.0709812	0.0835073	0.0438413	0.0438413	0.0521921	0.0605428	0.0438413	0.0563674	0.0375783	0.0313152	0.0688935	0.0187891	0.0438413	0.0647182	0.00626305	0.0563674	0.0605428	0.0271399	0.0751566	0.0584551	0.0521921	0.0292276	0.0626305	0.0605428	0.0271399	0.0292276
0.0258621	0.0258621	0.0603448	0.0431034	0.0172414	0.00862069	0.0517241	0.0172414	0.0258621	0.0431034	0.0517241	0.00862069	0.0172414	0.0344828	0.0258621	0	0.0344828	0.0258621	6.99871e-18	0.0344828	0.0431034	0.0172414	0.0258621	0.0344828	0.0258621	0.0258621	0.0344828	0.0258621	5.24903e-18	0.0258621	0.0172414	0.0431034	0.0172414	0.0431034	0.0258621	0.0172414	0.0344828	0.00862069	0.0172414	0.0344828	0.0431034	0.00862069	0.00862069	0.0172414	0.0172414	0.0172414	0.00862069	0.0258621	0.0258621	0.0344828
0	0.0716418	0.0313433	0.0462687	0.0447761	0.0626866	0.0522388	0.0925373	0.038806	0.041791	0.0567164	0.0597015	0.0656716	0.0537313	0.0358209	0.0298507	0.0641791	0.0656716	0.0238806	0.0373134	0.0238806	0.0492537	0.0507463	0.0552239	0.0447761	0.00149254	0.0179104	0.0477612	0.0552239	0.107463	0.0358209	0.0208955	0.019403	0.0119403	0.0432836	0.0537313	0.0253731	0.0253731	0.0208955	0.00149254	0.0537313	0.00597015	0.0253731	0.0641791	0.00746269	0.0253731	0.0328358	0.041791	0.0298507	0.0432836
0.0168067	0.0504202	0.0210084	0.0252101	0.0378151	0.00420168	0.0168067	0.0210084	0.0504202	0.0546218	0.0630252	0.00420168	0.0294118	0.0504202	0.012605	0.0210084	0.0210084	0.0294118	0.0168067	0.0336134	7.08467e-18	0.0252101	0.0378151	0.0210084	0.0252101	0.0168067	0.0210084	0.0294118	0.0210084	0.012605	0.012605	0.0168067	0.0294118	0.0252101	0.0252101	0.0294118	0.0210084	0.0336134	0.012605	0.00840336	0.0252101	0.0252101	0.0252101	0.0336134	0.0336134	0.012605	0.0294118	0.0378151	0	0.0336134
0.0215139	0.0223108	0.0183267	0.0454183	0.0270916	0.0175299	0.0310757	0.0525896	0.0270916	0.012749	0.012749	0.0191235	0.0334661	0.0143426	0.0151394	0.0501992	0.0159363	0.0111554	0.025498	0.0398406	0.00796813	0.0430279	0.0326693	0.0366534	0.0262948	0.038247	0.0358566	0.0239044	0.0207171	0.0326693	0.0167331	0.0239044	0.0438247	0.0247012	0.0111554	0.0262948	0.00956175	0.0326693	0	0.0231076	0.0159363	0.0486056	0.0294821	0.0111554	0.0350598	0.0406375	0.00796813	0.0358566	0.0462151	0.0342629
0.0416667	0.0625	0.0416667	0.0729167	0.0520833	0.0208333	0.0208333	0.0416667	0.0625	0.0833333	0.0520833	0.03125	0.0416667	0.0416667	0.0208333	1.05168e-17	0.0520833	0.0416667	0.0520833	0.0416667	0.0625	0.0208333	0.03125	0.0208333	0.03125	0.0416667	0.0104167	0.03125	0.0625	0.0208333	0.0104167	0.0729167	7.01117e-18	0.0729167	0.0416667	0.03125	0.0625	0.0520833	0.0520833	0.0208333	0	0.0208333	0.03125	0.0625	0.03125	0.0416667	0.03125	0.0104167	0.0416667	0.03125
0	0.0904872	0.0556845	0.0765661	0.0649652	0.0928074	0.062645	0.0742459	0.0603248	0.0208817	0.037123	0.0440835	0.0487239	0.0603248	0.0324826	0.0533643	0.0649652	0.0580046	0.0580046	0.0765661	0.0742459	0.0464037	0.0394432	0.0742459	0.0649652	0.0649652	0.0603248	0.0881671	0.0881671	0.0417633	0.00232019	0.062645	0.0440835	0.0487239	0.062645	0.0440835	0.0440835	0.0162413	0.0696056	0.0324826	0.0487239	0.0580046	0.0394432	0.025522	0.0742459	0.0208817	0.0417633	0.0348028	0.0858469	0.0464037
0.0296296	0.0444444	2.46459e-17	0	0.0148148	0.037037	0.0592593	0.00740741	0.0666667	0.00740741	0.0222222	0.0518519	5.28127e-18	0.0148148	0.0148148	0.0296296	2.11251e-17	2.11251e-17	0.00740741	0.0222222	0.0296296	0.00740741	0.0592593	0.00740741	0.0222222	0.0444444	0.037037	0.0444444	0.0296296	0.0148148	0.0666667	0.0296296	0.037037	0.0518519	2.11251e-17	0.0444444	0.0148148	0.0222222	0.037037	0.0444444	0.0296296	0.0296296	0.0740741	0.0222222	0.037037	0.0148148	0.0666667	0.0148148	0.037037	0.00740741
0	0.0204082	0.0641399	0.0276968	0.0189504	0.03207	0.0204082	0.0524781	0.0364431	0.00874636	0.0131195	0.0408163	0.0291545	0.00728863	0.0451895	0.03207	0.0189504	0.0553936	0.0291545	0.0058309	0.0422741	0.0466472	0.0247813	0.0276968	0.0568513	0.0247813	0.0466472	0.0510204	0.048105	0.0758017	0.0174927	0.0393586	0.0145773	0.0393586	0.00437318	0.0204082	0.00291545	0.0189504	0.0422741	0.0393586	0.0058309	0.0466472	0.016035	0.00437318	0.03207	0.0131195	0.0276968	0.00145773	0.00728863	0.0204082
0.0291262	0.0582524	0.0194175	0.0679612	0.0582524	0.0485437	0.0485437	0.0873786	0.00970874	0.0485437	0.0291262	0.00970874	0	0.0291262	0.0679612	0.00970874	0.00970874	0.038835	0.00970874	0.038835	0.038835	0.0194175	0.0194175	0.0485437	0.0679612	0.0194175	0.0582524	0.0485437	0.0194175	0.0679612	0.0194175	0.0291262	0.0291262	0.0194175	0.0582524	0.0582524	0.0582524	0.0679612	0.0291262	0.0485437	0.0194175	0.0194175	0.0679612	0.0485437	0.0291262	0.0291262	0.0485437	0.0291262	1.75157e-18	0.0291262
0.078125	0.0848214	0.0625	0.0446429	0.0669643	0.0848214	0.0825893	0.0669643	0.0558036	0.0691964	0.0424107	0.0178571	0.0491071	0.0424107	0.0580357	0	0.0602679	0.0245536	0.0558036	0.0424107	0.0424107	0.0200893	0.0602679	0.0513393	0.046875	0.0825893	0.0580357	0.0959821	0.078125	0.09375	0.0714286	0.111607	0.0424107	0.0915179	0.0669643	0.104911	0.0736607	0.0625	0.09375	0.0446429	0.0223214	0.0580357	0.046875	0.0669643	0.0334821	0.0357143	0.0669643	0.0535714	0.0379464	0.0446429
0.0252101	0.0336134	0.0504202	0.0504202	8.7465e-18	0.0336134	0.0840336	0.0420168	0.0504202	0.0420168	0.0756303	0.0420168	0.0420168	0.0504202	0	0.0420168	0.0756303	0.0504202	0.0336134	0.0168067	0.0336134	0.0168067	0.00840336	0.0504202	0.0420168	0.0252101	0.0672269	0.0336134	0.0504202	0.0588235	0.0336134	0.0336134	0.00840336	0.0336134	0.0168067	0.0336134	0.0504202	0.0588235	0.0756303	0.0588235	0.0504202	0.00840336	0.0252101	0.0252101	0.0168067	0.0420168	0.0840336	0.0336134	0.0336134	0.0336134
0.0489297	0.0259939	0.0275229	0.0550459	0.0504587	0.0351682	0.0672783	0.0382263	0.0168196	0.0443425	0.0412844	0.0382263	0.0397554	0.00611621	0.00458716	0.030581	0.0504587	0.0321101	0.0122324	0.0443425	0.0275229	0.0519878	0.0458716	0.0244648	0.0412844	0.0519878	0.0474006	0.0382263	0.0428135	0.0565749	0.029052	0.0259939	0.0504587	0.0229358	0.0183486	0.0183486	0.0321101	0.0550459	0.0443425	0.029052	0.0244648	0.0412844	0.0443425	0.0275229	0.0412844	0.029052	0.0336391	0.0275229	0	0.0122324
0.0222222	0	0.0814815	0.0518519	0.0444444	0.0592593	0.0296296	0.0222222	0.0592593	0.0296296	0.0518519	0.037037	0.0666667	0.0814815	0.00740741	0.0518519	0.0518519	0.0740741	0.0592593	0.037037	0.0296296	0.037037	0.037037	0.037037	0.0518519	0.0518519	0.0296296	0.0666667	0.0296296	0.0444444	0.0592593	0.0592593	0.0222222	0.0592593	0.037037	0.0148148	0.0518519	0.0518519	0.0444444	0.0296296	0.0666667	0.0592593	0.0444444	0.0296296	0.037037	0.0740741	0.0296296	0.037037	0.0296296	0.0296296
0.0307487	0.0414439	0.00802139	0.0441176	0.026738	0.0374332	0.0307487	0.0387701	0.0508021	0.0200535	0.0601604	0.013369	0.0307487	0.0280749	0.0360963	0.0360963	0.00534759	0.00668449	0.0120321	0.0588235	0.0254011	0.0534759	0.0427807	0.0548128	0.0427807	0.026738	0.0374332	0.0280749	0.0200535	0.0414439	0.0227273	0.0454545	0	0.0414439	0.0427807	0.0254011	0.0360963	0.0187166	0.0040107	0.0106952	0.026738	0.0254011	0.0601604	0.0307487	0.00668449	0.00802139	0.0441176	0.0374332	0.0441176	0.0106952
0.0344828	0.0413793	0.0344828	0.0206897	0.0344828	0.0275862	0.0137931	0.0344828	0.0482759	0.0551724	0.062069	0.0206897	0.0206897	0.0344828	6.27238e-18	0.0275862	0.0275862	0.0482759	0.0413793	0.0482759	0.0275862	0.0413793	0.0137931	0.0137931	0.0206897	0.0482759	0.0275862	0.0137931	0.0413793	0.00689655	0.0344828	0.0206897	0.0137931	0	0.0413793	0.0344828	0.0413793	0.0344828	0.0206897	0.0551724	0.0413793	0.0551724	0.0413793	0.0275862	0.0137931	0.0413793	0.0413793	0.0482759	0.0206897	0.0137931
0.0141509	0.0341981	0.0353774	0.0436321	0.0436321	0.0330189	0.0176887	0.0365566	0.0436321	0.0294811	0.0601415	0.0200472	0.0176887	0.0589623	0.0200472	0.0341981	0.0176887	0.0341981	0.0200472	0.0153302	0.0365566	0.0459906	0.0436321	0.057783	0.0259434	0.0400943	0.0176887	0.0153302	0.0247642	0.0436321	0.0330189	0.0448113	0.0294811	0.0271226	0.0448113	0.0106132	0.00707547	0.0165094	0	0.0271226	0.0294811	0.0235849	0.0353774	0.0424528	0.0176887	0.0330189	0.0165094	0.0271226	0.00117925	0.0106132
0.045977	3.65889e-18	0.0114943	0.045977	0.0689655	0.0689655	0.0344828	0.0689655	0.045977	0.0689655	0.0229885	0.0229885	0.0344828	0.0804598	0.045977	0.0574713	0.045977	0.0229885	0.0344828	0.0344828	0.0344828	0.0689655	0.0344828	0.0689655	0.0229885	0.045977	0.0344828	0	0.0344828	0.0689655	0.0229885	0.0114943	0.0574713	0.0229885	0.0344828	0.091954	0.0114943	0.103448	0.0574713	0.0344828	0.0344828	0.0344828	0.0574713	0.0344828	0.045977	0.0229885	0.0114943	0.0344828	0.0574713	0.0114943
0.0239234	0.069378	0.0526316	0.0789474	0.0382775	0.0885167	0.0502392	0.0454545	0	0.0598086	0.0311005	0.0430622	0.0502392	0.0119617	0.062201	0.0574163	0.0550239	0.0502392	0.0669856	0.0502392	0.0263158	0.0143541	0.062201	0.0598086	0.102871	0.0358852	0.0550239	0.0334928	0.069378	0.0789474	0.00956938	0.0430622	0.00956938	0.0191388	0.00239234	0.062201	0.0645933	0.0358852	0.0287081	0.0645933	0.0334928	0.0645933	0.0454545	0.0598086	0.00956938	0.069378	0.0550239	0.0263158	0.0502392	0.0669856
0.0159574	0.0531915	0.0159574	0.00531915	0.0585106	0.037234	0.0531915	0.0212766	0.0159574	0.0265957	0.0212766	0.0425532	0.0159574	0.0106383	0.0106383	0.0319149	0.0265957	0.0319149	0.0212766	0.0478723	0.0159574	0.0159574	0.0106383	0.0319149	0.0319149	0.037234	0	0.0265957	0.0159574	0.0106383	0.0319149	0.00531915	0.00531915	0.0425532	0.00531915	0.0425532	0.0265957	0.0212766	0.0265957	0.0212766	0.0585106	0.0212766	0.0159574	0.0212766	0.0425532	0.0319149	0.0585106	0.00531915	0.0212766	0.037234
0.0196078	0.0406162	0.057423	0.0112045	0.0308123	0.0280112	0.0322129	0.022409	0.0196078	0.0462185	0.0308123	0.0252101	0.0462185	0.0364146	0.012605	0.0294118	0.0252101	0.00840336	0.0196078	0.0238095	0.022409	0.0140056	0.022409	0.0336134	0.0378151	0.047619	0.0266106	0.0336134	0.012605	0.0280112	0.0336134	0.0280112	0.0168067	0	0.0434174	0.0406162	0.0336134	0.0336134	0.00280112	0.0168067	0.0280112	0.0364146	0.0182073	0.00420168	0.0462185	0.0532213	0.0420168	0.0336134	0.0420168	0.0182073
0.0178571	0.0178571	0.0178571	0.0357143	0.0119048	0.0357143	0.0178571	0.00595238	0.0238095	0.0178571	0.0238095	0.0178571	0	0.0595238	0.00595238	0.0178571	0.0416667	0.0178571	0.00595238	0.047619	1.75537e-18	0.0119048	0.047619	0.0178571	0.0238095	0.0238095	0.0297619	0.0297619	0.0238095	0.0416667	0.0297619	0.0238095	0.0119048	0.047619	0.0238095	0.0119048	0.047619	0.0119048	0.0119048	0.0238095	0.00595238	0.0238095	0.00595238	0.0178571	0.0238095	0.0357143	0.0357143	0.0238095	0.0178571	0.0357143
0.00108814	0.0152339	0.0511425	0.0228509	0.0152339	0.0206746	0.00761697	0.031556	0.0141458	0.0228509	0.0446137	0.0293798	0.0326442	0.0435256	0.0163221	0.031556	0.0174102	0.0250272	0.0119695	0.0348205	0.0108814	0.0369967	0.0348205	0.0413493	0.0587595	0.0272035	0.0228509	0.0446137	0.0141458	0.0348205	0.0206746	0.0326442	0.0184984	0.0282916	0.0250272	0.0206746	0	0.0130577	0.0337323	0.0119695	0.0369967	0.0402612	0.0108814	0.0250272	0.0282916	0.0141458	0.04679	0.0206746	0.0174102	0.054407
0.0512821	0	0.0384615	0.0384615	0.025641	0.0384615	0.025641	0.0128205	0.0128205	1.19517e-17	0.025641	0.0128205	0.0384615	0.025641	0.025641	0.025641	0.0384615	0.025641	0.025641	0.025641	0.0128205	0.025641	0.025641	0.025641	0.0128205	0.0128205	0.0512821	0.025641	0.0641026	0.0384615	0.0641026	0.0128205	0.0128205	0.0384615	0.0128205	0.025641	0.025641	0.0512821	6.70461e-18	0.0641026	0.0384615	0.0512821	0.025641	0.0512821	0.0128205	0.0128205	0.025641	8.45364e-18	0.0128205	0.0512821
0.010395	0.0790021	0.035343	0.0810811	0.043659	0.0665281	0.016632	0.024948	0.049896	0.0582121	0	0.0540541	0.04158	0.0706861	0.047817	0.049896	0.035343	0.033264	0.045738	0.033264	0.0623701	0.0519751	0.0602911	0.0852391	0.133056	0.0602911	0.0623701	0.0561331	0.0665281	0.037422	0.04158	0.037422	0.037422	0.045738	0.043659	0.0519751	0.0727651	0.033264	0.037422	0.0582121	0.0582121	0.047817	0.0686071	0.047817	0.022869	0.031185	0.043659	0.027027	0.018711	0.0561331
0.00609756	0.0365854	0.0304878	0.0243902	0.0426829	0.0426829	0.0243902	0.054878	0.0426829	0.0243902	0.0365854	0.0243902	0.0304878	0.0304878	0.0487805	0.0365854	0.0304878	0.0304878	0.0426829	0.0731707	0.0182927	0.0243902	0.0365854	0.0365854	0.0182927	0	0.0182927	0.0304878	0.0304878	0.0182927	0.0182927	0.0426829	0.0182927	0.0487805	0.0365854	0.0670732	0.0426829	0.0121951	0.0487805	0.0365854	0.0426829	0.00609756	0.0304878	0.054878	0.0304878	0.0243902	0.0243902	0.0609756	0.0365854	0.0487805
0.018936	0.0640216	0.0604148	0.0468891	0.0414788	0.0297565	0.0243463	0.0405771	0.025248	0.0270514	0.0333634	0.00270514	0.0441839	0.0261497	0.0351668	0.0207394	0.0351668	0.0369702	0.00721371	0.0243463	0.0369702	0.0162308	0.0342651	0.0568079	0.0306583	0.0522994	0.0459874	0.0450857	0	0.0198377	0.0297565	0.0333634	0.0405771	0.0640216	0.0486925	0.0270514	0.0522994	0.0225428	0.0477908	0.0234445	0.025248	0.0387737	0.0432822	0.0180343	0.037872	0.0324617	0.0369702	0.0541028	0.0477908	0.0459874
0.0344828	0.0551724	0.0482759	0.00689655	0.0413793	0.0344828	0.0344828	0.0482759	0.0413793	0.0206897	0.0413793	0.0137931	0.0413793	0.0482759	0.0137931	0.0137931	0.0689655	0.0275862	0.0482759	0.0206897	0.0206897	0	0.0206897	0.0344828	0.0344828	0.0551724	0.0137931	0.0275862	0.0344828	0.0413793	0.0413793	0.0275862	0.0413793	0.0275862	0.0344828	0.0275862	0.0344828	0.0413793	0.0275862	0.0413793	0.0344828	0.0344828	0.0275862	0.0413793	0.0275862	0.0413793	0.0551724	0.0137931	0.0206897	0.00689655
0.0317003	0.0345821	0.0537944	0.0432277	0.0557157	0.0413064	0.0268972	0.0470701	0.0326609	0	0.0355427	0.0480307	0.0105668	0.0393852	0.0355427	0.0220941	0.0662824	0.0163305	0.0336215	0.0192123	0.0259366	0.0384246	0.0336215	0.00192123	0.0355427	0.0432277	0.0278578	0.0403458	0.079731	0.0259366	0.0509126	0.0422671	0.0403458	0.0413064	0.037464	0.037464	0.0268972	0.0297791	0.012488	0.0134486	0.0211335	0.000960615	0.0192123	0.0240154	0.0403458	0.0355427	0.06244	0.0182517	0.0288184	0.0268972
0.0307692	0.0615385	8.74514e-18	0.0153846	0.0153846	0	0.0153846	0.0461538	0.0461538	0.0307692	0.0153846	0.0615385	0.0153846	0.0461538	0.0153846	0.0153846	0.0153846	1.67907e-17	1.39922e-17	0.0153846	0.0153846	0.0153846	0.0153846	0.0153846	0.0153846	1.78401e-17	0.0307692	0.0615385	0.0153846	1.34675e-17	0.0307692	0.0615385	0.0153846	0.0153846	1.37097e-17	0.0153846	7.93622e-18	0.0307692	0.0307692	0.0307692	0.0153846	0.0307692	0.0461538	0.0307692	0.0153846	0.0307692	5.41481e-18	0.0461538	7.69572e-18	0.0307692
0.0327511	0.069869	0.010917	0.0174672	0.0305677	0.0829694	0.0545852	0.0327511	0.0480349	0.0480349	0.0502183	0.0174672	0	0.0414847	0.0327511	0.010917	0.0218341	0.0545852	0.00655022	0.0283843	0.0414847	0.0393013	0.0655022	0.0283843	0.080786	0.0393013	0.0545852	0.0152838	0.0458515	0.058952	0.0545852	0.058952	0.0742358	0.0305677	0.0131004	0.0524017	0.0218341	0.0305677	0.0349345	0.0480349	0.0676856	0.0262009	0.0371179	0.0502183	0.0131004	0.0414847	0.0152838	0.0371179	0.0196507	0.00873362
0.00787402	0.0314961	0.0314961	0.0708661	0.0551181	0.0393701	0.023622	0.0314961	0.0393701	0.023622	0.0393701	0.0551181	0.015748	0.0551181	0.0393701	0.0393701	0.0472441	0.0393701	0.00787402	0.00787402	0.015748	0.0314961	0	0.0314961	0.0393701	0.015748	0.023622	0.023622	0.015748	0.015748	0.0393701	0.023622	0.0629921	0.023622	0.0314961	0.0629921	1.74838e-18	0.00787402	0.0393701	0.0629921	0.015748	0.0629921	0.0629921	0.00787402	0.00787402	0.015748	0.023622	0.0314961	0.0314961	0.0472441
0.05625	0.065625	0.0296875	0.0453125	0.0515625	0.0828125	0.10625	0.0203125	0.04375	0.0453125	0.0421875	0.046875	0.03125	0.0515625	0.059375	0.0578125	0.05625	0.0640625	0	0.075	0.0453125	0.084375	0.046875	0.0765625	0.0296875	0.0484375	0.096875	0.059375	0.0578125	0.0796875	0.053125	0.040625	0.0703125	0.071875	0.0390625	0.071875	0.046875	0.0734375	0.021875	0.071875	0.03125	0.028125	0.04375	0.0359375	0.0296875	0.0421875	0.04375	0.0265625	0.021875	0.03125
0.0363636	0.0181818	0.00454545	0.0681818	0.0272727	0.0227273	0.0409091	0.05	0.0227273	0.0272727	0.0227273	0.0227273	0.0409091	0.0227273	0.00909091	0.0181818	0.0181818	0.0272727	0.0227273	0.0318182	0.0318182	0.0318182	0.00454545	0.0227273	0.0227273	0.0272727	0.0318182	0.0181818	0.0272727	0.0363636	0.0318182	0.0227273	0.0272727	0.0227273	0.0318182	0.0181818	0.0363636	0.0318182	0.0409091	0.0181818	0.00909091	0.0181818	0.0318182	0.0272727	0.0136364	0.0181818	0.0181818	0	0.00909091	0.00909091
0	0.0535966	0.0359661	0.0352609	0.0211566	0.0331453	0.0324401	0.0190409	0.0345557	0.0253879	0.0444288	0.0310296	0.00423131	0.0204513	0.0331453	0.0133992	0.0416079	0.0338505	0.0479549	0.0197461	0.0246827	0.0423131	0.0267983	0.0409027	0.01622	0.038787	0.0141044	0.0437236	0.0211566	0.0465444	0.0239774	0.0472496	0.045134	0.0465444	0.0169252	0.0260931	0.0267983	0.0204513	0.0493653	0.0218618	0.0275035	0.0345557	0.0331453	0.028914	0.028914	0.0197461	0.0126939	0.0169252	0.0169252	0.0394922
0.0325203	0.00813008	1.47885e-18	0.0325203	0	0.0325203	0.0162602	0.0569106	0.0325203	0.0569106	0.0162602	0.0487805	0.0569106	0.0243902	0.0243902	0.0406504	0.0325203	0.0487805	0.0325203	0.0243902	0.0162602	0.0325203	0.0406504	0.0325203	0.0162602	0.0243902	0.0325203	0.00813008	0.0243902	0.0243902	0.0406504	0.0325203	0.0162602	0.00813008	0.0487805	0.00813008	0	0.0162602	0.00813008	0.0406504	0.0162602	0.0243902	0.0162602	0.0731707	0.0650407	0.0243902	0.0325203	0.0406504	0.0243902	0.0406504
0.0119581	0.058296	0.0269058	0.0657698	0.0493274	0.0239163	0.038864	0.0328849	0.0418535	0.0179372	0.0478326	0.0298954	0.0478326	0.019432	0.0523169	0.0508221	0.0553064	0.00747384	0.0209268	0.0298954	0.0298954	0.044843	0.0179372	0.044843	0.0418535	0.058296	0.0508221	0.0463378	0.0254111	0.038864	0.00896861	0.0358744	0.0612855	0	0.0373692	0.0493274	0.0284006	0.0358744	0.0568012	0.0358744	0.0463378	0.0209268	0.0433483	0.0104634	0.0508221	0.0119581	0.0328849	0.0254111	0.0418535	0.0523169
0.0148148	0.0222222	0.0296296	0.0296296	0.0222222	0.00740741	0.037037	0.0296296	0.0296296	0.0296296	0.00740741	0.037037	0.0222222	2.62136e-18	0.0592593	0.0666667	0.0444444	0.0444444	0.0148148	0.00740741	0.0222222	0.037037	0.0148148	5.24272e-18	0.0444444	0.0296296	0.0296296	0.0296296	0.0296296	0.0296296	0.00740741	2.62136e-18	0.0222222	0.037037	0.0148148	0.0148148	0.0222222	0.0444444	0.0148148	0.037037	0.0222222	0.0148148	0.0222222	0.0222222	0.0148148	0.0296296	0	0.0296296	0.00740741	0.0222222
0	0.0535714	0.0618132	0.0453297	0.0425824	0.0604396	0.0576923	0.0343407	0.0178571	0.0741758	0.0425824	0.0521978	0.0728022	0.0494505	0.0604396	0.0206044	0.0412088	0.0563187	0.0384615	0.0645604	0.021978	0.0467033	0.0755495	0.0508242	0.0508242	0.0535714	0.0398352	0.0618132	0.0315934	0.0412088	0.0480769	0.0521978	0.0412088	0.032967	0.0288462	0.0206044	0.0508242	0.0521978	0.0370879	0.0315934	0.0370879	0.0453297	0.0398352	0.0260989	0.0398352	0.0343407	0.0412088	0.0467033	0.0412088	0.0576923
0.00943396	0.0377358	0.0566038	0.0188679	0.0188679	0.0188679	0.0283019	0.0283019	0.00943396	0.00943396	0.00943396	0.0377358	0.0283019	0.0471698	0.0471698	0.0188679	0.0566038	0.00943396	0.0660377	0.0283019	0.00943396	0.0566038	0.00943396	0.0377358	0.0188679	0.0377358	0.0377358	0.00943396	0.00943396	0.0377358	0.0377358	0.0188679	0.0188679	0.0188679	0.0283019	0.0188679	0.00943396	0.0283019	0.00943396	0.0283019	0.0377358	0	0.0377358	0.0283019	0.0377358	0.0377358	0.00943396	0.0377358	0.00943396	0.00943396
0.0272851	0.0545703	0.0272851	0.0245566	0.00818554	0.0218281	0.0491132	0.0450205	0.0450205	0.0204638	0.0381992	0.0245566	0.0300136	0.0354707	0.0245566	0.0300136	0.0409277	0.0627558	0.00682128	0.0327422	0.0272851	0.0231924	0.0095498	0.0559345	0.0504775	0.0177353	0.00136426	0.042292	0.0150068	0.0313779	0	0.0491132	0.00682128	0.0163711	0.0150068	0.0300136	0.00545703	0.0763984	0.0409277	0.0518417	0.00818554	0.00272851	0.0354707	0.0368349	0.00272851	0.0109141	0.042292	0.0177353	0.0409277	0.0095498
0.0212766	0.0319149	0.0744681	0.0319149	0.0106383	0.0319149	0.0319149	0	0.0638298	0.0319149	0.0212766	0.0425532	0.0531915	0.0531915	0.0319149	0.0319149	0.0212766	0.0106383	0.0319149	0.0319149	0.0425532	0.0425532	0.0319149	0.0319149	0.0212766	0.0106383	0.0425532	0.0638298	0.0531915	0.0425532	0.0425532	0.0425532	0.0425532	0.0106383	0.0106383	0.0106383	0.0212766	0.0212766	0.0319149	0.0106383	0.0106383	0.0319149	0.0212766	0.0212766	0.0212766	0.0319149	0.0425532	0.0531915	0.0425532	0.0425532
0.0128205	0.0747863	0.0363248	0.0662393	0.0534188	0.0512821	0.0128205	0.042735	0.0534188	0.0833333	0.042735	0.0299145	0.042735	0.017094	0.0619658	0.0491453	0.0619658	0.034188	0.034188	0.0384615	0.0683761	0.0662393	0.0897436	0.0384615	0.0683761	0.0555556	0.0192308	0.0555556	0.0555556	0.0106838	0.0555556	0.0106838	0.0363248	0.0299145	0.0320513	0.0277778	0.0042735	0.0384615	0.0470085	0.042735	0.0299145	0	0.0598291	0.0106838	0.0662393	0.0277778	0.034188	0.0277778	0.0726496	0.0491453
0.0206186	0.0412371	0.0206186	0.0412371	0.0206186	0.0618557	0.0412371	0.0206186	0.0309278	0.0618557	0.0309278	0.0412371	0.0206186	0.0309278	0.0103093	0.0515464	0.0206186	0.0206186	0.0309278	0.0309278	3.75049e-18	0.0412371	0.0309278	0	0.0206186	0.0309278	0.0721649	0.0824742	0.0309278	0.0103093	0.0309278	0.0103093	0.0412371	0.0206186	0.0103093	0.0103093	0.0412371	9.84505e-18	0.0103093	0.0206186	0.0721649	0.0103093	0.0515464	0.0103093	0.0309278	0.0206186	0.0206186	0.0309278	0.0515464	0.0206186
0.0138169	0.0431779	0.0431779	0.0310881	0.0362694	0.0379965	0.0379965	0.0397237	0.0604491	0.0328152	0.0466321	0.0310881	0.029361	0.0345423	0.0328152	0.0483592	0.0241796	0.0207254	0.0189983	0.044905	0.0466321	0.0379965	0.0310881	0.074266	0.0120898	0.0431779	0.0207254	0.0345423	0.0621762	0.044905	0.0483592	0.0328152	0.015544	0.0552677	0.0345423	0.0259067	0.0483592	0.0310881	0.0397237	0.0725389	0.0138169	0	0.0138169	0.0466321	0.0587219	0.0276339	0.0172712	0.0224525	0.0241796	0.0621762
0.00775194	0.0387597	0.0620155	0.0542636	0.0465116	0.0310078	0.0232558	0.0697674	6.1186e-18	0.0232558	0.0775194	0.0232558	0.00775194	0.0310078	0.0232558	0.0620155	0.0310078	0.0155039	0.0620155	0.0387597	0.0310078	0.0542636	0.0387597	0.00775194	0.0310078	0.0155039	0.0775194	0.00775194	0.0310078	0.0620155	0.0387597	0.0310078	0.0387597	0.0232558	0.0387597	0.0542636	0.0310078	0.0387597	0.0387597	0.0232558	0.0387597	0.0310078	0.0465116	0.0542636	0.00775194	0.0620155	0.0542636	0.0620155	0.0465116	0
0	0.0844749	0.0525114	0.0707763	0.0570776	0.0308219	0.0582192	0.06621	0.0502283	0.0639269	0.0673516	0.0445205	0.033105	0.0399543	0.0650685	0.0376712	0.0262557	0.0171233	0.0639269	0.0490868	0.0388128	0.0593607	0.0445205	0.0707763	0.0605023	0.0399543	0.0913242	0.06621	0.0194064	0.0251142	0.0194064	0.0605023	0.0479452	0.0958904	0.0468037	0.0547945	0.0353881	0.0456621	0.0410959	0.0479452	0.0422374	0.0559361	0.0319635	0.0445205	0.0799087	0.0570776	0.0696347	0.0639269	0.0673516	0.0719178
0.0469799	0.0469799	0.0805369	0.0268456	0.0469799	0.100671	0.0805369	0.0268456	0.0604027	0.0536913	0.0402685	0.0402685	0.0268456	0.0536913	0	0.0604027	0.0872483	0.033557	0.0536913	0.0402685	0.0402685	0.0738255	0.0872483	0.0134228	0.0604027	0.0469799	0.0402685	0.0536913	0.0469799	0.0536913	0.0268456	0.0469799	0.0402685	0.0201342	0.0536913	0.0268456	0.0469799	0.0201342	0.0402685	0.0671141	0.00671141	0.0805369	0.0402685	0.0469799	0.0268456	0.0402685	0.0939597	0.0201342	0.0268456	0.0402685
0.026465	0.0510397	0.0557656	0.0500945	0.036862	0.0491493	0.073724	0.0586011	0.0425331	0.0349716	0.0236295	0.0226843	0.063327	0.0255198	0.0519849	0.0330813	0	0.0160681	0.0538752	0.0548204	0.0226843	0.0510397	0.0444234	0.0586011	0.0595463	0.0510397	0.0519849	0.0604915	0.0491493	0.0718336	0.0378072	0.0094518	0.0567108	0.036862	0.0311909	0.0293006	0.0387524	0.010397	0.0330813	0.0293006	0.0170132	0.0548204	0.0151229	0.0293006	0.036862	0.0415879	0.0595463	0.036862	0.0463138	0.0500945
0.0166667	0.0166667	0.025	0.0166667	0.0166667	0.025	0.0416667	0.00833333	0.05	0.00833333	0.0583333	5.24754e-18	0.00833333	0.0416667	1.57426e-17	0.0416667	0.0333333	3.49836e-18	0.025	0.0333333	0.0666667	0.0333333	0.025	0.0333333	0.0166667	0.00833333	0.00833333	0.0333333	1.39934e-17	0.0333333	0.00833333	0.0166667	0.0333333	0.025	0.0166667	0.0416667	0.0416667	0.0166667	3.49836e-18	0	0.05	0.025	0.0333333	6.99672e-18	0.0333333	0.025	0.00833333	0.0333333	0.0333333	0.0166667
0.00103093	0.0402062	0.0515464	0.0350515	0.0329897	0.071134	0.0731959	0.0340206	0.0618557	0.0556701	0.0175258	0.0793814	0.0103093	0.0659794	0.0546392	0.0443299	0.0505155	0.0474227	0.042268	0.0268041	0.0278351	0.0639175	0.0164948	0.0278351	0.0216495	0.0536082	0.0268041	0.0257732	0.0329897	0.0154639	0.028866	0.0484536	0.0494845	0.0628866	0.00824742	0.0381443	0.0195876	0.0536082	0.0443299	0.0298969	0.0319588	0.0597938	0.0164948	0.0463918	0.0443299	0	0.0391753	0.0731959	0.0443299	0.0309278
0.0290456	0.033195	0.0248963	0.0290456	0.0373444	0.0248963	0.0165975	0.0124481	0.033195	0.0124481	0.0456432	0.0456432	0.0248963	0	0.033195	0.0248963	0.0290456	0.0414938	0.0248963	0.033195	0.0497925	0.0414938	0.033195	0.0124481	0.0539419	0.0124481	0.0248963	0.0290456	0.0165975	0.033195	0.033195	0.0207469	0.0248963	0.00414938	0.0124481	0.0248963	0.0207469	0.0207469	0.0124481	0.0207469	0.00829876	0.0124481	0.0456432	0.0290456	0.0248963	0.0165975	0.033195	0.0248963	0.0124481	0.0497925
0	0.0451039	0.0344214	0.021365	0.0433234	0.0326409	0.00118694	0.0421365	0.0581602	0.0451039	0.0166172	0.0356083	0.0302671	0.0439169	0.0154303	0.0183976	0.0166172	0.0718101	0.0332344	0.0350148	0.0160237	0.0124629	0.0326409	0.0468843	0.0439169	0.0219585	0.031454	0.0557864	0.0456973	0.0480712	0.0272997	0.0302671	0.0272997	0.0462908	0.0231454	0.0468843	0.0308605	0.011276	0.0492582	0.0308605	0.0445104	0.0278932	0.051632	0.0421365	0.0290801	0.0278932	0.0278932	0.0320475	0.0130564	0.0278932
0.075188	0.0601504	0.0526316	0.0300752	0.0150376	0.0451128	0.0526316	0.0601504	0.0601504	0.0676692	0.0225564	0.0150376	0.0225564	0.0526316	0.0225564	0.0526316	0.0300752	0.0526316	0.0451128	0.0225564	0.0075188	0.0150376	0.0225564	0.0075188	0.0225564	0.037594	0.0150376	0.0451128	0.0300752	0.037594	0.0075188	0.0300752	0.0225564	0.0150376	0.037594	0.0300752	0.0300752	0	0.0225564	0.0225564	0.0075188	0.0075188	0.0150376	0.0451128	0.037594	0.0150376	0.0451128	0.0451128	0.0075188	0.0225564
0	0.0949227	0.0739514	0.0562914	0.0430464	0.0573951	0.0827815	0.0496689	0.0717439	0.0375276	0.0584989	0.0419426	0.0397351	0.0651214	0.0286976	0.0618102	0.0209713	0.0651214	0.0562914	0.0761589	0.0673289	0.0364238	0.0452539	0.0684327	0.0507726	0.0540839	0.0761589	0.0342163	0.0607064	0.0662252	0.0430464	0.0320088	0.0551876	0.0485651	0.0309051	0.0673289	0.0320088	0.0618102	0.0651214	0.0860927	0.0441501	0.0540839	0.0584989	0.0419426	0.0662252	0.0794702	0.0441501	0.0706402	0.0353201	0.0419426
0.0227273	0.0227273	0.0454545	0.0340909	0.0340909	0.0340909	0.0454545	0.0340909	0.0681818	0.0113636	0.0227273	0.0454545	0.0568182	0.0227273	0.0113636	0.0227273	0.0227273	2.58379e-18	0.0340909	0.0454545	0.0340909	0.0340909	0.0113636	0.0340909	0.0568182	0.0227273	0.0340909	0.0340909	0.0227273	0.0568182	0.0340909	0.0454545	0.0340909	0.0568182	0.0454545	0.0113636	0.0227273	0.0340909	0.0340909	0.0227273	0	0.0113636	0.0227273	0.0340909	0.0113636	0.0340909	0.0113636	0.0227273	0.0568182	0.0227273
0	0.0529595	0.0482866	0.0264798	0.0638629	0.0342679	0.0389408	0.0654206	0.00623053	0.0342679	0.029595	0.00623053	0.0809969	0.0373832	0.0358255	0.0358255	0.00934579	0.0373832	0.0545171	0.0233645	0.05919	0.0529595	0.0514019	0.0233645	0.0218069	0.0700935	0.0342679	0.0685358	0.046729	0.0373832	0.0607477	0.0140187	0.0482866	0.0607477	0.017134	0.0342679	0.0482866	0.00311526	0.0436137	0.0202492	0.0155763	0.00311526	0.017134	0.0280374	0.029595	0.0311526	0.0373832	0.0264798	0.0233645	0.029595
0.0285714	0.025	0.0285714	0.0357143	0.0178571	0.0285714	0.0357143	0.0321429	0.0392857	0.0357143	0.0142857	0.0321429	0.05	0.0428571	0	0.0428571	0.0107143	0.0142857	0.0285714	0.0392857	0.025	0.0178571	0.0428571	0.0357143	0.05	0.0357143	0.0321429	0.0607143	0.0285714	0.0464286	0.0464286	0.0285714	0.0321429	0.0357143	0.0428571	0.0214286	0.0392857	0.0321429	0.00357143	0.0285714	0.0285714	0.025	0.0285714	0.0321429	0.0214286	0.0178571	0.025	0.0178571	0.025	0.0214286
0.00440044	0.0528053	0.0352035	0.039604	0.0517052	0.0385039	0.0407041	0.0352035	0.029703	0.0275028	0.0434543	0.019802	0.0423542	0.0379538	0.0291529	0.0429043	0.0247525	0.0412541	0.0269527	0.00990099	0.0418042	0.040154	0.0319032	0.0440044	0.0511551	0.0363036	0.050055	0.0517052	0.0253025	0.0286029	0.0346535	0.0165017	0.0374037	0.0363036	0.0209021	0.0247525	0.00275028	0.0280528	0.0209021	0.0231023	0.020352	0	0.0319032	0.00165017	0.0154015	0.00825083	0.0176018	0.0451045	0.0115512	0.0280528
0.0617284	0	0.0493827	0.0493827	0.037037	0.0617284	0.0864198	0.0493827	0.0246914	0.0617284	0.0617284	0.0617284	0.0246914	0.037037	0.037037	0.0123457	0	0.0493827	0.0123457	0.0493827	0.0740741	0.0493827	0.037037	0.0493827	0.0246914	0.0246914	0.0617284	0.0246914	0.037037	0.111111	0.0493827	0.0246914	0.0493827	0.0740741	0.0864198	0.0246914	0.0246914	0.037037	0.0617284	0.0740741	0.0493827	0.0493827	0.0493827	0.0493827	0.0740741	0.0740741	0.037037	0.0246914	0.0617284	0.0493827
0.0264463	0.0595041	0.0396694	0.0512397	0	0.0661157	0.0264463	0.031405	0.0247934	0.0446281	0.0528926	0.0561983	0.0710744	0.0181818	0.061157	0.0446281	0.0578512	0.00495868	0.0495868	0.0644628	0.0264463	0.0396694	0.0330579	0.0446281	0.0264463	0.0644628	0.0644628	0.0479339	0.0330579	0.0512397	0.0413223	0.0247934	0.0561983	0.0347107	0.0561983	0.0181818	0.0297521	0.00165289	0.0512397	0.0710744	0.00165289	0.0628099	0.0297521	0.0396694	0.00826446	0.0495868	0.0264463	0.0793388	0.0115702	0.031405
0.0462963	0.0555556	0.0185185	0.0648148	0.0185185	0.037037	0.037037	0.0925926	0.037037	0.0462963	0.0462963	0.0277778	0.0277778	0.0185185	0.0185185	0.0185185	0.037037	0.037037	0.00925926	0.0648148	0.0462963	0.037037	0.0462963	0.0740741	0.0185185	0.0185185	0.0462963	0.037037	0.0277778	0.0277778	0	0.0555556	0.0185185	0.0648148	0.0555556	0.00925926	0.0462963	0.0277778	0.0555556	0.037037	0.0185185	0.0277778	0.037037	0.0277778	0.0740741	0.0462963	0.0462963	0.0277778	0.0555556	0.0648148
0	0.0787966	0.0501433	0.0458453	0.030086	0.0315186	0.0673352	0.0501433	0.0372493	0.0616046	0.012894	0.0716332	0.0530086	0.0458453	0.00286533	0.0444126	0.0558739	0.0386819	0.0401146	0.0659026	0.0659026	0.0100287	0.0415473	0.0573066	0.0759312	0.0487106	0.0143266	0.0873926	0.0386819	0.0186246	0.0530086	0.0530086	0.0659026	0.025788	0.0787966	0.0816619	0.0401146	0.0558739	0.0229226	0.0472779	0.030086	0.0315186	0.0143266	0.0644699	0.0157593	0.0515759	0.0200573	0.0415473	0.0659026	0.00859599
0.00653595	0.0130719	0.0130719	0.0326797	0.0196078	0.0196078	0.0457516	0.0196078	0.0196078	0.0130719	0.0196078	3.5148e-18	0.0326797	0.0326797	0.0326797	0.00653595	0.0196078	0.0326797	0.0196078	0.0326797	0.0196078	0.0522876	0.0130719	0.0588235	0.0196078	0.0130719	7.0296e-18	0.0196078	0.0326797	0.0326797	0.00653595	0.0196078	0.00653595	0	0.0261438	0.0326797	0.00653595	0.0261438	0.0130719	0.0261438	0.0261438	0.0130719	0.0196078	0.00653595	0.0261438	0.0130719	0.0326797	0.00653595	0.0326797	0.0196078
0	0.0432099	0.0192901	0.033179	0.033179	0.0578704	0.0362654	0.0262346	0.0285494	0.0570988	0.037037	0.0439815	0.0185185	0.0594136	0.0162037	0.033179	0.0239198	0.0486111	0.033179	0.037037	0.0277778	0.0462963	0.0162037	0.0439815	0.0285494	0.0416667	0.0555556	0.0733025	0.0108025	0.0617284	0.0131173	0.0478395	0.0192901	0.0501543	0.0794753	0.0378086	0.0131173	0.037037	0.0115741	0.0200617	0.0493827	0.0162037	0.033179	0.0378086	0.0470679	0.0509259	0.0439815	0.0439815	0.0447531	0.0138889
0.0157068	0.026178	0.0418848	0.0471204	0.026178	0.0314136	0.026178	0.0104712	0.0366492	0.0366492	0.0209424	0.0157068	0.0209424	0.0209424	0	0.0157068	0.0104712	0.0104712	1.74381e-18	0.0209424	0.0157068	0.052356	0.0157068	0.0157068	0.0314136	0.0157068	0.0314136	0.0104712	0.0209424	0.0104712	0.0314136	0.0157068	0.0314136	0.0366492	0.0052356	0.026178	0.0157068	0.0418848	0.0209424	0.0314136	0.0471204	0.0104712	0.0471204	0.0052356	0.026178	0.026178	0.0366492	0.0209424	0.0157068	0.0366492
0.0123119	0.0410397	0.0369357	0.0335157	0.0232558	0.0451436	0.0389877	0.0307798	0.0177839	0.0266758	0.0451436	0.0253078	0.0410397	0.0143639	0.0170999	0.0389877	0.0287278	0.0287278	0.0287278	0.0259918	0.0355677	0.0225718	0.0328317	0.0321477	0.0321477	0.0519836	0.0506156	0.0287278	0.0129959	0.0328317	0.0335157	0.0307798	0.0389877	0.0253078	0.0212038	0.0294118	0	0.0212038	0.0218878	0.0294118	0.00683995	0.0307798	0.0403557	0.0376197	0.0191518	0.0451436	0.0273598	0.0294118	0.0321477	0.0109439
0.025	0.01875	0.0375	0.04375	0.03125	0.0625	0.0375	0.04375	0.03125	0.01875	0.05	0.04375	0.01875	0.08125	0.0625	0.05625	0.04375	0.05	0.0375	0	0.05625	0.025	0.05625	0.05	0.0625	0.01875	0.0625	0.03125	0.04375	0.04375	0.03125	0.025	0.05	0.025	0.01875	0.03125	0.03125	0.075	0.0375	0.04375	0.0375	0.05625	0.04375	0.05	0.04375	0.04375	0.03125	0.0375	0.04375	0.04375
0	0.0466019	0.0864078	0.0650485	0.0631068	0.0660194	0.0563107	0.105825	0.0563107	0.0660194	0.0592233	0.0805825	0.0650485	0.0485437	0.0679612	0.0776699	0.0679612	0.0796117	0.031068	0.0902913	0.0563107	0.0669903	0.0805825	0.0660194	0.0718447	0.0932039	0.0563107	0.0786408	0.0660194	0.068932	0.114563	0.0582524	0.0621359	0.0660194	0.0572816	0.0203883	0.0757282	0.076699	0.0893204	0.0679612	0.0631068	0.0572816	0.0708738	0.0640777	0.0485437	0.0543689	0.0728155	0.0495146	0.0572816	0.0543689
0.009375	0.015625	0.025	0.021875	0.021875	0.025	0.003125	0.03125	0.046875	0.0125	0.01875	0.015625	0.015625	0.025	0.009375	0.03125	0.0125	0.021875	0.015625	0.021875	0.009375	0.028125	0.003125	0.015625	0.034375	0.0375	0.025	0.015625	0.025	0.025	0.025	0.009375	0.040625	0.015625	0.034375	0.009375	0.01875	0	0.028125	0.015625	0.015625	0.01875	0.009375	0.0125	0.009375	0.0125	0.00625	0.0125	0.015625	0.009375
0	0.040518	0.0434419	0.0208855	0.040518	0.0329992	0.0342523	0.0584795	0.0359231	0.0309106	0.0221387	0.0192147	0.0367586	0.0233918	0.0137845	0.0250627	0.0154553	0.0183793	0.03467	0.0413534	0.0242272	0.03467	0.0363409	0.0463659	0.0380117	0.0530493	0.0367586	0.0630744	0.0284043	0.0304929	0.0288221	0.0300752	0.0300752	0.0329992	0.0246449	0.0384294	0.0150376	0.015873	0.0175439	0.0150376	0.0275689	0.00417711	0.00710109	0.0300752	0.0137845	0.0350877	0.0200501	0.0321637	0.0371763	0.0338346
0.0165746	0.0552486	0.0276243	0.0497238	0.0220994	0.038674	0.0276243	0.0276243	0.038674	0.038674	0.0497238	0.0110497	0.0662983	0.0441989	0.038674	0.0165746	0.0276243	0.0441989	0.0220994	0.038674	0.0331492	0.0331492	0.0276243	0.0441989	0.00552486	0	0.0497238	0.0441989	0.0331492	0.0165746	0.038674	0.0331492	0.00552486	0.0220994	0.0552486	0.038674	0.0276243	0.0828729	0.0552486	0.0441989	0.0552486	0.0441989	0.0110497	0.0331492	0.0441989	0.0773481	0.038674	0.0497238	0.0165746	0.0441989
0	0.0889788	0.0687563	0.0637007	0.106168	0.0424671	0.0313448	0.0616785	0.0697674	0.0424671	0.0596562	0.0667341	0.0384226	0.057634	0.0606673	0.0556117	0.0313448	0.0303337	0.0819009	0.0606673	0.0475228	0.0323559	0.0475228	0.0667341	0.0444894	0.0677452	0.091001	0.0707786	0.0606673	0.0323559	0.0485339	0.0889788	0.0364004	0.0485339	0.0717897	0.0212336	0.0677452	0.0212336	0.0455005	0.0515672	0.0364004	0.0303337	0.041456	0.0596562	0.0384226	0.0475228	0.0637007	0.041456	0.049545	0.041456
0.0416667	0.0416667	0.0119048	0.0297619	0.0238095	0.0357143	0.0297619	0.0178571	0.0535714	0.0238095	0.0119048	0.0119048	0.00595238	0.0119048	0.0178571	0.0535714	0.0238095	0.0178571	0	0.0357143	0.0178571	0.0297619	0.00595238	0.0178571	0.0238095	0.0535714	0.0238095	0.0178571	0.0178571	0.047619	0.0357143	0.0238095	0.0238095	0	0.0178571	0.00595238	0.0297619	0.0357143	0.0297619	0.0119048	0.0238095	0.0178571	0.0119048	0.047619	0.0357143	0.0297619	0.0416667	0.0416667	0.0357143	0.0297619
0.018043	0.0409438	0.0346981	0.0458015	0.037474	0.0492713	0.0388619	0.054823	0.0527412	0.0291464	0.0499653	0.0222068	0.0333102	0.0242887	0.0707842	0.0346981	0.0277585	0.0346981	0.037474	0.0360861	0.0326162	0.0353921	0.0402498	0.0582929	0.03678	0.0471895	0.0832755	0.055517	0.0437196	0.0666204	0.056211	0.0777238	0.019431	0.0666204	0.0346981	0.0208189	0.0312283	0.0430257	0.0360861	0.0569049	0	0.0617627	0.0229008	0.018043	0.0235947	0.0492713	0.0458015	0.0173491	0.0444136	0.0478834
0.0660377	0.0283019	0.00943396	0.0283019	0.0188679	0.0283019	0.0566038	0.0471698	0.0471698	0.0283019	0.0188679	0.0471698	0.0188679	0.0660377	0.0283019	0.0377358	0.0471698	0.0566038	0.0377358	0.0188679	0.0660377	0.0566038	0.0566038	0.0471698	0.0377358	0.0566038	0.0188679	0.0283019	0.0283019	0.0188679	0.0377358	0.0471698	1.26557e-17	0	0.0188679	0.103774	0.0471698	0.0471698	0.0188679	0.0377358	0.0566038	0.0283019	0.0754717	0.0754717	0.0660377	0.0377358	0.0471698	0.0283019	0.0283019	0.0283019
0.0132159	0.0866373	0.0528634	0.0734214	0.0602056	0.0367107	0.0763583	0.0734214	0.0425844	0.0543319	0.0631424	0.0602056	0.0220264	0.0484581	0.0704846	0.0381791	0.041116	0.020558	0.00587372	0.0572687	0.0440529	0.0190896	0.0117474	0.0425844	0.0249633	0.00734214	0.041116	0.0807636	0.0528634	0.0381791	0.051395	0.0469897	0.0484581	0.0499266	0.0660793	0.0249633	0	0.020558	0.030837	0.051395	0.0425844	0.0440529	0.0381791	0.0337739	0.0146843	0.0469897	0.0499266	0.0381791	0.0792952	0.0484581
0	0.0133333	0.0133333	0.04	0.0266667	0.0266667	0.0133333	0.0133333	0.0533333	0.04	0.0533333	0.04	0.04	0.04	0.04	0.0533333	0.04	0.0666667	1.03076e-17	0.04	0.0133333	0.04	0.0133333	0.0666667	0.0266667	0.0666667	0.0266667	0.0133333	0.04	0.0533333	0.0266667	0.0666667	0.04	0.0533333	0.0533333	0.04	0.04	0.04	0.0133333	0.0133333	0.0266667	0.0666667	0.0266667	0.04	0.04	0.04	0.04	0.0133333	0.0133333	0.0133333
0	0.029052	0.0519878	0.0336391	0.0749235	0.0718654	0.0565749	0.0535168	0.030581	0.0428135	0.0779817	0.0856269	0.0779817	0.059633	0.0764526	0.0275229	0.0932722	0.0917431	0.0611621	0.0565749	0.0443425	0.0428135	0.058104	0.0336391	0.0550459	0.0535168	0.030581	0.0504587	0.0795107	0.0030581	0.0764526	0.0948012	0.0626911	0.087156	0.0336391	0.0703364	0.0657492	0.0749235	0.0229358	0.0565749	0.0321101	0.0443425	0.0519878	0.0443425	0.0259939	0.0611621	0.0642202	0.0122324	0.0382263	0.0428135
0.0465116	0.0581395	0.0232558	0.0465116	0.0116279	0.0465116	0.0232558	0.0465116	0.0116279	0.0232558	7.10026e-18	1.42005e-17	1.42005e-17	0.0232558	0.0232558	3.55013e-17	0.0348837	2.13008e-17	2.48509e-17	0.0232558	1.77507e-17	2.48509e-17	0.0116279	0.0116279	0.0232558	1.77507e-17	0.0232558	0.0348837	0.0465116	1.42005e-17	0.0348837	0.0232558	1.77507e-17	0.0116279	0.0116279	0.0232558	2.48509e-17	0.0232558	0.0232558	0	0.0232558	1.77507e-17	0.0232558	0.0348837	0.0697674	0.0348837	0.0232558	0.0465116	0.0348837	0.0116279
0.0137615	0.0626911	0.0733945	0.0428135	0.0489297	0.0902141	0.0458716	0.0550459	0.059633	0.0351682	0.0183486	0.0489297	0.0336391	0.0840979	0.029052	0.0642202	0.0458716	0.0642202	0.0489297	0.0795107	0.0672783	0.0611621	0.087156	0.0336391	0.030581	0.0764526	0.0321101	0.0428135	0.0412844	0.0183486	0.0688073	0.0535168	0.0259939	0.0810398	0.0275229	0.0366972	0.0688073	0.0550459	0.0259939	0.0458716	0.0198777	0.0840979	0.0412844	0.0642202	0.0137615	0.0428135	0.088685	0	0.0275229	0.0535168
0	0.0612245	0.0204082	0.0680272	0.0340136	0.0680272	0.0136054	0.047619	0.0340136	0.0340136	0.0272109	0.0408163	0.0272109	0.0408163	0.0272109	0.0408163	0.0204082	0.0884354	0.0340136	0.0544218	0.0544218	0.0408163	0.0544218	0.047619	0.0272109	0.0544218	0.0544218	0.047619	0.047619	0.047619	0.0408163	0.047619	0.0272109	0.0272109	0.0272109	0.0544218	0.0204082	0.0408163	0.0408163	0.0612245	0.047619	0.0136054	0.0544218	0.0272109	0.0272109	0.0136054	0.0340136	0.0204082	0.0340136	0.0272109
0.00114811	0.0241102	0.0378875	0.0482204	0.0459242	0.0183697	0	0.0206659	0.0264064	0.0424799	0.00574053	0.0114811	0.0493685	0.0137773	0.0516648	0.0149254	0.0355913	0.010333	0.0493685	0.00688863	0.0482204	0.0241102	0.0195178	0.021814	0.0160735	0.0137773	0.0252583	0.0183697	0.0493685	0.0390356	0.0447761	0.0413318	0.0298507	0.0390356	0.010333	0	0.0413318	0.0229621	0.0229621	0.0413318	0.0298507	0	0.0287026	0.010333	0.043628	0.0367394	0	0.00688863	0.00344432	0.0298507
0.0116279	0.0232558	0.0581395	0.0348837	0.0348837	0.0290698	0.0290698	0.0406977	0.0290698	0.0581395	0	0	0.0174419	0.0348837	0.0174419	0.0290698	0.0290698	0.0116279	0.0174419	0.0116279	0.0290698	0	0.0116279	0.0348837	0.0232558	0.0116279	3.52996e-18	0.0523256	0.0174419	0.0290698	0.0348837	0.0116279	0.0406977	0	0	0.0232558	0.0290698	3.52996e-18	0.0174419	0.0581395	0.0406977	7.05992e-18	0.0232558	0.00581395	0.0348837	0.0174419	0.0232558	0.0348837	0.0232558	0.0290698
0.00229709	0.042879	0.0666156	0	0.0849923	0.0612557	0.068147	0.050536	0.0352221	0.0359877	0.0245023	0.0490046	0.0803982	0.0658499	0.0413476	0.0451761	0.0421133	0.0612557	0.0566616	0.0245023	0.0880551	0.0344564	0.0359877	0.0459418	0.0597243	0.0811639	0.0413476	0.042879	0.0513017	0.0298622	0.0666156	0.0290965	0.0344564	0.0467075	0.0413476	0.0735069	0.0283308	0.0543645	0.0474732	0.0413476	0.0298622	0.0712098	0.0321593	0.0558959	0.0666156	0.0436447	0.06049	0.0490046	0.0405819	0.0436447
0.0292398	0.0292398	0.0350877	0.0350877	0.0175439	0.0701754	0.0409357	0.0292398	0.0350877	0.0643275	0.0116959	0.0467836	0.0526316	0.0292398	0.0175439	0.0233918	0.0350877	0.0292398	0.0350877	0.0233918	0.0116959	0.0292398	0.0350877	0.0175439	0.0350877	0.0467836	0.0350877	0.0467836	0.0818713	0.0292398	0.0409357	0.0292398	0.0350877	0.00584795	0.0233918	0.0643275	0.0292398	0.00584795	0.0350877	0.0175439	0.0292398	0.0467836	0.0584795	0	0.0116959	0.0233918	0.0701754	0.0116959	0.0233918	0.0175439
0	0.054955	0.0666667	0.0441441	0.0540541	0.0387387	0.0513514	0.0486486	0.0387387	0.0279279	0.0585586	0.0702703	0.0594595	0.0648649	0.0459459	0.0378378	0.0621622	0.0225225	0.0612613	0.0567568	0.0315315	0.0594595	0.0468468	0.0324324	0.0558559	0.0513514	0.0585586	0.0522523	0.0648649	0.0603604	0.0477477	0.0513514	0.0522523	0.0666667	0.0387387	0.045045	0.0603604	0.0432432	0.0558559	0.0189189	0.0297297	0.0297297	0.0513514	0.0333333	0.0315315	0.0540541	0.0279279	0.0432432	0.0234234	0.0423423
0.0106383	0.0319149	0.0319149	0.0425532	0.0531915	0.0319149	0.0638298	0.0638298	0.0531915	0.0212766	0.0531915	0.0319149	0.0319149	0	0.0425532	0.0638298	0.0319149	0.0106383	0.0425532	0.0425532	0.0212766	0.0319149	0.0531915	0.0212766	0.0531915	0.0425532	0.0531915	0.0212766	0.0638298	0.0638298	0.0319149	0.0531915	0.0531915	0.0319149	0.0319149	0.0425532	0.0531915	0.0319149	0.0744681	0.0106383	0.0638298	0.0425532	0.0425532	0.0319149	0.0319149	0.0425532	0.0212766	0.0638298	0.0425532	0.0319149
0.0202361	0.0674536	0.0994941	0.0438449	0.0539629	0.0607083	0.0472175	0.0286678	0.0438449	0.0775717	0.074199	0.0455312	0.0539629	0.0303541	0.0573356	0.0556492	0.0387858	0.0489039	0.0219224	0.0252951	0.0303541	0.0438449	0.0421585	0.0708263	0.0539629	0.0876897	0.0708263	0.0708263	0.0421585	0.0539629	0.0708263	0.0809444	0.0607083	0.0809444	0.06914	0.0472175	0.0522766	0.0725126	0.0438449	0	0.0202361	0.0876897	0.0421585	0.0708263	0.0472175	0.0219224	0.0370995	0.0438449	0.0269815	0.0320405
0.0361446	0.0120482	0.0361446	0.0120482	0.0481928	5.47888e-18	0.0120482	0.0240964	0.060241	0.060241	0.0843373	0.0481928	0.060241	0.0843373	0.0361446	0	0.0361446	5.47888e-19	0.0240964	0.0240964	0.0120482	0.0481928	0.0120482	0.0722892	0.0361446	0.0240964	0.0481928	0.0843373	0	6.57466e-18	4.38311e-18	0.0120482	0.0481928	0.0240964	0.0481928	0.0361446	0.0361446	0.0361446	0.0722892	0.0120482	0.0120482	0.0240964	0.0240964	0.0120482	0.0240964	0.0361446	0.0361446	0.0481928	0.0361446	0.0240964
0	0.0517241	0.0344828	0.0143678	0.0517241	0.0431034	0.0359195	0.0215517	0.0316092	0.0172414	0.0287356	0.0574713	0.0646552	0.079023	0.0201149	0.0301724	0.0258621	0.045977	0.012931	0.0474138	0.0517241	0.0114943	0.0143678	0.0689655	0.0244253	0.0287356	0.0373563	0.0488506	0.0474138	0.0114943	0.0502874	0.0359195	0.0258621	0.0201149	0.0301724	0.0445402	0.012931	0.0359195	0.0229885	0.0560345	0.0502874	0.0258621	0.0287356	0.00431034	0.0545977	0.045977	0.00143678	0.0445402	0.00431034	0.0617816
0.0486111	0.0694444	0.0347222	0.0416667	0.0208333	0.0486111	0.0277778	0.0277778	0.0347222	0.0277778	0.0486111	0.0555556	0.0625	0.0277778	0.0277778	0.0416667	0.0416667	0.0208333	0.0486111	0.0486111	0.0416667	0.0347222	0.0347222	0.0486111	0.0347222	0.0347222	0.0486111	0.0625	0.0625	0.0625	0.0625	0.0347222	0.0347222	0.0555556	0.0208333	0.0486111	0.0486111	0.0625	0.0277778	0.0347222	0.0555556	0.0347222	0.0347222	0.0208333	0.0416667	0.0208333	0.00694444	0.0347222	0	0.0555556
0.0207254	0.0414508	0.0393782	0.0601036	0.0569948	0.0341969	0.0476684	0.0580311	0.0455959	0.0611399	0.0341969	0.0165803	0.0165803	0.0487047	0.0549223	0.0590674	0.0341969	0.0818653	0.0549223	0.00518135	0.0404145	0.0466321	0.0445596	0.065285	0.0756477	0.0352332	0.0528497	0.042487	0.0341969	0.065285	0	0.0404145	0.0787565	0.0290155	0.0207254	0.011399	0.0466321	0.0186528	0.0331606	0.0145078	0.0611399	0.00103627	0.0362694	0.0455959	0.00207254	0.0393782	0.0279793	0.00621762	0.0435233	0.053886
0.010989	0.0659341	0.021978	0.0659341	0.032967	0.043956	0.0549451	0.043956	0.0659341	0.021978	0.032967	0	0.021978	0.010989	0.021978	0.021978	0.021978	0.043956	0	0.043956	0.010989	0.010989	0.010989	0.0549451	0.043956	0.032967	0.010989	0.032967	0.010989	0.043956	0.010989	0.043956	8.76893e-18	0.0549451	0.021978	0.0549451	0.043956	0.043956	0.043956	0.010989	0.021978	0.0549451	0.043956	0.010989	0.021978	0.021978	0.032967	0.032967	0.043956	0.021978
0	0.0520134	0.0503356	0.033557	0.0419463	0.0553691	0.0402685	0.0620805	0.0721477	0.0620805	0.0738255	0.033557	0.0671141	0.0637584	0.0486577	0.0503356	0.0436242	0.0318792	0.0318792	0.0805369	0.0503356	0.0469799	0.0721477	0.0704698	0.0352349	0.090604	0.0352349	0.0234899	0.0671141	0.0033557	0.0620805	0.057047	0.0318792	0.0402685	0.0671141	0.0704698	0.0385906	0.057047	0.0100671	0.0687919	0.0553691	0.0486577	0.0704698	0.057047	0.0687919	0.0536913	0.057047	0.0352349	0.0285235	0.0184564
0.0196078	0.0490196	0.0196078	0.0196078	0.0490196	0.0294118	0.0490196	0.0490196	0.0196078	0.0490196	0.0196078	0.0490196	0.0490196	0.0686275	0.0294118	0	0.0490196	0.0882353	0.0294118	0.0686275	0.0686275	0.0588235	0.0490196	0.0196078	0.0686275	0.0196078	0.0294118	0.0294118	0.0588235	0.0294118	0.00980392	0.0392157	0.0686275	0.0392157	0.0588235	0.0588235	0.0196078	0.0196078	0.0490196	0.0882353	0.0196078	0.0392157	0.0490196	0.0588235	0.0588235	0.0196078	0.0686275	0.00980392	0.00980392	0.0196078
0.0483221	0.0791946	0.095302	0.0402685	0.0577181	0.0711409	0.0496644	0.0912752	0.0402685	0.0630872	0.0939597	0.052349	0.0684564	0.0684564	0.0657718	0.095302	0.0483221	0.0791946	0.0536913	0.00805369	0.0697987	0.0818792	0.0644295	0.0644295	0.0697987	0.0885906	0.0684564	0.0778523	0.0684564	0.0684564	0.0604027	0.0268456	0.0778523	0.0402685	0.0738255	0.0389262	0.0711409	0.0322148	0	0.0684564	0.042953	0.0697987	0.0630872	0.042953	0.0751678	0.0322148	0.0563758	0.0416107	0.0510067	0.0375839
0.0322581	0.0516129	0.0193548	0.00645161	0.0451613	0.00645161	0.0193548	0.0516129	0.0129032	0.0322581	0.0258065	0.0129032	0.0193548	1.7683e-17	0.0258065	0	0.00645161	1.41464e-17	1.06098e-17	0.0258065	0.0193548	0.00645161	0.00645161	0.0258065	0.0193548	0.0258065	0.00645161	0.00645161	0.0451613	0.0258065	0.0387097	0	1.7683e-17	0.0322581	0.00645161	1.7683e-17	0.0322581	0.0451613	1.06098e-17	0.0129032	0.00645161	1.06098e-17	0.00645161	0.0129032	0.0129032	1.41464e-17	0.0129032	1.7683e-17	0.0322581	0.00645161
0.0197472	0.0300158	0.056872	0.0268562	0.0505529	0.0110585	0.0252765	0.0308057	0.0165877	0.0236967	0.0394945	0.0300158	0.028436	0.0473934	0.00947867	0.00552923	0.0315956	0	0.00631912	0.0442338	0.0323855	0.0552923	0.0150079	0.0616114	0.0339652	0.0292259	0.0150079	0.0347551	0.0102686	0.00473934	0.0466035	0.0339652	0.0339652	0.0434439	0.0387046	0.0545024	0.0110585	0.0276461	0.0165877	0.0339652	0.0150079	0.0315956	0.0236967	0.0244866	0.007109	0.0252765	0.0252765	0.0197472	0.0205371	0.0300158
MEAN
0.0564442	0.103595	0.0806427	0.0701045	0.0593787	0.05452	0.0508974	0.0502707	0.0462731	0.0477667	0.0452579	0.0443841	0.041515	0.042687	0.0387818	0.0373904	0.0390775	0.0390595	0.0411608	0.0447952	0.0470789	0.0503725	0.0500891	0.0526917	0.0512421	0.0498647	0.0472039	0.0448656	0.0401633	0.0404197	0.0359552	0.0378845	0.0343549	0.0343334	0.032584	0.031867	0.0311802	0.0300924	0.0295909	0.032174	0.0293779	0.0323279	0.0331592	0.0341177	0.0340887	0.0351245	0.0367113	0.0355731	0.0354069	0.034566
CI 95%
0.0218483	0.0263615	0.0206439	0.0163414	0.0155285	0.013479	0.0131391	0.0122668	0.0111602	0.0109073	0.0106549	0.0100315	0.00929586	0.00910256	0.00883645	0.00808429	0.00880771	0.00829981	0.00922487	0.0091896	0.0106295	0.0108989	0.0115257	0.0110601	0.0107596	0.0107473	0.00995657	0.00989272	0.0092423	0.00906062	0.00843603	0.00829827	0.00811359	0.00768848	0.0073522	0.00696108	0.00713959	0.00679082	0.00680126	0.00744564	0.00720162	0.00748018	0.00728055	0.00759603	0.00781591	0.00783666	0.00836401	0.00759057	0.0078475	0.00684611

## Sheet: Fig. S10e
0.0583736	0.0865539	0.0563607	0.0623994	0.0181159	0.068438	0.0100644	0.0652174	0.0386473	0.0567633	0.0189211	0.0672303	0.0181159	0.0479066	0.0229469	0.0458937	0.0185185	0.0281804	0.0378422	0.0527375	0.0374396	0.0567633	0.0402576	0.0293881	0.02657	0.0165056	0	0.0382448	0.02657	0.0201288	0.02657	0.0362319	0.0177134	0.023752	0.0305958	0.0398551	0.00764895	0.0322061	0.0305958	0.0398551	0.00644122	0.0466989	0.0112721	0.0366345	0.0277778	0.0354267	0.0201288	0.0301932	0.0152979	0.0358293
0.078791	0.0757427	0.0525962	0.0629295	0.0601912	0.0680961	0.0398347	0.0440196	0.044433	0.0476879	0.0235081	0.0342547	0.0285714	0.0246448	0.0187548	0.0233531	0.0261431	0.0242315	0.0182382	0.0289331	0.0117799	0.0276414	0.0181348	0.0192715	0.0107466	0.0202532	0.0151899	0.0239215	0.00676828	0.00909326	0.00805993	0.0142599	0.00423663	0.0103332	0.0160165	0.0168949	0.00149832	0.0133816	0.00537329	0.0123999	0.00888659	0.0223715	5.16662e-05	0.00723327	0.0119866	0.0117282	0.00552829	0.00526996	0	0.0134849
0.0655383	0.0678402	0.0690589	0.0564658	0.0422478	0.050914	0.0503724	0.0430603	0.0235613	0.0342586	0.0278944	0.0218009	0.0120515	0.0384563	0.00961408	0.0251862	0.0269465	0.0226134	0.0117806	0.0124577	0.00866622	0.0213947	0.0242383	0.00825999	0.0163846	0.0220718	0.0273527	0.0161137	0.020176	0.031415	0.0238321	0.0222072	0.023155	0.0265403	0.00663507	0.0269465	0.00148951	0.00352065	0.0154367	0.0238321	0.0211239	0.0056872	0.00148951	0.0111036	0.00514557	0.0041977	0.00622884	0.0218009	0	0.0261341
0.0422735	0.0544094	0.0335761	0.0788835	0.0161812	0.0473301	0.0349919	0.0483414	0.0194175	0.0451052	0.012945	0.0392395	0.0218447	0.0424757	0.0184061	0.0447006	0.0196197	0.056432	0.0127427	0.0386327	0.0165858	0.0489482	0.0145631	0.0380259	0.0171926	0.0451052	0.0153722	0.035801	0.00647249	0.0432848	0.009911	0.0341828	0.0111246	0.0390372	0.0115291	0.0438916	0.0175971	0.038835	0.00788835	0.0305421	0.00748382	0.02589	0.00707929	0.0287217	0.00687702	0.0382282	0	0.0289239	0.0105178	0.0244741
0.0448642	0.0499803	0.0507674	0.0547029	0.0369933	0.0373869	0.0362062	0.0365998	0.0295159	0.0271547	0.0365998	0.0236128	0.0157418	0.0177096	0.0200708	0.0279418	0.0251869	0.0299095	0.012987	0.0121999	0.0283353	0.0279418	0.0228257	0.0267611	0.025974	0.0358127	0.0279418	0.0247934	0.0161354	0.0204644	0.0326643	0.0188902	0.0243998	0.0224321	0.0283353	0.0188902	0.0102322	0.0157418	0.0232192	0.0267611	0.0350256	0.0247934	0.0200708	0.0263676	0.00865801	0.00629673	0	0.0118064	0.00669028	0.0153483
0.0563636	0.05	0.0336364	0.0390909	0.0209091	0.0263636	0.0227273	0.0354545	0.0372727	0.0218182	0.0372727	0.0190909	0.0245455	0.0272727	0.0136364	0.0272727	0.0436364	0.0245455	0.0236364	0.0290909	0.0427273	0.03	0.00454545	0.0218182	0.0390909	0.0136364	0.0190909	0.0163636	0.0227273	0.00181818	0.00818182	0.00909091	0.0227273	0.0190909	0.0309091	0.0236364	0.0290909	0.0118182	0.0172727	0.000909091	0.0181818	0.00545455	0.0136364	0.0118182	0.0327273	0.0163636	0	0.0218182	0.00727273	0.0109091
0.067474	0.0588235	0.0242215	0.0484429	0.0692042	0.0380623	0.0657439	0.0588235	0.0432526	0.121107	0.115917	0.110727	0.0346021	0.0553633	0.0415225	0.0813149	0.0640138	0.067474	0.0311419	0.0605536	0.0432526	0.067474	0.0484429	0.0588235	0.0709343	0.0415225	0.0622837	0.0570934	0.0657439	0.0553633	0.067474	0.0813149	0.0190311	0.0761246	0	0.0588235	0.0519031	0.0726644	0.0467128	0.0813149	0.0882353	0.0726644	0.0640138	0.0536332	0.0346021	0.0311419	0.0103806	0.0519031	0.0415225	0.0311419
0.0206186	0.043299	0.0371134	0.0151203	0.0391753	0.0371134	0.00824742	0.0584192	0.0261168	0.0247423	0.0371134	0.038488	0.0316151	0.0329897	0.0343643	0.0343643	0.0261168	0.0158076	0.0412371	0.0247423	0.033677	0.0316151	0.019244	0.00206186	0.0467354	0.0398625	0.0487973	0.0137457	0.0226804	0.0281787	0.0398625	0.00756014	0.0268041	0.0199313	0.0501718	0.0378007	0.0254296	0.0323024	0.0316151	0	0.019244	0.00756014	0.0316151	0.0391753	0.0247423	0.0281787	0.0103093	0.0158076	0.0158076	0.0274914
0.040619	0.0638298	0.0676983	0.0367505	0.0386847	0.073501	0.0618956	0.0348162	0.040619	0.0464217	0.0464217	0.0464217	0.0270793	0.0483559	0.0386847	0.0290135	0.0483559	0.0676983	0.00773694	0.0270793	0.0270793	0.0251451	0.0290135	0.0638298	0.00967118	0.0386847	0.0270793	0.00386847	0.0270793	0.0135397	0.0483559	0.0522244	0.0135397	0.00773694	0.0174081	0	0.0444874	0.0348162	0.0135397	0.00193424	0.0154739	0.00386847	0.0425532	0.0251451	0.0232108	0.0464217	0.00193424	0.040619	0.0309478	0.0425532
0.0403527	0.0478128	0.051882	0.0427263	0.0393354	0.0335707	0.0301797	0.048491	0.0295015	0.0362835	0.0318752	0.0383181	0.0342489	0.0325534	0.0342489	0.0420482	0.04137	0.034588	0.0267887	0.0423872	0.0274669	0.0250933	0.0254323	0.0227196	0.0203459	0.0301797	0.0244151	0	0.0318752	0.0373008	0.0427263	0.0295015	0.0193286	0.0233978	0.0122075	0.0359444	0.0328925	0.0176331	0.0284842	0.0193286	0.0295015	0.0244151	0.0213632	0.0328925	0.0166158	0.0400136	0.0322143	0.0203459	0.0264496	0.0230587
0.0254802	0.0533124	0.0431203	0.00784006	0.0321443	0.0399843	0.0274402	0.0403763	0.0399843	0.0164641	0.0145041	0.00705606	0.0227362	0.0344963	0.00196002	0.0137201	0.0250882	0.0141121	0.0223442	0.0203842	0.0109761	0.0129361	0.0145041	0.0439044	0	0.0184241	0.0270482	0.0105841	0.0223442	0.0243042	0.0121521	0.00980008	0.0235202	0.0235202	0.00940808	0.0321443	0.0207762	0.0180321	0.0176401	0.0199922	0.0109761	0.0317523	0.0317523	0.0176401	0.0384163	0.0117601	0.0325363	0.0313603	0.0125441	0.0219522
0.0408163	0.0207427	0.00970224	0.0354634	0.0190699	0.033456	0.0357979	0.0307795	0.0200736	0.0200736	0.0217464	0.022081	0.0127133	0.028103	0.0341251	0.0267648	0.0341251	0.0157243	0.0214118	0.0234192	0.0200736	0.0247574	0.0147206	0.0317832	0.00535296	0.016728	0.0301104	0.0210773	0.0428237	0.0163934	0.0247574	0.0368016	0.025092	0.0337906	0.0351288	0.0354634	0.0133824	0.0173971	0.0257611	0	0.00970224	0.0217464	0.00301104	0.013717	0.0187354	0.0314486	0.016728	0.0147206	0.0347942	0.0351288
0.0381426	0.0345495	0.0422886	0.0317855	0.0102266	0.0276396	0.0320619	0.0276396	0.0232172	0.0284688	0.0257048	0.0262576	0.0262576	0.00995025	0.0362078	0.0326147	0.0223881	0.0339967	0.0348259	0.0240464	0.0245992	0.0245992	0.0273632	0.0190713	0.0221117	0.0453289	0.0309563	0.0281924	0.0281924	0.0121614	0	0.0171365	0.029298	0.0257048	0.0232172	0.0232172	0.00580431	0.0223881	0.00525152	0.0254284	0.0187949	0.0176893	0.0174129	0.0193477	0.0273632	0.0210061	0.0270868	0.00442233	0.0351023	0.00829187
0.0527753	0.0755232	0.0236579	0.0200182	0.0236579	0.0354868	0.0300273	0.0345769	0.0591447	0.022748	0.0646042	0.0254777	0.0200182	0.0118289	0.00636943	0.0282075	0.00818926	0.0272975	0.0181984	0.0363967	0.0272975	0.0163785	0.0263876	0.0382166	0.0191083	0.0127389	0.0291174	0.055505	0.0354868	0.0373066	0.0172884	0.0209281	0	0.0209281	0.033667	0.0236579	0.0582348	0.0309372	0.0482257	0.0509554	0.0100091	0.033667	0.010919	0.010919	0.0373066	0.0354868	0.0382166	0.0354868	0.0318471	0.022748
0.0367467	0.0181284	0.0313572	0.0298873	0.0171485	0.0264576	0.0146987	0.0254777	0.022048	0.0151886	0.0494855	0.0205781	0.0132288	0.0421362	0.0166585	0.0259677	0.0235179	0.0240078	0.0044096	0.0313572	0.00293974	0.0215581	0.0308672	0.00979912	0.0249878	0	0.00881921	0.0387065	0.0210681	0.0117589	0.0249878	0.0132288	0.0244978	0.0205781	0.011269	0.0254777	0.0367467	0.0161685	0.0460559	0.0421362	0.0323371	0.0313572	0.00930916	0.0102891	0.0254777	0.033317	0.0293974	0.0293974	0.0240078	0.00979912
0.0628352	0.045977	0.0707535	0.0383142	0.0559387	0.0556833	0.0426564	0.0446999	0.0349936	0.047765	0.0329502	0.0401022	0.0533844	0.0462324	0.0521073	0.0434227	0.0339719	0.0265645	0.0505747	0.0303959	0.0309068	0.0326948	0.0273308	0.0309068	0.0367816	0.0342273	0.0222222	0.0214559	0.0367816	0.038825	0.0464879	0.0291188	0.0457216	0.0390805	0.0439336	0.040613	0.0378033	0.0434227	0.0280971	0.0416347	0.040613	0.0337165	0.0357599	0	0.0326948	0.0288633	0.0173691	0.0467433	0.0326948	0.0209451
0.0262878	0.0416888	0.0339883	0.0398301	0.0467339	0.0185874	0.0196495	0.0438131	0.0220393	0	0.0286776	0.0406267	0.0390335	0.0135422	0.0257568	0.0207116	0.0207116	0.0374403	0.031864	0.0260223	0.0244291	0.0270844	0.0347849	0.0228359	0.0108869	0.0138078	0.0371747	0.0419543	0.0400956	0.0260223	0.0297398	0.00982475	0.027881	0.0270844	0.031333	0.0252257	0.0300053	0.0284121	0.0177908	0.0358471	0.00849708	0.0100903	0.0246946	0.00955921	0.0161976	0.0151354	0.0265534	0.0108869	0.0161976	0.0212427
0.022101	0.053961	0.021814	0.0249713	0.0229621	0.0309989	0.0243972	0.0275545	0.0132032	0.0241102	0.0344432	0.0341561	0.0284156	0.0367394	0.032721	0.0315729	0.0192308	0.033008	0.0134902	0.0315729	0.0154994	0.033008	0.0177956	0.0456372	0.0238232	0.0284156	0.010907	0.0315729	0.00918485	0.0298507	0.0154994	0.00114811	0.00373134	0.00516648	0.0177956	0.0097589	0.0338691	0.0134902	0.0421929	0.0289897	0.0169346	0.0200918	0.032147	0.033008	0.00774971	0.0169346	0.00459242	0	0.0275545	0.0163605
0.047926	0.0630605	0.0470852	0.065583	0.047926	0.0507287	0.0568946	0.0375561	0.0501682	0.0367152	0.0417601	0.0367152	0.0417601	0.0252242	0.0400785	0.0367152	0.0128924	0.0409193	0.0358744	0.0294283	0.0302691	0.0280269	0.0400785	0.0294283	0.021861	0.0322309	0.033352	0.0210202	0.00756726	0.0154148	0.0299888	0.0271861	0.0148543	0.0255045	0.0336323	0.0347534	0.0196188	0.0213004	0.0179372	0.0322309	0.0283072	0.0201794	0.0431614	0.0159753	0.0389574	0.0299888	0.0395179	0	0.026065	0.0210202
0.0119378	0.0193988	0.0121509	0.0181198	0.0274995	0.0187593	0.0349606	0.0215306	0.0121509	0.0155617	0.00703475	0.0110851	0.0179066	0.0125773	0.00959284	0.024515	0.00255809	0.019612	0.01343	0.028139	0.0174803	0.0102324	0.0272863	0.0157749	0.028139	0.0204647	0.0409294	0.0208911	0.00405031	0.0223833	0.0164144	0.0230228	0.0191857	0.0193988	0.0204647	0.0193988	0.0268599	0.0159881	0.00618205	0.0153485	0.00213174	0.0204647	0.0136431	0.0353869	0.0176935	0.0187593	0	0.000426348	0.0119378	0.0319761
0.0258721	0.031686	0.0377907	0.0258721	0.0302326	0.027907	0.0107558	0.027907	0.0229651	0.00901163	0.0136628	0.0276163	0.0197674	0.0398256	0.0200581	0.0107558	0.0177326	0.0171512	0.030814	0.0168605	0.00610465	0.00232558	0.00465116	0.0206395	0.0136628	0.00290698	0.0113372	0.00726744	0.0156977	0.0156977	0.0130814	0.015407	0.0241279	0.00145349	0.00697674	0.0151163	0.00901163	0.00726744	0.00319767	0.0156977	0.0145349	0.0168605	0.0218023	0	0.00261628	0.019186	0.0113372	0.000581395	0.00465116	0.00494186
0.0205871	0.0461304	0.042318	0.0224933	0.0404117	0.0205871	0.0121998	0.0419367	0.0198246	0.0259245	0.028212	0	0.0312619	0.0327869	0.025162	0.0327869	0.0362181	0.0285932	0.0385055	0.0289745	0.0350743	0.0217308	0.0175372	0.0289745	0.0209684	0.0304994	0.0152497	0.0259245	0.0171559	0.0232558	0.00114373	0.0213496	0.015631	0.0404117	0.00876859	0.0213496	0.0453679	0.0243995	0.0179184	0.0289745	0.0160122	0.0232558	0.0171559	0.0381243	0.0324056	0.0263058	0.0304994	0.0278307	0.0243995	0.0144872
0.0205371	0.0205371	0.0150079	0.028436	0	0.0252765	0.0308057	0.042654	0.0292259	0.0221169	0.0189573	0.0236967	0.0260664	0.028436	0.00789889	0.0244866	0.0276461	0.0410742	0.0300158	0.0418641	0.0110585	0.0189573	0.0229068	0.0221169	0.0189573	0.028436	0.0347551	0.0268562	0.0252765	0.0300158	0.00947867	0.0292259	0.0205371	0.0205371	0.00157978	0.014218	0.0189573	0.0410742	0.028436	0.0252765	0.0150079	0.0102686	0.0150079	0.00868878	0.0292259	0.0371248	0.0150079	0.0268562	0.0244866	0.0229068
0.0373684	0.0552632	0.0189474	0.0536842	0.0584211	0.0436842	0.0505263	0.0357895	0.0289474	0.0436842	0.0526316	0.0542105	0.0331579	0.0289474	0.0463158	0.0405263	0.0294737	0.0178947	0.0505263	0.0331579	0.0310526	0.0205263	0.0384211	0.0310526	0.0321053	0.0242105	0.0163158	0.03	0.0373684	0.03	0.0368421	0.0110526	0.0194737	0.0110526	0.04	0.0273684	0.0121053	0.0331579	0.0242105	0.0315789	0.0310526	0	0.0263158	0.02	0.0210526	0.0121053	0.0489474	0.0163158	0.0210526	0.0326316
0.0436667	0.0186667	0.0436667	0.0226667	0.014	0.0123333	0.00533333	0.0296667	0.024	0.0106667	0.0116667	0.00566667	0.0246667	0.022	0.007	0.0116667	0.0236667	0.02	0.0133333	0.0136667	0.00633333	0.0336667	0.029	0.014	0.0296667	0.018	0.0233333	0.0363333	0.0186667	0.0253333	0.0173333	0.0346667	0.0223333	0.0136667	0.0236667	0	0.005	0.028	0.0226667	0.0373333	0.0276667	0.008	0.011	0.00733333	0.00966667	0.004	0.0156667	0.0213333	0.017	0.0246667
0.0239398	0.0410397	0.0196078	0.0269038	0.0278158	0.0134519	0.0326037	0.0378477	0.0380757	0.0428637	0.0339717	0.0186959	0.0300958	0.0262198	0.0428637	0.0193798	0.00410397	0.0344277	0.0193798	0.0296398	0.0250798	0.0136799	0.00501596	0.0230278	0.0182399	0.0161879	0.0223438	0.0143639	0.0243958	0.0113999	0.0175559	0.0225718	0.0230278	0.0230278	0.0125399	0.0394437	0.0223438	0.00752394	0.00911993	0.00547196	0.0150479	0.0125399	0.00820793	0.0200638	0.0230278	0.00615595	0.0282718	0.0159599	0	0.0143639
0.0143791	0.0428758	0.0271895	0.0491503	0.0379085	0.0287582	0.0381699	0.0326797	0.0271895	0.0447059	0.0284967	0.027451	0.0245752	0.0305882	0.031634	0.0287582	0.0413072	0.0298039	0.025098	0.0313725	0.0227451	0.0245752	0.025098	0.0413072	0.0235294	0.0420915	0.0298039	0.0269281	0.0339869	0.0277124	0.0337255	0.0368627	0.0115033	0.0109804	0.0373856	0.019085	0.0269281	0.031634	0.00627451	0.0258824	0.0277124	0.0264052	0.0104575	0.014902	0.0271895	0.0230065	0.0248366	0.025098	0.0185621	0
0.0438516	0.0469181	0.0285189	0	0.0101196	0.0162527	0.0233057	0.0162527	0.0260656	0.0254523	0.0205458	0.0233057	0.0364919	0.0321987	0.0202392	0.0367985	0.0254523	0.0134928	0.0343453	0.0288255	0.0380251	0.0272922	0.0346519	0.0288255	0.0131861	0.0236124	0.015946	0.0245324	0.015946	0.0171726	0.025759	0.0349586	0.0233057	0.0315854	0.0285189	0.00429316	0.0251457	0.0279056	0.0122662	0.0144128	0.0325054	0.00735971	0.0156394	0.0260656	0.0101196	0.0156394	0.0429316	0.0383318	0.0395584	0.0260656
0.0281279	0.0338149	0.0261297	0.0287427	0.0390409	0.0348909	0.0278205	0.0292038	0.0256686	0.0255149	0.0328927	0.0370427	0.0273594	0.0185982	0.0324316	0.0230556	0.0253612	0.0222871	0.0387335	0.0215186	0.0235168	0.0213649	0.020289	0.0198279	0.025976	0.0209038	0.0119889	0.0173686	0.0178297	0.025976	0.0222871	0.0199816	0.0152167	0.024439	0.0199816	0.0162927	0.0184445	0	0.0307409	0.00814633	0.027052	0.0319705	0.0241316	0.0179834	0.0187519	0.0245927	0.0276668	0.0224408	0.015063	0.0156778
0.0353982	0.0347475	0.0459396	0.0291515	0.0273295	0.0273295	0.0304529	0.0329256	0.0312337	0.0270692	0.0301926	0.0257678	0.0227746	0.0316242	0.0278501	0.0230349	0.0321447	0.0294118	0.0411244	0.0311036	0.0161374	0.0270692	0.0214732	0.0274597	0.014836	0.0273295	0.0285008	0.017569	0.0229047	0.0221239	0.0251171	0.0232952	0.0265487	0.0114524	0.0335763	0.0111921	0.0235554	0.0223842	0.0275898	0.0199115	0	0.0104112	0.0230349	0.0232952	0.0226445	0.0219938	0.0264185	0.0361791	0.0344872	0.023165
0.17793	0.204802	0.19065	0.188583	0.167594	0.157577	0.152806	0.142948	0.137065	0.130863	0.133885	0.118302	0.105104	0.0920655	0.0977898	0.0893624	0.0737796	0.0837971	0.081094	0.0742566	0.0693274	0.0624901	0.0656702	0.0672603	0.0521546	0.0656702	0.0529496	0.0454762	0.0459533	0.0368898	0.0488154	0.0348227	0.0430911	0.0387979	0.0443632	0.0305295	0.0305295	0.0308475	0.0325966	0.0103355	0.0278264	0.0244872	0.020035	0.0257593	0.0214661	0.0133567	0.0244872	0.0152647	0	0.0130386
0.413353	0.481825	0.456231	0.418472	0.400668	0.381973	0.355712	0.336721	0.319955	0.304377	0.286944	0.26684	0.245104	0.23405	0.216172	0.202893	0.192211	0.181973	0.169362	0.158754	0.146662	0.14822	0.128412	0.13227	0.122552	0.121588	0.107715	0.106306	0.0976261	0.0957715	0.0893175	0.0875371	0.0813798	0.0755193	0.0715875	0.0652077	0.060905	0.0488131	0.0502226	0.039095	0.0333828	0.0372404	0.0254451	0.0247774	0.0183976	0.0183976	0.020549	0.00237389	0	0.000964392
0.44058	0.505055	0.477837	0.440368	0.418735	0.398869	0.374196	0.353835	0.32994	0.318063	0.30152	0.281654	0.258537	0.242771	0.228561	0.210322	0.201202	0.185578	0.174549	0.167904	0.154259	0.150866	0.13199	0.133545	0.123577	0.121032	0.10965	0.107953	0.096854	0.0965712	0.086391	0.0872393	0.0784023	0.0752916	0.069848	0.065889	0.0578296	0.0511842	0.0440438	0.0402969	0.0333687	0.0338636	0.0272888	0.0254507	0.0252386	0.0154118	0.0180983	0.00367621	0.0038883	0
0.125581	0.2	0.148837	0.153488	0.134884	0.116279	0.0883721	0.0930233	0.125581	0.116279	0.0604651	0.111628	0.0744186	0.0651163	0.0930233	0.0651163	0.0744186	0.0790698	0.0604651	0.055814	0.0511628	0.0465116	0.0186047	0.0465116	0.0418605	0.027907	0.0186047	0.00465116	0.0418605	0.0232558	0	0.027907	0.027907	0.0139535	0.0232558	0.027907	0.027907	0.0232558	0.0139535	0.00930233	0.0325581	3.51786e-18	0.0186047	8.79464e-18	0.0139535	0.00465116	0.00930233	0.0139535	0.00465116	0.00930233
0.258134	0.368764	0.312364	0.247289	0.234273	0.227766	0.175705	0.182213	0.18872	0.16269	0.167028	0.169197	0.136659	0.104121	0.112798	0.112798	0.0759219	0.104121	0.0997831	0.0607375	0.0867679	0.0694143	0.0498915	0.0607375	0.0433839	0.0238612	0.0412148	0.0347072	0.0433839	0.0433839	0.0455531	0.0368764	0.0303688	0.0347072	0.0390456	0.0238612	0.032538	0.032538	0.0433839	0.0021692	0.0281996	0.010846	0.00433839	0.0260304	0.010846	0	0.010846	0.0173536	0.021692	0.0195228
0.289109	0.40396	0.354455	0.269307	0.253465	0.249505	0.205941	0.215842	0.2	0.188119	0.184158	0.184158	0.174257	0.140594	0.146535	0.142574	0.0950495	0.138614	0.118812	0.0831683	0.10099	0.0851485	0.0732673	0.0772277	0.0712871	0.0415842	0.0594059	0.0455446	0.0455446	0.0475248	0.0534653	0.0376238	0.0336634	0.0415842	0.0356436	0.0356436	0.039604	0.0376238	0.0435644	0.00990099	0.0376238	0.0138614	0.00594059	0.0277228	0.0217822	0	0.0237624	0.0178218	0.0257426	0.0237624
0.255556	0.228395	0.271605	0.238272	0.230864	0.240741	0.225926	0.218519	0.218519	0.2	0.182716	0.167901	0.192593	0.148148	0.167901	0.132099	0.112346	0.130864	0.141975	0.107407	0.123457	0.109877	0.0851852	0.1	0.109877	0.1	0.11358	0.0975309	0.0432099	0.0641975	0.082716	0.0654321	0.0666667	0.0765432	0.0555556	0.0518519	0.062963	0.0617284	0.0419753	0.0432099	0.0691358	0.0382716	0.0580247	0.0592593	0.0469136	0.0271605	0.0185185	0	0.0432099	0.0407407
0.501632	0.548966	0.510337	0.492927	0.469532	0.448857	0.422198	0.422742	0.400435	0.383025	0.369423	0.352013	0.32753	0.321545	0.308487	0.285092	0.291621	0.251904	0.267682	0.225789	0.229597	0.212731	0.203482	0.203482	0.183896	0.178999	0.183896	0.163765	0.151251	0.144178	0.132209	0.127856	0.114799	0.116431	0.0963003	0.103373	0.094124	0.0745375	0.0843308	0.0685528	0.0734494	0.0587595	0.0402612	0.031556	0.0451578	0.0201306	0.0184984	0.00489663	0.023395	0
0.53262	0.567788	0.543323	0.522426	0.487768	0.472477	0.452599	0.43527	0.408257	0.392966	0.385321	0.361876	0.344546	0.321101	0.323649	0.288481	0.302243	0.273191	0.27421	0.241081	0.248216	0.221713	0.207951	0.215087	0.196738	0.187054	0.185015	0.169215	0.16106	0.150866	0.141692	0.142202	0.124363	0.118756	0.11264	0.109072	0.104485	0.0973496	0.0917431	0.077472	0.0733945	0.0621814	0.0555556	0.049949	0.04842	0.0316004	0.0239551	0.0117227	0.0275229	0
0.314592	0.374833	0.373494	0.310576	0.29585	0.279786	0.254351	0.228916	0.204819	0.172691	0.187416	0.172691	0.140562	0.129853	0.127175	0.117805	0.115127	0.136546	0.120482	0.124498	0.124498	0.115127	0.109772	0.104418	0.104418	0.0896921	0.0910308	0.0736278	0.0937082	0.0829987	0.0495315	0.0669344	0.0548862	0.0374833	0.0629183	0.038822	0.0361446	0.0361446	0.021419	0.0455154	0.0174029	0.0321285	0.00937082	0.0227577	0.0187416	0.0107095	0	0.0240964	0.0107095	0.00267738
0.287417	0.354967	0.348344	0.303311	0.27947	0.278146	0.246358	0.207947	0.210596	0.160265	0.186755	0.15894	0.140397	0.121854	0.111258	0.125828	0.109934	0.108609	0.0953642	0.108609	0.103311	0.103311	0.0993377	0.100662	0.0781457	0.0728477	0.0728477	0.0609272	0.0675497	0.0582781	0.0463576	0.0463576	0.0357616	0.0251656	0.0437086	0.0370861	0.0172185	0.0211921	0.0264901	0.0370861	0.0145695	0.018543	0.00794702	0.0225166	0.0198675	0.010596	0.00264901	0.0119205	0.00264901	0
0.347305	0.420359	0.405988	0.366467	0.331737	0.322156	0.302994	0.257485	0.249102	0.2	0.214371	0.207186	0.168862	0.161677	0.148503	0.149701	0.136527	0.141317	0.132934	0.138922	0.136527	0.123353	0.122156	0.113772	0.111377	0.0946108	0.0982036	0.0862275	0.091018	0.0826347	0.0622754	0.0658683	0.0562874	0.0491018	0.0622754	0.0443114	0.0371257	0.0383234	0.0287425	0.0443114	0.0239521	0.0383234	0.0167665	0.0335329	0.0263473	0.0251497	0.0107784	0.0275449	0.0143713	0
0.344136	0.440085	0.407676	0.404691	0.365885	0.365032	0.329638	0.333475	0.297655	0.295949	0.275906	0.265245	0.250746	0.234968	0.220043	0.192324	0.192751	0.183369	0.166311	0.14968	0.147548	0.128785	0.128358	0.115565	0.108316	0.0959488	0.0878465	0.0810235	0.0831557	0.069936	0.0652452	0.0673774	0.0537313	0.0439232	0.0541578	0.0498934	0.0507463	0.0409382	0.0336887	0.0255864	0.0289979	0.0285714	0.0294243	0.0285714	0.0247335	0.0200426	0.0251599	0.0157783	0.00554371	0
0.346218	0.430252	0.418487	0.391597	0.359244	0.354622	0.330672	0.315546	0.293277	0.278992	0.277311	0.25042	0.239916	0.223109	0.218487	0.188235	0.183613	0.17605	0.156303	0.140336	0.133613	0.132773	0.111765	0.108824	0.105882	0.0848739	0.0739496	0.0798319	0.0621849	0.0630252	0.0558824	0.0508403	0.047479	0.0394958	0.0470588	0.037395	0.0462185	0.0277311	0.0210084	0.0109244	0.0180672	0.0155462	0.0205882	0.0109244	0.0138655	0.00588235	0.0281513	0.00756303	0.00798319	0
0.399017	0.49357	0.467095	0.458018	0.416036	0.407337	0.377458	0.368381	0.346067	0.330182	0.311649	0.296142	0.279879	0.257943	0.244705	0.220121	0.215204	0.210666	0.187973	0.17171	0.163389	0.155446	0.142587	0.131619	0.131619	0.110061	0.0956884	0.102874	0.0847201	0.0869894	0.0737519	0.0779123	0.0624054	0.0605144	0.0605144	0.056354	0.0537065	0.0434947	0.0310136	0.0272315	0.0242057	0.0238275	0.0291225	0.0223147	0.0189107	0.0151286	0.0226929	0.00718608	0.00832073	0
0.479532	0.555556	0.528265	0.526316	0.483431	0.479532	0.477583	0.446394	0.440546	0.387914	0.403509	0.382066	0.368421	0.333333	0.337232	0.298246	0.302144	0.280702	0.270955	0.290448	0.251462	0.239766	0.230019	0.235867	0.196881	0.239766	0.224172	0.189084	0.19883	0.206628	0.173489	0.14425	0.152047	0.140351	0.136452	0.126706	0.122807	0.0955166	0.101365	0.0701754	0.0487329	0.0701754	0.0409357	0.0350877	0.0194932	0.0253411	0.0214425	0.0116959	0.00974659	0
0.492157	0.521569	0.537255	0.523529	0.486275	0.501961	0.464706	0.427451	0.415686	0.419608	0.421569	0.362745	0.370588	0.368627	0.333333	0.319608	0.298039	0.298039	0.282353	0.282353	0.27451	0.235294	0.215686	0.229412	0.205882	0.219608	0.196078	0.172549	0.164706	0.207843	0.158824	0.145098	0.147059	0.117647	0.117647	0.137255	0.0921569	0.0764706	0.0803922	0.0823529	0.0568627	0.0607843	0.0392157	0.0235294	0.0176471	0.0254902	0.027451	0	0.0137255	0.00784314
0.552548	0.622611	0.60828	0.589172	0.570064	0.557325	0.538217	0.507962	0.492038	0.469745	0.450637	0.425159	0.417197	0.409236	0.367834	0.371019	0.355096	0.326433	0.321656	0.321656	0.300955	0.27707	0.262739	0.265924	0.243631	0.265924	0.240446	0.218153	0.226115	0.210191	0.192675	0.16879	0.191083	0.160828	0.152866	0.151274	0.133758	0.105096	0.101911	0.089172	0.0700637	0.0812102	0.0525478	0.0382166	0.0334395	0.0318471	0.0270701	0.0159236	0.0127389	0
0.313288	0.392898	0.389462	0.364834	0.323024	0.334479	0.315006	0.290378	0.30126	0.264032	0.25315	0.258305	0.242268	0.231959	0.207904	0.202749	0.210195	0.189576	0.166667	0.172967	0.156357	0.162658	0.14433	0.119702	0.139175	0.114548	0.105956	0.104238	0.101947	0.100802	0.0962199	0.0922108	0.0876289	0.0927835	0.069874	0.0687285	0.0658648	0.0549828	0.0395189	0.0538373	0.0337915	0.0378007	0.032646	0.0263459	0.0234822	0.0246277	0.00515464	0.00114548	0	0.00400916
0.30339	0.39548	0.380226	0.371186	0.331638	0.338983	0.315819	0.308475	0.284181	0.268362	0.246893	0.267232	0.225989	0.220904	0.210169	0.19322	0.19661	0.186441	0.175706	0.163842	0.162712	0.158192	0.141808	0.119209	0.140113	0.110734	0.106215	0.10904	0.0949153	0.0932203	0.0966102	0.0824859	0.0824859	0.0858757	0.0706215	0.0649718	0.0519774	0.0502825	0.0367232	0.0525424	0.0299435	0.0361582	0.0214689	0.0372881	0.00225989	0.019774	0.0101695	0	0.00225989	0.00677966
0.344347	0.456376	0.425916	0.420754	0.37429	0.384615	0.353123	0.334022	0.322664	0.305111	0.28033	0.291688	0.260712	0.262777	0.236448	0.234383	0.229737	0.223542	0.200826	0.195147	0.181724	0.176562	0.172432	0.14507	0.162106	0.133196	0.128549	0.120289	0.108415	0.108931	0.105318	0.10222	0.0939597	0.0970573	0.0800207	0.0686629	0.0702117	0.0567888	0.0500774	0.0588539	0.0418172	0.033557	0.0273619	0.0309757	0.0108415	0.0201342	0.00671141	0	0.00929272	0.0129066
0.339174	0.403004	0.347935	0.352941	0.290363	0.301627	0.24781	0.260325	0.219024	0.204005	0.176471	0.177722	0.166458	0.157697	0.136421	0.142678	0.12766	0.097622	0.10388	0.0938673	0.077597	0.0801001	0.0750939	0.0663329	0.028786	0.0337922	0.0312891	0.0250313	0.0187735	0.0100125	0.0162703	0.0187735	0.0262829	0.0100125	0.00750939	0.028786	0.0237797	0.0350438	0.0237797	0.0362954	0.0350438	0.0100125	0.0312891	0.0225282	0.0275344	0.0237797	0	0.00625782	0.0212766	0.0275344
0.326034	0.409976	0.358881	0.3309	0.30292	0.30292	0.256691	0.246959	0.211679	0.20438	0.1691	0.175182	0.148418	0.153285	0.13017	0.126521	0.108273	0.093674	0.0863747	0.0851582	0.0766423	0.0681265	0.0681265	0.0510949	0.0316302	0.0109489	0.0218978	0.0109489	0.0279805	0.00851582	0.0170316	0.0145985	0.0291971	0	0.0121655	0.0218978	0.0145985	0.0316302	0.0316302	0.0121655	0.0279805	0.0158151	0.0206813	0.0340633	0.0218978	0.0206813	0.00729927	0.0182482	0.0231144	0.0413625
0.361354	0.45524	0.409389	0.396288	0.343886	0.337336	0.278384	0.281659	0.245633	0.228166	0.19869	0.199782	0.183406	0.181223	0.143013	0.151747	0.134279	0.120087	0.118996	0.104803	0.103712	0.0862445	0.0742358	0.0753275	0.0469432	0.0360262	0.0360262	0.0229258	0.0393013	0.0174672	0.0316594	0.0338428	0.0360262	0.0131004	0.0305677	0.0218341	0.040393	0.029476	0.0327511	0.0316594	0.0272926	0.0141921	0.0218341	0.0305677	0.0262009	0.029476	0	0.0163755	0.0262009	0.0283843
0.443182	0.510375	0.489625	0.462451	0.45751	0.434289	0.426877	0.40415	0.375494	0.374506	0.363636	0.356225	0.340415	0.339427	0.295949	0.304348	0.29249	0.278656	0.265316	0.242589	0.235672	0.204545	0.216897	0.202569	0.193676	0.186265	0.163538	0.168478	0.161561	0.156126	0.160573	0.14081	0.134387	0.126482	0.108696	0.119565	0.113636	0.0938735	0.076581	0.0800395	0.0543478	0.0380435	0.0568182	0.0237154	0.0439723	0.0197628	0.0296443	0.0113636	0.00938735	0
0.41708	0.480139	0.479146	0.443396	0.441907	0.420556	0.411619	0.401688	0.374379	0.376862	0.368421	0.345581	0.330189	0.319265	0.289474	0.293942	0.263654	0.262661	0.249255	0.214002	0.226912	0.211519	0.213009	0.190665	0.177756	0.178252	0.166832	0.154419	0.148461	0.156405	0.142006	0.121152	0.134062	0.106753	0.0898709	0.112711	0.09285	0.0799404	0.0705065	0.0714995	0.0600794	0.0551142	0.0541212	0.0456802	0.0317776	0.0317776	0.0233366	0.0158888	0.0134062	0
0.458237	0.543147	0.510844	0.479465	0.479465	0.455007	0.438394	0.42455	0.403323	0.401477	0.39317	0.378403	0.375635	0.347485	0.313798	0.327642	0.299031	0.282418	0.283341	0.248731	0.246885	0.222889	0.241347	0.214121	0.196124	0.18874	0.18874	0.175819	0.16659	0.161052	0.160129	0.134749	0.143516	0.126904	0.110752	0.120904	0.11952	0.091832	0.0867559	0.0756807	0.0724504	0.0521458	0.0650669	0.0530688	0.0378403	0.0387633	0.0299954	0.0290725	0.0244578	0
0.313803	0.379345	0.379345	0.315789	0.315789	0.291956	0.284012	0.260179	0.251241	0.235353	0.241311	0.234359	0.210526	0.183714	0.214499	0.17577	0.170804	0.176763	0.164846	0.148957	0.167825	0.152929	0.156902	0.146971	0.14002	0.142006	0.103277	0.112214	0.100298	0.0913605	0.0744786	0.0774578	0.0705065	0.0575968	0.0466733	0.0367428	0.0585899	0.0287984	0.0456802	0.0317776	0.041708	0.0287984	0.0307845	0.0268123	0.0158888	0	0.00794439	0.000993049	0.00794439	0.00595829
0.267498	0.373921	0.36721	0.311601	0.281879	0.263663	0.256951	0.244487	0.219559	0.219559	0.221477	0.202301	0.206136	0.160115	0.198466	0.161074	0.15628	0.15628	0.141898	0.127517	0.164909	0.129434	0.166826	0.127517	0.14094	0.128476	0.115053	0.118888	0.100671	0.096836	0.0642378	0.0642378	0.0642378	0.0479386	0.05465	0.0393097	0.0460211	0.0383509	0.0220518	0.0239693	0.0220518	0.021093	0.0201342	0.00575264	0.0115053	0.00671141	0	0.00287632	0.00287632	0.00287632
0.350087	0.440208	0.435875	0.366551	0.350087	0.332756	0.316291	0.291161	0.272097	0.266898	0.264298	0.258232	0.240035	0.20364	0.22357	0.188908	0.193241	0.188042	0.182842	0.166378	0.179376	0.15338	0.176776	0.155979	0.162912	0.145581	0.129983	0.130849	0.111785	0.110919	0.0875217	0.0857886	0.0779896	0.0563258	0.0580589	0.0485269	0.0632582	0.0433276	0.0511265	0.0372617	0.0311958	0.0329289	0.0268631	0.0268631	0.0225303	0.0190641	0.0129983	0	0.0103986	0.00259965
0.396871	0.457873	0.444237	0.417827	0.390843	0.376059	0.347495	0.335726	0.316779	0.301708	0.283049	0.270418	0.251041	0.240993	0.224917	0.216162	0.203531	0.196785	0.186163	0.173245	0.16693	0.165351	0.149275	0.13851	0.137075	0.128606	0.117985	0.119994	0.110234	0.106933	0.0993254	0.104062	0.0967418	0.0943017	0.0836802	0.0899957	0.0710492	0.0733458	0.0581312	0.0564088	0.0496627	0.044639	0.0447825	0.0417683	0.0291374	0.0284197	0.0213865	0.0196641	0.0133486	0
0.395356	0.461583	0.448251	0.424742	0.399656	0.385751	0.348481	0.339163	0.334432	0.304186	0.283114	0.272362	0.255304	0.236669	0.222764	0.212873	0.204415	0.197534	0.190367	0.174312	0.162844	0.164421	0.150373	0.137901	0.142775	0.134748	0.120126	0.126003	0.113675	0.116972	0.104214	0.105218	0.101347	0.105935	0.0954702	0.0981938	0.0759748	0.0786984	0.065797	0.0679472	0.0527523	0.0570528	0.0488819	0.0447248	0.0356938	0.0332569	0.0276663	0.0227924	0.0163417	0
0.448262	0.502613	0.493076	0.464855	0.438072	0.428795	0.384766	0.370787	0.360073	0.339169	0.316436	0.30128	0.282989	0.26705	0.251502	0.237	0.224588	0.219624	0.208257	0.195584	0.186438	0.18265	0.166449	0.157303	0.153906	0.147635	0.132872	0.139274	0.12451	0.125555	0.114319	0.117063	0.107264	0.105174	0.100209	0.0973347	0.0857068	0.0837471	0.0700287	0.0668931	0.0574863	0.059838	0.051607	0.0462503	0.032924	0.0314868	0.0257382	0.0261301	0.0206428	0
0.412048	0.489157	0.449398	0.435743	0.414859	0.393574	0.378715	0.364257	0.344177	0.338554	0.305221	0.306024	0.282329	0.263454	0.256627	0.23253	0.228112	0.20241	0.195181	0.17751	0.168273	0.162651	0.136145	0.129317	0.128112	0.119277	0.0947791	0.104418	0.0690763	0.0746988	0.073494	0.0654618	0.0550201	0.0554217	0.0461847	0.0353414	0.0220884	0.0313253	0.00963855	0.00803213	0.0156627	0.00321285	0.013253	0.00843373	0.0116466	0.00481928	0	0.000803213	0.0064257	0.00361446
0.41314	0.467956	0.437324	0.422813	0.401048	0.375655	0.361145	0.355099	0.329706	0.316002	0.301894	0.289802	0.287384	0.264006	0.241032	0.242644	0.219266	0.21443	0.200726	0.179363	0.181378	0.164853	0.134623	0.124547	0.127368	0.124143	0.108827	0.0959291	0.0802096	0.0790004	0.0705361	0.0725514	0.0608626	0.0620717	0.0483676	0.044337	0.0314389	0.0274083	0.0213624	0.0233777	0.0249899	0.00644901	0.0157195	0.012495	0.0133011	0.0157195	0	0.00886739	0.00201532	0.00644901
0.452581	0.526181	0.496155	0.461369	0.451117	0.423288	0.400586	0.389601	0.363969	0.355181	0.32662	0.323691	0.308678	0.294764	0.25888	0.254486	0.239839	0.228488	0.206884	0.1948	0.187111	0.181252	0.148663	0.140974	0.134383	0.128158	0.10033	0.108019	0.0834859	0.0798242	0.0728671	0.0626144	0.0585866	0.0527279	0.0454046	0.039546	0.0212376	0.0256316	0.013182	0.0168436	0.0128158	0	0.019773	0.00915416	0.00585866	0.0120835	0.00512633	0.00768949	0.00512633	0.00256316
0.11654	0.121245	0.130293	0.104596	0.106768	0.087586	0.0763663	0.0785378	0.0698516	0.0542888	0.0647847	0.0481361	0.0463265	0.0499457	0.0452407	0.0394499	0.0361925	0.0390879	0.0264206	0.0271444	0.0249729	0.0285921	0.0260586	0.0318494	0.0231632	0.0155628	0.0231632	0.019544	0.024249	0.0282302	0.0246109	0.0206298	0.0199059	0.0209917	0.0217155	0.0213536	0.0141151	0.00941006	0.0126674	0.00687658	0.0112197	0.0155628	0.0133912	0.00434311	0.0166486	0.0123055	0.0028954	0.00108578	0	0
0.377479	0.430156	0.405737	0.370228	0.347942	0.32299	0.288334	0.271806	0.249307	0.241096	0.211346	0.207614	0.18842	0.170932	0.159736	0.146833	0.147153	0.138409	0.121028	0.124547	0.11367	0.107272	0.0992749	0.096929	0.0943698	0.0869055	0.0869055	0.0857326	0.0880785	0.0779484	0.078055	0.0705907	0.070804	0.0711239	0.0637663	0.0651525	0.0574749	0.0495841	0.0495841	0.0453188	0.0317765	0.0380678	0.0182342	0.0218597	0.0198337	0.0132224	0.00629132	0.0115163	0	0.00586479
0.425694	0.485237	0.454928	0.414842	0.387955	0.365858	0.328314	0.310911	0.287544	0.272976	0.247067	0.232499	0.214607	0.195151	0.188209	0.167481	0.158095	0.151936	0.13551	0.132479	0.124853	0.119769	0.11097	0.107743	0.107157	0.0934689	0.0976731	0.0894603	0.091709	0.0814431	0.0825186	0.0768479	0.0760657	0.0744036	0.0711772	0.0638443	0.0615956	0.0491787	0.0514275	0.0486899	0.0365663	0.0379351	0.0195542	0.0232695	0.022194	0.00674619	0.00576848	0.0112436	0	0.00371529
0.125392	0.141066	0.125392	0.134796	0.109718	0.115987	0.115987	0.119122	0.125392	0.0846395	0.0909091	0.106583	0.100313	0.0877743	0.106583	0.0752351	0.0783699	0.0721003	0.0689655	0.0595611	0.031348	0.0438871	0.0564263	0.0626959	0.0564263	0.0344828	0.0344828	0.0438871	0.0344828	0.0219436	0.0344828	0.015674	0.0376176	0.0407524	0.031348	0.0250784	0.0219436	0.031348	0.031348	0.0282132	0.00940439	0.0250784	0.0344828	0	0.00626959	0.0031348	0.00940439	0.0125392	0.0125392	0.015674
0.433749	0.461081	0.438503	0.40404	0.382056	0.333333	0.347594	0.303624	0.28877	0.270351	0.241236	0.226381	0.202614	0.20202	0.178847	0.191919	0.163399	0.156863	0.143791	0.131907	0.137849	0.130125	0.118835	0.115865	0.0962567	0.109329	0.0891266	0.0926916	0.0802139	0.0968509	0.0819964	0.0641711	0.0742721	0.0730838	0.0516934	0.0386215	0.0487225	0.0516934	0.0297089	0.0314914	0.0231729	0.0142602	0.0160428	0.00594177	0.0213904	0.00831848	0.00237671	0.0077243	0	0.00237671
0.503982	0.529579	0.5	0.471559	0.431741	0.391354	0.40273	0.345848	0.340728	0.302617	0.290671	0.258817	0.249716	0.234926	0.222412	0.205916	0.196815	0.192833	0.169511	0.160978	0.156997	0.148464	0.138794	0.124005	0.125142	0.122298	0.108077	0.0972696	0.10182	0.102958	0.0853242	0.0802048	0.0904437	0.0716724	0.0688282	0.0602958	0.0523322	0.0472127	0.0369738	0.0375427	0.0267349	0.0335609	0.0216155	0.00682594	0.0210466	0.0119454	0.00682594	0.00455063	0.00113766	0
0.0876712	0.118721	0.105023	0.105023	0.117808	0.112329	0.0885845	0.0840183	0.0611872	0.0684932	0.0712329	0.0684932	0.0684932	0.0593607	0.0584475	0.060274	0.0520548	0.052968	0.0283105	0.0420091	0.0392694	0.0611872	0.0465753	0.0493151	0.0465753	0.0493151	0.0310502	0.0292237	0.0292237	0.0365297	0.026484	0.0347032	0	0.0246575	0.0228311	0.0447489	0.0283105	0.0210046	0.026484	0.0100457	0.0173516	0.0155251	0.0246575	0.0420091	0.030137	0.0219178	0.00365297	0.0219178	0.0164384	0.0374429
0.407987	0.466604	0.442083	0.409388	0.393041	0.347268	0.333255	0.311537	0.286081	0.277207	0.249183	0.239141	0.224428	0.209482	0.199673	0.176319	0.171415	0.153199	0.154367	0.134517	0.121439	0.11957	0.115367	0.104157	0.0938814	0.0894442	0.0812704	0.0798692	0.0649229	0.0639888	0.0551144	0.0541803	0.0506773	0.0450724	0.0537132	0.036198	0.032695	0.0308267	0.0224194	0.0317609	0.0238206	0.0182158	0.0212518	0.022653	0.010042	0.0137786	0.0128445	0	0.00864082	0.00397011
0.457137	0.524083	0.482103	0.450287	0.42996	0.390632	0.363456	0.348431	0.30844	0.308882	0.279938	0.267344	0.243703	0.235528	0.222934	0.196421	0.195979	0.174326	0.170349	0.158197	0.141405	0.14008	0.12859	0.122183	0.107601	0.105833	0.0969951	0.0899249	0.0793195	0.073133	0.0600972	0.0578878	0.0581087	0.0426425	0.0479452	0.0402121	0.0384445	0.036456	0.0236412	0.0300486	0.0300486	0.0218736	0.0247459	0.0172338	0.0156871	0.0196642	0.0145824	0	0.0112682	0.00198851
0.134328	0.159204	0.109453	0.104478	0.0945274	0.18408	0.159204	0.124378	0.0895522	0.129353	0.104478	0.119403	0.18408	0.109453	0.109453	0.114428	0.0348259	0.0597015	0.0696517	0.079602	0.039801	0.079602	0.114428	0.00497512	0.079602	0.0447761	0.109453	0.109453	0.109453	0.0597015	0.079602	0.0348259	0.0348259	0.0149254	0.0597015	0.0646766	0.0646766	0.0696517	0.0199005	0.039801	0.0646766	0.0547264	0.0447761	0.0547264	0.0298507	0.0597015	0.0547264	0.0497512	0	0.0447761
0.303691	0.384228	0.372483	0.364094	0.337248	0.36745	0.303691	0.305369	0.280201	0.263423	0.280201	0.238255	0.239933	0.244966	0.218121	0.204698	0.197987	0.197987	0.204698	0.161074	0.17953	0.161074	0.130872	0.167785	0.119128	0.0805369	0.107383	0.104027	0.0838926	0.105705	0.0721477	0.0889262	0.120805	0.011745	0.0687919	0.0755034	0.100671	0.0721477	0.057047	0.0385906	0.0302013	0.0486577	0.0369128	0.0369128	0.045302	0.00503356	0.00671141	0.0503356	0.0285235	0
0.3792	0.48	0.4112	0.4176	0.4256	0.3744	0.3648	0.3328	0.3216	0.288	0.2992	0.2864	0.2416	0.2288	0.2272	0.2256	0.208	0.2016	0.232	0.1568	0.184	0.1488	0.1232	0.1472	0.1264	0.1024	0.0992	0.096	0.0816	0.0928	0.0384	0.0592	0.0768	0.0432	0.0496	0.0224	0.0384	0.0448	0.008	0.0048	0.0272	0.0016	0.032	0.0048	0.0176	0.016	0.0016	0.0064	0.032	0
0.0812883	0.107362	0.115031	0.0973926	0.0705521	0.0927914	0.0743865	0.0843558	0.0621166	0.059816	0.059816	0.0828221	0.0467791	0.0490798	0.0337423	0.0521472	0.0483129	0.0406442	0.059816	0.0444785	0.0398773	0.0521472	0.0398773	0.0283742	0.0337423	0.0168712	0.0352761	0.0337423	0.0268405	0.0375767	0.0314417	0.0207055	0.0352761	0.0314417	0.0521472	0.0375767	0.0184049	0.029908	0.0230061	0.0398773	0.00230061	0.0253067	0	0.0168712	0.0184049	0.0168712	0.0199387	0.0184049	0.023773	0.0053681
0.404202	0.456438	0.436006	0.41384	0.388782	0.38165	0.366808	0.338281	0.335968	0.307633	0.298381	0.27101	0.266769	0.23882	0.237664	0.230532	0.220894	0.201234	0.199692	0.185428	0.177332	0.160177	0.155937	0.141866	0.127409	0.130108	0.105821	0.110062	0.101966	0.0842328	0.100424	0.0813416	0.0734387	0.0638011	0.0715112	0.0505012	0.0578258	0.056862	0.0424056	0.0360447	0.0354665	0.0190825	0.0281419	0.0279491	0.0134927	0.0113724	0.0107941	0.00558982	0.000963763	0
0.470598	0.530571	0.503508	0.486134	0.456231	0.436686	0.422152	0.392917	0.386067	0.358336	0.350484	0.319078	0.307217	0.279151	0.269629	0.259606	0.247745	0.221517	0.222185	0.206482	0.19696	0.166722	0.173906	0.149348	0.147511	0.142499	0.127965	0.128132	0.122619	0.0958904	0.106582	0.0960575	0.0853659	0.0743401	0.0833612	0.0678249	0.0664885	0.0663214	0.0544604	0.0526228	0.0512863	0.0320748	0.0372536	0.0289008	0.0302372	0.026729	0.0225526	0.0138657	0.0115269	0
0.0550847	0.110169	0.0974576	0.0635593	0.0741525	0.065678	0.0699153	0.0720339	0.0889831	0.0720339	0.0635593	0.0402542	0.0677966	0.0466102	0.0381356	0.0148305	0.0338983	0.0360169	0.0508475	0.0508475	0.0487288	0.0402542	0.0381356	0.0402542	0.00423729	0.0381356	0.0275424	0.0360169	0.0317797	0.0127119	0.0190678	0.0190678	0.0233051	0.0190678	0	0.0233051	0.0338983	0.0127119	0.0211864	0.0233051	0.0402542	0.0466102	0.0275424	0.0127119	0.0275424	0.00635593	0.0233051	0.0275424	0.00211864	0.0127119
0.421677	0.459356	0.405165	0.386113	0.344623	0.333616	0.303133	0.281964	0.245131	0.23497	0.217612	0.191787	0.168078	0.143946	0.133785	0.124471	0.11939	0.099492	0.110923	0.109229	0.104149	0.105843	0.0948349	0.0884843	0.0918713	0.0757832	0.0808637	0.0673158	0.0702794	0.0609653	0.0605419	0.0622354	0.0469941	0.0431837	0.0334462	0.0317528	0.0287892	0.0237087	0.0300593	0.0287892	0.0245555	0.0190517	0.0127011	0.0177815	0.00931414	0.0105843	0.00592718	0.011431	0.00931414	0
0.46415	0.515256	0.462243	0.424104	0.383677	0.360031	0.331045	0.299771	0.277651	0.265446	0.241037	0.21434	0.199466	0.167811	0.151793	0.139207	0.140732	0.112128	0.130053	0.12357	0.117086	0.120137	0.116323	0.101831	0.101068	0.0861937	0.0850496	0.0732265	0.0816171	0.0629291	0.0621663	0.0652174	0.0400458	0.0350877	0.0301297	0.0266972	0.0305111	0.00800915	0.0232647	0.0183066	0.0209764	0.0225019	0.0125858	0.0183066	0.0152555	0.0133486	0.0129672	0.00877193	0.00800915	0
0.0550459	0.0818043	0.0848624	0.0542813	0.0657492	0.0634557	0.0603976	0.0711009	0.0481651	0.029052	0.0565749	0.0458716	0.0458716	0.0550459	0.0313456	0.0634557	0.0328746	0.0359327	0.0351682	0.0428135	0.0267584	0.0152905	0.045107	0.045107	0.0282875	0.0657492	0.0183486	0.0198777	0.0550459	0.0344037	0.0114679	0.0275229	0.0321101	0.0298165	0.0114679	0.029052	0.0282875	0.0405199	0.0168196	0.0313456	0.0298165	0.00917431	0.0191131	0.0229358	0.0030581	0.0122324	0	0.0221713	0.00229358	0.014526
0.3898	0.434312	0.414129	0.390881	0.362588	0.331051	0.30528	0.29699	0.269057	0.260227	0.239503	0.233916	0.207965	0.207245	0.190124	0.176068	0.165976	0.163092	0.156064	0.142188	0.139845	0.126149	0.125248	0.124707	0.114255	0.115516	0.102721	0.101099	0.102	0.110831	0.089025	0.0924491	0.0910074	0.0684808	0.0668589	0.0679402	0.0564066	0.0582087	0.0497387	0.045774	0.0281132	0.0336998	0.0218057	0.02541	0.0173004	0.00486574	0.00702829	0.00558659	0	0.00324383
0.425795	0.490042	0.451654	0.434468	0.398008	0.363315	0.341471	0.332959	0.301156	0.284934	0.270157	0.249277	0.233858	0.217475	0.20832	0.187119	0.177642	0.181658	0.161741	0.155316	0.152747	0.141985	0.135721	0.132188	0.124317	0.12239	0.119178	0.113074	0.109541	0.115162	0.0989399	0.0987793	0.103277	0.0811115	0.0798265	0.0719563	0.0693864	0.0672984	0.0642467	0.0542885	0.0371025	0.0478638	0.0359782	0.0253774	0.0261805	0.00530035	0	0.00835207	0.00497912	0.00658529
0.0951817	0.0904423	0.0979463	0.0841232	0.112559	0.104265	0.0706951	0.0580569	0.0774092	0.0734597	0.0766193	0.0608215	0.0434439	0.0533175	0.0513428	0.0473934	0.0390995	0.0446288	0.0584518	0.0371248	0.035545	0.0335703	0.0379147	0.0473934	0.0248815	0.0252765	0.0233017	0.0315956	0.0406793	0.028831	0.0157978	0.0110585	0.0351501	0.0335703	0.03594	0.0248815	0.0150079	0.00908373	0.0130332	0.0154028	0.0347551	0.0134281	0	0.0181675	0.0114534	0.014613	0.0193523	0.0169826	0.00947867	0.00434439
0.501784	0.518573	0.506296	0.46936	0.451836	0.429276	0.394229	0.365582	0.355194	0.331584	0.3149	0.283001	0.26894	0.25425	0.239454	0.217524	0.209549	0.19234	0.183945	0.178279	0.158447	0.151207	0.149738	0.137356	0.135467	0.129906	0.109234	0.104827	0.108814	0.096852	0.10042	0.0850997	0.0822665	0.080063	0.0716684	0.0725079	0.0681007	0.0628541	0.0548793	0.056978	0.0480588	0.0485834	0.035362	0.0347324	0.0237146	0.0232949	0.0244491	0.0145855	0.00146905	0
0.581916	0.605561	0.574035	0.543128	0.515675	0.483971	0.460149	0.430128	0.409405	0.378144	0.362469	0.329525	0.313851	0.292065	0.273822	0.254428	0.246723	0.225735	0.217676	0.20519	0.191286	0.185707	0.17012	0.163301	0.15666	0.147981	0.141339	0.129738	0.123185	0.118491	0.113886	0.101842	0.103348	0.0954658	0.0884697	0.0843075	0.0735919	0.0766029	0.0667729	0.065356	0.0627878	0.0529578	0.0415338	0.0401169	0.0336521	0.0218739	0.0253277	0.0124867	0.0115126	0
0.10492	0.123296	0.116775	0.110255	0.112626	0.113811	0.0948429	0.0806165	0.0906935	0.089508	0.0711322	0.0628334	0.074096	0.0598696	0.0503853	0.0397155	0.0503853	0.0450504	0.0515708	0.0367516	0.0450504	0.0438648	0.0248963	0.0462359	0.0397155	0.0207469	0.0373444	0.0272673	0.0314167	0.0237107	0.0462359	0.0314167	0.0468287	0.0391227	0.023118	0.0385299	0.0112626	0.0385299	0.0355661	0.0314167	0.0243035	0.0106698	0.0379372	0.023118	0.0201541	0.0278601	0.0248963	0	0.0296384	0.0142264
0.500969	0.545549	0.509497	0.475643	0.46298	0.425895	0.404445	0.38545	0.355601	0.332601	0.319163	0.284404	0.269156	0.249515	0.227936	0.222897	0.200284	0.188138	0.174829	0.169143	0.154283	0.141104	0.132317	0.134514	0.118749	0.113581	0.11035	0.110609	0.104406	0.095878	0.0873498	0.0889004	0.0763665	0.0753327	0.0723608	0.064091	0.0585347	0.0511694	0.0485851	0.0414782	0.0370849	0.0370849	0.0306241	0.0255847	0.0270061	0.0135676	0.0147306	0.0135676	0.00142137	0
0.553523	0.591762	0.560486	0.528856	0.504544	0.468547	0.44329	0.417562	0.391597	0.367992	0.342972	0.322318	0.293993	0.267438	0.255872	0.238522	0.226012	0.20524	0.188009	0.173492	0.165231	0.153311	0.143043	0.1408	0.132775	0.122035	0.120264	0.108698	0.114599	0.104095	0.0980762	0.086156	0.0797828	0.0840316	0.0734097	0.0629057	0.059011	0.0526378	0.0489791	0.0427239	0.043078	0.0303316	0.037885	0.0228963	0.0237224	0.0181754	0.0181754	0.00519297	0.00873362	0
0.125385	0.125385	0.12333	0.106886	0.102775	0.0668037	0.0811922	0.0976362	0.0945529	0.0554985	0.0524152	0.0668037	0.0688592	0.0565262	0.0554985	0.0400822	0.0462487	0.045221	0.028777	0.0380267	0.0400822	0.0308325	0.0472765	0.049332	0.0390545	0.0503597	0.0390545	0.024666	0.04111	0.0637205	0.004111	0.032888	0.028777	0.0154162	0.020555	0.00308325	0.0277492	0.0184995	0	0.020555	0.0154162	0.00924974	0.0226105	0.00513875	0.0184995	0.012333	0.0102775	0.0143885	0.0226105	0.0133607
0.444495	0.499886	0.463264	0.426642	0.402152	0.354543	0.34081	0.298695	0.284276	0.2607	0.238727	0.222248	0.19707	0.186084	0.170062	0.1561	0.16022	0.147402	0.143282	0.133669	0.132753	0.129778	0.120165	0.119249	0.102998	0.0968185	0.0936141	0.085832	0.0901808	0.0872053	0.0727855	0.0682078	0.0716411	0.0524147	0.0496681	0.0414282	0.0423438	0.0368505	0.0315862	0.0274662	0.0315862	0.0180819	0.0192264	0.00709545	0.0107576	0.00205997	0.0061799	0.00137331	0.00503548	0
0.498835	0.555579	0.519373	0.482321	0.448656	0.404827	0.381537	0.338344	0.326699	0.292611	0.273555	0.256617	0.226127	0.213847	0.198603	0.18357	0.183358	0.169596	0.166631	0.156468	0.153081	0.145247	0.13826	0.128943	0.117934	0.116028	0.1101	0.100783	0.0973957	0.0931611	0.0853271	0.0774931	0.0781283	0.0624603	0.0584374	0.0518738	0.052509	0.047004	0.0387466	0.0309126	0.0383231	0.0251959	0.0243489	0.0186322	0.0169384	0.00656362	0.0152445	0.00529325	0.0112217	0
0.0776256	0.0890411	0.107306	0.0844749	0.0616438	0.086758	0.0730594	0.0776256	0.043379	0.06621	0.0776256	0.0730594	0.0547945	0.0547945	0.0593607	0.043379	0.0753425	0.0593607	0.0479452	0.0547945	0.0502283	0.0479452	0.0319635	0.0502283	0.0228311	0.0296804	0.0525114	0.043379	0.043379	0.0456621	0.0319635	0.0456621	0.0273973	0.0388128	0.0251142	0.0296804	0.0296804	0.0342466	0.00913242	0.0228311	0.0159817	0.0205479	0.00228311	0.0479452	0.0228311	0	0.0410959	0.0319635	0.0182648	0.0182648
0.378259	0.425971	0.415642	0.372848	0.34727	0.344811	0.291687	0.294638	0.275455	0.263158	0.242007	0.224299	0.228726	0.202164	0.197737	0.167241	0.177078	0.156419	0.13576	0.132317	0.146581	0.130349	0.131825	0.126906	0.097393	0.109198	0.112641	0.0929661	0.0939498	0.0959174	0.0664043	0.080669	0.0698475	0.0654206	0.0413182	0.042302	0.0427939	0.0344319	0.0314806	0.0231185	0.0191835	0.0226267	0.0280374	0.0177078	0.0275455	0.0177078	0.00688637	0.0157403	0.00442696	0
0.473934	0.532098	0.507971	0.473503	0.439466	0.439897	0.391642	0.389487	0.351573	0.346402	0.316674	0.29944	0.283929	0.262387	0.251616	0.226626	0.230504	0.220595	0.193882	0.195174	0.183111	0.176648	0.176217	0.15726	0.138302	0.143042	0.139595	0.124946	0.12193	0.114606	0.102973	0.0973718	0.0874623	0.0904782	0.0672124	0.0607497	0.0624731	0.0521327	0.0473934	0.0491168	0.037053	0.0353296	0.0374838	0.0280052	0.0305903	0.0236967	0.0116329	0.00861698	0.00301594	0
0.0473373	0.0177515	0.0473373	0.0384615	0.0325444	0.0325444	0.0207101	0.0414201	0.0473373	0.035503	0.0118343	0.0236686	0.0414201	0.0295858	0.0295858	0.0118343	0.035503	0.0325444	0.0266272	0.0325444	0.0295858	0.0325444	0.0147929	0.00887574	0.0266272	0.0295858	0.0236686	0.0207101	0.0207101	0.0325444	0.0295858	0.00887574	0.035503	0.035503	0.0295858	0.0295858	0.0118343	0.0177515	0.0414201	0.0207101	0.0177515	0.0384615	0.00591716	0.0325444	0.0177515	0.0236686	0.0177515	0	0.00887574	0.0266272
0.22642	0.353053	0.331195	0.312188	0.293894	0.277738	0.246377	0.235685	0.228083	0.217154	0.195296	0.201711	0.169161	0.175101	0.167973	0.157282	0.147779	0.148016	0.133999	0.141601	0.139225	0.11713	0.13685	0.120931	0.123782	0.120931	0.126158	0.114754	0.120219	0.115467	0.11618	0.118555	0.109052	0.102162	0.0995486	0.0905203	0.0829176	0.0684248	0.0753148	0.0527441	0.0563079	0.0415776	0.0394393	0.0192445	0.0277976	0.0216203	0.0104538	0.00665241	0.00213828	0
0.269135	0.378976	0.355368	0.338718	0.310636	0.3084	0.269632	0.252734	0.245278	0.230368	0.2167	0.197565	0.199056	0.186382	0.170726	0.177684	0.161034	0.16675	0.155815	0.147366	0.138917	0.145626	0.141402	0.132952	0.136928	0.133201	0.128728	0.136183	0.121024	0.122763	0.124503	0.135686	0.104871	0.117296	0.109592	0.103628	0.0936879	0.0894632	0.0797714	0.0695825	0.0666004	0.0598907	0.0506958	0.0402584	0.0417495	0.0342942	0.0193837	0.0176441	0.0119284	0
0.0402299	0.045977	0.0632184	0.0689655	0.0517241	0.0344828	0.045977	0.103448	0.0172414	0.0172414	0.0632184	0.0804598	0.0229885	0.045977	0.045977	0.0229885	0.0402299	0.0287356	0.0747126	0.0862069	0.0229885	0.0229885	0.0517241	0.045977	0.0344828	0.045977	0.045977	0.0517241	0.0287356	0.045977	0.0402299	0.0344828	0.0517241	0.0804598	0.0517241	0.0229885	0.0287356	0.0689655	0.0574713	0.0229885	0.045977	0.0229885	0.0114943	0.0114943	0.0402299	0.0344828	0.0344828	0.0402299	0.0287356	0
0.477823	0.509877	0.476705	0.454342	0.41707	0.387253	0.373463	0.352218	0.325755	0.314201	0.299292	0.278792	0.265747	0.246739	0.239284	0.222885	0.203131	0.210958	0.187477	0.186731	0.168095	0.160641	0.146478	0.15095	0.130078	0.108461	0.0928066	0.0879612	0.0812523	0.0648528	0.0644801	0.0588893	0.0581439	0.0670891	0.0536713	0.0756616	0.0447261	0.0477078	0.0443533	0.0313082	0.0298174	0.0320537	0.0324264	0.0204994	0.0260902	0.0193813	0.00447261	0.0022363	0.00149087	0
0.492874	0.551069	0.50673	0.487332	0.448535	0.423595	0.394299	0.379652	0.346397	0.334917	0.300079	0.290974	0.268013	0.258511	0.233175	0.220111	0.22209	0.195566	0.195566	0.185273	0.16825	0.149248	0.127474	0.140934	0.111243	0.10293	0.0922407	0.0653207	0.0756136	0.0471101	0.0518606	0.0530483	0.0407759	0.0534442	0.03365	0.0443389	0.0479018	0.0471101	0.0221694	0.0455265	0.0340459	0.030483	0.0384006	0.0162312	0.0296912	0.00989707	0.0190024	0.00752177	0	0.00197941
0.274445	0.274006	0.137223	0.0487805	0.00329598	0	0.0138431	0.0416392	0.0939354	0.111734	0.13074	0.127445	0.12327	0.118875	0.0750385	0.0479016	0.0399912	0.0258185	0.0350472	0.0444957	0.0581191	0.0792134	0.0862448	0.0804219	0.0825093	0.0774555	0.0730609	0.0554823	0.0452648	0.0293342	0.0301033	0.0349374	0.0280158	0.0314217	0.0280158	0.0403208	0.0448253	0.0519666	0.0468029	0.0517469	0.039332	0.0317513	0.0285652	0.00714129	0.0249396	0.0154911	0.0224127	0.030323	0.0460338	0.0266974
0.0633911	0.0710682	0.0745778	0.0587848	0.0232507	0.0372889	0.0230314	0.0302698	0.0153542	0.0293924	0.0412371	0.0482562	0.0447467	0.0269796	0.0482562	0.0421145	0.0193025	0.00833516	0.0355341	0.0416758	0.0173284	0.0296118	0.0239088	0.0337793	0.0298311	0.0348761	0.0364115	0.0390436	0.0357535	0.0177671	0.0348761	0.0254442	0.0061417	0.0160123	0.0186444	0.0225927	0.022812	0.0184251	0.0425532	0.0276376	0.0269796	0.0339987	0.022154	0.0223733	0	0.0151349	0.0175477	0.017109	0.0125027	0.0339987
0.383224	0.336594	0.179954	0.094332	0.0176873	0.00602975	0.0159453	0.0738309	0.0979499	0.14257	0.147126	0.169905	0.160257	0.141096	0.116709	0.0822725	0.0736969	0.048774	0.048372	0.0454241	0.0359105	0.0503819	0.0379204	0.0377864	0.0407343	0.0294788	0.0325606	0.0594935	0.0602975	0.0771808	0.04864	0.0450221	0.0381884	0.0359105	0.0170173	0.00736969	0.00803966	0.00589575	0.0160793	0.0339006	0.0363125	0.0529278	0.0578856	0.0463621	0.0225111	0.0199652	0	0.00442181	0.00683371	0.0103176
0.105473	0.0937832	0.07678	0.0595112	0.0491498	0.0191286	0.0390542	0.0313496	0.0255048	0.0385228	0.0446334	0.0286929	0.0515409	0.0414453	0.0268332	0.0398512	0.0422423	0.0239107	0.0345377	0.0217853	0.0414453	0.0225824	0.0255048	0.00850159	0.0154091	0.0116897	0.0241764	0.0308183	0.010627	0.0223167	0.0172689	0.0300213	0.0369288	0.012221	0.0167375	0.0063762	0.0132837	0.0273645	0.0053135	0.0332094	0.0183316	0.00185972	0.0140808	0.0247078	0.0313496	0.0175345	0.0140808	0.031881	0.0100956	0
0.370864	0.329123	0.194494	0.0806673	0.0394068	0.0238913	0.0540299	0.0852671	0.124949	0.144446	0.163051	0.172388	0.159275	0.139572	0.118221	0.0917891	0.0727722	0.058561	0.0515584	0.0488123	0.0457916	0.0551284	0.0536867	0.0454483	0.0367294	0.0265001	0.0302073	0.0272553	0.0328161	0.0482631	0.047096	0.0501854	0.0473019	0.0273239	0.0210765	0.0112591	0.00549224	0.00782645	0.00810106	0.0104353	0.0108472	0.0163394	0.0196348	0.0230674	0.0232734	0.0223809	0.0144171	0.0110531	0.0110531	0
0.0737889	0.0691683	0.0554467	0.0617474	0.0119014	0.0145617	0.0177821	0.0105013	0.0338841	0.0259031	0.0280034	0.033044	0.0303836	0.0305237	0.0348642	0.0343041	0.0207225	0.0287034	0.0254831	0.017082	0.0226827	0.0140017	0.0183422	0.0159619	0.0123215	0.0148418	0.016942	0.00322039	0.00112013	0.00602072	0.00406049	0.0156819	0.016522	0.025343	0.0190423	0.0128815	0	0.0112013	0.00588071	0.0172221	0.0211425	0.0154018	0.00798096	0.0147018	0.0232428	0.0207225	0.00140017	0.0151218	0.0106413	0.00924111
0.398196	0.332943	0.183634	0.0502577	0.0161082	0.00720478	0.0508435	0.10854	0.164714	0.199157	0.194119	0.187793	0.137652	0.0944822	0.0670103	0.0367268	0.0311621	0.0325094	0.0461575	0.0592198	0.0758552	0.0716963	0.058224	0.0459817	0.0258903	0.0212629	0.0126523	0.0259489	0.0330366	0.0419986	0.0370197	0.0309864	0.0253046	0.0183341	0.0164011	0.0103093	0.0107193	0.00650187	0.00855201	0.0155225	0.0173969	0.02138	0.013941	0.0148782	0.0126523	0.000292877	0	0.00825914	0.00638472	0.00779053
0.118421	0.0980392	0.0656605	0.0465686	0.0162539	0.0290248	0.0225748	0.0288958	0.0347007	0.0504386	0.0531476	0.0331527	0.0411507	0.0352167	0.0255418	0.0335397	0.0205108	0.0261868	0.0134159	0.0220588	0.0250258	0.0379257	0.0243808	0.0203818	0.00941692	0.00348297	0.0100619	0.0194788	0.0172859	0.0215428	0.0170279	0.00567595	0.00786894	0.00877193	0.0127709	0.00116099	0	0.00928793	0.0118679	0.0166409	0.0181889	0.00915893	0.00838493	0.00799794	0.00954592	0.0176729	0.00748194	0.0101909	0.00696594	0.00967492
0.383793	0.347777	0.226646	0.110439	0.0627462	0.0467079	0.0675295	0.0894766	0.137029	0.161227	0.186691	0.202729	0.185284	0.17825	0.143922	0.108329	0.087507	0.0616207	0.0626055	0.0566967	0.0503658	0.0555712	0.0521947	0.065982	0.0575408	0.0590884	0.0619021	0.0557119	0.0450197	0.0488182	0.0453011	0.0347496	0.0419246	0.0362971	0.0185706	0.0267304	0.0177265	0.0157569	0	0.0229319	0.00703433	0.0151941	0.0250422	0.0268711	0.0475521	0.0313731	0.0212437	0.0393922	0.0272932	0.016601
0.093523	0.0838378	0.0662833	0.0447942	0.0363196	0.0211864	0.0481235	0.0226998	0.031477	0.0260291	0.031477	0.030569	0.0378329	0.0363196	0.0460048	0.0090799	0.0208838	0.0196731	0.0133172	0.026937	0.0281477	0.0284504	0.00756659	0.00877724	0.0220944	0.0136199	0.0111985	0.0178571	0.000605327	0.035109	0.0233051	0.032385	0.0130145	0.0275424	0.0281477	0.0284504	0.0211864	0.0133172	0.0108959	0	0.0145278	0.0033293	0.0220944	0.031477	0.0290557	0.0429782	0.0154358	0.0248184	0.0196731	0.0102906
0.297256	0.282026	0.149749	0.0530344	0.00742172	0	0.0131426	0.0466177	0.0632393	0.0977194	0.108929	0.126247	0.107228	0.104755	0.0828759	0.0800155	0.0579049	0.0555856	0.0650174	0.0524932	0.0678779	0.0613065	0.0646308	0.0585234	0.0549671	0.046695	0.0565133	0.040201	0.0488597	0.0461538	0.0460765	0.0436026	0.0363355	0.0290684	0.0347893	0.0237341	0.0395825	0.0353305	0.0367221	0.0326247	0.0395825	0.0339389	0.0362582	0.0300734	0.033707	0.0354078	0.0221879	0.0313877	0.0352532	0.0225744
0.0693546	0.0770272	0.0607793	0.0493456	0.033549	0.0210621	0.0224161	0.0272303	0.0157966	0.014593	0.0144426	0.015947	0.0257259	0.0219648	0.0383632	0.0266286	0.0284339	0.0233188	0.0425756	0.0207612	0.0388145	0.0251241	0.0162479	0.0282834	0.00391154	0.00842485	0.0151948	0.0296374	0.0266286	0.0072213	0.0252746	0.0266286	0.0144426	0.0224161	0.0132391	0.0206108	0	0.00812397	0.0147435	0.020009	0.0138408	0.0176019	0.0085753	0.0180533	0.0176019	0.0141417	0.018655	0.0106815	0.0215135	0.018655
0.371866	0.326851	0.182626	0.0740375	0.01846	0.00612043	0.0198421	0.0565647	0.0869694	0.129516	0.147088	0.163771	0.153899	0.149753	0.118164	0.0847976	0.0671273	0.0465943	0.0311945	0.034156	0.0459033	0.0572557	0.0443238	0.0527147	0.0394867	0.0397828	0.0301086	0.0283317	0.0264561	0.0235933	0.0153011	0.0359329	0.0317868	0.0525173	0.0588351	0.0456071	0.0408687	0.0249753	0.023001	0.0211254	0.0213228	0.0235933	0.00977295	0.0245805	0.0122409	0.0041461	0	0.00809477	0.00858835	0.0127345
0.10774	0.108724	0.0983929	0.0603477	0.0572319	0.0354214	0.0308298	0.0186947	0.0195146	0.0346015	0.0360774	0.0406691	0.0234503	0.0437848	0.0424729	0.0336176	0.0387012	0.0254182	0.0313217	0.0245982	0.0387012	0.041489	0.0265661	0.0168908	0.0152509	0.00491965	0	0.0119711	0.013939	0.0168908	0.0100033	0.0178747	0.0172188	0.0232863	0.0208265	0.00295179	0.0167268	0.0382092	0.0219744	0.0170548	0.0223024	0.0175467	0.0257461	0.0149229	0.0191866	0.00770745	0.00934733	0.0214825	0.0227944	0.0159069
0.364997	0.338256	0.197366	0.09998	0.0399122	0.0456995	0.0816204	0.130114	0.184993	0.192377	0.175215	0.158252	0.0822191	0.0598683	0.0299341	0.0235482	0.0542806	0.0778288	0.0913989	0.0882059	0.0826182	0.0642586	0.0355219	0.0143684	0	0.0203552	0.0433047	0.0616643	0.0828178	0.102574	0.098184	0.0620635	0.0520854	0.0287368	0.0191579	0.024546	0.0365197	0.0564758	0.068649	0.0684494	0.0756336	0.0506885	0.032728	0.0123728	0.0207543	0.00339254	0.0155658	0.0281381	0.0405109	0.0486929
0.0557703	0.0480398	0.0414136	0.0425179	0.0281612	0.0353396	0	0.0320265	0.0215351	0.036444	0.0088349	0.0220872	0.0149089	0.018222	0.0276091	0.00220872	0.0104914	0.012148	0.0325787	0.0325787	0.0154611	0.0226394	0.0485919	0.0204307	0.0270569	0.00662617	0.0171176	0.0127002	0.0110436	0.0193263	0.0226394	0.012148	0.0220872	0.0193263	0.0187742	0.00110436	0.0309221	0.0259525	0.0342352	0.0574268	0.0220872	0.0292656	0.0369961	0.0226394	0.0160133	0.0209829	0.0149089	0.0209829	0.0088349	0.0226394
0.259629	0.290346	0.172843	0.120673	0.100439	0.0784983	0.0972696	0.104096	0.114091	0.144076	0.140663	0.136519	0.150414	0.126036	0.116285	0.0760605	0.0538762	0.0494881	0.0463189	0.0682594	0.0611897	0.0919064	0.0936129	0.0777669	0.088981	0.0643588	0.0451	0.0375427	0.0190151	0.0219405	0.0248659	0.0431497	0.0521697	0.0485129	0.0475378	0.0385178	0.0329108	0.0368113	0.0175524	0.0221843	0.00804486	0.0346173	0.0187713	0.0336421	0.0275475	0.0287665	0.0312043	0.0268162	0.0182838	0
0.0916507	0.0801344	0.0887716	0.0513436	0.0734165	0.0566219	0.0571017	0.0571017	0.0403071	0.03119	0.0666987	0.0307102	0.0523033	0.0508637	0.0364683	0.0465451	0.0427063	0.0431862	0.0379079	0.0364683	0.0609405	0.0446257	0.0292706	0.0268714	0.0479846	0.0551823	0.0484645	0.0316699	0.0460653	0.0407869	0.0407869	0.0259117	0	0.0547025	0.0484645	0.0307102	0.0172745	0.037428	0.0283109	0.0364683	0.0254319	0.0527831	0.0321497	0.0460653	0.0417466	0.0331094	0.0287908	0.0542226	0.056142	0.0575816
0.272531	0.29007	0.171614	0.11225	0.0453319	0.0369671	0.0458716	0.0798705	0.119266	0.143821	0.149757	0.153535	0.134107	0.12925	0.0876956	0.0528872	0.0388559	0.0429034	0.0523475	0.0553157	0.059633	0.0787911	0.0777118	0.0747437	0.0590934	0.0310308	0.0226659	0.00944414	0.0269833	0.0291419	0.00971398	0.0342688	0.0539665	0.0423637	0.0304911	0.0253643	0.00701565	0.00485699	0.0237453	0.0156503	0.0234754	0.0393956	0.0456017	0.0388559	0.0237453	0.0226659	0.012952	0.00782515	0.0102536	0
0.0949074	0.0908565	0.0584491	0.0601852	0.0619213	0.0416667	0.0416667	0.025463	0.0347222	0.0335648	0.0393519	0.0300926	0.0306713	0.0283565	0.0335648	0.0271991	0.015625	0.0393519	0.0434028	0.0543981	0.0451389	0.0185185	0.0584491	0.0445602	0.0185185	0.0399306	0.0295139	0.0306713	0.0202546	0.015625	0.0173611	0.0358796	0.0231481	0.0457176	0.00289352	0.0202546	0	0.0109954	0.0173611	0.0231481	0.0248843	0.0219907	0.0196759	0.0144676	0.00462963	0.0358796	0.0283565	0.0219907	0.0243056	0.0341435
0.367012	0.316313	0.183197	0.0630254	0.00948992	0	0.0304296	0.0866471	0.133117	0.170767	0.201145	0.193409	0.168137	0.126979	0.0869565	0.0492547	0.0315643	0.0378049	0.043272	0.0633865	0.080458	0.0909278	0.0930424	0.084584	0.0727732	0.0551859	0.043994	0.0386817	0.0375471	0.0413637	0.0515756	0.0538965	0.0606529	0.0618392	0.0563206	0.0533808	0.0535355	0.0472433	0.0485842	0.0469338	0.0466244	0.0416731	0.0481201	0.0505441	0.0486358	0.0567332	0.0557533	0.0386302	0.0383207	0.0322863
0.077146	0.0622412	0.0535468	0.0440243	0.038504	0.0328457	0.019873	0.00897047	0.0273254	0.0291195	0.0329837	0.0317417	0.0136627	0.0212531	0.0150428	0.0150428	0	0.0124206	0.0317417	0.0238752	0.0252553	0.019045	0.0335357	0.0176649	0.0295335	0.0229092	0.0107646	0.0125587	0.00924648	0.0178029	0.0121446	0.0241513	0.0241513	0.0306376	0.0237372	0.0129727	0.0215291	0.020149	0.00731438	0.0118686	0.0266354	0.019873	0.018631	0.0122826	0.00427822	0.0160088	0.0208391	0.0104885	0.0122826	0.0165609
0.420502	0.361576	0.198222	0.0784519	0.0165621	0.00470711	0.0261506	0.0797594	0.149843	0.202842	0.233612	0.232392	0.185059	0.127266	0.0660739	0.0244073	0	0.00923989	0.0313808	0.0724372	0.0997211	0.118114	0.120467	0.101639	0.085251	0.0433229	0.0253661	0.00793236	0.0220537	0.0269351	0.0502964	0.0736576	0.0876046	0.0824616	0.0733089	0.0626743	0.0551778	0.0425384	0.0344317	0.0425384	0.0543933	0.0584902	0.0662483	0.0804568	0.0722629	0.0670328	0.055265	0.0354777	0.0380056	0.0339958
0.11457	0.123675	0.0740066	0.0475166	0.022351	0.0266556	0.00778146	0.0168874	0.0253311	0.0668874	0.0720199	0.0667219	0.0504967	0.0423841	0.0210265	0.0183775	0.0163907	0.0104305	0.0152318	0.0208609	0.0241722	0.0279801	0.0326159	0.036755	0.0294702	0.0281457	0.017053	0.0104305	0.00662252	0.0127483	0.0134106	0.0286424	0.0190397	0.0228477	0.00430464	0.014404	0.0203642	0.0193709	0.0089404	0.00844371	0.0112583	0	0.00546358	0.0190397	0.0213576	0.0238411	0.0203642	0.000496689	0.00927152	0.0110927
0.414839	0.358308	0.199002	0.0949808	0.0250442	0.00789774	0.0335654	0.0788735	0.151824	0.191832	0.239946	0.239946	0.19495	0.145485	0.0789774	0.042918	0	0.0162112	0.00852125	0.061831	0.0812636	0.12678	0.136028	0.0983061	0.0828224	0.061831	0.0348124	0.0297205	0.0321106	0.0461395	0.0601683	0.0869791	0.0863556	0.0977866	0.0835498	0.0700405	0.056843	0.0643251	0.0460355	0.0589213	0.0558038	0.0650525	0.063078	0.0810558	0.0810558	0.0734698	0.075756	0.0699366	0.0624545	0.0699366
0.150588	0.137843	0.108039	0.0711765	0.0541176	0.0298039	0.0341176	0.0307843	0.0372549	0.0662745	0.0592157	0.0764706	0.0554902	0.0627451	0.0462745	0.025098	0.0309804	0.0154902	0.0143137	0.045098	0.0535294	0.0611765	0.0376471	0.0580392	0.0311765	0.0405882	0.0509804	0.0247059	0.0437255	0.0327451	0.0343137	0.0252941	0.0268627	0.0317647	0.0239216	0.017451	0.014902	0	0.0131373	0.0256863	0.0201961	0.0390196	0.0303922	0.0309804	0.0188235	0.0223529	0.0286275	0.0303922	0.0172549	0.0313725
0.379468	0.354415	0.210816	0.10388	0.0444037	0.0176189	0.0561157	0.106121	0.162644	0.21051	0.233527	0.208677	0.175476	0.123027	0.0637539	0.0265811	0.00336083	0.00488848	0.0173134	0.0523475	0.0798452	0.0947143	0.101334	0.0840208	0.0638558	0.0393115	0.0246461	0.0128323	0.00804563	0	0.0210816	0.0408392	0.0704756	0.0711885	0.0709848	0.0637539	0.0448111	0.0335065	0.0178226	0.0179244	0.0252572	0.030553	0.0505143	0.0452185	0.0558102	0.0469498	0.0368673	0.037682	0.0325899	0.0308585
0.118667	0.0944762	0.0752381	0.0390476	0.0224762	0.020381	0.0333333	0.0184762	0.0228571	0.0373333	0.0426667	0.0420952	0.0289524	0.0308571	0.020381	0.0072381	0.0125714	0.00209524	0.0209524	0.0213333	0.0384762	0.0420952	0.039619	0.028	0.0144762	0.0144762	0.0104762	0.0329524	0.0114286	0.00419048	0.0169524	0.00457143	0.012	0	0.00304762	0.028	0.023619	0.004	0.0110476	0.0257143	0.00628571	0.0180952	0.0222857	0.0104762	0.00895238	0.0135238	0.00457143	0.00780952	0.00628571	0.0211429
0.392028	0.349477	0.183059	0.0606876	0.00647733	0	0.0311908	0.0890882	0.167912	0.21415	0.232486	0.212656	0.167115	0.126158	0.0743398	0.0524165	0.0466368	0.0643747	0.0835077	0.0975585	0.107225	0.101744	0.0976582	0.0791231	0.0620827	0.0479322	0.0434479	0.0617838	0.0628799	0.0842053	0.077429	0.066866	0.0504235	0.0420528	0.0382661	0.0303936	0.0460389	0.045142	0.0667663	0.0610862	0.0581963	0.0402591	0.0267065	0.0288989	0.0178376	0.0183358	0.0417539	0.0472347	0.0640757	0.0683607
0.128126	0.113985	0.0782894	0.0456975	0.035006	0.0241421	0.0172444	0.022935	0.0391447	0.0431109	0.0450078	0.053285	0.0391447	0.0317296	0.0258665	0.0118986	0.00362131	0.0201759	0.026039	0.0232799	0.0346611	0.0220728	0.0239696	0.0370754	0.0232799	0.0170719	0	0.0134506	0.0287981	0.0122435	0.0027591	0.0156924	0.0141404	0.0162097	0.0079324	0.0112088	0.00931195	0.00448353	0.0277634	0.0389722	0.0208657	0.0306949	0.000862218	0.0305225	0.0312123	0.0158648	0.0306949	0.0289705	0.000517331	0.016727
0.185401	0.234093	0.1269	0.0506363	0.0121068	0.00229763	0.0189113	0.0274832	0.0608872	0.0826264	0.0881053	0.0966773	0.0862496	0.0706964	0.0618593	0.0349063	0.0242135	0.0252739	0.038883	0.0509014	0.0562036	0.0721103	0.0736126	0.0644221	0.054878	0.0351714	0.0253623	0.00963238	0	0.000972075	0.00698127	0.0124602	0.0264228	0.0312831	0.0346412	0.033404	0.0266879	0.0216508	0.0144044	0.00910216	0.00821845	0.0123719	0.00132556	0.00547897	0.0220042	0.0169671	0.02386	0.030046	0.029339	0.0218275
0.0819161	0.0983773	0.071228	0.0588235	0.0415822	0.0489156	0.0398658	0.0290217	0.0422843	0.030426	0.0248869	0.0309721	0.0366672	0.0334686	0.0217663	0.0370573	0.0220783	0.0395538	0.0427524	0.0496177	0.0351069	0.0495397	0.0338586	0.0441567	0.0348728	0.0244968	0.0297238	0.0260571	0.0216883	0.0207521	0.0125605	0.0116243	0.0118583	0.0267592	0.0177875	0.0259791	0.0135747	0.0229365	0.0147449	0.0161492	0.0180995	0.0035887	0	0.015135	0.0231705	0.0147449	0.0211421	0.0106101	0.00787954	0.00756748
0.375704	0.330092	0.18153	0.0692317	0.00676042	0	0.0175688	0.0731962	0.123565	0.171222	0.201143	0.202854	0.17719	0.13091	0.0893878	0.0501189	0.023119	0.0180695	0.0366816	0.0590911	0.0885532	0.110379	0.120436	0.116012	0.101615	0.0863832	0.0699829	0.0567124	0.0539582	0.0522472	0.0662688	0.0812503	0.088428	0.0930184	0.0913492	0.0852147	0.080207	0.0673121	0.0642657	0.0567542	0.0568376	0.062054	0.0640571	0.0729875	0.067646	0.0781622	0.0761591	0.082836	0.0745733	0.0704837
0.111318	0.10951	0.0718197	0.0517782	0.0266334	0.0285471	0.0143533	0.0379034	0.0394982	0.0384881	0.0551273	0.0380628	0.0412525	0.0371059	0.0105258	0.0189251	0.0168518	0.020892	0.028494	0.0316304	0.0314178	0.0505024	0.0324278	0.0547552	0.0374249	0.021211	0.0203073	0.00648557	0.0103131	0.0178087	0.0145659	0.0194035	0.0129711	0.0217958	0.0279092	0.0150975	0.0237095	0.00393387	0.0110574	0.0105789	0.0127053	0.00988783	0.00797406	0.0242943	0.00659189	0.0199351	0.00850566	0.000372123	0	0.0048376
0.354876	0.311439	0.180131	0.0778597	0.0151622	0.000409788	0.0155134	0.0549116	0.104262	0.165145	0.182765	0.18218	0.150392	0.108769	0.0659173	0.0245287	0	0.00561995	0.0237677	0.0473598	0.0871678	0.100749	0.121063	0.10754	0.0860555	0.066854	0.0321976	0.0430863	0.0308512	0.0430863	0.0484135	0.0665613	0.0783866	0.0957733	0.0852945	0.0773329	0.0672052	0.0494673	0.034832	0.0182648	0.019143	0.0182063	0.0446669	0.0519845	0.0728252	0.0756352	0.0756352	0.0588339	0.0545018	0.0389884
0.113283	0.0964307	0.0842598	0.0411937	0.0257461	0.0227033	0.0191925	0.0136922	0.0294909	0.0401404	0.0448215	0.0285547	0.0282036	0.0227033	0.00737273	0.00433002	0.017086	0.0157987	0.0204798	0.0196606	0.0402575	0.0389702	0.0434172	0.0386191	0.034055	0.0105325	0.0152136	0.0187244	0.0148625	0.021182	0.00760679	0.0246928	0.0174371	0.00877706	0.00421299	0.0059684	0.0141603	0.00444705	0.0142774	0	0.00456407	0.0122879	0.00854301	0.016852	0.0110006	0.00713868	0.0107665	0.0059684	0.00397894	0.017086
0.230154	0.251692	0.142462	0.0464615	0.0166154	0	0.0181538	0.0587692	0.0753846	0.114462	0.133846	0.112923	0.118154	0.0824615	0.0590769	0.0363077	0.036	0.028	0.0889231	0.0501538	0.108	0.092	0.0984615	0.105538	0.0572308	0.0621538	0.0326154	0.0184615	0.0381538	0.0532308	0.0436923	0.072	0.0683077	0.0652308	0.0704615	0.0446154	0.0356923	0.0498462	0.0224615	0.0258462	0.0304615	0.0452308	0.0390769	0.0495385	0.0498462	0.052	0.0498462	0.0467692	0.0467692	0.0436923
0.0643416	0.0871918	0.0571257	0.0625376	0.0523151	0.0523151	0.0667468	0.0601323	0.0216476	0.0300661	0.0366807	0.0324714	0.0306675	0.0475045	0.0384847	0.0234516	0.0450992	0.0438966	0.0228503	0.0583283	0.0505111	0.0535177	0.0505111	0.0450992	0.0306675	0.0318701	0.0144317	0.0336741	0.0192423	0.0162357	0.0330728	0.037282	0.0324714	0.0318701	0.0438966	0.0432952	0.0156344	0.0246542	0	0.0463019	0.0228503	0.0330728	0.0342754	0.0481058	0.0114251	0.0499098	0.0324714	0.0270595	0.0366807	0.0396873
0.312812	0.30034	0.199546	0.0787982	0.0339002	0.0123583	0.0344671	0.0684807	0.0972789	0.151927	0.163946	0.170522	0.143878	0.133447	0.076644	0.0530612	0.0217687	0.0129252	0.0218821	0.0361678	0.055102	0.0736961	0.0781179	0.073356	0.06678	0.0463719	0.0248299	0.0120181	0.00861678	0.0230159	0.0250567	0.0386621	0.0433107	0.0456916	0.0526077	0.0378685	0.025737	0.012585	0.0146259	0.00385488	0	0.0106576	0.0172336	0.0239229	0.0217687	0.022449	0.00226757	0.000113379	0.00975057	0.00668934
0.111787	0.117212	0.0718396	0.0494822	0.0307414	0.0225218	0.0412625	0.0231794	0.0240013	0.0422489	0.0381391	0.0387966	0.0269604	0.0106855	0.0166036	0.000164393	0.00608253	0.0182476	0.0312346	0.0251521	0.0350156	0.0271248	0.0307414	0.0156173	0.026796	0.000821963	0.0195627	0.0134802	0.030577	0.0197271	0.0368239	0.0279467	0.0355088	0.0216998	0.0297551	0.00920598	0.0151241	0.0126582	0.000986355	0.00460299	0.0169324	0.0228506	0.0152885	0.0241657	0.00871281	0.00772645	0.00345224	0.00969916	0	0.0233437
0.452016	0.363771	0.213065	0.0868631	0.022611	0	0.0146307	0.0734602	0.149529	0.231226	0.290874	0.327604	0.29338	0.227389	0.151473	0.0758645	0.0313076	0.0179046	0.0270616	0.0687538	0.12037	0.158737	0.203653	0.212298	0.194854	0.171936	0.12743	0.0938203	0.0765296	0.0779619	0.0929507	0.114846	0.13362	0.150808	0.168918	0.162574	0.153622	0.145846	0.126867	0.106098	0.1062	0.101954	0.112646	0.119501	0.134541	0.138275	0.14559	0.1438	0.140219	0.136382
0.129657	0.112856	0.0624543	0.0284879	0.0126613	0.0122961	0.0194789	0.0172876	0.0432189	0.0395666	0.0510105	0.049793	0.0518627	0.0333577	0.0203311	0	0.00353056	0.0178963	0.0282445	0.0309228	0.0331142	0.0521062	0.0511322	0.0572194	0.0461407	0.0399318	0.0297054	0.0304358	0.0304358	0.0238617	0.0238617	0.0381057	0.0256879	0.0325055	0.0287314	0.0348186	0.0211833	0.0314098	0.0165571	0.0281227	0.0177745	0.0271488	0.0178963	0.0351838	0.0238617	0.0288532	0.0281227	0.0187485	0.0290967	0.0217921
0.0427221	0.0545115	0.035485	0.0273141	0.0137738	0.0110891	0.0103887	0.0263803	0.0130734	0.0308159	0.0304657	0.0328003	0.0127232	0.023929	0.0218279	0.0163418	0.0105054	0.00980507	0.0129567	0.00688689	0	0.0322166	0.015408	0.016692	0.0177425	0.0177425	0.0110891	0.00840434	0.00747053	0.0136571	0.0073538	0.0165752	0.0163418	0.00420217	0.00793743	0.0091047	0.0152912	0.0165752	0.0142407	0.0197269	0.0129567	0.0212443	0.0117894	0.0108556	0.0163418	0.010272	0.0129567	0.0137738	0.0106222	0.0197269
0.019084	0.0725191	0.0101781	0.0521628	0.0330789	0.0458015	0.0508906	0.0597964	0.043257	0.0305344	0.0292621	0.0458015	0.0254453	0.0458015	0.0381679	0.0572519	0.0470738	0.0470738	0.06743	0.0508906	0.0381679	0.0330789	0.0229008	0.0394402	0.0572519	0.0254453	0.0305344	0.0216285	0.0368957	0.043257	0.0305344	0.0178117	0.0343511	0.0445293	0.0356234	0.0343511	0.0381679	0.0407125	0.0139949	0.00763359	0.0368957	0.0292621	0.0292621	0.0356234	0.00508906	0.019084	0.0305344	0	0.0292621	0.00508906
0.0107356	0.0489066	0.0182903	0.0333996	0.0206759	0.0306163	0.0115308	0.0170974	0.0290258	0.0182903	0.0286282	0.0500994	0.0234592	0.0218688	0.010338	0.0115308	0.0234592	0.00755467	0.0270378	0.0143141	0.0250497	0.0389662	0.0238569	0.0417495	0.0139165	0	0.0131213	0.012326	0.0270378	0.0246521	0.0198807	0.0163022	0.0294235	0.0222664	0.0230616	0.0151093	0.0147117	0.017495	0.0139165	0.00675944	0.015507	0.0210736	0.0234592	0.0266402	0.0147117	0.0115308	0.0258449	0.0194831	0.0326044	0.0210736
0.0694133	0.0864308	0.0537394	0.0474698	0.0300045	0.0501567	0.0246305	0.0488133	0.0479176	0.0349306	0.0470219	0.0371697	0.038961	0.0452306	0.0541872	0.0326914	0.038961	0.0219436	0.0555307	0.0317958	0.0219436	0.0689655	0.0376176	0.0331393	0.0447828	0.0515002	0.0434393	0.0241827	0.0394089	0.0223914	0.0326914	0.0497089	0.00850873	0.0309001	0.0452306	0.0362741	0.0192566	0.0407524	0	0.0550828	0.0322436	0.0174653	0.00671742	0.0304523	0.00895656	0.0394089	0.0134348	0.025974	0.0340349	0.0291088
0.0138529	0.0875194	0.0406525	0.033014	0.0235629	0.0258933	0.0154065	0.0208441	0.0278353	0.0234335	0.0306836	0.0411704	0.0344381	0.0336613	0.0367685	0.0335318	0.0248576	0.0267996	0.0248576	0.0278353	0.0270585	0.0243397	0.0336613	0.0352149	0.0343086	0.0315898	0.0253755	0.0345676	0.0280943	0.0321077	0.0218799	0.0340497	0.0192905	0.031072	0.0146297	0.0187727	0.00750906	0.00569653	0	0.021362	0.025246	0.0275764	0.0234335	0.0182548	0.0253755	0.0256344	0.0231745	0.0321077	0.0198084	0.0168307
0.0902624	0.101545	0.0662252	0.0345843	0.0201128	0.00269806	0	0.0159431	0.0336031	0.0490557	0.0424332	0.0424332	0.0512632	0.0336031	0.038754	0.0198675	0.0262448	0.0215845	0.0210939	0.00883002	0.0380182	0.0340937	0.037037	0.0316409	0.0382634	0.0318862	0.0318862	0.0228109	0.0152073	0.0122639	0.0134903	0.0161884	0.0262448	0.0245278	0.0110375	0.0218298	0.0233014	0.00858474	0.0267353	0.0156978	0.00809419	0.0201128	0.0112828	0.00318862	0.0198675	0.00981114	0.0127545	0.00122639	0.0171695	0.0154525
0.0565396	0.0963582	0.0484625	0.0273487	0	0.00637665	0.0137452	0.0212555	0.0141703	0.0290492	0.0382599	0.0337254	0.0314581	0.0260734	0.0284824	0.00991923	0.00042511	0.0155874	0.00977753	0.0165793	0.00623494	0.0206887	0.0238061	0.0263568	0.0267819	0.0235227	0.0179963	0.00694346	0.0138869	0.00779368	0.00580983	0.00240896	0.0179963	0.0124699	0.0126116	0.0289075	0.00906901	0.0225308	0.0127533	0.0150205	0.0215389	0.00736857	0.0187048	0.0229559	0.0124699	0.033442	0.0307496	0.037268	0.0341505	0.024373
0.047235	0.124424	0.078341	0.0656682	0.0195853	0.0241935	0.0391705	0.0184332	0.0864055	0.0645161	0.0633641	0.0506912	0.0414747	0.0437788	0.0576037	0.0322581	0.0172811	0.0460829	0.0357143	0.0299539	0.0334101	0.047235	0.0230415	0.0322581	0.047235	0.0599078	0.0564516	0.0391705	0.016129	0.0426267	0.0449309	0.014977	0.00806452	0.0483871	0.0426267	0.0345622	0.0276498	0.0864055	0.0426267	0.0437788	0.0714286	0.0288018	0.0460829	0.0633641	0.0506912	0.0299539	0.0437788	0	0.0322581	0.0138249
0.0413718	0.0827436	0.0348394	0.0288514	0.0326619	0.0261296	0	0.0136091	0.0424605	0.0239521	0.0201415	0.0430049	0.0370169	0.0244965	0.0495373	0.0299401	0.0152422	0.0370169	0.0473598	0.0375612	0.0500817	0.0544366	0.0304845	0.0511704	0.0533478	0.0473598	0.0424605	0.0348394	0.0424605	0.0326619	0.0370169	0.0266739	0.0152422	0.022319	0.0277627	0.0310289	0.0130648	0.028307	0.034295	0.0370169	0.0348394	0.0397387	0.0370169	0.0571584	0.034295	0.0397387	0.0288514	0.0190528	0.00653239	0.0277627
0.055925	0.116082	0.0474607	0.0256953	0.0175333	0.0205562	0.00604595	0.0202539	0.0123942	0.025393	0.0356711	0.0371826	0.0256953	0.030532	0.0293229	0.0323458	0.011185	0.0256953	0.0117896	0.02237	0.0399033	0.0281137	0.00634825	0.0438331	0.0199516	0.0272068	0.039601	0.00151149	0.0175333	0.0266022	0.00695284	0.0181378	0.0299274	0.0187424	0.014208	0.0262999	0.0117896	0.00513906	0.0389964	0.0235792	0.0262999	0.0368803	0.019347	0.0205562	0.0266022	0.0266022	0.0126965	0.0211608	0	0.0163241
0.159802	0.19028	0.163921	0.0980231	0.0889621	0.07743	0.0551895	0.083196	0.107084	0.0988468	0.121911	0.0790774	0.0947282	0.0823723	0.102965	0.07743	0.0906096	0.0741351	0.0609555	0.0502471	0.0584843	0.0733114	0.0469522	0.0914333	0.0757825	0.0724876	0.07743	0.0881384	0.0733114	0.0667216	0.0782537	0.0494234	0.0609555	0.0881384	0.0667216	0.0527183	0.0502471	0.0428336	0.0271829	0.0189456	0.029654	0.0395387	0.0667216	0.0205931	0.0370675	0.0609555	0.014827	0.0378913	0	0.014827
0.0123695	0.117897	0.0630073	0.0425203	0.0309239	0.016235	0.0328566	0.0135292	0.0131426	0.0189409	0.0293777	0.0139157	0.035949	0.0448396	0.0258987	0.0216467	0.00773096	0.00425203	0.0224198	0.0228063	0.0108233	0.0340162	0.0243525	0.0243525	0.0231929	0.0517974	0.0541167	0.0336297	0.047932	0.0413606	0.0328566	0.0417472	0.0316969	0.0378817	0.0309239	0.0262853	0.0309239	0.0131426	0.0193274	0.00695787	0.00811751	0.0170081	0.0173947	0.019714	0	0.0212601	0.0243525	0.0115964	0.0150754	0.0278315
0.0511774	0.107064	0.0850863	0.033281	0.00627943	0.0169545	0.0138148	0.00251177	0.0411303	0.0342229	0.0587127	0.0392465	0.0618524	0.0574568	0.0320251	0.0188383	0.0502355	0	0.0235479	0.0273155	0.0197802	0.033281	0.0499215	0.0464678	0.0486656	0.0423862	0.0354788	0.0251177	0.00502355	0.0339089	0.0131868	0.0235479	0.0175824	0.0163265	0.00722135	0.0339089	0.0339089	0.0304553	0.0364207	0.021978	0.00879121	0.0386185	0.0138148	0.0229199	0.0389325	0.0147567	0.0489796	0.0235479	0.0398744	0.033595
0	0.148039	0.0788697	0.0776044	0.0598903	0.0493463	0.0493463	0.0691691	0.0544074	0.0797132	0.0700127	0.074652	0.080135	0.0835091	0.0750738	0.0864614	0.048081	0.0679038	0.0814003	0.0881485	0.0805567	0.121468	0.0944749	0.0780261	0.097849	0.0856179	0.0560945	0.0522986	0.0459722	0.0556727	0.0603121	0.0548292	0.0716997	0.0510333	0.0594686	0.0506116	0.0687474	0.0607339	0.0860396	0.0510333	0.088992	0.0742303	0.0877267	0.0653733	0.0822438	0.056938	0.0704344	0.0830873	0.0514551	0.0518768
0.0757215	0.104433	0.0782505	0.053853	0.0160666	0.0319845	0.0130913	0.0224636	0.0406129	0.0468611	0.0553407	0.0528117	0.0574234	0.0520678	0.0322821	0.0156204	0.0130913	0.0169592	0.0130913	0.0235049	0.0241	0.0275216	0.0534067	0.0352574	0.0456709	0.0434395	0.0368938	0.0373401	0.0191907	0.00208271	0.0220173	0	0.0315382	0.0270753	0.0263314	0.0391253	0.0258852	0.0328771	0.012645	0.0194882	0.0119012	0.0139839	0.0123475	0.0284142	0.00714073	0.0194882	0.0267777	0.0394228	0.0354061	0.024695
0.0275566	0.111451	0.0642988	0.0587875	0.056338	0.0189835	0.0459277	0.0532762	0.0630741	0.0232701	0.0477648	0.0771586	0.061237	0.0355175	0.0361298	0.0226577	0.0195958	0.0269443	0.0300061	0.0569504	0.0202082	0.0661359	0.0269443	0.049602	0.0465401	0.00734844	0.0251072	0.0361298	0.0367422	0.0238824	0.0373546	0.0257195	0.0600122	0.0367422	0.0349051	0.0300061	0.0336803	0.0183711	0.0146969	0.0342927	0.0306185	0.0061237	0.0153092	0.0238824	0.0269443	0.00122474	0.0312309	0.0128598	0	0.00183711
0.0597771	0.193516	0.0851064	0.0547112	0.0486322	0.0344478	0.0577508	0.0233029	0.0374873	0.0202634	0.0405268	0.0121581	0.0283688	0.0607903	0.0172239	0.0688956	0.0364742	0.0395137	0.0192503	0.0344478	0.0466059	0.047619	0.0466059	0.0921986	0.0567376	0.0668693	0.0587639	0.070922	0.0212766	0.0810537	0.0557244	0.0526849	0.047619	0.0445795	0.0506586	0.0638298	0.0263425	0.0536981	0.0455927	0.0172239	0.0364742	0.0455927	0.029382	0	0.0942249	0.0364742	0.0871327	0.0597771	0.104357	0.0911854
0.031336	0.1101	0.0491213	0.0205378	0.00952784	0.00232903	0.015668	0.00741054	0.0203261	0.0450985	0.0497565	0.0527207	0.0359941	0.047004	0.0154563	0.0283718	0.0273131	0.0114334	0.0245607	0.00804573	0.0376879	0.0321829	0.0347237	0.0495448	0.0317595	0.0362058	0.0112217	0.0404404	0.0177853	0.021173	0.023502	0.0131272	0.0294304	0.0444633	0.0184205	0.0359941	0.00656362	0.0277366	0.0143976	0.0232903	0.0194791	0.0203261	0.025831	0.0158797	0.023502	0.0366293	0.017997	0.0118569	0.0150328	0
0.0941904	0.136473	0.0849089	0.0343761	0.0312822	0.0161568	0.0223444	0.0550017	0.0326573	0.0725335	0.0694397	0.0501891	0.0567205	0.0508766	0.041595	0.0412513	0.0213132	0.0165005	0.0405638	0.0319697	0.0460639	0.0536267	0.0457202	0.0580956	0.0367824	0.0426263	0.0525954	0.0450327	0.048814	0.0601581	0.04022	0.0357511	0.0333448	0.0618769	0.0192506	0.0237195	0.0395325	0.04022	0.0484703	0	0.0395325	0.0374699	0.0587831	0.054658	0.0292197	0.0285321	0.0381574	0.0268133	0.0470952	0.0481265
0.0229192	0.0386007	0.0325694	0.0144753	0.0301568	0.0337756	0.0410133	0.00361882	0.0289505	0.0241255	0.039807	0.026538	0.0168878	0.0349819	0.013269	0.0313631	0.0120627	0.00844391	0.0108565	0.0229192	0.0253317	0.0373945	0.0494572	0.0193004	0.0144753	0.0325694	0.0253317	0.039807	0.0193004	0.013269	0.0277443	0.0205066	0.0253317	0.0241255	0.026538	0	0.0253317	0.0410133	0.0313631	0.0168878	0.0373945	0.0120627	0.0349819	0.0337756	0.0349819	0.026538	0.026538	0.00965018	0.0193004	0.0108565
0.076161	0.0795666	0.049226	0.0473684	0.0510836	0.0390093	0.030031	0.0352941	0.0417957	0.0482972	0.0312693	0.0306502	0.0133127	0.0306502	0.0368421	0.0241486	0.0340557	0.0266254	0.0229102	0.0133127	0.0479876	0.0427245	0.0182663	0.0470588	0.028483	0.0210526	0.022291	0.0266254	0.0281734	0.0303406	0.0173375	0.0287926	0.0182663	0.0154799	0.023839	0.0188854	0.022291	0.0182663	0.0226006	0.0195046	0.0287926	0.0170279	0.0117647	0.0216718	0.0160991	0.0247678	0.0173375	0	0.0362229	0.0377709
0.0392478	0.0253475	0.0302535	0.0351594	0.0359771	0.0228945	0.0179886	0.0384301	0.00899428	0.0188062	0.0155356	0.0245298	0.0327065	0.0220769	0.0286182	0.0204415	0.00817661	0.0163532	0.0376124	0.0392478	0.0245298	0.0228945	0.0269828	0.0237122	0	0.0204415	0.00817661	0.0130826	0.0261652	0.0179886	0.0179886	0.0163532	0.0335241	0.0253475	0.0228945	0.0286182	0.0139002	0.0212592	0.0196239	0.0188062	0.0253475	0.0196239	0.0228945	0.0212592	0.0179886	0.0212592	0.0196239	0.0220769	0.0359771	0.00163532
0.0443623	0.051756	0.0247227	0.0337338	0.0168669	0.0166359	0.0120148	0.012939	0.0337338	0.0120148	0.0369686	0.0309612	0.0210259	0.0189464	0.00716266	0.0187153	0.0030037	0.0242606	0.00369686	0.0249538	0.0182532	0.00508318	0.0286506	0.0265712	0.0115527	0.000693161	0.0247227	0.00138632	0.00970425	0.0207948	0.0140943	0.00508318	0.0138632	0.00369686	0.0138632	0.00670055	0.0127079	0.0131701	0.0231054	0.0226433	0.0161738	0	0.0131701	0.0224122	0.00161738	0.00693161	0.0136322	0.0147874	0.00508318	0.0184843
0.0309951	0.0261011	0.0375204	0.0375204	0.0212072	0.0358891	0.0114192	0.0440457	0.0342577	0.040783	0.0342577	0.0163132	0.0326264	0.0309951	0.0228385	0.050571	0.0473083	0.0130506	0.0146819	0.0309951	0.040783	0.0293638	0.00652529	0.0293638	0.0326264	0.050571	0.0114192	0.0554649	0.0228385	0.0391517	0.0244698	0.0391517	0.0391517	0.0130506	0.0293638	0	0.0163132	0.0342577	0.040783	0.0391517	0.0195759	0.0309951	0.0309951	0.0358891	0.040783	0.0358891	0.0163132	0.0179445	0.0342577	0.0228385
0.0941574	0.0951231	0.0507001	0.0516659	0.0130372	0.0111057	0	0.0395944	0.0492516	0.0535973	0.0449058	0.0642202	0.054563	0.0391115	0.0468373	0.0178658	0.0057943	0.0217286	0.0338001	0.0386287	0.041043	0.0357315	0.0468373	0.0560116	0.0589087	0.0309029	0.0284887	0.0309029	0.0183486	0.0420087	0.0207629	0.0434573	0.0482859	0.037663	0.0492516	0.0338001	0.0468373	0.0328344	0.0212458	0.0309029	0.0289715	0.0318687	0.0251086	0.0482859	0.0395944	0.057943	0.0144858	0.0347658	0.0386287	0.0304201
0.0421546	0.0234192	0.0245902	0.0140515	0.0105386	0.0234192	0.0175644	0.0163934	0.0128806	0.0199063	0.0210773	0.0468384	0.0128806	0.0152225	0.0058548	0.00468384	0.028103	0.0117096	0.028103	0.0269321	0.00936768	0.029274	0.0187354	0.0105386	0.0187354	0.0245902	0.0222482	0.0152225	0.0175644	0.0117096	0.0199063	0.0187354	0.00117096	0	0.0234192	0.0187354	0.0152225	0.0199063	0.0245902	0.0128806	0.029274	0.00117096	0.0163934	0.0351288	0.0386417	0.0140515	0.0140515	0.0175644	0.0245902	0.0316159
0.0564117	0.0564117	0.0412911	0.0145391	0.0244257	0.0180285	0.00581564	0.03344	0.0264612	0.036057	0.0244257	0.0238441	0.0180285	0.0412911	0.0261704	0.0148299	0.0209363	0.00668799	0.0162838	0.0229718	0.0223902	0.0407095	0.0325676	0.0107589	0.0252981	0.0261704	0.0171562	0.0258796	0.0250073	0.0183193	0.0247165	0.0186101	0.0107589	0.00901425	0.022681	0.0241349	0.0229718	0.0276243	0	0.0290782	0.026752	0.0148299	0.0194824	0.0186101	0.0302413	0.00930503	0.0206455	0.0151207	0.0290782	0.020064
0.020073	0.0346715	0.00912409	0.0328467	0.020073	0.0346715	0.0182482	0.0145985	0.00547445	0.0145985	0.00182482	0.0364964	0.0255474	0.0328467	0.040146	0.0456204	0.0237226	0.0255474	0.0218978	0.0255474	0.0328467	0.0364964	0.0182482	0.0310219	0.0346715	0.0291971	0	0.0328467	0.0109489	0.0328467	0.020073	0.00912409	0.0127737	0.0145985	0.020073	0.0273723	0.00182482	0.020073	0.0182482	0.0529197	0.0218978	0.0364964	0.0218978	0.0237226	0.00729927	0.0218978	0.0310219	0.0291971	0.00547445	0.00547445
0.0466942	0.0780992	0.0347107	0.0318182	0.0210744	0.042562	0.0293388	0.0359504	0.0256198	0.0243802	0.031405	0.0309917	0.046281	0.0359504	0.0177686	0.0280992	0.0289256	0.042562	0.0243802	0.0144628	0.0334711	0.0318182	0.0280992	0.0396694	0.014876	0.0260331	0.00247934	0.0152893	0.0132231	0.0128099	0	0.0231405	0.0371901	0.022314	0.0264463	0.0214876	0.0342975	0.0210744	0.00578512	0.00785124	0.00123967	0.0173554	0.0140496	0.0264463	0.0198347	0.0239669	0.00743802	0.011157	0.0123967	0.0429752
0.0161507	0.0349933	0.0309556	0.0538358	0.0363392	0.0161507	0.0148048	0.0349933	0.00269179	0.0296097	0.0323015	0.0174966	0.0282638	0.0323015	0.0363392	0.0161507	0.0296097	0.0457604	0.0188425	0	0.0269179	0.0188425	0.0228802	0.0161507	0.0107672	0.00538358	0.0228802	0.0107672	0.0376851	0.0215343	0.0107672	0.0242261	0.0188425	0.0228802	0.0349933	0.0296097	0.00269179	0.0148048	0.0215343	0.0188425	0.0242261	0.0269179	0.0376851	0.0282638	0.0121131	0.00269179	0.0215343	0.0174966	0.0228802	0.0269179
0.0324589	0.0666963	0.0511338	0.0253446	0.0333482	0.0404624	0.0320142	0	0.0342374	0.0213428	0.0386839	0.0395731	0.0377946	0.0337928	0.0271232	0.0222321	0.0315696	0.0200089	0.0142285	0.0377946	0.0386839	0.0106714	0.0280124	0.00222321	0.0168964	0.0257892	0.0302357	0.029791	0.0280124	0.01245	0.0506892	0.0315696	0.0400178	0.0120053	0.0409071	0.0302357	0.0320142	0.0409071	0.0191196	0.0457981	0.0160071	0.0440196	0.0364606	0.0266785	0.0391285	0.0271232	0.018675	0.0213428	0.0191196	0.0137839
0.0225386	0.0177936	0.0213523	0.0403321	0.0284698	0.0344009	0.029656	0.0284698	0.0332147	0.0284698	0.0367734	0.00711744	0.0154211	0.0391459	0.0201661	0.0379597	0.0320285	0.0367734	0.0237248	0.0355872	0.0225386	0.00948992	0.0166074	0.029656	0.0344009	0.0189798	0.0177936	0.0213523	0.0118624	0.0177936	0.0177936	0.0213523	0.0225386	0.0450771	0.00237248	0.0154211	0.0189798	0.0403321	0.0237248	0.0284698	0.0355872	0.0450771	0.0415184	0.0213523	0.0166074	0.0284698	0.0225386	0	0.0106762	0.0130486
0.0296862	0.0585242	0.0131467	0.033503	0.0220526	0.0368957	0.0245971	0.0127226	0.00890585	0.0318066	0.0351993	0.0313825	0.0381679	0.0360475	0.038592	0.00805768	0.0292621	0.0237489	0.0245971	0.014419	0.0161154	0.0390161	0.0284139	0.0186599	0.0220526	0.038592	0.0309584	0.0212044	0.0110263	0.0368957	0.0072095	0.0381679	0.00890585	0.00932994	0.0152672	0.0428329	0.0318066	0.0453774	0.0262935	0.0322307	0.0072095	0.0106022	0.0114504	0.0237489	0.0216285	0.024173	0.0279898	0	0.0237489	0.033503
0.027027	0.0304054	0.0278716	0.0177365	0.0287162	0.0228041	0.0371622	0.0168919	0.0447635	0.0320946	0.0396959	0.00760135	0.027027	0.027027	0.00506757	0.00844595	0.03125	0.0320946	0.00675676	0.0126689	0.0202703	0	0.0337838	0.0380068	0.0456081	0.0219595	0.0228041	0.0202703	0.0278716	0.0329392	0.0278716	0.0295608	0.0219595	0.0185811	0.0202703	0.0160473	0.0236486	0.0211149	0.0236486	0.0126689	0.0236486	0.0219595	0.0388514	0.0337838	0.0287162	0.0396959	0.0194257	0.0177365	0.0287162	0.0337838
0.0403037	0.0633762	0.0350467	0.0443925	0.025993	0.0146028	0.025993	0.0227804	0.0335864	0.0221963	0.0309579	0.057535	0.036507	0.0274533	0.0219042	0.0192757	0.0388435	0.0330023	0.0239486	0.0148949	0.0403037	0.015771	0.021028	0.0315421	0.0303738	0.0245327	0.0274533	0.0026285	0.00992991	0	0.00525701	0.025993	0.00321262	0.010514	0.00963785	0.0116822	0.021028	0.00846963	0.0125584	0.0227804	0.0189836	0.0221963	0.0146028	0.0116822	0.0248248	0.000584112	0.0137266	0.0140187	0.0189836	0.010222
0.0300569	0.0276198	0.0381803	0.0300569	0.00568643	0.0138099	0.0243704	0.0170593	0.0178716	0.0333063	0.0308692	0.0129976	0.0203087	0.0154346	0.0146223	0.0113729	0.00324939	0.016247	0	0.00893582	0.0316816	0.0292445	0.00812348	0.00974817	0.0138099	0.0016247	0.039805	0.0154346	0.018684	0.0194963	0.021121	0.0121852	0.00243704	0.018684	0.0113729	0.0194963	0.0138099	0.00974817	0.016247	0.0154346	0.0341186	0.00649878	0.0154346	0.0129976	0.0243704	0.0154346	0.0121852	0.0105605	0.016247	0.0154346
0.0496929	0.0678392	0.0298716	0.0318258	0.0159129	0.00670017	0.0312674	0.0290341	0.0427136	0.0413177	0.0254048	0.0399218	0.0360134	0.0237298	0.0184255	0.0131212	0.0184255	0.0287549	0.0220547	0.0175879	0.0251256	0.0254048	0.048297	0.0195422	0.0265215	0.012842	0.0203797	0.0228922	0.0142379	0.0184255	0.0094919	0.025684	0.0301508	0.0139587	0.0228922	0.0206588	0.0170296	0.0295924	0.00642099	0	0.0212172	0.0206588	0.00753769	0.0136795	0.0170296	0.0159129	0.0156337	0.0181463	0.025684	0.0120045
0.0250818	0.0610687	0.0305344	0.0196292	0.0414395	0.046892	0.0087241	0.0414395	0.0479826	0.0294438	0	0.0359869	0.0599782	0.04253	0.0621592	0.0185387	0.0261723	0.0523446	0.0218103	0.0185387	0.0261723	0.0305344	0.0436205	0.0305344	0.0359869	0.0174482	0.0283533	0.0414395	0.0316249	0.0327154	0.0327154	0.0218103	0.0196292	0.0567067	0.046892	0.0414395	0.0458015	0.0370774	0.0283533	0.046892	0.0261723	0.0348964	0.0196292	0.0272628	0.0229008	0.0577972	0.0490731	0.0109051	0.0381679	0.0348964
0.0955947	0.0881057	0.0656388	0.0511013	0.0246696	0.0281938	0.0268722	0.0303965	0.0581498	0.0735683	0.069163	0.0559471	0.0449339	0.053304	0.0480176	0.0211454	0.0431718	0.0453744	0.0449339	0.0396476	0.0286344	0.0405286	0.0585903	0.046696	0.0387665	0.039207	0.0299559	0.0268722	0.0242291	0.00881057	0.0493392	0.0237885	0.0462555	0.022467	0.0207048	0.023348	0.045815	0.00969163	0	0.0162996	0.0145374	0.0290749	0.0246696	0.0180617	0.0132159	0.0259912	0.0202643	0.0374449	0.00969163	0.0414097
0.0319328	0.0210084	0.0142857	0.0268908	0.0193277	0.00420168	0.0184874	0.0142857	0.0243697	0.00588235	0.0277311	0.0260504	0.00588235	0.00504202	0.0159664	0.0268908	0.0302521	0.00504202	0.0285714	0.0193277	0.0151261	0.0226891	0.00672269	0	0.00588235	0.0277311	0.0252101	0.00588235	0.0184874	0.0201681	0.0201681	0.0184874	0.0176471	0.010084	0.0243697	0.0092437	0.0109244	0.0142857	0.0243697	0.0109244	0.00168067	0.0201681	0.00756303	0.010084	0.00420168	0.0142857	0.0184874	0.00840336	0.0252101	0.00588235
0.0565308	0.0592086	0.0238024	0.0422493	0.0273728	0.0270753	0.0249926	0.0407617	0.053853	0.0514728	0.0362987	0.0241	0.0360012	0.0270753	0.0163642	0.0214222	0.0279679	0.00535555	0.0306456	0.0267777	0.0425469	0.0229098	0.0425469	0.0339185	0.039274	0.0130913	0.0133889	0.0193395	0.0163642	0.0235049	0.0300506	0.0309432	0.00476049	0.0205296	0.0130913	0.0327284	0.0380839	0.0243975	0	0.0205296	0.0354061	0.0211247	0.0217197	0.0529604	0.0455222	0.0416543	0.0371913	0.0193395	0.0261827	0.0318358
0.0617284	0.0518519	0.0419753	0.0444444	0.0518519	0.0641975	0.0296296	0.037037	0.054321	0.0271605	0.0518519	0.0444444	0.0419753	0.037037	0.037037	0.0419753	0.0444444	0.0518519	0.0222222	0.0246914	0.0419753	0.0518519	0.00987654	0.0395062	0.0592593	0.0518519	0.0567901	0.0444444	0.0296296	0.0567901	0.0444444	0.00987654	0.0444444	0	0.0617284	0.0740741	0.0617284	0.0444444	0.017284	0.0691358	0.0345679	0.0246914	0.0296296	0.0395062	0.0567901	0.0666667	0.0395062	0.0765432	0.0444444	0.0518519
0.0712277	0.0702905	0.0477976	0.0787254	0.0421743	0.0459231	0.0552952	0.0618557	0.0103093	0.0899719	0.0459231	0.0656045	0.0571696	0.0552952	0.0674789	0.0421743	0.0459231	0.0309278	0.0384255	0	0.0328022	0.0393627	0.0328022	0.0234302	0.027179	0.0412371	0.0374883	0.059044	0.0571696	0.0599813	0.0281162	0.0421743	0.0243674	0.0262418	0.0299906	0.0393627	0.0356139	0.0552952	0.0468604	0.0524836	0.00843486	0.054358	0.0627929	0.0187441	0.0487348	0.0159325	0.0562324	0.0346767	0.0356139	0.022493
0.0305927	0.0286807	0.0325048	0.0286807	0.0286807	0.0114723	0.0191205	0.0152964	0.00956023	0.0191205	0.0210325	0.0152964	0.0152964	0.0458891	0.0325048	0.0382409	0.0344168	0.0363289	0.042065	0.00573614	0.0172084	0.0114723	0.0152964	0.0114723	0.0210325	0.0172084	0.0458891	0.0133843	0.00956023	0.0344168	0.0172084	0.0229446	0.0325048	0.0191205	0.0611855	0.0363289	0.0210325	0.0210325	0.00382409	0.0325048	0.0267686	0.0554493	0.0248566	0.0286807	0.00382409	0.042065	0.0286807	0.0458891	0	0.0210325
0.0289747	0.0208024	0.0430906	0.0148588	0.00594354	0.0312036	0.00965825	0.0148588	0.0289747	0.0111441	0.0089153	0.0237741	0.00965825	0.02526	0.0185736	0.026003	0.0430906	0.0297177	0.0230312	0.0312036	0.0430906	0.0364042	0.0289747	0.0297177	0.0438336	0.0564636	0.00520059	0.0371471	0.0141159	0	0.01263	0.0170877	0.0312036	0.0230312	0.0475483	0.0170877	0.0163447	0.0304606	0.0237741	0.03789	0.0297177	0.0438336	0.0237741	0.0178306	0.0178306	0.0349183	0.0312036	0.0208024	0.0304606	0.0282318
0.0429594	0.0501193	0.026253	0.0286396	0.0381862	0.0429594	0.0357995	0.0548926	0.0405728	0.0286396	0.0167064	0.0334129	0.0477327	0.052506	0.00238663	0.052506	0.0071599	0.0501193	0.0167064	0.0381862	0.0548926	0.0405728	0.0334129	0.0190931	0.00477327	0.0381862	0.0501193	0.0143198	0.0405728	0.0429594	0.0477327	0.026253	0.0143198	0.0405728	0.071599	0.0477327	0.0381862	0.0190931	0.0167064	0.0143198	0.0381862	0.0310263	0.0310263	0.0286396	0.0453461	0	0.0405728	0.0453461	0.0286396	0.026253
0.0646481	0.0744681	0.0630115	0.0842881	0.0417349	0.0646481	0.0540098	0.0360065	0.0515548	0.0728314	0.0720131	0.0703764	0.0695581	0.0499182	0.0662848	0.0368249	0.0384615	0	0.0376432	0.0220949	0.0630115	0.0302782	0.0720131	0.0360065	0.0376432	0.0556465	0.0695581	0.0523732	0.0409165	0.0482815	0.0458265	0.0409165	0.0384615	0.0662848	0.0801964	0.0752864	0.0490998	0.0605565	0.0703764	0.0507365	0.0212766	0.0572831	0.0114566	0.0433715	0.0392799	0.0425532	0.0548282	0.0662848	0.0581015	0.0335516
0.0421264	0.0351053	0.0240722	0.0330993	0.0401204	0.0361083	0.0110331	0.0341023	0.0381143	0.0210632	0.0411234	0.0351053	0.0270812	0.0270812	0.0421264	0.0361083	0.0180542	0.0341023	0.0240722	0.0601805	0.0381143	0.0260782	0.0220662	0.0361083	0.0341023	0.0330993	0.0190572	0.0210632	0.0280843	0.0361083	0.0260782	0.0330993	0.0351053	0.0471414	0.0361083	0.0320963	0.0300903	0	0.0310933	0.0371113	0.0250752	0.0220662	0.0250752	0.0140421	0.0220662	0.0250752	0.0200602	0.0401204	0.0100301	0.0270812
0.0381016	0.0534759	0.0317513	0.0310829	0.0381016	0.0147059	0.0414439	0	0.0307487	0.0220588	0.0407754	0.0347594	0.0317513	0.0344251	0.0424465	0.026738	0.0354278	0.0237299	0.0254011	0.0210561	0.0257353	0.0294118	0.0287433	0.0113636	0.0250668	0.040107	0.0187166	0.00601604	0.0170455	0.00200535	0.0153743	0.0277406	0.0254011	0.0240642	0.00635027	0.00735294	0.0217246	0.0220588	0.016377	0.0110294	0.0227273	0.0130348	0.019385	0.0367647	0.0237299	0.0190508	0.032754	0.0247326	0.0153743	0.0123663
0.0389701	0.0229645	0.0187891	0.0292276	0.0153097	0.0368824	0.0125261	0.0208768	0.00626305	0.019485	0.0167015	0.0153097	0.0334029	0.0173974	0.0215727	0.0229645	0.0111343	0.0299235	0.00765484	0.00765484	0.0167015	0.0278358	0.0299235	0.0180932	0.019485	0.0299235	0.00417537	0.013222	0.0257481	0.0208768	0.0153097	0.0215727	0.00904662	0.0146138	0.00904662	0.019485	0.0208768	0.0215727	0.0160056	0.0180932	0.0320111	0.0222686	0.0375783	0	0.0173974	0.0173974	0.00139179	0.0201809	0.0146138	0.0118302
0.0554238	0.0649127	0.0327798	0.0321328	0.0325642	0.0260945	0.0235066	0.0185465	0.0386025	0.0435626	0.0329955	0.0392495	0.028898	0.0224283	0.0373086	0.0360147	0.0256631	0.0276041	0.0194091	0.0304076	0.0196248	0.0228596	0.0211344	0.0224283	0.0323485	0.00970455	0.00237222	0.0286823	0.00345051	0.014449	0.0107828	0	0.0157429	0.0222126	0.015096	0.0353677	0.0166056	0.0142333	0.0286823	0.0198404	0.0353677	0.0211344	0.0120768	0.0155273	0.0049601	0.0112141	0.0178995	0.0284667	0.0157429	0.0161743
0.0107015	0.0416171	0.0428062	0.0344828	0.0285375	0.020214	0.019025	0	0.0332937	0.0237812	0.0332937	0.0404281	0.0273484	0.0344828	0.0130797	0.0297265	0.00832342	0.0344828	0.0118906	0.00832342	0.0107015	0.00832342	0.0225922	0.0261593	0.0297265	0.0166468	0.0249703	0.0225922	0.00951249	0.0309156	0.0214031	0.0118906	0.0178359	0.0178359	0.0309156	0.00356718	0.0237812	0.0356718	0.00237812	0.0297265	0.0297265	0.019025	0.0107015	0.0059453	0.0332937	0.0118906	0.0285375	0.0332937	0.0261593	0.0249703
0.0521905	0.0819048	0.0514286	0.0312381	0.0438095	0.0422857	0.0655238	0.0266667	0.0304762	0.0586667	0.0373333	0.039619	0.0620952	0.0453333	0.0457143	0.0327619	0.040381	0.0129524	0.0175238	0.0342857	0.047619	0.0201905	0.0335238	0.0194286	0.0384762	0.0369524	0.0335238	0.0407619	0.00952381	0.0175238	0.00990476	0.0411429	0.0144762	0.0137143	0.00990476	0.023619	0.0304762	0.0350476	0	0.0358095	0.0140952	0.0308571	0.00761905	0.00342857	0.0335238	0.0072381	0.0457143	0.0228571	0.0205714	0.0167619
0.0181518	0.019802	0.0231023	0.0247525	0.0264026	0.0412541	0.0165017	0.0049505	0.0115512	0.0330033	0.0379538	0.0280528	0.0445545	0.0462046	0.0148515	0.0264026	0.0181518	0.0313531	0.019802	0.0280528	0	0.0280528	0.00825083	0.00330033	0.019802	0.0429043	0.00330033	0.0280528	0.0280528	0.0165017	0.0049505	0.029703	0.00990099	0.0264026	0.0379538	0.00825083	0.0181518	0.0214521	0.0231023	0.039604	0.0330033	0.0214521	0.0247525	0.0313531	0.0346535	0.0313531	0.0165017	0.0280528	0.0313531	0.0214521
0.0469676	0.0569995	0.0341997	0.0351117	0.0428637	0.0547196	0.0392157	0.0492476	0.0538076	0.0533516	0.0706794	0.0451436	0.0542636	0.0474236	0.0332877	0.0442316	0.0410397	0.0373917	0.0410397	0.0474236	0.0232558	0.0273598	0	0.0510716	0.0383037	0.0524396	0.0401277	0.0159599	0.0341997	0.0369357	0.0360237	0.0241678	0.0314637	0.0460556	0.0373917	0.00638395	0.0300958	0.0405837	0.0497036	0.0104879	0.0296398	0.0273598	0.0483356	0.0246238	0.0542636	0.0387597	0.0551756	0.0346557	0.0182399	0.0241678
0.00899281	0.0593525	0.0395683	0.0125899	0	0.0521583	0.028777	0.0215827	0.0161871	0.044964	0.0359712	0.0323741	0.0107914	0.0503597	0.0143885	0.0125899	0.0233813	0.0215827	0.0269784	0.0359712	0.0269784	0.0215827	0.0377698	0.0143885	0.0251799	0.0251799	0.0125899	0.0215827	0.0233813	0.00899281	0.0215827	0.0251799	0.0233813	0.0377698	0.0251799	0.0233813	0.00719424	0.00719424	0.00899281	0.028777	0.0161871	0.0431655	0.0125899	0.00539568	0.0377698	0.0233813	0.0197842	0.0395683	0.00899281	0.0197842
0.0514821	0.0733229	0.026001	0.0457618	0.0119605	0.0208008	0.0353614	0.0312012	0.0291212	0.0327613	0.026001	0.0436817	0.0525221	0.0468019	0.0566823	0.00572023	0.0161206	0.0364015	0.0119605	0.0301612	0.0431617	0.0176807	0.0317213	0.00624025	0.0208008	0.0286011	0.0223609	0.0197608	0.0301612	0.025481	0.0286011	0.00884035	0	0.00780031	0.0197608	0.0140406	0.0150806	0.0327613	0.023921	0.0286011	0.023921	0.0296412	0.0213209	0.00780031	0.0369215	0.0327613	0.026001	0.0265211	0.0306812	0.0182007
0.00359454	0.0409777	0.0201294	0.0258807	0.00503235	0.0352265	0.00503235	0.0172538	0.0179727	0.0330697	0.038821	0.0359454	0.0107836	0.0323508	0.0122214	0.0258807	0.0287563	0.0323508	0.0100647	0.0287563	0.0208483	0.0172538	0.0208483	0.0222861	0.00790798	0.0100647	0.0172538	0.0150971	0.0215672	0.0165349	0.0150971	0.015816	0.0244428	0.0273185	0.0373832	0.0107836	0.0301941	0.015816	0.0172538	0.0280374	0.0258807	0.00790798	0	0.0438533	0.0129403	0.0337886	0.0100647	0.0265996	0.0237239	0.0381021
0.0659943	0.0789301	0.0396843	0.0337645	0.0203903	0.0243368	0.0258715	0.033326	0.0425345	0.0545933	0.0475773	0.041219	0.021048	0.05262	0.0418768	0.040342	0.0153475	0.0142513	0	0.0291603	0.021048	0.0449463	0.0407805	0.0436308	0.0295988	0.0322298	0.021048	0.0370533	0.028941	0.0409998	0.0322298	0.036834	0.0282833	0.0195133	0.0440693	0.014032	0.040342	0.0331068	0.0282833	0.0320105	0.015786	0.0153475	0.0331068	0.0469195	0.035957	0.0458233	0.0416575	0.0223635	0.0269678	0.0155668
0.0286436	0.00758214	0.0117944	0.0328559	0.0101095	0.0168492	0.0320135	0.0210615	0.0303286	0.0210615	0.00589722	0.020219	0.0176917	0.0168492	0.0286436	0.0101095	0.0235889	0.0261163	0.0227464	0.00505476	0.0101095	0.020219	0.0193766	0.0278012	0.0261163	0.0193766	0.0320135	0.0235889	0.021904	0.0252738	0.0126369	0.0160067	0.0101095	0.00084246	0.00084246	0.0303286	0.0084246	0.0185341	0.0193766	0.0353833	0.0143218	0.00336984	0.021904	0.0176917	0.0084246	0.010952	0.00336984	0.0210615	0	0.0126369
0.0677738	0.0653052	0.035009	0.0282765	0.0289497	0.0217684	0.00448833	0.0311939	0.0159336	0.0278276	0.0361311	0.0361311	0.0359066	0.0332136	0.0314183	0.0336625	0.0170557	0	0.0148115	0.0103232	0.00493716	0.00830341	0.0175045	0.0285009	0.0318671	0.0338869	0.0130162	0.0163824	0.0195242	0.0116697	0.037702	0.0244614	0.0181777	0.0177289	0.0251346	0.0224417	0.0136894	0.0210952	0.0237882	0.0132406	0.00336625	0.00807899	0.0112208	0.005386	0.0130162	0.00224417	0.000448833	0.00628366	0.0163824	0.0258079
0.00571429	0.0314286	0.0209524	0.0247619	0.0228571	0.0285714	0.0190476	0.012381	0.02	0.04	0.02	0.0114286	0.0104762	0	0.0190476	0.0295238	0.0171429	0.0266667	0.0342857	0.0257143	0.00761905	0.0114286	0.0247619	0.00761905	0.0304762	0.0171429	0.0133333	0.0266667	0.0304762	0.027619	0.0333333	0.0238095	0.0161905	0.012381	0.0257143	0.0266667	0.012381	0.0314286	0.0180952	0.00666667	0.032381	0.0161905	0.00857143	0.00761905	0.0171429	0.00285714	0.00380952	0.0171429	0.0314286	0.0152381
0.0353571	0.0474529	0.0262852	0.0297744	0.00976971	0.0288439	0.0246569	0.0251221	0.0348918	0.0411724	0.0314027	0.0272156	0.019772	0.037218	0.0332635	0.0386136	0.0297744	0.0393115	0.0190742	0.0395441	0.0255873	0.0316353	0.0181438	0.0337288	0.0195394	0.0446615	0.02582	0.0332635	0.0172133	0.0244243	0.0146546	0.0211677	0.0200047	0.0095371	0.0253547	0.03117	0.015585	0.0148872	0	0.0323331	0.0295418	0.026983	0.0265178	0.0188416	0.0130263	0.0165155	0.0102349	0.0109328	0.0174459	0.0251221
0.0274841	0.02537	0.0348837	0.0232558	0.05074	0.0359408	0.0105708	0.00845666	0.0443975	0.0179704	0.0169133	0.0200846	0.0359408	0.0412262	0.0338266	0.0221987	0.0338266	0.0232558	0.0295983	0.0264271	0.0232558	0.02537	0	0.0327696	0.0105708	0.0243129	0.0264271	0.0412262	0.0369979	0.0221987	0.0327696	0.0295983	0.0211416	0.0274841	0.0306554	0.0465116	0.0327696	0.0147992	0.0338266	0.0338266	0.0200846	0.0179704	0.0200846	0.0327696	0.0211416	0.0391121	0.0264271	0.02537	0.0338266	0.0158562
0.0596559	0.063818	0.0405105	0.0321865	0.0194229	0.0130411	0.0424528	0.0321865	0.0449501	0.0541065	0.0377358	0.045505	0.0374584	0.0332963	0.0346837	0.0316315	0.0410655	0.0355161	0.0255272	0.0374584	0.0380133	0.0246948	0.0332963	0.0163707	0.031909	0.0402331	0.0269145	0.0374584	0.0374584	0.0457825	0.0213651	0.0302442	0.00971143	0.0238624	0.0152608	0.0283019	0.0330189	0.0288568	0.0280244	0.00749168	0.0330189	0.0133185	0.031909	0.0252497	0.0233074	0	0.00832408	0.0332963	0.0166482	0.0197003
0.0106908	0.0213816	0.0123355	0.0230263	0.00740132	0.0189145	0.00411184	0.00986842	0.015625	0.0213816	0.000822368	0.0402961	0.00904605	0.00328947	0.00657895	0.000822368	0.0287829	0.0378289	0.00822368	0.0189145	0.015625	0.00740132	0.0213816	0.015625	0.0148026	0.00904605	0.0271382	0.00328947	0.0320724	0	0.0279605	0.00822368	0.00328947	0.0180921	0.0164474	0.00328947	0.00411184	0.00740132	0.00822368	0.00493421	0.00986842	0.0279605	0.015625	0.015625	0.0131579	0.015625	0.0246711	0.0238487	0.0148026	0.0197368
0.026401	0.0428394	0.0254047	0.0144458	0.0129514	0.00921544	0.0313823	0.0293898	0.0159402	0.0348692	0.0156912	0.0236613	0.0159402	0.0313823	0.0393524	0.0179328	0.0171856	0.0191781	0.0209215	0.0196762	0.0219178	0.0174346	0.0176837	0.011208	0.0139477	0.0283935	0.0231631	0.0156912	0.018929	0.00672478	0.022665	0.00473225	0.014944	0	0.0144458	0.0141968	0.0156912	0.0266501	0.0259029	0.0181818	0.0206725	0.0132005	0.0254047	0.0268991	0.0318804	0.0234122	0.0214197	0.0146949	0.0288917	0.0201743
0.0315152	0.0351515	0.0272727	0.0181818	0.0339394	0.0224242	0	0.0218182	0.00363636	0.0151515	0.0278788	0.0230303	0.0175758	0.0284848	0.0151515	0.0242424	0.0387879	0.0218182	0.0133333	0.0115152	0.0315152	0.029697	0.00606061	0.00363636	0.00484848	0.00242424	0.00727273	0.029697	0.00848485	0.0260606	0.0424242	0.0254545	0.00909091	0.02	0.0272727	0.00606061	0.00363636	0.0272727	0.0230303	0.00606061	0.0236364	0.0278788	0.0181818	0.0212121	0.0133333	0.0266667	0.0254545	0.0212121	0.0218182	0.0145455
0.0529911	0.0562883	0.0560528	0.0435704	0.0473387	0.0386246	0.0325012	0.0299105	0.0332077	0.0438059	0.0494583	0.0466321	0.0376825	0.0183702	0.0266133	0.0263778	0.0282619	0.036976	0.0160151	0.0332077	0.0266133	0.0254357	0.0270843	0.0280264	0.029675	0.0171927	0.0322657	0.0247292	0.0336788	0.0176637	0.030146	0.0372115	0.0310881	0.021903	0.0336788	0.0360339	0.0200188	0.0268488	0.029675	0.022374	0.0221385	0.0273198	0.00706547	0.0270843	0.0247292	0.0124823	0.00306171	0	0.0134244	0.00824305
0	0.0583658	0.0272374	0.0194553	0.0272374	0.0389105	0.0544747	0.0350195	0.0272374	0.0544747	0.0389105	0.0622568	0.0350195	0.0466926	0.0583658	0.0466926	0.0350195	0.0505837	0.0272374	0.0622568	0.0583658	0.0233463	0.0311284	0.0116732	0.0194553	0.0311284	0.0233463	0.0428016	0.0077821	0.0428016	0.0583658	0.0466926	0.0622568	0.0233463	0.0350195	0.0350195	0.0622568	0.0466926	0.0194553	0.0272374	0.0428016	0.0194553	0.07393	0.0233463	0.0622568	0.0428016	0.0544747	0.0428016	0.0350195	0.0505837
0.0534918	0.0906389	0.0653789	0.0683507	0.0609212	0.0534918	0.0445765	0.0178306	0.02526	0.0475483	0.0118871	0.0193165	0.02526	0.0401189	0.00742942	0.0505201	0.0445765	0.0683507	0.0549777	0.0341753	0.0549777	0.0861813	0.0416048	0.063893	0.0490342	0.0698366	0.0668648	0.0668648	0.0594354	0.0356612	0.0430906	0.0549777	0.0430906	0.038633	0.0579495	0.0534918	0.0163447	0.038633	0.0237741	0.0237741	0.00445765	0.0505201	0	0.0430906	0.0297177	0.0416048	0.038633	0.0341753	0.0579495	0.0148588
0.0137807	0.0329539	0.0299581	0.0227681	0.0203715	0.0233673	0.0281606	0.0311564	0.0119832	0.0209706	0	0.0215698	0.0119832	0.0383463	0.00898742	0.0281606	0.022169	0.0131815	0.0287597	0.0161774	0.0233673	0.0209706	0.0209706	0.0179748	0.0143799	0.0293589	0.0203715	0.0215698	0.0257639	0.0155782	0.0137807	0.0161774	0.0251648	0.0113841	0.0239664	0.0113841	0.0197723	0.014979	0.037148	0.040743	0.0299581	0.0263631	0.0233673	0.0251648	0.014979	0.0305572	0.0239664	0.0131815	0.0155782	0.0167765
0.0384421	0.0571573	0.0244478	0.0330467	0.0197269	0.0188838	0.0141629	0.0143315	0.03507	0.0207385	0.0126454	0.0158489	0.0161861	0.0209071	0.0145001	0.028663	0.0313606	0.0207385	0.0224245	0.035913	0.0301804	0.029506	0.0173664	0.0153431	0.0126454	0.0182094	0.0195583	0.0227618	0.0028663	0.0205699	0.00758725	0.0165234	0.00741865	0.0131512	0.00455235	0.0124768	0	0.0091047	0.00826168	0.0274827	0.023099	0.0118024	0.00725004	0.0171978	0.0133198	0.012814	0.0215815	0.0089361	0.0161861	0.00505817
0.052	0.028	0.018	0.026	0.036	0.006	0.052	0.024	0.02	0.03	0.05	0.036	0.014	0.014	0	0.022	0.016	0.024	0.014	0.038	0.02	0.028	0.034	0.024	0.026	0.024	0.042	0.034	0.016	0.008	0.018	0.016	0.022	0.034	0.016	0.014	0.016	0.018	0.032	0.05	0.026	0.042	0.042	0.052	0.028	0.03	0.026	0.046	0.028	0.012
0.0413512	0.0739662	0.0605708	0.0483401	0.0483401	0.0413512	0.0366919	0.0285381	0.0547467	0.0320326	0.0611532	0.0221316	0.029703	0.0238789	0.0460105	0.0506698	0.0291206	0.0273733	0.0349447	0.049505	0.0355271	0.0203844	0.0337798	0.0477577	0.0629004	0.0122306	0.0582411	0.0291206	0.0419336	0.0407688	0.0273733	0.0465929	0.0262085	0.0186372	0.0151427	0	0.00815376	0.0116482	0.00232964	0.0133955	0.0407688	0.0122306	0.022714	0.0378567	0.0588235	0.0174723	0.0512522	0.000582411	0.0314502	0.0372743
0.0140845	0.0341278	0.00650054	0.0135428	0.028169	0.020585	0.0167931	0.0157096	0.0222102	0.0162514	0.0238353	0.0124594	0.0119177	0.0270856	0.0417118	0.0184182	0.0346696	0.0297941	0.0184182	0.00487541	0.0113759	0.0200433	0.00487541	0.0195016	0.00975081	0.00812568	0.0195016	0.0113759	0.0162514	0.00433369	0.0189599	0.0119177	0.00866739	0.0092091	0.0108342	0.0135428	0.00650054	0.0092091	0.00595883	0.0151679	0.0146262	0.0092091	0.00487541	0.0184182	0.00812568	0	0.0130011	0.0135428	0.0200433	0.00975081
0.0465824	0.0529854	0.0339363	0.0273731	0.029134	0.0177685	0.0257724	0.0203298	0.0193693	0.022891	0.0209701	0.022891	0.0296142	0.0220906	0.0211301	0.0220906	0.0329758	0.0144069	0.0134465	0.02081	0.0184088	0.0278534	0.00608292	0.0288138	0.0219305	0.0160077	0.0107251	0.00512246	0.0238514	0.0116856	0.0105651	0.00272131	0.0126461	0.00352169	0.018729	0.0105651	0.0123259	0.00960461	0.0142468	0.0102449	0.0248119	0.00944453	0.000800384	0.00800384	0	0.0281735	0.00704338	0.018729	0.012486	0.00480231
0.0275545	0.0191351	0.017987	0.0137773	0.0137773	0.0195178	0.0137773	0.00574053	0.0145427	0.0172216	0.00918485	0.0206659	0.0172216	0.0202832	0.0176043	0.0183697	0.0214313	0.0260237	0.0317643	0.0206659	0.00727134	0.0122465	0.0164562	0.0221967	0.0160735	0.0233448	0.00344432	0.0290853	0.0221967	0.010333	0.0206659	0.025641	0.0225794	0.0206659	0.00995025	0.0355913	0.01416	0.0137773	0.00765404	0.0137773	0.0271718	0.0214313	0.00267891	0.01416	0	0.0153081	0.0271718	0.0187524	0.0133946	0.0133946
0.069587	0.0514393	0.0251564	0.020776	0	0.0231539	0.0225282	0.0270338	0.034418	0.048811	0.0230288	0.0409262	0.0416771	0.0285357	0.0289111	0.0342929	0.0187735	0.0113892	0.0133917	0.0185232	0.0305382	0.0221527	0.0219024	0.0290363	0.0265332	0.024781	0.0272841	0.0188986	0.020776	0.0181477	0.0140175	0.0217772	0.00876095	0.0145181	0.0266583	0.0161452	0.0330413	0.0196496	0.0176471	0.0274093	0.0291615	0.0216521	0.00475594	0.0215269	0.0195244	0.0237797	0.0250313	0.0138924	0.0272841	0.022403
0.0458716	0.0481651	0.0711009	0.0504587	0.0527523	0.059633	0.0665138	0.0688073	0.059633	0.0344037	0.0665138	0.0412844	0.0183486	0.0412844	0.0344037	0.0412844	0.0550459	0.0183486	0.0481651	0.0573394	0.0275229	0.0344037	0.0619266	0.0504587	0.0389908	0.0389908	0.0298165	0.0550459	0.0389908	0.0619266	0.0298165	0.0825688	0.0206422	0.0504587	0.0481651	0.0298165	0.0481651	0.0366972	0.0711009	0.0665138	0.0711009	0.00917431	0.0756881	0	0.0366972	0.0412844	0.00688073	0.059633	0.043578	0.0458716
0.0862978	0.112648	0.0731225	0.0500659	0.0494071	0.0382082	0.0408432	0.0243742	0.0401845	0.0230567	0.0289855	0.0349144	0.0395257	0.0408432	0.0480896	0.0256917	0.030303	0.0322793	0.0349144	0.0388669	0.0111989	0.0349144	0.0355731	0.0533597	0.0527009	0.0375494	0.00592885	0.055336	0.0401845	0.0592885	0.0744401	0.0527009	0.071805	0.0362319	0.0421607	0.0335968	0.0329381	0.0309618	0.0309618	0.0243742	0.0296443	0.044137	0.0395257	0.0125165	0.0401845	0.00988142	0.0270092	0	0.0243742	0.0118577
0.0460606	0.0472727	0.0606061	0.0569697	0.0242424	0.0387879	0.0266667	0.0424242	0.0290909	0.0363636	0.0484848	0.0448485	0.030303	0.0169697	0.0412121	0.0387879	0.0193939	0.0278788	0.0690909	0.0278788	0.0169697	0.0193939	0.0121212	0.030303	0.0193939	0.0290909	0.0339394	0.0254545	0.0363636	0.0315152	0.0375758	0.0387879	0.0290909	0.0363636	0	0.030303	0.0387879	0.0157576	0.0315152	0.0375758	0.0109091	0.0484848	0.0484848	0.0460606	0.0412121	0.0206061	0.0375758	0.0363636	0.0157576	0.0460606
0.0677016	0.0702889	0.0418284	0.0275981	0.0435533	0.0474342	0.0271669	0.0271669	0.0517464	0.054765	0.025442	0.0543338	0.0241483	0.0194049	0.0379474	0.0310479	0.033204	0.021561	0.0155239	0.021561	0.0245796	0.0323415	0.0383786	0.0288918	0.047003	0.0301854	0.0344976	0.0224235	0.0133678	0.00862441	0.0310479	0.0392411	0.0232859	0.0362225	0.0228547	0.0284605	0.0116429	0.0284605	0.0202674	0.0310479	0.0202674	0.0224235	0.0275981	0.0357913	0.0340664	0.0461406	0	0.0263044	0.0112117	0.0297542
0.0188802	0.0182292	0.0136719	0.0188802	0.0247396	0.015625	0.0266927	0.0286458	0.0260417	0.0371094	0.0123698	0.0247396	0.00585937	0.00976562	0.0227865	0.031901	0.0266927	0.0195312	0.0247396	0.0240885	0.00976562	0.0286458	0.0221354	0.0260417	0.0273438	0.0260417	0.0240885	0.0130208	0.0221354	0.031901	0.0195312	0.0123698	0.0332031	0.00911458	0	0.0214844	0.0130208	0.0247396	0.0175781	0.0292969	0.0110677	0.00651042	0.0292969	0.0247396	0.0201823	0.014974	0.0234375	0.0273438	0.0279948	0.0247396
0.0386885	0.0498361	0.0365027	0.0306011	0.0218579	0.0448087	0.019235	0.0279781	0.0201093	0.0369399	0.0286339	0.0389071	0.0417486	0.0257923	0.0382514	0.0310383	0.0310383	0.0338798	0.0246995	0.0174863	0.0312568	0.0301639	0.0340984	0.0220765	0.0212022	0.033224	0.0312568	0.0238251	0.0288525	0.0255738	0.0251366	0.0104918	0.0161749	0.0297268	0.0244809	0.0380328	0.0115847	0.0410929	0.0214208	0.0262295	0.0277596	0.0135519	0.023388	0.0461202	0.0397814	0.0301639	0.0301639	0.0185792	0	0.0122404
0.0369967	0.00435256	0.0272035	0	0.0326442	0.0195865	0.0250272	0.0250272	0.0272035	0.0272035	0.00108814	0.0304679	0.0217628	0.0163221	0.0054407	0.00326442	0.0108814	0.039173	0.0195865	0.0250272	0.00870511	0.0184984	0.00979325	0.00326442	0.00870511	0.0174102	0.0359086	0.00108814	0.0184984	0.0261153	0.00652884	0.0184984	0.00979325	0.0163221	0.0206746	0.0119695	0.0119695	0.0184984	0.0184984	0.00217628	0.0282916	0.0217628	0.00761697	0.00652884	0.0184984	0.00217628	0.0348205	0.031556	0.00217628	0.0108814
0.052459	0.0627049	0.0241803	0.027459	0.0192623	0.0184426	0.017623	0.0290984	0.0397541	0.0344262	0.0221311	0.0372951	0.0127049	0.0532787	0.0336066	0.0254098	0.0106557	0.0401639	0.0360656	0.017623	0.027459	0.0327869	0.0442623	0.0413934	0.0233607	0.0143443	0.0504098	0.0163934	0.0147541	0.0106557	0.0229508	0.0106557	0.0163934	0.017623	0.0147541	0.0266393	0.0110656	0.0155738	0.00942623	0.0102459	0.0168033	0.00655738	0.0213115	0.0229508	0.0262295	0.00737705	0.0340164	0.00532787	0	0.0262295
0.0319149	0.0611702	0.0265957	0.0319149	0.0425532	0.0319149	0.0585106	0.0265957	0.0531915	0.0292553	0.0505319	0.037234	0.0345745	0.0345745	0.0319149	0.0265957	0.018617	0.0159574	0.0239362	0.0345745	0.0319149	0.0212766	0.0265957	0.0319149	0.0159574	0.0478723	0.0585106	0	0.0292553	0.0265957	0.0292553	0.0611702	0.0345745	0.0718085	0.0319149	0.0265957	0.0292553	0.0132979	0.0478723	0	0.0212766	0.0398936	0.0265957	0.0531915	0.0425532	0.018617	0.0398936	0.018617	0.0239362	0.0239362
0.0387812	0.0844875	0.034626	0.0249307	0.067867	0.0339335	0.0443213	0.0270083	0.0325485	0.0484765	0.0380886	0.0443213	0.0560942	0.0325485	0.0277008	0.0463989	0.0512465	0.0228532	0.0415512	0.0117729	0.0353186	0.0277008	0.0436288	0.0256233	0.0249307	0.0512465	0.0242382	0.0512465	0.0242382	0.0367036	0.0242382	0.0353186	0.0367036	0.0297784	0.0270083	0.0180055	0.0463989	0.0415512	0.0408587	0.0353186	0.0235457	0.0311634	0.0235457	0.0200831	0	0.0145429	0.00900277	0.0373961	0.0380886	0.0353186
0.025248	0.0405771	0.0333634	0.012624	0.0468891	0.0243463	0.0216411	0.012624	0.0360685	0.0432822	0.0270514	0.0207394	0.0504959	0.0135257	0.0297565	0.037872	0.0288548	0.0459874	0.0522994	0.0234445	0.00180343	0.0441839	0.0504959	0.018936	0.0234445	0.037872	0.0225428	0.0351668	0.0441839	0.0297565	0.0297565	0.0117223	0.0450857	0.0261497	0.0495942	0.0342651	0.0180343	0.0351668	0.0225428	0.0216411	0.0559062	0.025248	0	0.0198377	0.0135257	0.012624	0.0423805	0.00450857	0.0198377	0.0234445
0.0617824	0.0795517	0.0505741	0.0306178	0.0117551	0.0191361	0.0259705	0.04538	0.0404593	0.0546747	0.0393658	0.0505741	0.0355385	0.0401859	0.0229634	0.0265172	0.0317113	0.0382723	0.0180426	0.0240569	0.0174959	0.0267906	0.0358119	0.0341717	0.0254237	0.0295243	0.043193	0.0338983	0.0101148	0.016129	0.0276107	0	0.0259705	0.02269	0.0505741	0.0385457	0.0207764	0.0355385	0.0254237	0.0336249	0.0295243	0.0229634	0.0218699	0.038819	0.0224166	0.0237835	0.0330782	0.0232367	0.0420995	0.0330782
0.0138395	0.0185844	0.0126532	0.0142349	0.0209569	0.0158165	0.0154211	0.00316331	0.0205615	0.00948992	0.00474496	0.00434955	0.00988533	0.00988533	0.000395413	0.0102807	0.0158165	0.0106762	0.0205615	0.0059312	0.00948992	0.0059312	0.00830368	0.0110716	0.0154211	0.0225386	0.0059312	0.0300514	0	0.00790826	0.00711744	0.000790826	0.0217477	0.0102807	0.0138395	0.0201661	0.0201661	0.00790826	0.00830368	0.0118624	0.00830368	0.0122578	1.52661e-17	0.011467	0.0237248	0.0241202	0.0150257	0.0142349	0.0162119	0.00790826
0.0642156	0.0581294	0.0449634	0.0121724	0.0233511	0.0137871	0.0142839	0.0171407	0.0258353	0.0279468	0.0288163	0.0322941	0.0176376	0.0165197	0.0182586	0.0255869	0.0324183	0.012545	0.0124208	0.0206186	0.0278226	0.0186312	0.0240964	0.0192523	0.00434729	0.0111787	0.00794932	0.0045957	0.0221091	0.0100609	0.012545	0.0106819	0.0260837	0.0176376	0.0181344	0.0289405	0.0115514	0.0168923	0.0135387	0.0165197	0.00770091	0.0150292	0.0129176	0.0263321	0.0137871	0.0255869	0.017886	0.00707987	0	0.0142839
0.057072	0.0595533	0.0496278	0.0297767	0.0496278	0.0372208	0.0272953	0.0521092	0.0421836	0.0322581	0.0620347	0.0322581	0.0223325	0.0421836	0.0595533	0.0794045	0.0347395	0.057072	0.0496278	0.0545906	0.0669975	0.0645161	0.0967742	0.0372208	0.0397022	0.0818859	0.057072	0.0620347	0.0645161	0	0.0471464	0.0272953	0.0397022	0.0769231	0.044665	0.0669975	0.0496278	0.0198511	0.0397022	0.0372208	0.0397022	0.0521092	0.0322581	0.0496278	0.0496278	0.044665	0.0421836	0.0645161	0.0421836	0.0545906
0.0526316	0.0869219	0.0781499	0.0255183	0.0366826	0.0598086	0.0518341	0.0566188	0.0422648	0.0374801	0.0350877	0.0781499	0.0478469	0.0279107	0.0199362	0.0279107	0	0.046252	0.00877193	0.0295056	0.0366826	0.0470494	0.0318979	0.0629984	0.0637959	0.0255183	0.0486443	0.0486443	0.00558214	0.0486443	0.0358852	0.00717703	0.0223285	0.0350877	0.0191388	0.0749601	0.0255183	0.0342903	0.076555	0.00239234	0.0215311	0.0311005	0.0255183	0.0526316	0.0422648	0.0677831	0.023126	0.0542265	0.0334928	0.00877193
0.014273	0.0419269	0.00892061	0.0383586	0.0231936	0.0107047	0.0267618	0.0178412	0.014273	0.0330062	0.0205174	0	0.00624442	0.00535236	0.00624442	0.0124888	0.00535236	0.0285459	0.014273	0.0276539	0.0276539	0.029438	0.014273	0.014273	0.0267618	0.00802855	0.0454951	0.0044603	0.0240856	0.00713649	0.00624442	0.0258698	0.0223015	0.0133809	0.0330062	0.0249777	0.00802855	0.044603	0.029438	0.00981267	0.015165	0.0231936	0.0419269	0.00892061	0.0107047	0.015165	0.00178412	0.0231936	0.014273	0.0267618
0.0901917	0.0617249	0.065389	0.0352311	0.0473506	0.0248027	0.0321308	0.044814	0.0301578	0.0394589	0.048478	0.0276212	0.03354	0.0217024	0.0270575	0.0121195	0.0171928	0.027903	0.0403044	0.0405862	0.00394589	0.0315671	0.0129651	0.0228298	0.0107103	0.0290304	0	0.0135287	0.0349493	0.0163472	0.00422773	0.0405862	0.0163472	0.0248027	0.0208568	0.039177	0.0369222	0.0281849	0.0408681	0.0124014	0.0281849	0.0360767	0.0281849	0.00930101	0.014938	0.0259301	0.0276212	0.0171928	0.0318489	0.0419955
0.0186047	0.0511628	0.0197674	0.0197674	0.0383721	0.0418605	0.0232558	0.0476744	0.0209302	0.027907	0.0139535	0.0267442	0.0430233	0.0139535	0.0325581	0.00930233	0.022093	0.05	0.0186047	0.00813953	0.0151163	0.0313953	0.0511628	0.00697674	0.0197674	0.027907	0.0244186	0.027907	0.0337209	0.0255814	0.0290698	0.0186047	0.0244186	0	0.0372093	0.0232558	0.0255814	0.027907	0.0302326	0.022093	0.0465116	0.00813953	0.0244186	0.0453488	0.0313953	0.0232558	0.0337209	0.0197674	0.0255814	0.0116279
0.0856128	0.0930728	0.0614565	0.0529307	0.0277087	0.0216696	0.0497336	0.0280639	0.051865	0.0298401	0.0333925	0.0479574	0.060746	0.0344583	0.0216696	0.0554174	0.0461812	0.0287744	0.0298401	0.0529307	0.0408526	0.044405	0.0415631	0.0397869	0.0603908	0.0419183	0.0284192	0.0369449	0.0269982	0.0230906	0.0213144	0	0.0248668	0.0305506	0.053286	0.034103	0.0301954	0.0397869	0.0234458	0.0227353	0.0298401	0.0348135	0.0415631	0.0198934	0.0273535	0.0397869	0.0291297	0.0586146	0.0397869	0.0394316
0.0358035	0.0183181	0.041632	0.0141549	0.0482931	0.0216486	0.0549542	0.0241465	0.0174854	0.00915903	0.011657	0.00915903	0.0216486	0.0341382	0.0333056	0.0166528	0.0283097	0.0258118	0.0291424	0.00999167	0.0216486	0.029975	0.0266445	0.0241465	0	0.0183181	0.0216486	0.0283097	0.0174854	0.0166528	0.0283097	0.0141549	0.0241465	0.0191507	0.0358035	0.0482931	0.00915903	0.0333056	0.020816	0.020816	0.0258118	0.0108243	0.020816	0.00249792	0.00915903	0.0183181	0.00666112	0.0149875	0.0199833	0.0174854
0.0777622	0.0576224	0.0486713	0.031049	0.0293706	0.0265734	0.000559441	0.0198601	0.0165035	0.0321678	0.045035	0.0360839	0.034965	0.0467133	0.0377622	0.0109091	0.00671329	0	0.0109091	0.0198601	0.0181818	0.0377622	0.048951	0.0366434	0.0366434	0.0318881	0.0167832	0.0282517	0.0293706	0.00671329	0.00531469	0.0195804	0.0179021	0.0184615	0.0198601	0.0246154	0.019021	0.00223776	0.0153846	0.0167832	0.0151049	0.0232168	0.0332867	0.0318881	0.00727273	0.0179021	0.0173427	0.000839161	0.0109091	0.00531469
0.0170455	0.0295455	0.0329545	0.00909091	0.00909091	0.0420455	0.0420455	0.0306818	0.0181818	0.0125	0.0193182	0.00340909	0.0420455	0.0159091	0.0363636	0.0409091	0.0215909	0.0306818	0.0215909	0.0295455	0.025	0.0113636	0.0284091	0.0363636	0.0136364	0.0261364	0.0329545	0.0329545	0.0272727	0.0159091	0.0238636	0.00113636	0.0147727	0.0215909	0.0125	0.0136364	0.0193182	0.0443182	0.0181818	0.0227273	0.00795455	0.0204545	0.0295455	0	0.0318182	0.00795455	0.0136364	0.0534091	0.0227273	0.0147727
0.049551	0.0552045	0.0372464	0.0325906	0.020286	0.0322581	0.0399069	0.0325906	0.0329232	0.0365813	0.0452278	0.0448952	0.0392418	0.037579	0.0236116	0.0259395	0.0252744	0.0162953	0.0249418	0.0179581	0.0362488	0.0106418	0.0355836	0.0295976	0.0212837	0.0402394	0.0196209	0.00166279	0.0256069	0.0106418	0.0106418	0.0212837	0.0182907	0.00432325	0.0023279	0.0395743	0.0186232	0.046558	0.0209511	0.0325906	0.0299302	0.0239441	0.0266046	0.0116395	0.0299302	0.0282674	0	0.0109744	0.0285999	0.0189558
0.0184162	0.0589319	0.0267035	0.0156538	0.0414365	0.0239411	0.0165746	0.0202578	0.0322284	0.0184162	0.0432781	0.0414365	0.0285451	0.00736648	0.0110497	0.0285451	0.0230203	0.0119705	0.0220994	0.0156538	0.014733	0.00184162	0.0267035	0.0128913	0.0119705	0.0211786	0.00644567	0.0156538	0.0184162	0.0359116	0.0303867	0.0110497	0.00184162	0.00644567	0.0248619	0	0.00276243	0.0220994	0.0128913	0.0184162	0.019337	0.0257827	0.0092081	0.019337	0.0138122	0.0313076	0.0331492	0.0377532	0.0220994	0.0239411
0.0758972	0.0792919	0.021581	0.0225509	0.0196411	0.0344326	0.0126091	0.0366149	0.0397672	0.0259457	0.0344326	0.0334627	0.0349176	0.00872939	0.0409796	0.0378274	0.00872939	0.014549	0.0295829	0.0164888	0.0276431	0.0288555	0.0315228	0.0283705	0.0402522	0.00315228	0.0261882	0.0218235	0.0203686	0.0189137	0.0293404	0.0242483	0.0143065	0.028128	0.00387973	0.0147915	0.0109117	0.0307953	0.021581	0.0247333	0.0254607	0.0225509	0.0138215	0.0155189	0.0133366	0.0358875	0.0143065	0.0155189	0	0.0104268
0.0331687	0.00564573	0.0275229	0.0366972	0.0310515	0.0239944	0.0282287	0.00917431	0.0176429	0.0239944	0.0247001	0.0197601	0.0211715	0.0141143	0.0416373	0.0127029	0.0134086	0.0239944	0.0352858	0.0105857	0.0317572	0.0225829	0.0296401	0.00776288	0.00988003	0.0204658	0.0381087	0.0162315	0.0310515	0.0169372	0.0176429	0.0430487	0.0282287	0.00705716	0.00564573	0.00776288	0.0395201	0.0190543	0.0317572	0.00988003	0.0261115	0.0134086	0.0169372	0.0317572	0.0310515	0	0.00635145	0.0275229	0.00988003	0.0169372
0.0693309	0.0576208	0.0356877	0.0197026	0.0256506	0.00408922	0.0144981	0.0148699	0.0269517	0.0275093	0.0524164	0.0187732	0.0228625	0.0375465	0.017658	0.00594796	0.00185874	0.00910781	0.0219331	0.0315985	0.0310409	0.0182156	0.0245353	0.016171	0.0267658	0.0243494	0.0157993	0.0328996	0.0258364	0.0364312	0.0317844	0.0442379	0.0310409	0.0425651	0.0237918	0.0343866	0.0219331	0.0124535	0.0336431	0.00817844	0.0197026	0.0254647	0.0395911	0.0107807	0.0187732	0.00947955	0.0258364	0	0.0236059	0.00334572
0.021261	0.0197947	0.0219941	0.00733138	0.0205279	0.0241935	0.0300587	0.0337243	0.00879765	0.0293255	0.00733138	0.0205279	0.0139296	0.0344575	0.0241935	0.0183284	0.0241935	0.0315249	0.0344575	0.0197947	0.0139296	0.0131965	0.0183284	0.00439883	0.0329912	0.0183284	0.0395894	0	0.0278592	0.0139296	0.0058651	0.0329912	0.0109971	0.0256598	0.0307918	0.0058651	0.0227273	0.0153959	0.0205279	0.0256598	0.026393	0.0117302	0.00953079	0.0278592	0.0285924	0.0168622	0.00879765	0.0337243	0.00513196	0.0117302
0.117451	0.100778	0.0770656	0.0522416	0.0381623	0.0305669	0.0446462	0.0403853	0.059837	0.0635421	0.074472	0.075213	0.0629863	0.0702112	0.0526121	0.0264913	0.0351982	0.0287143	0.0433494	0.0472397	0.0533531	0.0565024	0.0542794	0.0611338	0.0277881	0.0396443	0.0296406	0.0396443	0.035754	0.037977	0.0340867	0.0318637	0.0416821	0.0339014	0.036495	0.0414969	0.0359392	0.0407558	0	0.0251945	0.0413116	0.0214894	0.0366803	0.0333457	0.0339014	0.0322342	0.0418674	0.0507595	0.048166	0.0324194
0.0192005	0.0302172	0.0311615	0.0283286	0.0273843	0.0311615	0.0138495	0.0223481	0.0110167	0.0195153	0.0100724	0.0154234	0.018571	0.0125905	0.0217186	0.0154234	0.0223481	0.0116462	0.0100724	0.0270696	0.0138495	0.0236072	0.00377715	0	0.00818382	0.0239219	0.00975763	0.0157381	0.00849858	0.025181	0.0113314	0.0176267	0.0100724	0.01322	0.00975763	0.00472144	0.01322	0.0169972	0.0176267	0.0236072	0.01983	0.000314762	0.018571	0.0157381	0.02644	0.0169972	0.0107019	0.01322	0.0192005	0.0151086
0.0700282	0.0628479	0.0337233	0.0179911	0.0162162	0.0117789	0.00597015	0.0125857	0.0275111	0.0330779	0.0381605	0.0358209	0.0350141	0.00895522	0.0151674	0.0139572	0.00346914	0.00839048	0.00863251	0.0104881	0.00500202	0.027027	0.0181525	0.0136345	0.0161355	0.0189593	0.0106495	0.012505	0.0252521	0.00564744	0.0108108	0.0168616	0.0180718	0.009762	0.00726099	0.00863251	0.00467931	0.000242033	0.000968132	0.0021783	0	0.0061315	0.00177491	0.00395321	0.0176684	0.00943929	0.0150061	0.000403388	0.0090359	0.012263
MEAN
0.159351	0.181041	0.151824	0.131566	0.117316	0.112373	0.106118	0.106347	0.106194	0.106933	0.105396	0.10211	0.0941052	0.0877504	0.0796701	0.0727226	0.0675282	0.066095	0.0645751	0.0634031	0.0633376	0.06336	0.0608375	0.0587836	0.0541613	0.051776	0.0481888	0.0457843	0.0437475	0.043255	0.0408742	0.0406935	0.0393355	0.0381818	0.0373978	0.0358654	0.0328315	0.0326495	0.0286978	0.0290346	0.027948	0.0265957	0.0253771	0.0255886	0.0251013	0.023084	0.0215969	0.0208604	0.019856	0.0183903
CI 95%
0.0469331	0.0510311	0.0484792	0.0462126	0.0442884	0.0424256	0.0395438	0.0367941	0.0344099	0.032552	0.0313005	0.0295481	0.0277504	0.0255148	0.0240491	0.0227528	0.0220295	0.0206206	0.0196238	0.0179006	0.0174405	0.0159731	0.0155094	0.0147861	0.0138614	0.0132673	0.0123287	0.0116075	0.0109305	0.0109102	0.00984272	0.00914302	0.00910547	0.00855328	0.00792322	0.00768673	0.00710385	0.00619613	0.00596142	0.00535739	0.00478931	0.00469515	0.00477123	0.00455656	0.0046635	0.00468458	0.00492136	0.00512548	0.00484996	0.00483075

## Sheet: Fig. S10f
EEG	EMG	Spike
-49.2941	19.6838	755.917
-38.6455	79.1931	755.943
-28.6563	43.0298	756.067
-18.9963	-16.4795	756.107
-9.25022	9.00269	756.153
0.986527	9.91821	756.186
12.0429	46.0815	756.191
24.1626	19.8364	756.211
37.526	34.3323	756.422
52.2717	74.6155	756.435
68.4887	61.3403	756.526
86.1714	62.1033	756.687
105.161	35.4004	756.776
125.128	-13.1226	756.795
145.623	19.8364	756.935
166.166	27.0081	757.006
186.309	24.1089	757.027
205.648	19.8364	757.064
223.801	12.3596	757.201
240.391	4.88281	757.225
255.061	-22.2778	757.283
267.529	-11.4441	757.325
277.641	28.5339	757.353
285.389	40.4358	757.459
290.855	42.7246	757.526
294.13	53.2532	757.541
295.264	1.98364	757.596
294.268	15.4114	757.63
291.14	38.9099	757.646
285.9	57.373	757.731
278.579	58.2886	757.748
269.189	73.8525	757.893
257.685	7.78198	757.948
243.965	-3.20435	758.146
227.928	-0.305176	758.166
209.551	37.384	758.199
188.935	15.4114	758.221
166.306	11.7493	758.289
141.967	-11.1389	758.336
116.259	-13.1226	758.445
89.5432	-4.73022	758.589
62.2158	-4.42505	758.647
34.7417	39.8254	758.699
7.65981	27.0081	758.836
-18.4718	26.0925	758.845
-43.1645	8.08716	758.858
-66.0604	17.2424	758.933
-86.9404	29.4495	758.947
-105.693	19.8364	758.985
-122.274	59.6619	759.071
-136.698	67.2913	759.082
-149.059	47.4548	759.116
-159.577	21.0571	759.154
-168.611	-15.4114	759.166
-176.591	-4.73022	759.273
-183.932	17.8528	759.28
-190.958	30.6702	759.296
-197.887	18.4631	759.396
-204.846	0.152588	759.48
-211.901	2.89917	759.521
-219.053	-18.4631	759.557
-226.212	-10.6812	759.592
-233.16	43.0298	759.707
-239.558	58.7463	759.743
-245.008	47.76	759.812
-249.15	-6.10352	760.047
-251.721	8.8501	760.12
-252.577	35.4004	760.229
-251.677	48.6755	760.237
-249.066	53.1006	760.265
-244.882	61.3403	760.347
-239.373	55.542	760.368
-232.928	27.1606	760.37
-226.052	7.62939	760.397
-219.303	4.42505	760.458
-213.199	12.0544	760.497
-208.163	8.39233	760.531
-204.508	24.8718	760.551
-202.457	3.66211	760.557
-202.149	5.18799	760.68
-203.628	-6.40869	760.686
-206.813	0.457764	760.7
-211.473	-21.9727	760.779
-217.237	14.4959	760.799
-223.657	20.4468	760.904
-230.294	65.4602	760.986
-236.775	111.237	761.051
-242.798	53.5583	761.177
-248.114	-8.69751	761.251
-252.517	23.6511	761.279
-255.868	38.4521	761.299
-258.123	78.8879	761.308
-259.381	2.74658	761.464
-259.879	14.1907	761.471
-259.936	21.5149	761.559
-259.866	28.0762	761.584
-259.932	35.7056	761.628
-260.343	17.395	761.668
-261.279	6.40869	761.698
-262.909	0.762939	761.823
-265.373	-11.4441	761.876
-268.738	-15.564	761.918
-272.944	47.6074	762.125
-277.786	25.3296	762.17
-282.963	31.8909	762.183
-288.157	37.8418	762.323
-293.074	19.8364	762.379
-297.448	26.8555	762.405
-301.013	33.1116	762.451
-303.492	62.2559	762.487
-304.618	65.6128	762.576
-304.193	69.7327	762.675
-302.15	5.34058	762.89
-298.576	9.91821	762.926
-293.668	4.88281	762.946
-287.655	27.6184	762.958
-280.749	21.5149	763.06
-273.141	19.989	763.073
-265.023	-1.37329	763.093
-256.607	12.3596	763.144
-248.11	-13.1226	763.152
-239.701	-26.3977	763.266
-231.452	34.4849	763.283
-223.319	43.9453	763.31
-215.191	31.4331	763.418
-206.972	18.158	763.51
-198.633	42.7246	763.537
-190.207	28.0762	763.565
-181.76	21.5149	763.583
-173.358	33.7219	763.634
-165.068	61.9507	763.64
-156.996	48.9807	763.678
-149.327	8.69751	763.706
-142.336	-13.2751	763.762
-136.325	15.7166	763.785
-131.542	4.27246	763.851
-128.128	27.9236	763.87
-126.124	15.7166	763.893
-125.512	-2.44141	763.942
-126.255	-10.2234	763.956
-128.298	-14.9536	763.977
-131.542	1.06811	763.991
-135.801	16.9373	764.029
-140.813	33.1116	764.29
-146.299	32.959	764.364
-152.049	28.2288	764.377
-157.967	26.0925	764.53
-164.06	41.3513	764.597
-170.386	30.0598	764.645
-177.017	47.9126	764.666
-184.032	70.0378	764.782
-191.553	68.512	764.802
-199.777	13.8855	764.829
-208.977	-1.67847	764.882
-219.437	5.18799	764.966
-231.371	18.0054	764.977
-244.878	23.1934	764.986
-259.947	19.6838	765.023
-276.506	9.30786	765.11
-294.451	-9.76562	765.123
-313.637	-13.7329	765.162
-333.846	-10.376	765.22
-354.75	38.2996	765.274
-375.908	46.8445	765.277
-396.838	28.5339	765.283
-417.103	30.2124	765.297
-436.374	11.1389	765.505
-454.425	-6.40869	765.552
-471.106	-5.95093	765.569
-486.315	39.8254	765.645
-500.009	115.662	765.697
-512.233	118.408	765.706
-523.154	28.2288	765.722
-533.059	-47.4548	765.732
-542.292	-20.4468	765.788
-551.161	11.4441	765.817
-559.888	19.2261	765.827
-568.604	22.2778	765.889
-577.376	18.4631	765.897
-586.233	10.2234	765.959
-595.16	-7.47681	765.996
-604.073	-2.13623	766.053
-612.78	41.1987	766.257
-620.974	51.7273	766.282
-628.295	11.4441	766.288
-634.409	39.5203	766.303
-639.064	25.4822	766.368
-642.105	23.4985	766.416
-643.446	43.0298	766.568
-643.049	55.8472	766.648
-640.933	67.2913	766.677
-637.207	55.9998	766.744
-632.107	16.1743	766.753
-626.005	-9.76562	766.756
-619.342	0.152588	766.771
-612.541	39.0625	766.824
-605.943	27.1606	766.848
-599.792	40.741	766.857
-594.255	-2.74658	766.923
-589.437	-21.2097	766.934
-585.375	-11.7493	766.975
-582.003	-1.37329	767.032
-579.118	32.3486	767.068
-576.385	28.0762	767.114
-573.4	42.572	767.197
-569.788	7.62939	767.282
-565.259	27.771	767.489
-559.624	24.1089	767.492
-552.775	45.3186	767.522
-544.674	46.6919	767.744
-535.348	53.8635	767.764
-524.918	67.1387	767.773
-513.626	1.98364	767.783
-501.836	7.78198	767.876
-489.965	-25.9399	767.907
-478.403	12.8174	767.979
-467.452	12.3596	768.048
-457.314	19.989	768.084
-448.111	13.2751	768.11
-439.907	-7.32422	768.135
-432.716	-21.6675	768.162
-426.469	-14.6484	768.184
-420.984	38.7573	768.283
-415.959	48.3704	768.292
-411.023	14.801	768.305
-405.824	27.0081	768.419
-400.087	21.9727	768.448
-393.627	17.0898	768.488
-386.33	39.5203	768.508
-378.136	66.9861	768.649
-369.035	66.5283	768.715
-359.099	41.6565	768.829
-348.535	18.3105	768.834
-337.68	14.0381	768.858
-326.954	15.8691	768.948
-316.757	16.7847	769.103
-307.41	26.0925	769.12
-299.134	22.4304	769.155
-292.07	8.39233	769.181
-286.304	2.89917	769.215
-281.864	-27.0081	769.234
-278.68	-7.78198	769.248
-276.538	45.929	769.32
-275.075	40.2832	769.354
-273.851	38.9099	769.368
-272.444	14.1907	769.383
-270.524	27.9236	769.427
-267.867	28.9917	769.462
-264.322	28.2288	769.559
-259.786	49.5911	769.751
-254.212	75.0732	769.833
-247.647	58.7463	769.846
-240.283	-39.978	769.906
-232.459	-48.0652	769.996
-224.59	-1.98364	770.019
-217.074	40.4358	770.031
-210.226	102.844	770.087
-204.278	47.76	770.129
-199.414	-23.6511	770.145
-195.799	-72.3267	770.198
-193.567	-18.9209	770.215
-192.78	-21.8201	770.231
-193.366	40.741	770.243
-195.11	60.5774	770.298
-197.712	39.0625	770.333
-200.871	32.8064	770.491
-204.337	34.4849	770.525
-207.911	20.5994	770.838
-211.406	37.0789	770.916
-214.626	57.373	770.933
-217.379	80.2612	771.165
-219.528	47.76	771.28
-221.053	5.79834	771.563
-222.075	3.50952	771.608
-222.797	0.305176	771.669
-223.419	35.2478	771.682
-224.084	9.00269	771.689
-224.875	18.3105	771.73
-225.852	18.3105	771.806
-227.078	-9.46045	772.005
-228.614	-8.54492	772.051
-230.473	-12.5122	772.096
-232.562	41.5039	772.104
-234.672	49.4385	772.121
-236.532	51.1169	772.192
-237.909	-4.88281	772.207
-238.661	20.5994	772.228
-238.742	26.2451	772.256
-238.152	44.2505	772.283
-236.903	55.8472	772.292
-235.014	63.0188	772.303
-232.547	54.3213	772.386
-229.651	3.35693	772.416
-226.573	-9.76562	772.444
-223.586	11.9019	772.5
-220.89	16.3269	772.512
-218.557	27.9236	772.579
-216.538	22.8882	772.621
-214.712	-25.3296	772.675
-212.935	-16.0217	772.689
-211.054	-23.0408	772.723
-208.876	-3.8147	772.746
-206.131	16.7847	772.76
-202.473	28.9917	772.783
-197.55	29.7546	772.812
-191.108	27.1606	772.848
-183.049	18.158	772.891
-173.417	28.8391	772.915
-162.355	31.8909	772.955
-150.05	45.6238	772.96
-136.728	42.4194	772.98
-122.682	59.5093	773.076
-108.316	3.96728	773.135
-94.1496	2.59399	773.166
-80.7425	4.57764	773.191
-68.5968	28.5339	773.239
-58.0894	23.4985	773.31
-49.4649	6.71387	773.33
-42.8681	3.05176	773.37
-38.3753	2.89917	773.38
-35.9938	-9.15527	773.415
-35.6252	-13.5803	773.431
-37.0174	15.4114	773.643
-39.7614	50.8118	773.699
-43.3615	44.7083	773.728
-47.3398	24.8718	773.788
-51.3095	11.7493	773.89
-54.9886	26.2451	773.932
-58.1719	35.4004	774.05
-60.701	46.3867	774.269
-62.4657	63.324	774.362
-63.4463	59.8145	774.409
-63.7675	1.06811	774.423
[truncated: 49,667 more rows]

## Sheet: Fig. S10g, h
Frequency Value	unit1	unit2	unit3	unit4	unit5	unit6	unit7	unit8	unit9	unit10	unit11	unit12
[truncated: 256 more rows]
