# Supplementary material for: GABAergic neurons in the rostromedial tegmental nucleus are essential for rapid eye movement sleep suppression
Source: Nat Commun. 2022 Dec 7;13:7552. doi: 10.1038/s41467-022-35299-x (PMC9729601; doi:10.1038/s41467-022-35299-x)
Supplement: Supplementary file 4 — Source Data [file 41467_2022_35299_MOESM4_ESM.zip › Figures except Fig. 4 de and Fig.S10.xlsx]

## Sheet: Fig. 1
		Firing			Membrane potential (mV)
d		Pre-CNO	CNO		Pre-CNO	CNO
patch clamp		2.4	6.2		-54.09	-52.12
		1.4	13.6667		-57.04	-52.46
		3	10.3		-60.2	-49.96
		0	8		-59.34	-50.93
		0	6.8		-61.12	-52.15
		0	10.4		-59.97	-53.52
		0	10.2		-58.04	-53.1
		6.4	16.3667		-58.9	-49.62
		4.13333	14.7667		-53.86	-47.91
		0	2.03333		-62.41	-49.01
		0.258065	3		-59.66	-53.55
		5.16667	16.6		-54.75	-46.42
		6.26667	13.0333		-55.35	-45.65
e	Saline											CNO
REM	07:00:00	3.96	0	0	1.26	2.52	1.86	0.72	0.66	3.06		0	0	0	1.92	2.4	4.02	1.68	0	3.24
	08:00:00	4.62	3.48	4.44	6.24	10.74	5.82	0	9.48	2.58		7.68	4.2	5.88	7.62	6.54	5.04	6.66	8.76	2.4
	09:00:00	4.14	3.96	0	0.84	0	2.34	1.92	7.02	0		0.06	0	0	4.08	0	0	0	0	0.66
	10:00:00	1.98	6.78	5.16	2.04	4.98	7.02	6.54	10.74	0		0	1.74	3.54	0	2.52	2.28	0	0	0
	11:00:00	6.72	5.46	3.42	9.48	8.94	8.46	6.54	7.86	0.24		1.8	4.26	5.16	2.04	3	3.84	0	0	0
	12:00:00	5.58	3.66	5.16	5.16	3.78	4.74	0	5.4	0		3.48	2.46	2.94	1.74	2.64	4.14	0	0	0
	13:00:00	7.38	3.96	4.14	8.64	6.18	3.42	4.32	9.06	0		4.02	4.62	6.84	7.8	7.8	7.68	0	0	0
	14:00:00	6.12	5.94	6.24	5.4	9.6	5.28	6	7.26	2.4		3	5.52	0	2.94	1.38	5.04	0	1.44	0
	15:00:00	3.36	4.98	6.84	4.44	4.02	8.64	4.62	2.76	3.24		4.38	3.66	5.04	5.76	7.68	11.04	0	0.54	0
	16:00:00	5.58	5.46	4.26	5.34	6.84	3.78	7.86	6.84	2.04		6	4.44	0.48	4.44	3.12	4.8	0	1.26	0
	17:00:00	4.44	6	3.48	2.34	6.24	6.48	1.26	5.82	6.06		3.72	3.96	8.52	9.66	9.36	7.38	0	6	1.68
	18:00:00	0.36	3.06	1.38	4.44	5.94	6.66	6.6	11.64	1.68		4.08	1.38	4.26	2.82	4.38	5.58	0	9.48	0
	19:00:00	0	2.58	0	2.4	1.08	3	2.52	0	4.02		0	3.24	0	1.44	6.42	1.14	0	2.04	0
	20:00:00	0	1.86	0	3.12	2.82	0	0.36	0	2.88		0	0.54	0	1.38	0	0	0	0	0
	21:00:00	0	0	0	3.24	1.26	0	1.86	0.36	0.78		0	0	0	3.42	0	0	0	0.54	1.14
	22:00:00	0	3.18	0	1.2	0	0.36	0.96	4.32	4.44		0.54	2.28	1.32	3.12	0	0	0	2.94	1.02
	23:00:00	0	0	3	1.68	2.22	3.78	0	0	1.86		1.98	2.28	0	1.74	0.72	0.6	0	1.38	1.62
	1900-01-01	4.26	2.94	5.4	2.52	2.34	0.78	0	0	3.18		3.12	0	0	4.98	1.08	2.22	0	10.98	3.66
	1900-01-01 01:00:00	2.52	2.64	1.92	4.44	0.72	4.26	2.22	1.32	3.6		5.52	3.18	4.56	3.18	5.04	3.96	0	1.62	5.52
	1900-01-01 02:00:00	1.86	4.68	3.78	0.48	1.14	4.68	1.62	5.94	5.16		7.38	5.88	4.62	5.28	1.38	4.2	0.6	5.16	1.86
	1900-01-01 03:00:00	3.54	3	0.42	0.66	4.86	2.04	2.34	2.16	0.6		1.44	0	0.6	1.02	1.98	3.78	3.36	7.2	4.56
	1900-01-01 04:00:00	3.66	0.36	0	0.78	0	2.52	2.04	0	4.62		2.46	3.78	0.24	1.26	1.68	1.62	3.18	3.06	4.38
	1900-01-01 05:00:00	1.68	0	1.32	2.88	0.36	4.32	1.98	0	3.06		0.36	0	0	2.52	0	1.08	0	0	0
	1900-01-01 06:00:00	4.68	2.64	3.48	2.64	0.42	5.52	0.36	0.78	4.92		0	2.76	3.72	0.48	0	4.62	2.64	1.8	2.16
e
NREM	07:00:00	28.44	0	4.56	16.38	20.64	27.72	15.06	7.32	30.18		15.42	0.36	7.32	18	26.16	33.42	6.72	7.8	38.22
	08:00:00	31.8	38.46	41.34	39.84	28.44	45.84	0	24.6	38.88		44.4	48.6	33.84	38.88	31.26	35.52	36.06	32.94	36.84
	09:00:00	33	26.4	10.56	6.54	9.36	29.28	23.4	21.06	13.86		39.12	33	43.86	33.06	23.88	31.26	38.22	30.6	33.12
	10:00:00	22.92	45.84	41.46	33.6	41.34	42.12	27.84	36.36	24.96		54.48	39.42	53.52	45.18	51.24	43.8	55.86	41.34	44.64
	11:00:00	49.62	44.64	30	37.62	37.44	43.32	45.12	30.48	40.98		51.6	40.86	44.16	41.58	42	42.12	56.04	42.48	21.24
	12:00:00	32.34	38.16	37.98	26.28	39.72	42.96	8.58	14.88	33.72		46.68	39.12	27.96	38.04	37.02	33.12	56.22	45.6	27
	13:00:00	44.88	22.68	37.26	34.38	26.82	45.66	34.44	37.56	44.46		38.94	25.8	47.64	39.78	42.72	43.86	55.86	42	51.54
	14:00:00	47.76	45.54	40.8	25.68	40.02	42.72	45.6	32.88	46.8		28.02	41.64	17.58	32.04	29.16	28.62	48	45.78	50.76
	15:00:00	33.66	41.52	36.6	34.98	31.02	41.52	31.56	11.76	45.48		40.92	24	49.38	27.96	46.74	44.58	48.06	30.78	49.14
	16:00:00	29.04	36.24	47.4	42.66	38.28	38.16	47.04	25.44	31.32		39.54	38.16	15.72	15.72	26.88	33.54	23.88	43.92	44.76
	17:00:00	38.76	38.04	29.58	22.98	23.34	38.52	1.92	20.88	33.78		27	37.98	37.62	44.76	41.04	29.58	53.4	27.72	49.98
	18:00:00	19.8	29.94	33	35.28	37.68	31.8	48.48	23.22	31.32		25.02	37.38	37.74	28.98	28.74	30.06	41.52	33.42	42
	19:00:00	0	25.26	0	16.02	16.32	13.44	21.24	0.18	12.66		3.96	25.98	0	17.16	33.06	4.32	29.52	6.42	24.06
	20:00:00	5.16	13.68	0	21.36	24.12	0	19.92	7.08	24.72		0.84	12.78	0	14.4	0.12	0	12.66	15	19.38
	21:00:00	9	8.52	1.02	28.26	11.28	0	26.28	3.54	23.22		8.22	7.86	7.38	27.12	0	0	6.12	23.64	34.86
	22:00:00	4.98	30.78	2.46	16.86	17.04	17.28	4.26	18.54	39.48		19.08	19.8	28.98	24.36	0.72	0	5.28	24.84	43.2
	23:00:00	14.4	2.04	31.08	19.44	24.12	36.96	0.06	4.32	22.44		19.38	27	10.44	13.44	16.92	13.8	6.6	33.66	34.02
	1900-01-01	41.76	29.76	30.42	33.72	24.84	13.86	7.2	5.34	39.54		24.96	22.08	8.04	27.6	31.98	37.14	28.08	35.88	31.38
	1900-01-01 01:00:00	21.54	16.98	28.14	38.46	20.58	48.54	21.54	15.54	37.14		44.64	28.74	34.8	31.74	29.16	35.64	29.52	6.36	42.72
	1900-01-01 02:00:00	16.2	41.16	33.6	17.64	20.52	36.36	28.62	26.58	35.4		43.44	32.82	34.8	25.92	31.92	24	12.96	21.06	35.22
	1900-01-01 03:00:00	17.64	37.38	25.86	8.34	30.36	31.68	31.38	20.28	26.82		5.22	17.46	17.94	14.58	26.04	28.98	16.44	31.08	36.12
	1900-01-01 04:00:00	37.68	14.64	0.96	22.74	16.86	20.16	22.32	0	31.44		33.12	22.74	15.24	24.78	26.64	32.16	42.78	22.74	25.74
	1900-01-01 05:00:00	18.84	16.62	20.16	28.38	24.48	33.72	13.32	9.18	27.12		14.64	27.6	13.32	28.56	14.34	22.98	17.58	4.8	28.14
	1900-01-01 06:00:00	29.64	24.6	26.94	28.14	15.36	39.48	15.12	6.84	24.78		23.46	38.94	34.2	16.74	18.78	33	19.38	16.98	32.46
e
WAKE	07:00:00	27.6	60	55.44	42.36	36.78	30.42	44.22	52.02	26.76		44.58	59.64	52.68	40.08	31.44	22.62	51.6	52.2	18.54
	08:00:00	23.58	18.06	14.22	13.86	20.82	8.34	60	25.92	18.54		7.92	7.2	20.28	13.56	22.2	19.38	17.28	18.36	20.76
	09:00:00	22.86	29.64	49.44	52.62	50.64	28.38	34.68	31.92	46.14		20.82	27	16.14	22.86	36.12	28.74	21.78	29.4	26.22
	10:00:00	35.04	7.32	13.38	24.36	13.68	10.86	25.62	12.96	35.04		5.52	18.84	2.94	14.82	6.18	13.92	4.14	18.66	15.36
	11:00:00	3.66	9.84	26.58	12.96	13.62	8.22	8.34	21.66	18.72		6.6	14.88	10.74	16.32	15	13.98	3.96	17.52	38.76
	12:00:00	22.08	18.18	16.86	28.62	16.44	12.36	51.42	39.72	26.28		9.84	18.42	29.16	20.22	20.34	22.74	3.78	14.4	33
	13:00:00	7.74	33.42	18.6	16.92	27	10.92	21.18	13.38	15.54		17.04	29.58	5.46	12.42	9.48	8.46	4.14	18	8.46
	14:00:00	6.12	8.52	12.96	28.92	10.38	12	8.4	19.86	10.8		28.98	12.78	42.42	25.02	29.46	26.34	12	12.72	9.24
	15:00:00	22.98	13.44	16.56	20.52	25.02	9.78	23.88	45.54	11.28		14.64	32.34	5.52	26.34	5.58	4.32	11.94	28.68	10.86
	16:00:00	25.32	18.24	8.34	12	14.88	18.06	5.04	27.66	26.58		14.46	17.4	43.8	39.78	30	21.66	36.12	14.82	15.24
	17:00:00	16.8	15.96	26.94	34.68	30.42	15	56.82	33.36	20.16		29.28	18.06	13.86	5.58	9.6	22.98	6.6	26.28	8.34
	18:00:00	39.84	27	25.62	20.28	16.38	21.54	4.92	25.14	27		30.96	21.18	18	28.2	26.88	24.36	18.48	17.16	18
	19:00:00	60	32.16	60	41.58	42.6	43.56	36.18	59.82	43.32		56.04	30.72	60	41.4	20.52	54.54	30.48	51.54	35.94
	20:00:00	54.84	44.46	60	35.52	33.06	60	39.72	52.92	32.4		59.16	46.68	60	44.22	59.88	60	47.34	45	40.62
	21:00:00	51	51.48	58.98	28.44	47.46	60	31.86	56.16	36		51.78	52.14	52.62	29.46	60	60	53.88	35.82	24
	22:00:00	55.02	25.98	57.54	41.94	42.96	42.42	54.78	37.14	16.08		40.38	37.92	29.64	32.52	59.28	60	54.72	32.22	15.78
	23:00:00	45.6	57.96	25.92	38.88	33.66	19.26	59.94	55.68	35.64		38.58	30.72	49.56	44.82	42.36	45.6	53.4	24.96	24.42
	1900-01-01	13.98	27.36	24.18	23.76	32.82	45.36	52.8	54.66	17.28		31.92	37.92	51.96	27.42	26.94	20.64	31.92	13.14	24.96
	1900-01-01 01:00:00	35.94	40.32	29.94	17.04	38.64	7.2	36.24	43.14	19.26		9.78	28.08	20.64	25.08	25.8	20.4	30.48	52.08	11.76
	1900-01-01 02:00:00	41.94	14.22	22.62	41.88	38.34	19.02	29.82	27.48	19.44		9.12	21.36	20.58	28.8	26.64	31.8	46.44	33.78	22.92
	1900-01-01 03:00:00	38.82	19.62	33.72	51	24.78	26.28	26.28	37.62	32.58		53.34	42.54	41.46	44.4	31.92	27.18	40.2	21.72	19.32
	1900-01-01 04:00:00	18.66	45	59.04	36.48	43.14	37.32	35.58	60	23.94		24.42	33.48	44.46	33.96	31.68	26.28	13.98	34.2	29.88
	1900-01-01 05:00:00	39.48	43.38	38.52	28.74	35.22	21.96	44.64	50.82	29.82		45	32.4	46.68	28.92	45.66	35.94	42.42	55.2	31.86
	1900-01-01 06:00:00	25.68	32.76	29.58	29.22	44.28	15	44.52	52.32	30.24		36.54	18.36	22.08	42.78	41.22	22.38	37.92	41.22	25.38
f	REM	REM 8 h	Saline	CNO
			40.86	22.74
			40.2	26.7
			35.22	24
			41.34	28.8
			44.34	28.14
			43.68	38.82
			37.8	0
			56.94	3.24
			7.92	0.66
			Saline	CNO
	NREM	NREM 8 h	293.22	339.3
			301.02	282
			282.06	299.82
			241.74	273.36
			264	299.64
			325.74	300.9
			263.58	382.14
			210.42	322.5
			281.58	322.2
			Saline	CNO
	WAKE	WAKE 8 h	145.8	117.9
			138.6	171.24
			162.72	156.18
			196.92	177.78
			171.66	152.16
			110.58	140.16
			178.56	97.86
			212.7	154.2
			190.38	157.14
g			mean duration
		WAKE	70.9404	47.0538	49.2823	42.0356	19.5176	36.0346	60.646	28.0688	102.935
		REM	63	54.5778	51.2308	56.4545	49.434	75.375	57.0811	34.2857	74.2609
		NREM	104.768	89.7551	75.0521	51.6157	57.3138	77.5279	103.828	41.4118	102.602
		WAKE	42.2446	37.6596	43.6938	32.8123	41.8507	51.899	65.9718	22.6635	35.8605
		REM	0	56.8333	49.7647	61.7143	59.7949	61.6923	68.5714	40	32.6667
		NREM	164.95	106.576	85.6	50.3313	88.5098	84.1791	124.944	46.3597	73.8626
h			episode numbers
	Saline	WAKE	151	186	209	281	341	231	161	407	124
		REM	36	45	52	44	53	32	37	14	46
		NREM	151	196	211	281	341	233	163	408	123
	CNO	WAKE	139	188	209	325	202	198	143	416	258
		REM	0	24	34	28	39	26	21	1	6
		NREM	139	191	210	326	204	201	144	417	262
i
	Saline	-16	1	7	4	2	9	4	2	2	2
		-32	11	12	22	16	19	7	12	6	9
		-64	12	14	13	11	12	5	10	6	14
		-128	8	9	9	14	7	11	11	0	13
		-256	4	3	4	1	6	5	2	0	8
	CNO	-16	0	5	3	1	8	3	0	0	1
		-32	0	8	13	10	11	6	6	0	3
		-64	0	4	10	10	9	6	5	1	2
		-128	0	4	6	3	5	8	8	0	0
		-256	0	3	2	4	6	3	2	0	0
j	Saline	W-N	151	186	209	280	340	231	161	407	123
		N-R	36	45	52	43	53	32	37	14	46
		N-W	115	150	159	237	287	201	125	393	77
		R-W	35	36	49	44	53	29	35	14	46
	CNO	W-N	139	187	209	325	201	198	142	416	258
		N-R	0	24	34	28	39	26	21	1	6
		N-W	138	167	175	298	165	174	122	415	255
		R-W	0	20	34	27	36	23	19	1	2

## Sheet: Fig. 2
c	Patch clamp			1 Hz	5 Hz	10 Hz	20 Hz	30 Hz	40 Hz	50 Hz	100 Hz
		Fidelity (%)	Neuron 1	1	1	1	1	1	1	1	0.615
			Neuron 2	1	1	1	1	1	1	1	0.74
			Neuron 3	1	1	1	1	1	1	0.97	0.105
e, h raw data	2018-07-07 16:06:56
	Stage	Count	Mean duration(sec.)	SD(+-)
	W	7	23	26
	R	2	44	28
	S	8	58	46
	M	0	None	None
	No.	Epoch No.	Time	Episode	Count	Duration(sec.)
	1	22841	2018-07-07 16:06:56	S	9	36
	2	22850	2018-07-07 16:07:32	W	3	12
	3	22853	2018-07-07 16:07:44	S	17	68
	4	22870	2018-07-07 16:08:52	W	1	4
	5	22871	2018-07-07 16:08:56	S	13	52
	6	22884	2018-07-07 16:09:48	R	6	24
	7	22890	2018-07-07 16:10:12	W	3	12
	8	22893	2018-07-07 16:10:24	S	7	28
	9	22900	2018-07-07 16:10:52	R	16	64
	10	22916	2018-07-07 16:11:56	W	9	36
	11	22925	2018-07-07 16:12:32	S	4	16
	12	22929	2018-07-07 16:12:48	W	2	8
	13	22931	2018-07-07 16:12:56	S	4	16
	14	22935	2018-07-07 16:13:12	W	3	12
	15	22938	2018-07-07 16:13:24	S	26	104
	16	22964	2018-07-07 16:15:08	W	20	80
	17	22984	2018-07-07 16:16:28	S	37	148
f
	ChR2	mCherry
	11	88
	8.5	78.5
	7	75
	10	67
	2.5
g	raw data
	Kolmogorov–Smirnov test
	p<10-5
i	raw data
	Kolmogorov–Smirnov test
	p<10-6	up
	p<10-5	bottom

## Sheet: Fig. 3
d	patch-clamp	before	after
		-63.75	-98.88
		-58.59	-84.29
		-49.62	-66.68
		-59.05	-97.35
		-59.81	-91.64
		-55.97	-86.36
		-63.93	-84.14
		-63.17	-97.08
		-58.78	-99.98
f raw data
	Stage	Count	Mean duration(sec.)	SD(+-)
	W	1	16	None
	R	1	224	None
	S	1	180	None
	M	0	None	None
	No.	Epoch No.	Time	Episode	Count	Duration(sec.)
	1	1422	2019-01-13 16:04:48	S	45	180
	2	1467	2019-01-13 16:07:48	R	56	224
	3	1523	2019-01-13 16:11:32	W	4	16
g	raw data
	Kolmogorov–Smirnov test
	p<10-5
	Arch	eGFP
h	1	0.25
	1	0.125
	1	0.125
	1	0
	1
i raw data
	Stage	Count	Mean duration(sec.)	SD(+-)
	W	3	10	8
	R	2	118	127
	S	4	38	37
	M	0	None	None
	No.	Epoch No.	Time	Episode	Count	Duration(sec.)
	1	341	2019-01-13 14:52:44	S	6	24
	2	347	2019-01-13 14:53:08	W	1	4
	3	348	2019-01-13 14:53:12	S	23	92
	4	371	2019-01-13 14:54:44	R	52	208
	5	423	2019-01-13 14:58:12	W	5	20
	6	428	2019-01-13 14:58:32	S	8	32
	7	436	2019-01-13 14:59:04	R	7	28
	8	443	2019-01-13 14:59:32	W	2	8
	9	445	2019-01-13 14:59:40	S	1	4
j	Arch	eGFP
	110	45
	119.5	69
	130.5	34.5
	97	53
	114

## Sheet: Fig. 4a, c
a right_spike
0.01185	-0.02115	-0.05415	-0.08715	-0.09515	-0.086875	-0.04925	-0.08225	-0.051725	-0.084725	-0.0489	-0.081875																												0.0792	0.0462	0.0132	-0.0198	-0.052775	-0.085775
0.03685	0.00385	-0.02915	-0.06215	-0.0807	-0.016275	0.014275	-0.018725	0.0171	-0.0159
0.0513	0.0183	-0.0147	-0.0477	-0.053875	0.04725	0.0831	0.0501
0.078125	0.045125	0.012125	-0.020875	0.016725
		0.082725	0.049725	0.08025
a right_laser
0	-0.033	-0.066	-0.099	-0.099	-0.099	-0.098975	-0.098975	-0.098975	-0.099	-0.099	-0.098975	-0.098975	-0.098975	-0.099	-0.099	-0.098975	-0.098975	-0.098975	-0.099	-0.099	-0.099	-0.098975	-0.098975	-0.098975	-0.099	-0.099	-0.098975	-0.098975	-0.098975	-0.099	-0.099	-0.099	-0.098975	-0.098975	-0.098975	-0.099	-0.099	-0.098975	-0.098975	-0.098975	-0.099	-0.099	-0.098975	-0.098975	-0.098975	-0.099	-0.099	-0.099	-0.098975
0.033	0	-0.033	-0.066	-0.066	-0.066	-0.065975	-0.065975	-0.066	-0.066	-0.066	-0.065975	-0.065975	-0.066	-0.066	-0.066	-0.065975	-0.065975	-0.066	-0.066	-0.066	-0.066	-0.065975	-0.065975	-0.066	-0.066	-0.066	-0.065975	-0.065975	-0.066	-0.066	-0.066	-0.066	-0.065975	-0.065975	-0.066	-0.066	-0.066	-0.065975	-0.065975	-0.066	-0.066	-0.066	-0.065975	-0.065975	-0.066	-0.066	-0.066	-0.066	-0.065975
0.066	0.033	0	-0.033	-0.033	-0.033	-0.032975	-0.033	-0.033	-0.033	-0.033	-0.032975	-0.033	-0.033	-0.033	-0.033	-0.032975	-0.033	-0.033	-0.033	-0.033	-0.033	-0.032975	-0.033	-0.033	-0.033	-0.033	-0.032975	-0.033	-0.033	-0.033	-0.033	-0.033	-0.032975	-0.033	-0.033	-0.033	-0.033	-0.032975	-0.033	-0.033	-0.033	-0.033	-0.032975	-0.033	-0.033	-0.033	-0.033	-0.033	-0.032975
0.099	0.066	0.033	0	0	0	0	0	0	0	0	0	0	0	0	0	0	0	0	0	0	0	0	0	0	0	0	0	0	0	0	0	0	0	0	0	0	0	0	0	0	0	0	0	0	0	0	0	0	0
	0.099	0.066	0.033	0.033	0.032975	0.033	0.033	0.033	0.033	0.032975	0.033	0.033	0.033	0.033	0.032975	0.033	0.033	0.033	0.033	0.033	0.032975	0.033	0.033	0.033	0.033	0.032975	0.033	0.033	0.033	0.033	0.033	0.032975	0.033	0.033	0.033	0.033	0.032975	0.033	0.033	0.033	0.033	0.032975	0.033	0.033	0.033	0.033	0.033	0.032975	0.033
		0.099	0.066	0.065975	0.065975	0.066	0.066	0.066	0.065975	0.065975	0.066	0.066	0.066	0.065975	0.065975	0.066	0.066	0.066	0.066	0.065975	0.065975	0.066	0.066	0.066	0.065975	0.065975	0.066	0.066	0.066	0.066	0.065975	0.065975	0.066	0.066	0.066	0.065975	0.065975	0.066	0.066	0.066	0.065975	0.065975	0.066	0.066	0.066	0.066	0.065975	0.065975	0.066
			0.098975	0.098975	0.098975	0.099	0.099	0.098975	0.098975	0.098975	0.099	0.099	0.098975	0.098975	0.098975	0.099	0.099	0.099	0.098975	0.098975	0.098975	0.099	0.099	0.098975	0.098975	0.098975	0.099	0.099	0.099	0.098975	0.098975	0.098975	0.099	0.099	0.098975	0.098975	0.098975	0.099	0.099	0.098975	0.098975	0.098975	0.099	0.099	0.099	0.098975	0.098975	0.098975	0.099
a left_waveforms-blue
0.915527	-11.7493	-24.4141	-14.4958	-16.6321	-18.3105	-24.4141	-19.0735	-11.7493	-10.2234	12.6648	42.8772	23.1934	-38.7573	-98.2666	-108.948	-85.6018	-36.0107	8.08716	33.1116	46.5393	46.5393	29.6021	10.376	-2.44141	-8.23975	-10.8337	-20.1416	-29.1443	-22.8882	-12.3596	-10.8337	-10.0708	-6.40869	1.37329	13.2751	15.4114	13.1226	17.8528	15.2588	-12.5122	-10.9863	-11.9019	-9.46045	-9.76562	-13.7329	-17.8528	-11.5967	-5.18799	-5.49316
-10.2234	-18.7683	-16.9373	-12.5122	-14.801	-16.4795	-13.7329	-14.801	-6.10352	19.0735	41.9617	62.7136	52.1851	-15.1062	-89.7217	-112.915	-74.6155	-32.0435	1.06812	20.1416	19.3787	16.3269	23.0408	34.1797	37.6892	40.2832	37.8418	35.553	40.741	31.5857	18.4631	2.59399	-7.01904	-5.0354	-6.56128	-8.54492	-6.86646	-3.05176	-9.30786	-12.6648	-8.69751	-7.62939	-9.30786	-15.7166	-17.5476	-6.10352	0	-2.44141	0.610352	13.7329
-15.8691	-14.4958	-14.1907	-8.23975	-4.27246	1.2207	0.610352	-2.74658	-0.610352	13.2751	37.6892	60.4248	50.8118	-10.6812	-74.7681	-87.1277	-58.8989	-11.7493	24.2615	48.2178	45.3186	33.7219	21.9727	14.801	6.2561	-6.71387	-4.73022	0.915527	-0.915527	-8.69751	-21.8201	-16.7847	-10.9863	-12.0544	-15.2588	-20.5994	-11.9019	-10.2234	-16.7847	-23.3459	2.89917	2.89917	5.95093	7.93457	7.32422	7.78198	1.67847	-0.457764	2.74658	13.7329
-34.4849	-41.5039	-35.8582	-17.7002	-3.8147	-3.35693	-7.62939	-13.7329	-7.93457	1.83105	16.6321	40.5884	38.6047	-4.88281	-75.3784	-108.49	-84.5337	-41.6565	2.28882	36.0107	43.1824	31.7383	22.2778	8.23975	13.1226	17.395	21.5149	12.6648	2.74658	3.66211	-8.69751	-26.0925	-29.9072	-21.8201	-11.9019	-0.152588	9.91821	3.96729	-1.67847	2.59399	-21.2097	-18.158	-10.376	-2.89917	1.52588	-4.11987	-7.47681	-11.1389	-8.39233	3.35693
-10.9863	-2.28882	-3.8147	-4.11987	11.2915	19.8364	16.9373	18.7683	14.1907	18.7683	31.4331	46.9971	23.3459	-45.3186	-101.776	-107.117	-68.9697	-12.8174	26.3977	42.1143	39.5203	27.1606	26.8555	18.6157	8.23975	6.40869	-2.74658	-10.9863	-6.71387	1.83105	-7.32422	-17.395	-21.6675	-19.6838	-12.3596	-13.5803	-17.7002	-18.6157	-11.1389	-16.0217	5.18799	6.56128	-1.83105	-5.49316	2.28882	14.801	13.5803	12.97	14.801	16.7847
-0.762939	-9.30786	-5.79834	5.18799	12.8174	20.752	23.8037	23.9563	18.4631	26.8555	49.2859	57.2205	6.2561	-65.0024	-115.967	-121.46	-75.2258	-18.7683	21.0571	45.166	53.1006	50.354	45.3186	36.9263	33.7219	34.9426	24.4141	11.1389	4.57764	13.7329	9.76562	-9.15527	-21.0571	-27.3132	-26.8555	-34.79	-30.6702	-18.7683	-12.97	-1.83105	-7.62939	-10.9863	-16.0217	-16.9373	-15.4114	-7.62939	0.152588	0.305176	-0.762939	5.79834
17.2424	16.7847	10.0708	9.30786	3.8147	-8.69751	-21.2097	-28.2288	-18.9209	5.0354	36.1633	48.8281	28.0762	-47.76	-109.558	-107.727	-72.937	-17.7002	35.4004	68.9697	75.9888	69.4275	53.1006	32.0435	19.989	5.95093	-6.86646	-7.01904	5.95093	8.23975	13.4277	18.3105	10.8337	4.27246	7.32422	6.71387	-0.152588	7.47681	18.6157	10.9863	1.52588	1.06812	2.89917	0.915527	0.915527	0	2.44141	8.54492	22.8882	28.0762
9.61304	10.0708	6.71387	14.801	12.3596	9.91821	9.15527	8.39233	12.6648	26.8555	55.2368	72.7844	27.9236	-46.0815	-97.6562	-100.25	-67.2913	-17.7002	22.2778	38.7573	45.929	42.8772	30.0598	24.7192	26.5503	19.8364	8.8501	5.64575	5.34058	1.67847	-2.44141	5.18799	0.457764	-0.457764	2.28882	-6.86646	-13.1226	-10.5286	-8.69751	4.42505	-1.06812	-0.457764	3.20435	1.83105	8.8501	17.2424	18.0054	19.5312	27.3132	36.4685
4.27246	-0.305176	-5.79834	-12.207	-6.56128	4.57764	4.57764	-9.30786	-19.2261	-6.10352	26.8555	49.5911	40.741	-11.7493	-74.0051	-102.539	-78.5828	-28.9917	13.1226	36.4685	45.0134	39.5203	40.2832	42.572	34.0271	23.3459	10.376	-3.66211	-5.0354	-9.30786	-21.0571	-26.0925	-24.4141	-20.4468	-12.207	-15.7166	-8.54492	3.20435	-0.305176	-7.17163	9.76562	-2.44141	-15.564	-18.7683	-15.8691	-7.78198	-8.39233	-12.5122	-9.76562	0.915527
5.64575	-9.76562	-32.6538	-42.8772	-24.2615	-0.305176	6.2561	7.62939	2.28882	6.86646	23.9563	48.9807	37.9944	-23.6511	-78.125	-90.7898	-67.2913	-21.2097	17.395	39.6729	32.8064	13.5803	1.98364	-3.96729	-9.61304	-7.47681	-1.52588	-3.20435	-7.32422	-12.5122	3.35693	23.3459	29.4495	24.8718	25.0244	13.2751	-3.8147	-7.01904	-11.2915	-11.9019	10.0708	9.76562	-0.457764	-3.66211	-2.89917	-1.37329	1.37329	9.15527	12.5122	10.0708
-27.6184	-30.5176	-32.196	-35.7056	-33.7219	-23.0408	-13.7329	-5.79834	5.49316	32.5012	65.155	74.1577	41.9617	-19.6838	-83.6182	-108.948	-83.6182	-34.79	22.583	48.9807	51.2695	41.0461	33.2642	27.9236	16.9373	11.5967	1.2207	-1.06812	9.91821	26.8555	24.7192	15.2588	5.34058	0.457764	2.28882	-0.457764	-7.78198	-1.06812	1.37329	2.89917	-26.8555	-24.8718	-18.158	-11.9019	-8.69751	-5.64575	0	-0.457764	-0.305176	6.10352
-7.17163	-12.8174	-16.9373	-27.771	-28.0762	-18.158	-11.4441	-7.17163	8.39233	37.0789	57.0679	59.3567	18.0054	-47.6074	-86.3647	-79.9561	-43.1824	10.8337	37.8418	52.1851	63.0188	51.5747	35.4004	30.5176	24.2615	19.6838	15.4114	7.47681	6.2561	6.56128	8.8501	10.5286	16.0217	6.56128	2.59399	3.66211	3.66211	5.49316	10.0708	5.79834	-10.0708	-6.2561	-4.88281	-10.6812	-4.42505	5.79834	5.79834	6.40869	12.8174	24.1089
1.67847	-0.152588	-4.88281	-1.67847	5.0354	8.69751	13.4277	11.5967	14.801	17.395	37.8418	67.1387	43.4875	-15.564	-68.9697	-90.9424	-67.2913	-16.4795	27.9236	45.0134	45.4712	36.6211	21.5149	8.8501	1.98364	-5.18799	-8.54492	-5.18799	-6.2561	-9.61304	-16.0217	-10.9863	-11.7493	0.762939	10.6812	3.96729	0.152588	-1.37329	0.762939	-2.28882	-11.2915	-10.8337	-11.9019	-7.01904	-2.44141	4.88281	10.9863	9.91821	7.17163	10.0708
-15.7166	-13.4277	-6.71387	4.27246	16.0217	18.6157	14.3433	9.76562	13.7329	17.7002	38.2996	58.136	45.929	-12.3596	-74.4629	-97.1985	-65.3076	-16.3269	20.2942	31.5857	39.2151	44.2505	30.2124	18.7683	9.30786	1.83105	1.37329	1.83105	7.93457	18.4631	24.8718	18.0054	10.8337	11.1389	7.47681	-9.15527	-21.6675	-19.3787	-16.7847	-21.5149	2.13623	0.305176	1.98364	4.27246	6.86646	9.61304	13.2751	16.3269	16.3269	15.564
3.35693	5.95093	10.8337	19.0735	33.1116	29.6021	22.4304	17.8528	21.5149	33.5693	59.3567	71.7163	30.0598	-45.166	-98.2666	-95.3674	-62.4084	-24.2615	13.4277	38.7573	48.8281	45.0134	34.0271	24.8718	9.61304	-4.57764	-8.54492	-7.32422	-0.457764	1.37329	2.13623	20.9045	35.7056	38.2996	25.3296	10.5286	1.06812	-0.152588	5.79834	-5.95093	-7.62939	-5.18799	-1.52588	0.762939	8.54492	8.54492	6.56128	-1.98364	-2.44141	2.28882
7.93457	12.6648	5.49316	-9.91821	-11.7493	-3.20435	-0.457764	-0.457764	11.4441	35.7056	49.2859	39.6729	6.71387	-59.5093	-106.506	-104.828	-59.2041	-13.7329	27.3132	35.0952	24.8718	14.9536	9.91821	10.376	15.8691	15.1062	10.9863	4.73022	-1.98364	-4.57764	-5.34058	-7.62939	-7.78198	-8.23975	1.83105	5.49316	-1.06812	-10.5286	3.05176	9.00269	6.71387	8.23975	10.2234	8.39233	3.66211	1.98364	0.152588	-2.74658	-2.89917	3.35693
1.52588	-3.35693	-8.69751	-12.97	-19.6838	-28.5339	-24.4141	-7.78198	7.17163	22.2778	47.9126	69.5801	39.6729	-39.2151	-97.9614	-104.523	-67.2913	-16.4795	24.2615	37.9944	39.978	25.0244	6.10352	-8.69751	-15.1062	-16.9373	-7.47681	-12.207	-12.0544	-10.0708	-9.46045	-2.89917	-10.8337	-9.00269	-9.91821	-14.0381	-20.5994	-13.5803	-7.01904	-3.96729	8.39233	15.4114	15.8691	13.2751	7.47681	3.8147	7.78198	11.5967	11.5967	11.9019
11.5967	21.3623	19.3787	18.3105	19.989	16.4795	-2.74658	-18.6157	-18.4631	-7.01904	14.1907	31.1279	16.3269	-41.6565	-84.6863	-98.5718	-76.5991	-21.9727	18.0054	43.6401	45.0134	46.0815	46.5393	36.4685	24.2615	20.9045	17.5476	12.207	0.152588	-2.59399	-1.83105	9.46045	9.61304	17.0898	13.4277	3.35693	1.98364	-4.57764	-6.56128	-5.95093	11.1389	12.97	10.0708	10.8337	5.95093	-7.32422	-11.1389	-7.01904	-7.17163	-5.95093
14.6484	0.610352	-10.9863	-11.2915	5.95093	11.7493	14.9536	13.4277	7.62939	18.4631	44.2505	71.106	64.5447	4.11987	-68.6646	-105.591	-89.5691	-31.4331	13.8855	36.3159	40.1306	34.4849	30.9753	30.6702	30.6702	22.1252	14.0381	4.27246	-16.3269	-35.2478	-26.2451	-4.73022	5.79834	6.40869	2.59399	1.37329	5.34058	5.64575	6.2561	2.28882	8.54492	1.83105	-7.93457	-16.3269	-13.2751	-5.18799	1.98364	8.08716	19.8364	24.4141
0	-3.20435	-6.10352	-2.89917	-13.7329	-17.395	-15.564	-13.8855	0.610352	33.4167	64.3921	64.3921	9.30786	-57.373	-86.3647	-67.5964	-19.989	25.177	47.3022	51.7273	40.741	21.9727	4.57764	-4.27246	-11.1389	-14.9536	-14.801	-13.1226	-12.3596	-1.2207	10.5286	17.2424	11.1389	7.17163	8.23975	7.01904	6.40869	5.49316	18.9209	18.158	-3.05176	-5.34058	-9.76562	-6.10352	-2.89917	1.98364	1.67847	1.98364	5.18799	13.4277
20.4468	28.9917	25.177	30.365	28.5339	20.9045	19.6838	33.5693	35.8582	42.8772	54.1687	42.572	-4.11987	-64.2395	-90.9424	-79.8035	-42.7246	-0.305176	37.6892	46.5393	27.4658	16.9373	13.1226	-0.457764	-11.1389	-8.39233	3.50952	10.376	3.35693	-5.34058	-7.78198	-9.46045	-5.0354	4.57764	10.5286	2.89917	-13.2751	-27.3132	-29.1443	-18.9209	-9.91821	-6.40869	-5.79834	-6.2561	-13.4277	-21.9727	-20.9045	-17.0898	-11.1389	-14.4958
-2.28882	-3.20435	-10.2234	-2.28882	7.32422	8.23975	16.3269	32.3486	36.1633	55.2368	84.2285	86.8225	29.9072	-52.1851	-92.0105	-81.9397	-42.7246	-0.305176	33.8745	47.3022	47.4548	46.6919	41.5039	26.8555	18.9209	13.1226	6.2561	-12.207	-18.6157	-13.8855	-6.56128	-6.86646	8.39233	8.8501	-4.57764	-11.1389	-7.78198	-0.915527	-2.44141	-9.00269	-3.05176	-7.32422	-2.44141	11.9019	19.0735	9.91821	2.44141	3.35693	10.2234	15.8691
10.9863	3.66211	-5.34058	-8.54492	-12.6648	-8.39233	5.79834	8.8501	13.1226	26.7029	54.7791	74.7681	34.4849	-43.335	-94.1467	-96.8933	-56.3049	-5.79834	27.3132	39.5203	48.9807	44.8608	36.4685	28.9917	16.0217	3.8147	-2.44141	-6.10352	-6.56128	-8.23975	-11.5967	-9.61304	-5.0354	-4.57764	-1.98364	0.915527	-8.69751	-16.0217	-16.9373	-21.5149	1.2207	2.44141	-4.57764	-7.62939	-4.57764	0.152588	4.11987	4.88281	4.57764	16.1743
8.23975	-2.74658	-11.2915	-7.93457	-10.2234	-16.6321	-10.6812	3.50952	10.6812	25.3296	47.4548	59.8145	29.9072	-38.9099	-94.7571	-102.234	-63.1714	-10.6812	32.6538	48.5229	46.3867	38.6047	33.2642	20.1416	10.2234	1.83105	-4.88281	-3.20435	-0.152588	-3.35693	-3.96729	0.762939	9.30786	3.50952	-4.27246	-3.05176	4.11987	7.17163	9.15527	13.1226	3.66211	-5.64575	-12.0544	-13.2751	-12.5122	-12.3596	-11.5967	-3.50952	7.47681	15.7166
16.4795	2.59399	-11.1389	-28.5339	-35.8582	-24.5667	-12.8174	-5.95093	7.62939	27.6184	53.2532	60.8826	10.376	-55.9998	-92.1631	-92.926	-59.8145	-11.2915	30.2124	38.4521	43.4875	52.6428	46.6919	37.8418	28.8391	23.3459	22.8882	15.4114	3.96729	-10.9863	-20.5994	-31.1279	-35.2478	-24.8718	-11.1389	-7.78198	-14.0381	-26.2451	-27.9236	-14.6484	-6.10352	1.2207	1.37329	-1.52588	-3.8147	-4.88281	-2.28882	0.457764	5.34058	12.0544
16.1743	12.207	5.18799	-1.06812	1.06812	14.4958	16.3269	7.32422	1.98364	7.62939	20.1416	29.7546	22.2778	-42.572	-101.929	-119.019	-84.0759	-31.7383	14.0381	34.9426	33.2642	20.9045	9.46045	1.67847	-4.73022	0.305176	-3.20435	-13.8855	-14.0381	-11.2915	-14.6484	-17.5476	-19.8364	-19.3787	-7.62939	-5.79834	-9.46045	-10.5286	-2.13623	18.9209	-6.56128	-7.62939	-9.15527	-9.46045	-13.4277	-16.7847	-13.7329	-7.62939	-0.762939	1.67847
-10.9863	-13.2751	-9.46045	-1.98364	3.50952	10.8337	21.2097	25.9399	30.5176	47.4548	63.6292	51.1169	7.32422	-44.7083	-72.1741	-71.4111	-35.0952	15.2588	50.8118	45.4712	28.8391	17.5476	24.1089	21.8201	8.08716	2.74658	13.2751	13.7329	15.4114	18.9209	8.08716	-2.89917	4.88281	15.4114	3.05176	3.66211	5.95093	6.40869	-0.610352	-5.49316	-8.23975	-10.8337	-18.7683	-13.8855	-1.98364	4.27246	-5.34058	-8.23975	3.20435	8.8501
2.89917	-14.0381	-13.5803	-10.0708	-18.7683	-20.5994	-14.1907	2.28882	6.10352	26.3977	52.6428	57.8308	7.01904	-55.6946	-94.1467	-70.9534	-14.9536	36.3159	48.6755	54.3213	46.5393	18.7683	10.8337	21.8201	33.1116	24.1089	6.10352	-6.71387	-4.88281	-7.17163	-5.18799	5.64575	-1.83105	-12.207	-14.3433	-14.0381	-10.2234	-4.73022	-4.42505	-10.6812	16.0217	9.15527	13.8855	20.9045	16.7847	12.5122	14.3433	18.3105	16.3269	26.5503
13.7329	14.801	12.97	9.61304	3.05176	-1.83105	7.47681	3.05176	1.06812	14.0381	36.0107	62.1033	68.0542	5.64575	-80.8716	-122.07	-116.577	-73.2422	-16.4795	32.3486	49.4385	46.9971	43.335	40.741	23.6511	18.7683	14.1907	5.34058	0.152588	-3.50952	-16.3269	-29.9072	-24.4141	-13.8855	-6.10352	-10.0708	-12.8174	-13.8855	-5.18799	-6.56128	3.20435	0.762939	2.89917	0	-4.57764	-8.69751	-16.9373	-16.9373	-18.4631	-16.6321
-4.42505	-11.2915	-0.457764	5.0354	5.95093	0.152588	2.74658	19.3787	28.0762	38.6047	54.6265	59.6619	28.6865	-36.1633	-92.4683	-107.727	-65.4602	-1.37329	33.5693	55.8472	59.5093	46.0815	38.9099	32.5012	24.4141	26.2451	18.7683	6.2561	-5.64575	-9.15527	-2.28882	3.8147	12.207	12.0544	10.0708	5.95093	-3.20435	-3.8147	-10.9863	-21.2097	3.96729	0.457764	0.457764	0.610352	3.8147	4.88281	9.61304	12.97	8.8501	8.54492
9.00269	14.4958	2.13623	4.11987	13.1226	23.8037	17.8528	10.9863	16.3269	34.0271	57.373	63.324	45.3186	-12.6648	-88.501	-122.986	-103.149	-55.9998	-5.64575	29.2969	31.7383	32.3486	28.2288	18.4631	18.4631	30.6702	30.365	11.4441	-1.2207	-7.17163	-5.49316	-3.05176	-16.1743	-22.583	-33.7219	-55.0842	-48.9807	-32.0435	-27.0081	-22.2778	2.13623	2.59399	3.05176	7.78198	4.88281	3.35693	5.18799	2.13623	10.8337	24.5667
9.76562	14.6484	-3.20435	-12.0544	-6.10352	-1.37329	8.23975	27.771	44.4031	50.2014	60.8826	69.8853	15.7166	-59.3567	-88.8062	-77.2095	-38.7573	2.59399	39.0625	53.8635	51.2695	49.2859	33.1116	22.4304	24.1089	18.0054	14.3433	16.6321	15.8691	14.9536	3.50952	-6.40869	-7.62939	-7.47681	-0.762939	10.2234	12.5122	15.4114	9.76562	13.2751	0.610352	-2.44141	-12.97	-18.0054	-11.7493	-3.8147	2.74658	13.4277	25.6348	37.2314
10.2234	-2.28882	-15.7166	-19.989	-23.3459	-5.64575	5.64575	8.08716	2.13623	3.20435	21.5149	47.1497	45.7764	-4.27246	-65.918	-100.555	-86.3647	-37.6892	9.15527	33.7219	38.4521	38.4521	31.8909	12.5122	1.52588	6.56128	5.34058	-7.47681	-16.3269	-6.86646	9.00269	11.9019	4.73022	-0.152588	-7.62939	-4.27246	0.305176	-10.8337	-10.376	-13.5803	3.50952	0.152588	-14.3433	-15.7166	-10.9863	-8.39233	-6.10352	-4.73022	-6.2561	-6.2561
22.2778	21.2097	12.3596	0.457764	0.762939	7.01904	-2.28882	-8.69751	-5.95093	9.76562	42.4194	56.3049	41.6565	-20.5994	-76.7517	-98.7244	-83.4656	-45.0134	-7.78198	12.5122	21.2097	28.2288	21.5149	18.9209	15.564	1.2207	-3.50952	-12.3596	-12.207	5.79834	6.86646	2.59399	-7.47681	-23.1934	-20.9045	-16.1743	-5.34058	-6.40869	-3.35693	0.762939	18.4631	11.5967	0.762939	0.610352	3.66211	-2.28882	-6.56128	-8.8501	-2.44141	5.95093
1.06812	8.23975	19.6838	27.6184	21.8201	9.15527	1.83105	1.67847	1.37329	11.4441	34.1797	58.4412	46.3867	-21.6675	-81.1768	-97.3511	-69.2749	-22.2778	16.9373	39.978	33.8745	11.1389	9.00269	14.9536	10.2234	-4.42505	-14.4958	-25.9399	-19.8364	-11.2915	-10.376	-9.00269	-9.91821	-13.1226	-15.1062	-19.3787	-3.35693	-0.457764	-2.89917	-10.6812	11.2915	15.564	13.7329	14.1907	18.4631	16.4795	13.1226	11.4441	9.00269	4.42505
10.376	3.96729	11.4441	16.3269	14.4958	18.4631	18.0054	4.42505	2.13623	31.2805	67.5964	62.2559	-2.28882	-63.4766	-84.5337	-64.8499	-33.5693	0.457764	25.0244	35.7056	32.959	36.1633	31.4331	22.4304	13.8855	1.52588	-12.3596	-8.54492	-0.762939	-14.0381	-19.6838	-10.376	2.44141	-2.44141	-14.9536	-21.3623	-20.9045	-23.4985	-22.8882	-21.0571	14.9536	19.0735	21.9727	18.6157	7.62939	-0.457764	2.13623	6.40869	6.40869	12.97
4.42505	-0.610352	-3.20435	4.42505	3.66211	4.57764	13.4277	21.5149	27.0081	41.1987	64.0869	68.3594	12.8174	-46.6919	-70.0378	-65.918	-34.79	-1.67847	31.2805	45.929	50.0488	45.4712	35.2478	20.5994	16.0217	5.18799	-9.76562	-16.9373	-16.3269	-8.54492	2.13623	8.69751	7.17163	5.95093	7.47681	7.32422	-2.74658	-13.5803	-7.01904	-2.59399	6.40869	10.0708	11.2915	14.0381	7.17163	8.8501	14.4958	19.5312	24.8718	26.0925
-18.3105	-16.4795	-16.7847	-12.5122	-0.610352	3.20435	1.67847	1.06812	4.57764	20.5994	30.8228	30.5176	23.0408	-17.5476	-69.7327	-107.117	-99.4873	-53.4058	7.78198	43.9453	59.0515	61.4929	53.4058	41.6565	29.7546	22.2778	17.8528	17.5476	19.0735	19.0735	19.0735	14.801	14.6484	27.6184	31.8909	23.4985	11.7493	9.15527	4.11987	1.67847	-15.8691	-13.4277	-7.47681	-2.44141	0.915527	8.23975	10.9863	6.86646	4.73022	8.54492
23.9563	8.54492	3.35693	-1.67847	-10.6812	-1.2207	0.762939	10.6812	14.1907	30.5176	60.5774	63.7817	8.54492	-55.3894	-101.318	-115.509	-79.1931	-21.0571	21.5149	35.0952	37.384	39.8254	38.7573	35.8582	34.6375	31.2805	11.2915	-3.96729	-3.20435	3.35693	8.54492	8.8501	18.0054	27.1606	22.1252	14.6484	21.2097	22.8882	34.9426	40.2832	22.583	16.1743	11.4441	5.95093	0.762939	-2.13623	-1.67847	1.06812	0.305176	7.62939
24.2615	34.6375	39.978	31.7383	20.752	20.1416	30.9753	38.2996	27.6184	42.2668	67.4438	84.6863	41.3513	-37.9944	-93.0786	-87.1277	-44.8608	-3.50952	33.8745	51.8799	41.5039	34.0271	23.0408	10.9863	8.8501	11.7493	6.56128	0.610352	7.32422	7.17163	2.74658	4.88281	11.1389	12.6648	9.15527	7.32422	-1.98364	0.457764	5.79834	10.0708	7.32422	11.7493	10.8337	3.8147	-3.50952	1.37329	8.54492	12.3596	9.91821	18.6157
2.28882	-2.44141	-3.20435	7.32422	3.66211	-2.59399	-12.207	-21.8201	-16.3269	5.18799	30.9753	41.9617	12.207	-53.4058	-100.403	-101.166	-66.5283	-19.2261	13.8855	37.384	41.5039	34.1797	29.1443	25.0244	20.4468	7.47681	-5.79834	-0.610352	-3.50952	5.79834	15.2588	2.74658	-12.8174	-15.8691	-17.0898	-15.1062	-6.86646	-12.5122	-15.8691	-17.0898	-3.96729	-1.67847	-5.34058	-10.8337	-21.0571	-26.7029	-29.4495	-34.3323	-29.4495	-20.752
6.71387	5.0354	-7.01904	-11.5967	-10.8337	-3.20435	3.96729	5.64575	14.4958	23.3459	40.5884	68.3594	57.5256	-15.2588	-84.0759	-116.882	-94.6045	-33.4167	19.6838	49.4385	55.3894	50.5066	35.2478	22.7356	16.4795	6.86646	1.37329	9.61304	14.0381	13.8855	-0.152588	-11.4441	-20.4468	-15.7166	-12.5122	-17.7002	-18.158	-17.2424	-14.801	-9.00269	8.8501	6.56128	5.95093	4.73022	3.66211	6.86646	12.5122	9.15527	5.49316	-1.2207
-25.9399	-25.177	-13.5803	-9.15527	-20.1416	-22.4304	-11.5967	-13.2751	-6.10352	5.18799	34.3323	69.7327	61.4929	-5.34058	-69.8853	-87.8906	-57.9834	-4.11987	44.0979	51.4221	48.2178	40.741	36.6211	41.5039	40.4358	37.2314	31.5857	18.7683	10.2234	3.35693	-9.61304	-21.8201	-13.1226	-1.98364	0.305176	7.17163	3.8147	-3.8147	-5.64575	-2.13623	-18.6157	-14.3433	-15.2588	-14.3433	-14.801	-13.1226	-5.79834	-5.95093	-6.56128	-3.20435
-7.47681	-7.93457	-12.207	-12.8174	-9.46045	-10.9863	-17.0898	-11.9019	-8.54492	2.13623	27.4658	53.2532	32.3486	-35.7056	-80.5664	-83.9233	-45.7764	-2.59399	27.6184	43.9453	45.166	43.7927	29.7546	13.1226	2.44141	7.01904	3.35693	-8.23975	-18.6157	-20.1416	-19.0735	-8.54492	-9.30786	-15.7166	-9.30786	-7.01904	-7.62939	-7.62939	0.152588	1.2207	-0.305176	-0.915527	-2.28882	-1.67847	-2.28882	-9.15527	-7.01904	0.152588	-2.44141	-4.11987
-1.2207	-0.152588	3.20435	-5.0354	-14.9536	-8.69751	-10.9863	-13.1226	-0.762939	12.97	36.3159	66.0706	49.8962	-21.6675	-87.8906	-103.455	-68.9697	-11.1389	34.0271	42.1143	43.0298	34.3323	23.0408	20.2942	26.2451	27.0081	18.3105	-1.06812	-13.5803	-10.376	-4.73022	-1.67847	2.74658	4.73022	3.20435	-1.52588	-5.0354	-7.47681	2.59399	13.8855	-8.39233	-17.0898	-16.0217	-6.71387	-9.00269	-11.4441	-6.71387	-1.83105	3.50952	10.9863
18.0054	5.49316	-1.67847	-14.0381	-14.1907	-3.05176	5.18799	21.5149	42.7246	62.4084	81.3293	79.0405	10.2234	-60.2722	-83.7708	-48.3704	3.35693	50.354	71.5637	76.4465	64.8499	49.7437	18.7683	2.13623	4.27246	9.15527	5.0354	5.49316	9.30786	13.7329	6.40869	-2.13623	11.1389	23.9563	14.3433	5.34058	9.61304	14.1907	19.8364	13.2751	1.98364	0.915527	2.89917	1.83105	0.457764	-0.152588	-4.11987	-3.96729	1.67847	18.6157
-5.79834	0.305176	-3.05176	-1.83105	9.46045	5.18799	4.88281	11.2915	19.2261	46.6919	66.2231	53.1006	-7.32422	-64.2395	-83.9233	-73.7	-26.0925	21.9727	42.1143	40.1306	38.4521	37.8418	35.8582	27.6184	16.7847	18.4631	6.86646	-5.64575	3.50952	15.1062	17.395	12.6648	16.9373	14.4958	6.10352	4.88281	3.20435	-5.95093	-15.8691	-20.1416	-2.28882	5.49316	-1.52588	-6.86646	-6.2561	-5.18799	-7.01904	-9.61304	-3.50952	7.17163
4.27246	3.50952	-1.2207	1.52588	-0.152588	-14.3433	-14.6484	-8.69751	1.98364	28.9917	49.1333	38.4521	-7.62939	-58.8989	-87.2803	-74.7681	-28.3813	10.0708	26.2451	33.8745	37.9944	23.8037	19.989	25.4822	25.0244	4.73022	-14.3433	-24.4141	-31.7383	-26.3977	-28.8391	-21.5149	-16.4795	-19.8364	-9.30786	1.98364	7.78198	5.49316	-5.64575	-11.1389	-5.0354	3.50952	5.0354	9.46045	10.0708	5.0354	1.98364	4.42505	9.61304	19.3787
-2.44141	-5.64575	-9.61304	-10.2234	0.305176	6.86646	10.8337	14.4958	6.86646	23.3459	56.1523	65.0024	23.8037	-47.1497	-96.4355	-102.692	-66.2231	-12.207	30.8228	53.4058	61.3403	55.2368	48.2178	44.8608	40.1306	41.1987	43.335	36.0107	10.8337	-2.89917	-8.23975	-14.1907	-11.2915	1.98364	9.30786	14.6484	10.376	3.66211	-2.89917	-12.0544	23.1934	13.5803	4.42505	0.610352	-1.06812	0	4.57764	3.35693	0.457764	4.73022
6.2561	8.8501	5.95093	4.11987	-2.44141	-9.00269	-17.0898	-7.78198	0.457764	16.1743	43.0298	62.4084	30.5176	-51.4221	-118.103	-137.634	-107.269	-59.3567	-12.0544	26.5503	39.0625	28.8391	15.8691	4.11987	-6.56128	-13.2751	-7.62939	3.05176	5.18799	10.9863	16.6321	15.1062	6.40869	-6.86646	-2.74658	-1.2207	-3.50952	-2.59399	7.01904	7.01904	2.44141	1.67847	1.67847	4.42505	4.42505	-0.152588	-3.05176	-4.11987	-7.78198	-7.01904
-2.89917	-6.2561	-8.8501	4.73022	12.3596	18.7683	23.3459	25.177	25.9399	45.6238	58.136	63.324	22.583	-36.3159	-74.1577	-71.7163	-30.2124	17.7002	38.9099	53.4058	62.7136	40.1306	17.0898	10.2234	5.34058	2.13623	1.67847	-5.49316	-7.17163	-12.8174	-15.2588	-13.5803	-12.97	-8.23975	-1.06812	-1.67847	-4.27246	7.01904	17.2424	14.4958	5.34058	5.95093	3.66211	3.8147	4.73022	-0.305176	-5.34058	-12.207	-10.6812	4.27246
-24.2615	-36.0107	-33.7219	-24.7192	-22.583	-20.752	-3.50952	9.76562	10.2234	18.3105	38.2996	63.7817	60.4248	-5.0354	-68.6646	-90.1794	-73.3948	-36.7737	5.95093	33.5693	41.9617	36.3159	30.0598	21.8201	16.3269	12.97	4.11987	-2.89917	-6.10352	-10.376	-15.564	-18.7683	-20.5994	-14.801	-11.1389	-10.6812	-12.3596	-11.9019	-10.376	-8.8501	-17.8528	-23.0408	-23.6511	-20.5994	-14.1907	-7.93457	0.457764	7.47681	14.4958	16.3269
38.147	27.9236	19.0735	18.3105	19.3787	15.1062	15.7166	29.9072	38.9099	53.5583	73.8525	71.2585	22.8882	-49.4385	-95.8252	-95.6726	-51.8799	5.0354	37.6892	40.741	28.2288	20.1416	17.2424	19.0735	14.9536	0.457764	-10.5286	-17.2424	-7.93457	-17.2424	-28.0762	-26.3977	-26.8555	-33.7219	-30.9753	-10.6812	-12.6648	-17.395	-16.1743	-24.2615	11.5967	2.74658	-3.35693	-8.69751	-15.7166	-15.2588	-10.6812	-1.98364	-0.152588	9.91821
-10.9863	-20.5994	-22.1252	-19.5312	-10.5286	-6.86646	-8.54492	-11.7493	-6.56128	-2.74658	23.0408	45.3186	33.2642	-24.5667	-85.144	-113.678	-92.926	-40.8936	6.86646	30.9753	41.5039	34.9426	15.2588	12.6648	5.34058	-7.32422	-5.0354	-4.73022	-16.0217	-11.4441	-8.54492	-8.23975	-0.305176	9.00269	17.2424	21.6675	15.1062	6.71387	-5.18799	-19.5312	-26.7029	-24.1089	-26.3977	-24.1089	-20.1416	-15.4114	-15.8691	-13.7329	-1.67847	9.30786
10.5286	4.88281	11.5967	8.54492	8.08716	11.5967	19.3787	11.9019	2.89917	-2.28882	6.86646	27.9236	38.4521	-3.96729	-69.5801	-101.624	-98.2666	-57.2205	-3.20435	34.79	54.1687	44.4031	37.8418	34.4849	16.3269	6.86646	4.73022	9.91821	1.2207	-2.44141	-13.5803	-19.5312	-21.8201	-17.0898	-19.5312	-25.6348	-20.2942	-4.27246	-3.96729	-15.8691	-7.17163	-5.18799	-3.20435	-2.13623	8.39233	10.376	7.17163	3.96729	2.28882	4.42505
2.59399	9.46045	25.177	30.365	23.6511	19.989	19.8364	26.5503	28.6865	29.4495	37.5366	50.5066	29.6021	-29.1443	-92.3157	-113.068	-93.9941	-41.5039	4.57764	39.0625	44.7083	45.7764	40.4358	33.1116	28.2288	33.5693	25.3296	-5.34058	-14.4958	-15.1062	-17.8528	-19.0735	-14.1907	-18.9209	-25.177	-23.0408	-16.0217	-11.5967	-12.6648	-8.8501	5.64575	5.64575	3.66211	4.27246	-1.2207	-8.54492	-12.5122	-4.88281	10.2234	16.6321
0	-1.52588	6.10352	17.8528	11.7493	3.35693	6.56128	13.8855	8.08716	16.4795	33.4167	53.8635	50.354	-6.71387	-70.1904	-87.5854	-56.9153	-12.207	26.7029	41.5039	36.4685	29.7546	27.3132	27.1606	36.0107	34.4849	24.2615	11.4441	9.00269	16.0217	24.7192	19.3787	12.97	11.4441	19.989	19.3787	9.15527	-1.67847	-16.0217	-9.91821	-5.0354	-2.89917	-0.457764	9.91821	9.00269	7.93457	7.17163	-1.98364	-6.71387	0.152588
-0.457764	-7.62939	-2.59399	3.35693	-2.28882	-3.66211	-3.35693	6.86646	21.5149	40.1306	65.4602	72.937	32.0435	-38.9099	-99.9451	-106.659	-70.6482	-17.0898	26.7029	42.8772	53.1006	43.4875	28.5339	16.0217	7.01904	12.8174	15.1062	5.18799	-7.32422	-7.17163	0.152588	-6.71387	-7.32422	0.457764	3.96729	0.915527	1.37329	1.52588	7.01904	2.13623	-11.2915	-4.57764	-3.35693	-5.49316	-2.28882	-1.83105	1.2207	3.8147	6.71387	18.3105
8.23975	15.564	17.395	11.2915	9.00269	6.2561	2.59399	-12.6648	-5.64575	-1.52588	16.9373	45.929	36.7737	-33.7219	-96.283	-102.844	-77.0569	-37.2314	4.73022	35.2478	41.9617	41.8091	28.9917	14.801	9.46045	15.8691	13.8855	10.0708	7.17163	-1.83105	-27.6184	-36.7737	-23.1934	-5.95093	9.00269	16.0217	14.3433	14.9536	17.2424	27.6184	17.2424	21.0571	17.7002	15.7166	21.5149	17.0898	14.6484	11.1389	9.61304	9.76562
8.39233	14.1907	13.4277	5.49316	6.71387	1.67847	-2.89917	-0.915527	1.52588	15.1062	33.5693	49.7437	54.0161	8.69751	-71.106	-103.76	-79.6509	-37.8418	8.54492	48.9807	59.5093	43.9453	17.395	6.2561	-3.8147	-13.8855	-28.5339	-27.1606	-22.8882	-17.0898	-14.0381	-20.5994	-21.9727	-6.86646	0	-1.06812	-8.39233	-20.2942	-24.1089	-10.6812	10.8337	19.0735	14.3433	6.86646	1.83105	1.52588	-0.762939	-6.10352	-6.40869	-2.44141
25.7874	17.8528	5.18799	-4.88281	-8.8501	-10.9863	-16.3269	-19.0735	-17.7002	-6.2561	20.752	51.4221	46.5393	-22.4304	-84.2285	-95.0623	-78.8879	-32.5012	21.2097	54.9316	60.8826	51.8799	33.4167	9.46045	4.88281	1.37329	-5.0354	-0.915527	4.11987	6.2561	3.8147	-0.305176	-4.88281	2.74658	0	-7.17163	-6.40869	1.98364	-13.4277	-34.79	10.0708	5.49316	0.152588	-9.00269	-15.1062	-19.3787	-19.6838	-14.3433	-11.1389	-5.79834
14.3433	2.13623	-3.96729	-5.0354	-5.79834	4.27246	4.42505	3.8147	11.2915	22.2778	38.2996	57.9834	43.7927	-19.0735	-76.9043	-87.1277	-54.9316	-12.3596	19.5312	38.6047	41.9617	33.1116	35.8582	29.4495	10.6812	-0.762939	2.13623	-6.71387	-8.54492	0.152588	-8.54492	-21.9727	-22.583	-16.7847	-17.5476	-5.95093	3.50952	-8.69751	-17.5476	-11.4441	15.7166	8.8501	2.74658	4.11987	10.6812	11.9019	14.801	18.0054	18.6157	22.8882
-4.73022	-6.40869	9.00269	22.1252	17.8528	6.86646	-3.96729	-4.88281	9.61304	30.0598	59.2041	66.3757	16.3269	-56.3049	-96.5881	-97.8088	-63.6292	-12.6648	20.2942	38.7573	37.384	25.177	8.39233	-1.83105	-4.57764	-8.23975	-23.1934	-36.9263	-41.3513	-33.5693	-16.0217	-0.610352	10.2234	-1.06812	-7.47681	-5.49316	-2.74658	-4.11987	-7.01904	-5.18799	13.4277	12.0544	13.8855	12.5122	7.47681	7.62939	6.86646	3.35693	3.66211	9.30786
-4.88281	-2.28882	4.88281	11.5967	11.9019	7.62939	-7.93457	-8.54492	4.57764	13.8855	39.5203	66.9861	62.4084	2.59399	-65.4602	-92.3157	-76.9043	-29.9072	10.9863	33.1116	38.6047	30.6702	18.158	11.9019	8.23975	-1.83105	1.06812	-8.39233	-15.2588	-16.4795	-5.64575	3.35693	-9.30786	-17.395	-10.6812	-1.2207	7.47681	11.9019	13.8855	8.23975	9.76562	9.76562	11.1389	9.61304	12.6648	9.61304	4.88281	4.27246	11.4441	15.1062
0.762939	1.67847	2.44141	1.52588	9.76562	12.97	11.7493	19.6838	15.8691	24.7192	48.2178	60.8826	9.61304	-61.3403	-90.332	-82.0923	-41.0461	-7.32422	16.4795	37.6892	44.2505	41.1987	34.0271	37.9944	26.2451	15.8691	13.4277	7.78198	8.8501	10.376	0	-7.01904	-2.44141	1.52588	-2.13623	-1.2207	9.15527	5.64575	3.96729	2.89917	-5.34058	-10.5286	-8.39233	-5.0354	-4.57764	-2.74658	-5.18799	-10.0708	-10.2234	0
-6.40869	-12.3596	-17.8528	-15.1062	-9.15527	-2.44141	-3.96729	6.71387	13.8855	21.2097	48.0652	77.9724	71.7163	-3.66211	-76.2939	-98.877	-68.3594	-12.5122	26.3977	51.1169	61.0352	59.6619	58.2886	48.5229	37.8418	35.8582	35.2478	22.7356	13.2751	6.71387	0.305176	-2.74658	-15.2588	-23.3459	-19.6838	-18.9209	-19.989	-20.2942	-36.0107	-46.0815	-6.10352	-6.71387	-4.27246	1.52588	7.01904	10.8337	13.7329	12.0544	8.39233	10.0708
16.4795	11.5967	3.96729	9.91821	13.7329	16.7847	12.97	5.95093	20.5994	44.5557	65.6128	50.6592	-1.06812	-45.929	-59.967	-40.8936	1.83105	38.7573	37.8418	30.8228	31.5857	23.1934	18.9209	17.5476	18.6157	12.207	12.6648	13.8855	14.6484	6.86646	-10.5286	-14.1907	-23.4985	-28.6865	-20.2942	-9.00269	-14.9536	-26.2451	-19.989	-13.7329	9.15527	12.97	7.93457	1.2207	3.35693	3.50952	9.00269	13.4277	12.3596	13.4277
11.5967	15.2588	17.395	20.2942	21.2097	7.17163	3.8147	12.6648	19.0735	30.2124	41.5039	55.8472	45.166	-16.1743	-96.7407	-130.615	-109.406	-61.7981	-6.10352	36.7737	43.4875	33.5693	26.5503	16.4795	6.40869	7.32422	4.73022	4.73022	7.17163	-0.152588	6.40869	14.1907	12.6648	3.8147	0.762939	-5.34058	-6.86646	-6.2561	-4.42505	-3.35693	10.6812	8.8501	15.7166	10.9863	-2.59399	-7.47681	-7.93457	-3.05176	1.37329	5.0354
-2.44141	11.9019	13.8855	10.6812	13.2751	11.4441	14.6484	18.4631	18.4631	28.8391	44.0979	57.8308	62.1033	19.0735	-68.512	-122.223	-112	-70.343	-21.9727	17.7002	28.5339	25.0244	23.3459	18.158	9.30786	8.23975	12.207	5.95093	5.18799	7.62939	3.50952	3.20435	8.54492	10.376	1.2207	-5.95093	-1.52588	5.49316	1.67847	-0.457764	-15.1062	-11.2915	-10.8337	-4.57764	-5.49316	-7.93457	-9.61304	-7.47681	-3.35693	-1.52588
-19.989	-19.8364	-17.0898	-9.46045	-1.52588	-1.52588	8.69751	22.583	27.9236	37.384	54.4739	59.8145	21.5149	-59.2041	-112	-113.22	-75.531	-29.7546	10.2234	28.5339	41.3513	42.572	30.5176	30.0598	31.5857	21.0571	10.5286	9.15527	20.2942	17.5476	10.8337	4.42505	-5.49316	-7.93457	7.93457	9.46045	5.18799	7.62939	-5.79834	-20.4468	-4.57764	-2.89917	2.13623	9.30786	7.01904	10.8337	13.2751	12.0544	14.801	18.9209
9.30786	-0.762939	10.5286	11.5967	3.05176	-7.32422	-1.67847	1.2207	6.40869	14.801	32.196	49.8962	42.7246	-10.6812	-76.9043	-101.318	-90.0269	-61.1877	-20.2942	10.2234	26.2451	32.959	29.9072	24.8718	29.9072	22.4304	2.13623	-10.9863	-18.3105	-19.5312	-20.4468	-20.2942	-15.7166	-8.54492	-1.06812	3.05176	4.27246	5.49316	12.0544	-1.2207	11.4441	6.56128	3.8147	2.13623	0.152588	-0.610352	2.44141	-4.42505	-10.6812	-9.91821
-2.44141	-0.152588	3.20435	5.64575	2.74658	0.610352	1.83105	9.61304	17.7002	22.4304	43.7927	59.5093	61.4929	10.8337	-67.4438	-115.814	-106.812	-56.9153	2.59399	44.7083	50.8118	38.9099	31.5857	22.2778	4.42505	3.35693	11.1389	16.0217	21.2097	18.3105	20.5994	12.3596	-3.20435	-10.0708	-18.158	-14.3433	-5.18799	-9.00269	-7.17163	-12.5122	1.83105	2.44141	-3.50952	-7.32422	-6.56128	-8.8501	-9.76562	-4.88281	-1.52588	4.11987
14.9536	12.97	1.67847	-8.54492	-8.69751	2.74658	11.7493	8.54492	12.6648	18.7683	32.959	53.8635	45.929	-22.2778	-86.0596	-109.711	-84.5337	-43.1824	3.50952	36.9263	47.1497	46.9971	25.0244	0.610352	-18.158	-20.5994	-8.69751	6.86646	10.2234	8.39233	0.915527	4.73022	-2.28882	-2.74658	6.71387	12.97	10.8337	-0.610352	-12.207	-4.57764	-9.91821	-14.6484	-10.2234	-4.88281	-1.67847	4.42505	6.10352	3.05176	2.13623	7.47681
10.6812	3.20435	-2.44141	0.457764	-8.54492	-7.01904	-10.2234	-5.34058	9.30786	21.0571	44.5557	63.324	43.9453	-18.7683	-72.1741	-86.6699	-61.0352	-15.7166	21.2097	48.0652	53.8635	38.6047	23.3459	16.9373	16.6321	4.57764	-7.62939	0	3.96729	9.76562	11.5967	16.7847	9.46045	5.95093	1.98364	-2.59399	-9.30786	-12.8174	-14.1907	-22.2778	-14.6484	-20.9045	-21.5149	-17.395	-11.9019	-9.00269	-11.9019	-3.8147	5.49316	9.15527
21.0571	13.5803	5.95093	0.915527	-1.2207	9.91821	20.5994	22.8882	35.7056	59.8145	81.6345	78.8879	21.3623	-53.4058	-88.501	-77.2095	-31.5857	14.0381	49.4385	54.4739	42.1143	37.8418	34.3323	19.989	10.376	13.7329	18.158	3.66211	-17.5476	-19.0735	-15.4114	-17.2424	-21.3623	-21.9727	-19.5312	-12.3596	6.10352	9.46045	5.34058	5.64575	15.1062	13.8855	7.78198	7.78198	10.376	9.91821	5.95093	6.2561	13.8855	19.989
-12.207	-16.3269	-13.7329	-5.18799	10.9863	23.9563	25.9399	25.7874	21.2097	24.4141	29.1443	33.2642	16.9373	-35.0952	-77.6672	-94.6045	-61.4929	-10.8337	34.0271	53.4058	55.542	46.8445	29.2969	7.47681	8.39233	11.5967	3.8147	7.32422	11.2915	11.9019	11.5967	-3.8147	-18.9209	-14.9536	-19.2261	-22.8882	-25.0244	-30.6702	-32.6538	-23.4985	-32.6538	-29.2969	-16.9373	-12.6648	-8.54492	-2.74658	2.59399	4.11987	7.01904	7.78198
7.01904	6.40869	12.207	7.47681	3.96729	5.49316	-0.457764	-1.06812	6.2561	15.564	36.3159	66.9861	55.0842	-19.8364	-84.3811	-105.743	-74.7681	-19.8364	15.8691	36.4685	39.6729	29.2969	11.4441	2.13623	-2.74658	-16.7847	-16.0217	-8.54492	-4.57764	-5.64575	-8.39233	-2.44141	1.83105	6.2561	3.35693	2.59399	-9.46045	-14.801	-13.4277	-1.2207	-3.8147	-2.59399	-9.00269	-11.7493	-6.2561	-3.8147	-5.49316	-5.34058	-11.5967	-9.91821
-10.9863	1.37329	12.97	10.376	-7.17163	-10.6812	-3.50952	-6.10352	-2.89917	10.8337	37.384	57.5256	30.365	-44.8608	-111.084	-132.446	-116.577	-67.1387	-18.9209	25.7874	45.929	36.6211	28.2288	25.177	33.5693	24.4141	14.9536	16.0217	12.5122	8.23975	7.01904	10.5286	3.35693	1.52588	2.59399	1.83105	3.8147	7.17163	-1.52588	-13.7329	2.74658	6.2561	1.2207	-2.44141	3.20435	4.57764	4.73022	0.457764	-1.98364	0.762939
1.37329	-2.89917	-0.915527	-5.34058	-6.40869	-6.56128	-0.305176	9.91821	16.1743	34.9426	53.1006	58.2886	17.2424	-50.0488	-88.8062	-88.6536	-43.0298	13.7329	37.8418	49.4385	55.8472	50.8118	44.0979	37.6892	24.8718	6.71387	-1.98364	-5.49316	-4.57764	0.610352	4.57764	-15.564	-26.7029	-20.5994	-12.5122	-1.98364	7.78198	11.4441	4.88281	1.37329	9.61304	3.20435	4.42505	2.89917	1.67847	5.95093	12.5122	19.5312	25.6348	32.5012
27.9236	25.0244	16.3269	1.67847	-10.376	-25.4822	-32.196	-19.5312	-23.6511	-12.8174	5.34058	33.5693	43.6401	-2.13623	-72.0215	-117.95	-121.307	-70.1904	-9.91821	23.6511	43.335	59.8145	49.5911	31.4331	32.6538	36.9263	19.0735	-2.59399	-14.6484	-13.2751	-17.2424	-14.0381	-13.7329	-9.30786	3.96729	2.74658	-1.83105	0.762939	-2.74658	-16.3269	1.83105	0.762939	-3.50952	-6.40869	-9.30786	-1.67847	2.74658	-2.13623	-5.95093	-8.39233
1.37329	5.18799	-0.762939	-4.27246	2.13623	8.23975	2.89917	7.17163	16.0217	27.771	42.2668	46.2341	12.8174	-47.4548	-100.861	-108.032	-71.8689	-17.2424	17.5476	20.2942	15.564	13.4277	10.376	19.989	12.0544	2.89917	4.27246	22.4304	31.8909	20.5994	6.56128	-1.83105	-2.28882	3.8147	11.9019	16.9373	-0.915527	-20.1416	-11.1389	-0.305176	3.05176	6.10352	11.9019	19.2261	24.5667	25.6348	29.4495	30.0598	34.4849	39.0625
-6.40869	-6.40869	-6.10352	-17.8528	-23.1934	-16.4795	-9.46045	0.457764	7.32422	14.9536	39.3677	63.324	41.6565	-26.8555	-83.9233	-100.403	-69.5801	-18.9209	15.564	30.5176	35.7056	28.6865	17.395	7.62939	4.88281	2.74658	5.34058	2.13623	4.42505	-0.915527	-4.27246	-9.91821	-9.91821	-10.0708	-12.8174	-9.61304	-4.73022	-5.49316	-6.2561	-3.66211	-9.46045	-6.40869	-2.59399	-6.56128	-9.00269	0.457764	6.10352	5.95093	5.0354	8.8501
3.50952	-6.71387	-5.79834	7.32422	13.5803	13.8855	5.0354	-6.10352	-3.66211	4.27246	19.5312	38.7573	50.9644	6.56128	-76.5991	-120.087	-106.812	-53.4058	-5.49316	20.4468	39.978	48.2178	36.3159	13.8855	8.39233	5.95093	7.32422	-4.88281	-9.46045	-5.95093	-3.05176	11.1389	23.3459	21.0571	5.49316	-0.152588	2.74658	9.61304	17.2424	28.5339	0.915527	3.05176	-1.52588	-6.56128	-1.52588	4.27246	2.13623	-3.05176	-1.37329	7.01904
1.06812	-11.7493	-16.3269	-15.2588	-14.6484	-14.801	-12.8174	-13.7329	-9.61304	5.49316	21.8201	23.0408	1.83105	-65.0024	-125.275	-138.092	-110.321	-61.4929	-18.0054	14.801	29.2969	26.7029	29.6021	30.6702	34.9426	40.2832	36.7737	18.6157	1.06812	-11.9019	-23.9563	-24.4141	-12.8174	-6.10352	3.50952	5.18799	1.83105	-3.05176	-5.0354	-7.93457	14.0381	14.0381	8.54492	8.69751	5.79834	3.20435	-1.98364	-3.20435	-1.06812	3.05176
-5.49316	-1.37329	-3.96729	1.83105	14.9536	24.2615	32.0435	34.1797	34.3323	51.5747	67.9016	64.6973	6.86646	-63.0188	-102.997	-89.2639	-38.147	10.5286	29.9072	38.9099	48.9807	41.8091	22.4304	10.9863	9.15527	19.8364	24.5667	18.3105	18.7683	15.564	8.08716	1.67847	-3.35693	-14.3433	-8.54492	2.59399	2.74658	-6.10352	-11.7493	-14.3433	-6.71387	-1.98364	3.35693	2.59399	-1.2207	6.56128	12.0544	14.801	13.4277	21.3623
5.34058	9.00269	17.7002	10.0708	3.35693	5.18799	0.610352	-1.52588	2.59399	9.61304	33.4167	63.324	56.3049	-16.6321	-107.117	-143.433	-121.155	-61.4929	1.98364	32.5012	32.5012	41.9617	59.5093	49.4385	32.959	16.6321	10.2234	10.5286	14.4958	16.9373	8.54492	1.2207	-1.06812	-3.35693	-5.49316	1.06812	11.4441	14.1907	5.95093	-1.06812	-4.27246	-0.457764	0.610352	5.49316	13.8855	17.0898	18.7683	21.6675	23.9563	26.0925
7.93457	14.4958	7.32422	0.457764	2.13623	-2.13623	-2.28882	10.2234	24.7192	38.2996	60.73	56.7627	1.06812	-61.1877	-99.9451	-96.8933	-61.6455	-9.61304	24.4141	37.5366	36.7737	20.1416	3.66211	-5.49316	-10.6812	-6.10352	-5.95093	-6.86646	-7.62939	-1.2207	1.37329	4.27246	16.6321	19.5312	15.1062	2.44141	-0.457764	-1.83105	-19.6838	-29.6021	6.86646	0.305176	-2.28882	2.13623	3.96729	2.89917	7.32422	12.207	7.62939	13.2751
23.1934	17.2424	17.5476	14.1907	7.17163	1.67847	10.5286	17.7002	12.8174	15.2588	35.7056	57.5256	30.9753	-38.2996	-99.6399	-110.321	-71.4111	-21.9727	16.3269	34.1797	37.6892	28.6865	16.4795	-5.64575	-14.6484	-9.00269	-3.35693	2.74658	10.376	4.42505	-7.17163	-16.1743	-14.6484	-7.62939	-9.61304	-13.1226	-19.989	-27.1606	-28.3813	-27.9236	12.97	21.9727	23.4985	19.0735	16.1743	14.3433	16.6321	20.2942	12.8174	7.93457
20.9045	17.5476	20.1416	3.20435	-12.3596	-4.73022	6.40869	17.395	16.6321	25.6348	50.2014	69.1223	54.0161	-10.2234	-83.1604	-111.084	-87.1277	-39.2151	3.35693	28.5339	34.1797	21.5149	9.91821	10.5286	6.40869	4.11987	4.27246	8.8501	20.752	7.62939	-10.2234	-10.376	-7.32422	-23.1934	-28.8391	-22.8882	-16.0217	-14.9536	-19.3787	-10.8337	-5.18799	-7.01904	-6.86646	-4.42505	4.73022	3.50952	6.71387	13.2751	13.1226	12.5122
-9.46045	-6.71387	-14.0381	-5.95093	7.47681	13.2751	7.78198	-1.67847	-6.2561	-5.0354	18.158	39.8254	28.8391	-20.752	-89.5691	-119.629	-85.7544	-32.8064	11.7493	37.5366	43.6401	29.2969	20.1416	24.1089	23.8037	14.801	12.6648	5.34058	-13.5803	-16.9373	-11.2915	-16.1743	-13.2751	-9.46045	-8.54492	-5.18799	0.610352	-3.96729	-3.96729	3.96729	-2.89917	-5.0354	-8.69751	-2.13623	1.98364	-1.37329	-1.83105	-1.37329	-3.8147	-1.52588
25.6348	18.9209	10.9863	6.56128	-1.06812	-9.30786	-9.91821	1.2207	15.2588	21.8201	52.7954	72.4792	32.8064	-36.4685	-74.3103	-76.2939	-42.1143	0.762939	29.7546	42.4194	34.3323	30.365	17.0898	9.61304	13.2751	21.9727	24.2615	19.6838	16.6321	14.4958	6.56128	9.61304	1.67847	6.86646	10.0708	12.0544	18.0054	18.158	7.17163	-5.34058	5.64575	3.35693	-3.8147	-10.0708	-7.32422	-10.376	-10.376	-7.17163	-0.457764	3.05176
2.44141	-4.73022	0.152588	8.08716	14.3433	11.1389	13.1226	26.2451	25.4822	29.4495	47.6074	51.2695	18.158	-56.1523	-115.662	-130.463	-91.2476	-30.0598	10.8337	34.1797	37.9944	24.5667	16.7847	24.5667	28.6865	19.6838	14.1907	20.752	9.76562	-5.79834	-5.95093	-2.89917	-5.34058	-3.8147	-0.610352	-8.69751	-12.97	-13.1226	0.457764	7.62939	-7.47681	-8.39233	-6.71387	-5.64575	-1.2207	3.20435	6.40869	10.6812	9.91821	11.7493
15.4114	14.0381	6.86646	-1.67847	-6.56128	-5.34058	4.42505	22.4304	37.8418	45.929	57.2205	69.4275	53.2532	-13.1226	-80.4138	-107.88	-90.0269	-37.6892	13.5803	42.572	45.7764	43.6401	36.3159	20.752	7.17163	-7.62939	-22.8882	-24.4141	-7.01904	-4.73022	-8.8501	-4.88281	-1.2207	1.2207	3.05176	11.5967	17.5476	0.457764	-4.42505	-11.7493	6.2561	1.98364	2.13623	-8.54492	-10.5286	-8.54492	-4.42505	1.98364	14.6484	24.8718
-1.37329	8.39233	6.86646	-5.79834	-7.78198	4.42505	9.91821	10.6812	18.158	34.3323	55.0842	58.8989	7.78198	-58.2886	-100.25	-82.55	-30.2124	17.8528	39.2151	41.1987	33.5693	17.7002	10.376	14.3433	6.56128	-2.13623	-3.96729	-4.57764	-1.83105	-0.305176	-12.3596	-15.4114	-5.49316	0	-2.74658	-7.32422	-1.06812	2.74658	1.2207	2.13623	0.457764	8.39233	15.564	13.2751	-4.73022	-15.2588	-16.0217	-18.3105	-18.3105	-5.18799
17.8528	14.4958	9.46045	0.915527	4.42505	-1.37329	1.67847	16.4795	36.6211	45.0134	58.7463	57.2205	21.3623	-46.3867	-88.1958	-77.8198	-44.0979	0.457764	52.948	73.2422	50.2014	42.8772	50.9644	49.7437	42.2668	40.5884	27.0081	16.1743	8.39233	3.05176	4.88281	-8.39233	-17.5476	-11.9019	-0.305176	-3.50952	-14.6484	-15.4114	-5.49316	4.27246	22.1252	9.61304	3.35693	-0.610352	-1.98364	-2.13623	3.20435	4.42505	8.54492	15.1062
11.1389	10.376	14.6484	8.08716	-1.2207	-6.2561	-7.78198	0	4.88281	12.207	33.1116	51.1169	34.3323	-32.3486	-89.8743	-97.0459	-71.5637	-21.9727	18.158	44.8608	42.1143	27.771	13.1226	17.2424	26.0925	19.5312	5.34058	7.32422	-0.305176	-7.01904	-1.06812	7.93457	6.10352	-3.96729	-12.8174	-11.2915	-9.91821	-11.1389	-11.5967	-15.2588	-4.11987	-7.01904	-12.5122	-16.0217	-9.91821	-0.915527	3.35693	1.67847	0.152588	9.91821
3.96729	3.50952	-2.13623	-7.32422	-7.78198	-8.08716	-9.30786	-9.91821	0.762939	20.4468	41.3513	52.4902	32.196	-32.196	-93.3838	-111.694	-78.5828	-34.4849	10.376	30.2124	32.959	36.6211	37.2314	25.0244	7.17163	-4.11987	-7.17163	-8.39233	-1.52588	9.15527	1.83105	0.762939	1.98364	-7.17163	-18.3105	-18.6157	-12.5122	-13.4277	-14.0381	-10.5286	-0.152588	2.59399	8.69751	12.207	10.0708	11.1389	5.64575	3.50952	9.46045	19.989
-12.8174	-6.10352	3.05176	-2.74658	-5.49316	1.06812	12.0544	23.4985	39.3677	52.948	68.9697	84.2285	57.8308	-12.5122	-83.1604	-112.61	-85.7544	-43.4875	0.305176	31.5857	45.929	46.6919	38.147	38.9099	37.384	33.7219	19.2261	1.67847	-1.52588	-1.52588	7.01904	4.88281	8.39233	11.7493	18.7683	10.9863	-3.50952	-11.9019	-15.564	-18.7683	-2.13623	-2.28882	3.20435	1.83105	5.49316	10.2234	12.0544	11.7493	10.376	14.3433
25.177	18.3105	12.6648	15.1062	4.27246	-7.17163	-7.01904	-12.6648	-9.00269	9.30786	28.3813	57.8308	50.8118	-6.56128	-68.6646	-106.049	-99.4873	-45.3186	0.762939	39.3677	48.6755	41.5039	28.8391	18.3105	11.9019	10.6812	2.28882	-7.17163	-3.96729	5.95093	-2.44141	7.47681	10.5286	2.59399	8.23975	5.0354	-4.57764	-9.76562	-16.1743	-25.3296	-9.00269	-9.15527	-12.0544	-16.4795	-16.7847	-15.8691	-8.69751	-7.17163	-7.78198	-0.610352
12.8174	8.39233	0.305176	-12.207	-24.4141	-28.9917	-26.0925	-15.2588	10.376	49.8962	87.5854	91.095	28.3813	-47.4548	-93.5364	-80.719	-30.6702	9.61304	37.8418	34.3323	21.6675	11.4441	3.96729	-3.50952	3.50952	11.2915	25.177	21.9727	17.7002	5.79834	-6.40869	-9.61304	-2.13623	1.67847	0.762939	2.74658	6.2561	13.4277	12.6648	7.93457	14.0381	15.1062	14.1907	9.46045	2.28882	3.05176	8.8501	14.9536	19.2261	31.2805
22.2778	23.8037	33.5693	30.365	27.0081	28.9917	33.2642	37.0789	40.741	50.2014	57.373	48.3704	-1.37329	-56.4575	-91.5527	-70.4956	-17.395	23.8037	43.4875	57.373	51.4221	37.6892	25.3296	8.23975	-10.5286	-14.801	-13.2751	-12.5122	-11.9019	-5.79834	-7.32422	-8.8501	8.54492	15.564	2.74658	-9.00269	-10.2234	-8.8501	-13.8855	-10.2234	-3.50952	-2.74658	1.98364	1.06812	-0.457764	-0.610352	2.59399	3.50952	0.152588	2.28882
-6.71387	0	7.01904	1.2207	-3.05176	-0.762939	-1.67847	0.762939	10.0708	27.1606	36.1633	39.8254	8.8501	-47.4548	-77.2095	-66.6809	-33.8745	1.52588	27.0081	37.384	38.4521	27.0081	14.801	5.79834	-8.23975	-10.9863	-12.6648	-15.8691	-15.564	-6.40869	8.69751	18.9209	16.6321	14.3433	12.207	15.4114	21.2097	21.3623	3.20435	-12.0544	-21.2097	-27.4658	-24.5667	-16.6321	-18.158	-17.5476	-17.7002	-9.91821	-5.34058	-5.18799
-1.37329	-15.2588	-16.4795	-12.8174	-16.6321	-21.8201	-22.583	-18.6157	-6.10352	11.5967	33.1116	50.354	34.6375	-33.1116	-91.2476	-94.6045	-55.0842	-13.2751	10.8337	19.8364	14.4958	13.7329	20.752	12.207	-2.89917	-4.73022	-4.73022	-21.2097	-29.2969	-22.7356	-16.9373	-17.2424	-8.54492	6.56128	15.7166	8.23975	9.61304	19.0735	13.5803	13.4277	-20.9045	-13.2751	-4.57764	-1.98364	-6.86646	-5.95093	-5.64575	-5.64575	-1.83105	2.44141
4.73022	-3.35693	-9.30786	-14.801	-25.4822	-23.1934	-14.3433	-4.73022	20.9045	53.1006	73.0896	52.948	-3.8147	-55.9998	-77.9724	-62.8662	-26.7029	9.91821	34.9426	39.8254	30.8228	34.79	26.0925	10.376	-4.88281	-0.610352	8.39233	11.9019	13.7329	15.7166	15.4114	8.54492	8.69751	7.93457	-0.915527	-4.57764	-0.762939	-3.50952	-15.7166	-19.3787	-2.74658	-10.9863	-7.47681	-4.88281	-6.86646	-4.73022	4.27246	7.62939	13.5803	20.4468
-12.5122	-12.6648	-9.30786	-16.4795	-29.9072	-29.1443	-18.158	-19.0735	-15.4114	2.74658	28.5339	45.166	40.4358	-12.0544	-68.0542	-89.2639	-54.3213	-19.8364	7.78198	24.8718	33.5693	27.771	16.6321	-1.37329	1.67847	-0.457764	-4.42505	-10.8337	-21.6675	-27.1606	-27.1606	-22.583	-22.583	-19.3787	-13.1226	-7.01904	-8.54492	-12.3596	-12.8174	-4.11987	-15.4114	-16.9373	-15.4114	-13.8855	-13.2751	-16.0217	-14.4958	-9.91821	-3.35693	-1.52588
7.62939	9.61304	7.47681	1.37329	0.610352	-3.20435	-9.91821	-10.6812	15.4114	55.3894	81.3293	83.1604	34.3323	-41.3513	-84.8389	-68.6646	-19.5312	34.6375	61.4929	60.8826	45.929	46.9971	42.572	27.6184	18.158	3.20435	-13.4277	-23.6511	-25.4822	-20.752	-15.7166	-4.73022	-2.13623	-4.42505	-4.73022	-5.79834	-11.5967	-25.6348	-30.2124	-30.0598	10.0708	12.5122	7.78198	3.35693	5.0354	9.15527	8.54492	8.69751	13.7329	21.0571
6.56128	17.2424	9.46045	-4.42505	-10.2234	2.44141	5.49316	1.67847	-0.610352	2.13623	16.3269	41.3513	41.9617	0	-68.9697	-106.354	-92.6208	-43.335	14.4958	43.335	50.6592	48.5229	36.4685	18.4631	8.8501	6.10352	9.00269	11.7493	20.5994	34.1797	24.2615	23.8037	22.7356	10.0708	11.5967	5.0354	-0.457764	3.96729	12.0544	19.989	10.0708	12.6648	19.2261	20.9045	21.6675	19.989	16.9373	17.0898	14.801	14.4958
-1.98364	5.95093	11.4441	7.32422	-0.610352	-17.395	-26.2451	-22.1252	-5.64575	13.1226	29.2969	48.9807	30.9753	-43.335	-99.6399	-109.253	-79.8035	-20.752	26.0925	45.166	44.4031	36.1633	29.1443	33.1116	28.5339	23.0408	14.9536	3.8147	-10.5286	-12.97	-13.2751	-17.8528	-12.97	-15.2588	-17.5476	-8.23975	-8.08716	-13.7329	-12.207	-12.5122	1.37329	10.8337	10.0708	6.86646	1.06812	-1.83105	4.42505	2.59399	1.52588	4.57764
-34.4849	-27.4658	-22.583	-17.7002	-15.8691	-9.91821	-12.5122	-11.4441	-6.86646	11.2915	36.3159	48.3704	34.9426	-32.5012	-97.0459	-110.931	-72.0215	-15.7166	28.3813	46.6919	42.7246	35.0952	29.2969	21.2097	10.5286	-3.35693	-8.69751	0.915527	12.8174	12.3596	2.13623	-8.39233	-12.5122	-10.8337	-4.73022	-13.2751	-18.158	-6.86646	6.2561	9.76562	-15.564	-13.1226	-1.67847	1.2207	0.305176	-2.13623	-10.376	-15.2588	-7.17163	-1.06812
2.28882	3.35693	4.88281	18.7683	31.4331	30.8228	34.0271	32.3486	34.6375	42.8772	60.2722	69.7327	40.8936	-30.9753	-101.166	-128.174	-98.114	-41.0461	3.50952	27.0081	38.2996	30.0598	16.0217	9.91821	7.32422	0.915527	-9.46045	-10.376	-2.74658	0.915527	-9.91821	-7.32422	-2.28882	1.52588	0	1.52588	2.89917	-5.18799	-8.54492	-10.2234	-1.2207	-3.96729	-0.457764	-1.2207	-7.93457	-9.76562	-4.27246	0.762939	6.56128	9.30786
-0.915527	-5.18799	-4.27246	-3.20435	4.11987	1.67847	4.42505	4.11987	13.8855	26.2451	49.8962	70.343	41.9617	-40.4358	-101.471	-100.861	-58.8989	3.35693	55.2368	68.9697	49.5911	41.1987	47.3022	42.2668	12.5122	5.18799	11.7493	9.15527	-3.96729	-0.610352	-3.66211	-9.00269	-18.9209	-19.0735	-17.2424	-27.1606	-27.4658	-18.3105	-14.1907	-14.4958	7.78198	0.762939	3.35693	12.207	9.30786	0.610352	1.06812	-2.89917	-0.305176	2.59399
-2.28882	1.67847	8.8501	13.8855	18.0054	12.6648	19.0735	24.5667	45.929	60.5774	67.9016	49.8962	-7.01904	-63.4766	-81.6345	-54.3213	-0.762939	45.166	63.4766	56.1523	47.6074	46.8445	31.8909	14.9536	-1.83105	-1.2207	-7.17163	-12.5122	-7.78198	-1.06812	6.56128	12.8174	-2.59399	-20.4468	-21.0571	-22.583	-13.5803	-9.46045	-18.3105	-21.6675	-4.42505	-0.152588	4.73022	8.23975	8.69751	14.0381	14.6484	9.00269	11.1389	16.6321
26.5503	7.47681	-18.9209	-26.5503	-13.5803	-7.17163	-1.98364	-5.0354	-4.57764	6.2561	28.0762	50.6592	17.5476	-56.4575	-102.844	-97.9614	-57.9834	-2.13623	32.3486	28.2288	27.4658	31.8909	40.741	39.3677	27.0081	17.2424	8.39233	1.37329	-7.01904	-7.93457	4.11987	0	-1.52588	-2.44141	-12.207	-15.8691	-19.5312	-20.9045	-10.2234	-4.88281	-3.8147	-12.0544	-17.8528	-17.5476	-10.9863	-4.27246	-4.57764	-0.915527	-0.915527	3.35693
-9.61304	-14.801	-13.5803	-6.10352	-4.27246	-13.8855	-23.1934	-10.2234	0.457764	10.2234	29.6021	59.0515	40.2832	-36.4685	-95.2148	-104.065	-66.9861	-16.6321	18.158	28.8391	25.4822	22.2778	17.2424	8.23975	1.52588	-5.18799	-4.57764	-4.11987	-4.73022	-1.52588	3.05176	6.56128	7.01904	10.9863	21.3623	23.0408	15.564	13.1226	10.6812	7.17163	-17.0898	-21.5149	-10.6812	0	-1.52588	-12.0544	-18.4631	-12.207	-5.64575	-0.457764
12.0544	2.89917	-7.93457	-17.0898	-22.583	-24.7192	-19.0735	-15.4114	-14.6484	3.05176	28.9917	38.7573	12.8174	-52.4902	-108.032	-111.694	-61.9507	-5.95093	31.4331	46.3867	43.0298	43.6401	35.8582	28.3813	22.7356	2.89917	-12.0544	-7.47681	7.47681	18.3105	25.3296	9.46045	-4.11987	-7.78198	-6.86646	-18.3105	-30.9753	-32.3486	-24.8718	-16.3269	-6.40869	-6.71387	-0.762939	4.73022	2.28882	0	0	-3.66211	-14.801	-9.91821
21.3623	13.1226	-2.59399	-12.3596	-5.34058	1.2207	10.2234	16.9373	19.989	37.5366	64.2395	78.7354	39.5203	-37.6892	-82.55	-77.3621	-34.4849	11.7493	35.553	47.76	53.5583	51.7273	37.2314	17.395	4.42505	-2.59399	-7.47681	-13.8855	-16.6321	-5.0354	-6.86646	-6.56128	-8.39233	-22.8882	-8.54492	0	-5.64575	1.2207	10.5286	15.2588	12.3596	11.2915	-1.06812	-11.7493	-8.39233	0.305176	7.47681	12.3596	18.4631	24.7192
-8.69751	-25.7874	-33.2642	-18.7683	-1.98364	8.8501	4.57764	8.23975	18.9209	27.1606	48.5229	59.8145	51.7273	-1.83105	-72.1741	-107.269	-97.8088	-52.4902	-6.56128	25.3296	37.2314	31.7383	17.5476	15.4114	19.8364	10.8337	0.152588	-11.4441	-13.8855	-15.1062	-16.0217	-19.3787	-24.5667	-10.9863	9.46045	18.4631	16.9373	5.49316	9.61304	12.3596	-15.1062	-13.5803	-12.8174	-4.57764	0	11.7493	23.0408	16.1743	8.08716	7.93457
12.6648	19.6838	25.9399	16.0217	11.7493	-3.20435	-19.8364	-19.8364	3.66211	33.2642	45.6238	33.7219	-15.8691	-64.6973	-86.8225	-68.512	-24.8718	20.2942	36.6211	37.9944	40.741	30.6702	10.9863	-0.915527	-6.2561	-4.73022	0.305176	-0.762939	-6.40869	-5.18799	-4.57764	-2.59399	2.74658	3.50952	1.67847	-6.10352	-12.97	-18.6157	-8.23975	-7.17163	6.86646	9.30786	8.08716	3.35693	0.457764	-5.64575	-16.9373	-18.158	-14.3433	-12.8174
22.583	19.6838	6.2561	-4.42505	-4.73022	1.83105	3.20435	-7.62939	2.44141	37.0789	57.9834	55.8472	8.39233	-55.6946	-87.1277	-69.2749	-22.1252	21.5149	49.4385	50.0488	32.196	18.9209	20.2942	30.2124	40.1306	35.8582	26.7029	20.1416	18.158	15.564	3.05176	-5.18799	0.457764	8.08716	3.35693	0.305176	3.50952	1.98364	1.52588	10.2234	0.762939	-5.79834	-7.32422	-8.39233	-3.96729	3.8147	1.2207	1.2207	2.59399	17.395
-21.5149	-7.62939	7.32422	18.158	20.1416	24.2615	24.5667	15.564	11.5967	14.9536	32.3486	56.9153	53.5583	-1.06812	-77.8198	-114.441	-102.081	-61.6455	-13.5803	18.0054	21.5149	23.6511	25.7874	14.0381	3.66211	2.13623	8.08716	0.305176	1.98364	8.8501	11.1389	-1.83105	-3.8147	-3.35693	3.05176	8.39233	3.50952	-8.69751	0.762939	2.44141	-2.89917	-4.11987	-0.152588	-2.28882	0.305176	5.95093	2.28882	0.762939	0.762939	1.67847
4.88281	1.37329	-3.20435	-0.915527	-12.3596	-20.752	-25.7874	-12.6648	-10.0708	-4.27246	29.1443	58.4412	49.4385	-6.10352	-78.2776	-95.3674	-59.5093	-15.8691	16.7847	21.2097	24.7192	32.959	33.7219	30.6702	33.1116	21.0571	8.69751	-3.50952	-9.00269	-1.37329	1.06812	-3.96729	8.39233	11.5967	6.2561	0.457764	-7.78198	-3.96729	-1.67847	2.44141	-0.152588	-1.52588	-3.20435	-5.34058	-11.7493	-10.6812	-3.8147	6.56128	7.47681	8.08716
-8.39233	-17.2424	-8.39233	-3.20435	-4.42505	-9.15527	-2.89917	2.44141	2.59399	3.20435	23.1934	43.6401	23.8037	-45.929	-99.0295	-115.051	-88.8062	-34.0271	12.97	37.9944	44.0979	49.1333	37.384	29.6021	30.2124	31.7383	25.0244	25.3296	22.583	13.7329	-0.152588	0.152588	-0.762939	-1.52588	0	-6.71387	-14.0381	-11.5967	-9.46045	-7.32422	-5.49316	-12.3596	-16.9373	-8.23975	4.27246	10.6812	8.54492	4.27246	7.32422	10.2234
9.76562	7.78198	18.9209	21.0571	13.2751	7.47681	12.6648	20.1416	30.9753	47.4548	64.8499	66.0706	32.959	-43.7927	-92.3157	-91.5527	-62.8662	-21.6675	18.3105	44.2505	46.0815	31.5857	22.8882	17.395	7.78198	-11.5967	-17.2424	-7.01904	2.74658	2.44141	-8.54492	0	5.95093	20.2942	27.4658	20.5994	19.5312	23.4985	20.752	23.9563	9.91821	10.376	13.8855	17.0898	10.0708	4.73022	3.05176	0.152588	0.457764	3.8147
-19.2261	-20.2942	-21.8201	-10.6812	-9.30786	-10.376	-9.00269	-0.915527	13.1226	33.4167	51.1169	61.9507	50.6592	-12.207	-78.7354	-103.912	-80.1086	-35.553	5.95093	31.2805	35.2478	27.6184	24.7192	28.3813	19.5312	7.01904	1.83105	-0.915527	1.06812	-2.28882	-0.152588	8.23975	3.35693	1.2207	-3.8147	-7.17163	-2.28882	-0.152588	-2.89917	6.56128	2.13623	-3.50952	-6.40869	-3.50952	-0.610352	-1.37329	3.8147	10.0708	15.2588	23.3459
10.0708	3.96729	-5.64575	-11.5967	-13.1226	-9.61304	-6.40869	4.11987	13.4277	31.8909	57.0679	63.7817	22.7356	-46.5393	-91.2476	-116.577	-94.2993	-38.6047	0	5.34058	5.49316	9.00269	11.1389	2.89917	-18.4631	-17.8528	-6.86646	-5.18799	-7.47681	-0.915527	-1.98364	-2.28882	-1.98364	5.18799	1.52588	-3.35693	5.49316	6.40869	-3.35693	-15.4114	5.79834	-2.59399	2.28882	1.98364	-3.20435	-3.96729	0	2.74658	11.1389	30.9753
22.8882	14.9536	5.18799	7.62939	20.5994	28.2288	17.0898	9.76562	13.4277	17.7002	40.8936	69.7327	60.2722	-3.66211	-82.2449	-114.441	-86.9751	-31.4331	15.564	39.5203	55.3894	50.5066	43.7927	44.5557	37.6892	37.8418	27.4658	14.1907	3.96729	-7.47681	-18.4631	-12.97	-8.54492	-4.42505	-6.71387	-5.64575	-0.305176	14.0381	27.9236	20.752	4.73022	6.40869	8.8501	0.915527	-7.17163	-5.64575	-1.52588	4.73022	13.1226	20.2942
34.6375	25.0244	12.3596	11.9019	6.10352	17.2424	13.8855	7.78198	8.39233	12.5122	35.7056	51.7273	27.1606	-42.572	-99.0295	-108.032	-87.1277	-39.978	16.6321	45.166	49.2859	49.5911	48.5229	40.4358	34.0271	25.177	19.0735	9.00269	-4.11987	-11.2915	-21.9727	-25.7874	-24.2615	-23.8037	-14.0381	-11.9019	-18.0054	-16.6321	-14.1907	-9.00269	4.42505	8.39233	12.207	12.97	2.13623	0.305176	1.2207	0.457764	0.457764	-2.44141
21.9727	10.9863	0.152588	-9.91821	-22.8882	-36.1633	-31.1279	-26.8555	-28.2288	-17.2424	14.0381	37.8418	14.0381	-54.6265	-106.659	-111.847	-81.4819	-34.79	1.83105	13.1226	10.6812	10.5286	12.8174	3.50952	-4.88281	-5.49316	2.28882	-7.62939	-11.4441	-1.52588	3.66211	-0.762939	-10.9863	-8.69751	-7.01904	-11.9019	-23.9563	-27.4658	-16.4795	5.49316	-1.06812	2.89917	12.207	9.76562	0.152588	-8.8501	-7.47681	-11.5967	-18.6157	-11.9019
-16.0217	-15.8691	-10.376	-5.95093	-4.11987	-11.1389	-4.27246	6.86646	18.4631	40.1306	57.5256	74.4629	49.2859	-32.8064	-103.607	-109.406	-55.9998	4.57764	42.7246	67.4438	76.2939	69.8853	69.5801	58.4412	48.0652	33.4167	27.1606	21.0571	16.1743	11.2915	-1.2207	-6.10352	-13.5803	-20.5994	-10.8337	3.20435	0	-1.06812	9.30786	4.88281	-2.44141	-5.79834	-7.78198	-6.2561	-6.56128	-2.28882	-5.18799	-8.39233	-9.15527	-1.06812
-13.2751	-10.2234	-11.7493	-17.395	-19.5312	-12.5122	-7.32422	-0.457764	-6.10352	-0.762939	33.4167	60.73	48.9807	-21.0571	-103.302	-120.392	-75.6836	-17.2424	31.5857	52.948	53.8635	39.0625	24.2615	12.3596	7.01904	0.762939	-4.27246	-13.7329	-19.989	-16.1743	-14.4958	-23.9563	-34.0271	-30.5176	-18.4631	-5.79834	-5.79834	6.2561	12.8174	8.8501	-7.62939	-2.28882	-1.06812	-2.89917	3.50952	9.30786	3.35693	3.20435	2.44141	2.89917
5.79834	-9.00269	-13.5803	-6.56128	0	0	6.86646	8.8501	2.13623	9.30786	30.365	48.9807	51.4221	2.74658	-67.749	-110.168	-95.52	-42.1143	7.93457	28.8391	34.4849	28.8391	16.7847	5.0354	-1.83105	3.05176	6.56128	-2.13623	-9.91821	-15.1062	-19.0735	-25.0244	-23.4985	-24.5667	-17.0898	-14.6484	-16.1743	-21.5149	-19.6838	-14.0381	4.73022	-2.13623	-3.96729	-1.2207	-1.2207	0.915527	0.610352	-1.83105	0.457764	2.74658
-1.52588	2.89917	-1.06812	-10.5286	-6.40869	-1.06812	0	2.74658	21.0571	51.8799	78.4302	85.2966	32.5012	-47.4548	-87.5854	-85.4492	-66.9861	-28.3813	16.3269	34.4849	27.9236	29.6021	27.771	17.0898	8.8501	3.50952	5.0354	11.7493	8.54492	2.13623	-10.5286	-19.5312	-27.4658	-24.8718	-23.3459	-23.6511	-10.6812	-5.95093	-14.9536	-11.9019	-10.376	-6.71387	1.06812	6.86646	10.376	14.9536	14.6484	8.23975	15.4114	28.6865
-11.7493	-7.93457	-5.64575	-11.7493	-19.2261	-10.9863	-4.73022	-1.06812	16.0217	35.0952	60.5774	68.0542	21.6675	-52.1851	-97.9614	-101.624	-71.4111	-20.9045	24.1089	46.0815	54.3213	47.1497	21.8201	0.152588	-14.801	-14.3433	-0.915527	0.915527	-3.66211	-10.8337	-4.27246	10.8337	17.2424	8.23975	9.46045	10.5286	7.93457	-4.73022	-9.61304	-4.73022	-5.34058	0.915527	8.54492	5.49316	-4.27246	-10.8337	-7.47681	-3.66211	-5.64575	1.52588
-8.23975	0.762939	3.8147	11.2915	12.207	9.00269	10.5286	13.4277	19.6838	31.2805	52.1851	64.5447	60.4248	-0.152588	-83.0078	-119.629	-106.964	-59.6619	-0.457764	25.7874	29.7546	30.365	31.4331	30.8228	20.1416	10.8337	11.9019	18.6157	27.3132	24.7192	10.8337	7.17163	16.7847	14.0381	9.76562	14.1907	10.0708	2.74658	-2.59399	-8.23975	6.86646	5.95093	-1.67847	-2.13623	3.96729	7.01904	2.59399	5.49316	13.5803	18.0054
-5.64575	1.67847	-5.34058	-5.18799	0.152588	-0.915527	4.42505	2.44141	3.35693	19.3787	51.8799	60.4248	22.4304	-46.8445	-92.1631	-98.4192	-62.4084	-14.6484	19.0735	35.553	34.1797	19.989	17.0898	10.0708	-3.05176	-10.0708	-9.15527	-9.46045	-12.0544	-15.4114	-5.0354	8.08716	13.1226	16.4795	10.376	3.05176	-2.74658	2.13623	18.158	9.30786	4.73022	10.0708	5.18799	-0.152588	-1.67847	4.27246	14.9536	17.7002	18.6157	15.4114
-6.10352	-10.0708	-12.5122	-16.7847	-21.6675	-20.5994	-17.7002	-16.3269	-9.46045	11.2915	43.9453	65.155	60.4248	5.64575	-72.6318	-112.915	-102.234	-62.561	-6.86646	35.0952	51.1169	35.8582	22.583	27.4658	23.1934	9.91821	8.54492	13.5803	15.4114	-1.06812	-12.97	-14.801	-5.79834	-3.96729	-11.5967	-16.1743	-15.1062	-6.2561	-5.79834	-8.69751	9.15527	4.27246	10.6812	13.2751	6.56128	1.98364	5.0354	5.95093	4.88281	5.95093
-7.78198	-13.7329	-9.00269	-4.42505	-7.32422	0.457764	5.79834	1.67847	-0.915527	6.71387	21.5149	31.7383	14.1907	-41.8091	-90.6372	-88.3484	-57.8308	-19.0735	20.752	46.3867	45.6238	25.4822	10.5286	16.9373	18.158	13.8855	12.5122	6.56128	-6.86646	-11.1389	-5.34058	-2.13623	-4.57764	-12.5122	-8.23975	-10.376	-8.54492	-1.37329	-0.152588	1.37329	-6.71387	-10.5286	-3.35693	3.35693	-1.2207	-3.50952	1.37329	6.2561	0.610352	0.457764
-19.8364	-13.4277	-8.54492	-9.15527	-0.762939	14.4958	17.395	11.9019	19.0735	39.978	59.6619	60.5774	23.6511	-35.2478	-83.6182	-79.4983	-26.2451	16.9373	44.4031	52.3376	52.3376	51.5747	46.8445	46.8445	37.2314	19.2261	3.20435	6.40869	8.69751	8.08716	6.56128	0.762939	-7.93457	-9.91821	-7.93457	-4.88281	-12.5122	-5.0354	-2.28882	-14.9536	-8.39233	-10.2234	-9.91821	-8.8501	-7.78198	-1.37329	6.71387	10.9863	15.4114	19.8364
-4.27246	-9.76562	-11.9019	-4.42505	-9.15527	-15.564	-2.89917	10.376	18.4631	30.6702	48.0652	56.3049	22.7356	-44.7083	-92.0105	-95.8252	-52.948	5.64575	50.6592	59.967	53.1006	45.0134	39.0625	27.771	13.5803	5.34058	6.10352	7.78198	0.152588	-3.35693	2.13623	13.4277	22.1252	22.1252	14.0381	-0.915527	-7.17163	-4.73022	-4.27246	-9.15527	-4.88281	-5.34058	-4.88281	-3.96729	-5.79834	-9.15527	-0.457764	9.76562	9.91821	17.395
-21.2097	-9.15527	-3.35693	-3.96729	2.59399	14.3433	13.2751	8.08716	8.54492	23.0408	53.7109	70.343	59.3567	3.20435	-68.0542	-104.065	-90.0269	-41.0461	8.8501	40.1306	52.7954	52.7954	49.8962	50.9644	39.978	29.6021	25.3296	22.1252	15.564	12.6648	8.8501	9.00269	9.00269	0.610352	-8.8501	-7.47681	-4.27246	-8.8501	-1.67847	7.47681	4.27246	7.62939	11.2915	9.91821	4.73022	5.95093	6.56128	7.78198	7.93457	12.8174
2.59399	8.39233	12.207	8.8501	2.28882	8.69751	10.2234	11.4441	12.6648	9.46045	15.564	40.4358	55.9998	11.7493	-71.4111	-108.643	-92.926	-50.9644	0.457764	38.147	51.4221	52.1851	41.9617	26.5503	15.8691	16.9373	15.7166	13.5803	13.4277	6.56128	-6.56128	-11.2915	-10.2234	-7.47681	-9.15527	-10.5286	-1.2207	5.49316	15.7166	13.7329	-2.89917	1.52588	2.28882	-3.66211	-4.73022	0.152588	-0.915527	-7.78198	-11.7493	-13.2751
-28.2288	-25.6348	-24.5667	-16.3269	-1.67847	4.11987	7.93457	2.59399	3.8147	17.8528	38.4521	50.6592	46.5393	2.59399	-67.749	-108.643	-95.2148	-45.6238	-4.27246	18.9209	29.1443	25.177	24.1089	22.583	14.6484	9.15527	0.915527	-7.32422	-7.47681	-11.5967	-19.2261	-17.8528	-15.1062	-21.9727	-36.3159	-34.4849	-27.1606	-21.9727	-21.9727	-22.583	-15.1062	-7.32422	-3.50952	0.915527	5.79834	7.17163	8.54492	13.8855	17.7002	22.2778
-11.2915	-7.32422	-3.35693	5.49316	20.9045	22.2778	13.5803	15.4114	20.1416	17.395	15.4114	37.0789	38.6047	-19.2261	-84.2285	-115.509	-100.098	-45.4712	0	27.3132	31.5857	19.6838	20.4468	21.8201	25.3296	27.0081	31.8909	28.2288	12.8174	2.13623	9.76562	10.0708	3.66211	3.05176	5.64575	1.67847	-5.49316	-11.7493	-8.39233	-3.05176	-14.1907	-9.46045	-5.64575	3.50952	13.7329	16.6321	15.1062	8.54492	3.35693	1.83105
-4.11987	-3.05176	8.54492	10.9863	17.7002	20.2942	20.5994	17.2424	16.4795	15.2588	35.0952	57.2205	55.542	-1.52588	-71.8689	-114.899	-100.25	-49.7437	6.71387	30.2124	31.4331	31.1279	35.0952	31.8909	13.1226	-2.74658	-8.08716	-14.6484	-27.1606	-29.4495	-30.5176	-32.0435	-32.5012	-26.7029	-11.4441	-7.32422	-13.1226	-6.86646	10.376	19.989	-3.8147	7.62939	13.8855	14.9536	15.2588	14.3433	16.6321	12.3596	6.2561	12.3596
-7.93457	-17.0898	-15.4114	-15.564	-12.3596	-5.79834	3.20435	3.20435	11.5967	26.7029	45.0134	56.4575	22.2778	-51.7273	-97.0459	-99.1821	-65.6128	-19.6838	24.2615	46.6919	55.542	52.7954	46.6919	38.6047	37.5366	36.9263	29.1443	25.3296	21.0571	10.6812	7.78198	3.20435	-13.4277	-16.6321	-15.8691	-11.2915	-19.5312	-27.1606	-26.2451	-15.4114	-0.152588	6.56128	12.97	9.30786	5.64575	10.0708	19.3787	18.3105	18.7683	15.1062
-4.57764	-7.32422	-7.32422	-4.11987	-3.05176	1.06812	-0.915527	9.46045	22.8882	34.9426	51.2695	70.343	44.7083	-33.2642	-90.332	-98.7244	-71.5637	-25.9399	13.4277	30.8228	35.7056	35.4004	27.6184	5.18799	-14.3433	-28.3813	-29.7546	-26.5503	-30.6702	-13.7329	4.42505	7.17163	-6.71387	-10.8337	-8.39233	3.20435	21.8201	24.1089	20.1416	15.4114	-11.1389	-16.3269	-11.7493	-7.01904	-6.2561	-3.50952	-4.57764	-1.2207	4.73022	9.15527
13.1226	11.2915	1.67847	-7.47681	-4.27246	-5.49316	3.35693	1.06812	-0.152588	4.73022	31.7383	52.6428	33.8745	-31.8909	-95.52	-116.119	-74.1577	-21.8201	11.2915	22.2778	29.1443	30.5176	28.0762	23.9563	18.0054	10.6812	5.18799	-10.0708	-26.7029	-22.1252	-17.0898	-24.7192	-27.6184	-17.8528	-14.9536	-10.2234	-3.66211	10.5286	21.3623	9.46045	12.97	8.8501	3.66211	1.06812	-3.20435	-8.8501	-1.06812	2.44141	-1.67847	-1.06812
-0.152588	-11.7493	-0.915527	5.79834	-1.67847	-1.2207	7.47681	11.7493	15.8691	33.7219	52.6428	58.4412	29.2969	-50.2014	-104.675	-110.016	-79.9561	-45.6238	-14.1907	9.76562	18.0054	18.6157	-0.152588	-27.0081	-28.9917	-12.8174	-7.17163	-18.9209	-26.5503	-18.3105	0.305176	3.66211	-5.49316	-11.7493	-10.6812	-3.50952	-0.762939	0	0.762939	2.13623	-6.86646	-6.10352	-1.37329	2.28882	5.0354	-2.13623	-0.457764	9.91821	13.5803	7.62939
-30.365	-37.9944	-33.4167	-26.3977	-28.3813	-31.2805	-25.9399	-12.207	10.0708	33.1116	61.3403	62.8662	23.8037	-36.3159	-76.9043	-74.1577	-23.9563	23.0408	46.0815	50.8118	46.2341	41.8091	44.8608	28.5339	21.8201	18.4631	4.42505	4.73022	16.9373	23.9563	13.4277	4.57764	-11.5967	-22.7356	-35.2478	-42.2668	-32.6538	-22.8882	-23.8037	-13.8855	-20.5994	-13.2751	-10.9863	-7.17163	-2.28882	0.762939	3.66211	3.20435	3.35693	11.1389
-14.9536	-13.7329	-3.8147	3.8147	4.27246	3.8147	13.5803	23.1934	22.2778	24.5667	37.8418	55.542	43.9453	-21.6675	-82.2449	-98.5718	-74.9207	-36.9263	11.7493	48.8281	61.9507	52.3376	45.4712	39.5203	33.1116	19.3787	10.8337	6.40869	9.91821	7.93457	3.35693	4.57764	7.78198	-0.762939	-3.05176	-5.64575	-11.2915	-2.89917	3.05176	0.610352	-4.88281	-1.52588	9.00269	9.15527	5.64575	-1.98364	-1.2207	0.762939	10.8337	9.30786
3.96729	4.27246	11.9019	2.59399	-18.3105	-21.8201	-16.6321	-10.376	-1.06812	4.42505	2.74658	10.6812	17.5476	-22.583	-99.9451	-151.672	-138.55	-79.8035	-15.7166	23.4985	31.5857	35.2478	42.7246	33.4167	19.989	12.6648	7.47681	5.79834	1.67847	-6.86646	-3.96729	-0.610352	-7.17163	-14.4958	-9.61304	-1.83105	-0.610352	-4.11987	-7.32422	-13.5803	5.18799	9.30786	3.50952	3.66211	-1.37329	-6.2561	-3.05176	3.20435	4.73022	6.2561
5.79834	8.08716	1.98364	-0.152588	8.69751	4.57764	-4.42505	-7.32422	-4.27246	0.457764	22.7356	43.4875	19.8364	-50.6592	-100.861	-108.643	-71.2585	-18.7683	18.158	39.8254	39.5203	32.3486	28.3813	17.8528	8.39233	7.32422	10.6812	17.5476	16.3269	10.0708	3.66211	5.64575	0.610352	2.28882	6.2561	-4.88281	-13.5803	-21.5149	-21.2097	-11.4441	4.57764	6.10352	8.54492	3.35693	2.59399	5.79834	7.62939	10.5286	9.46045	9.00269
16.0217	26.2451	19.0735	9.91821	5.0354	4.42505	-4.11987	-13.4277	-18.9209	-12.97	0.457764	26.5503	37.8418	-7.17163	-66.2231	-109.253	-101.624	-63.324	-12.97	12.0544	25.9399	25.7874	22.1252	17.5476	10.376	5.18799	-1.37329	-11.4441	-20.9045	-29.1443	-30.2124	-11.4441	-3.50952	0.152588	-2.59399	-14.6484	-25.6348	-23.1934	-13.8855	-1.06812	17.2424	19.989	20.1416	24.2615	18.4631	13.2751	11.5967	10.6812	19.5312	20.4468
9.91821	10.0708	4.27246	5.0354	16.6321	21.9727	18.9209	15.1062	22.4304	33.8745	54.6265	50.8118	5.95093	-54.4739	-98.114	-97.6562	-62.2559	-23.6511	9.76562	34.1797	37.6892	30.365	14.3433	5.64575	-4.73022	-8.54492	-12.0544	-8.39233	-8.39233	0.152588	3.66211	0.610352	2.13623	2.89917	-1.98364	-7.93457	-4.27246	9.46045	6.2561	-2.74658	-3.50952	-7.01904	-1.67847	5.95093	6.10352	7.32422	12.8174	13.8855	9.00269	9.91821
-10.0708	-6.71387	8.08716	15.4114	3.05176	-9.30786	-9.46045	-4.57764	-1.2207	10.8337	29.9072	32.5012	-15.4114	-63.1714	-75.531	-40.741	5.18799	45.929	62.4084	59.6619	55.0842	50.8118	51.5747	47.9126	42.7246	32.6538	23.9563	21.9727	16.4795	9.76562	2.89917	2.44141	5.64575	12.3596	12.6648	19.989	6.56128	1.06812	7.17163	3.50952	-11.1389	-1.2207	15.7166	18.6157	16.4795	10.6812	-2.59399	-7.01904	5.0354	20.4468
0.762939	5.64575	5.64575	1.52588	-9.76562	-12.97	2.59399	16.0217	18.6157	31.7383	46.2341	58.8989	50.0488	-10.2234	-74.1577	-93.2312	-76.2939	-27.0081	20.1416	37.0789	37.0789	38.7573	45.929	34.79	22.583	19.989	21.9727	29.4495	27.1606	18.0054	9.61304	2.89917	-6.56128	-22.4304	-23.6511	-11.7493	-9.76562	-6.86646	-7.01904	-7.93457	9.46045	5.0354	8.8501	10.8337	5.34058	9.30786	5.64575	-1.37329	3.66211	14.4958
22.2778	19.989	9.15527	6.71387	2.74658	6.56128	12.5122	20.9045	31.4331	52.948	71.5637	75.0732	37.0789	-41.3513	-98.114	-100.098	-56.6101	-4.73022	20.2942	36.1633	41.5039	40.4358	41.0461	41.8091	37.5366	29.6021	12.8174	-0.152588	0	6.86646	0.305176	-3.66211	-2.28882	-6.86646	-7.32422	-3.50952	5.79834	9.76562	6.2561	-5.64575	8.39233	9.30786	12.8174	11.2915	-0.152588	-1.06812	5.18799	14.4958	18.7683	23.1934
a left_waveforms-black
24.5667	14.1907	4.42505	-7.17163	-16.0217	-12.6648	-6.71387	-1.2207	12.0544	26.0925	45.3186	59.967	54.7791	-13.7329	-90.4846	-142.517	-143.127	-97.9614	-47.3022	-14.801	4.11987	23.3459	31.7383	21.8201	16.6321	17.395	18.158	18.4631	19.989	20.752	15.564	7.47681	-3.50952	-11.5967	-16.7847	-16.6321	-7.32422	-4.11987	1.06812	7.93457	5.34058	10.2234	9.15527	9.30786	2.89917	-4.57764	-4.73022	0.610352	3.66211	12.6648
-45.7764	-36.7737	-26.0925	-20.5994	-14.3433	-4.27246	3.66211	8.39233	30.0598	51.1169	66.6809	61.7981	9.30786	-59.3567	-95.6726	-81.7871	-41.8091	9.00269	38.6047	54.1687	62.1033	49.2859	35.0952	27.6184	23.6511	26.2451	18.7683	9.46045	9.91821	10.5286	2.89917	-8.69751	-11.5967	-8.08716	-9.46045	-16.1743	-13.7329	-2.89917	0.152588	-3.20435	-25.9399	-18.158	-15.4114	-12.97	-3.20435	-1.98364	-3.20435	-6.10352	-1.2207	11.4441
2.59399	-18.0054	-20.5994	-15.4114	-21.0571	-27.9236	-27.771	-7.17163	26.7029	52.4902	73.0896	57.9834	-9.91821	-73.7	-94.9097	-65.3076	-20.2942	16.6321	25.7874	21.3623	24.5667	30.6702	25.6348	15.4114	5.64575	-4.27246	-11.4441	-12.6648	-9.76562	-9.61304	-9.91821	-4.27246	0.915527	10.0708	12.207	13.8855	9.30786	2.44141	-4.57764	-0.305176	14.4958	16.1743	13.1226	6.71387	5.0354	0.610352	-4.73022	-1.52588	16.4795	36.0107
10.9863	2.59399	-7.17163	-14.9536	-22.1252	-22.583	-12.97	1.06812	9.00269	22.583	50.8118	52.4902	3.66211	-74.1577	-115.204	-102.844	-60.2722	-18.158	11.9019	30.9753	34.6375	34.79	33.1116	25.3296	22.583	30.365	27.6184	19.5312	22.8882	31.7383	32.196	30.2124	25.7874	21.9727	19.2261	20.4468	18.158	7.62939	0.915527	7.01904	-2.28882	1.52588	0.152588	-7.78198	-11.7493	-7.93457	-2.44141	-3.05176	-5.18799	-1.52588
-9.91821	9.91821	13.8855	12.8174	19.3787	31.1279	31.4331	31.1279	33.7219	54.3213	68.6646	62.7136	18.158	-50.9644	-91.4001	-100.708	-65.918	-23.1934	6.10352	18.0054	26.7029	35.8582	31.4331	25.9399	25.9399	19.989	10.5286	1.52588	0.457764	-7.93457	-12.97	-9.30786	-2.28882	6.56128	8.08716	1.06812	-2.13623	10.0708	6.56128	-3.96729	-4.42505	-1.98364	-1.52588	-2.28882	-3.05176	-3.96729	-5.64575	3.96729	15.7166	29.9072
17.8528	16.3269	20.5994	28.3813	25.7874	22.4304	21.2097	16.4795	9.30786	23.1934	48.2178	69.5801	43.9453	-34.1797	-98.877	-112.61	-95.8252	-48.3704	3.96729	26.8555	24.1089	21.3623	14.3433	7.78198	1.67847	-2.13623	-0.457764	10.6812	25.0244	6.2561	-5.64575	-7.62939	-6.86646	-8.39233	-6.71387	-12.6648	-12.5122	-18.3105	-15.2588	-14.1907	21.8201	20.752	24.2615	30.8228	29.6021	20.9045	17.8528	16.6321	16.7847	25.7874
-3.20435	-11.4441	-10.9863	-4.27246	-2.59399	-0.305176	-4.57764	-1.83105	14.0381	30.0598	45.7764	59.5093	38.7573	-29.7546	-90.6372	-104.37	-78.2776	-30.0598	9.30786	34.0271	35.0952	26.3977	14.0381	-4.42505	-16.4795	-18.6157	-14.9536	-5.95093	-1.2207	5.49316	8.08716	0	2.28882	-0.457764	2.89917	11.4441	15.8691	13.2751	6.56128	7.93457	18.3105	15.7166	13.8855	18.9209	18.0054	9.30786	-1.06812	-9.61304	-2.59399	11.9019
6.10352	0	-3.05176	5.18799	6.86646	9.61304	10.9863	11.2915	19.2261	32.959	48.9807	44.2505	-5.64575	-72.0215	-111.084	-122.681	-95.8252	-42.8772	0.610352	25.9399	29.1443	19.3787	12.207	4.42505	1.98364	7.32422	7.32422	-2.59399	-14.0381	-15.4114	-10.0708	-9.91821	-12.97	-12.8174	-8.8501	-16.0217	-17.395	-10.5286	-17.5476	-22.7356	4.42505	0.457764	-5.34058	4.27246	9.91821	12.5122	8.69751	1.2207	2.89917	4.11987
1.98364	1.52588	3.8147	0.610352	10.0708	20.1416	25.177	17.5476	17.2424	30.0598	44.0979	28.8391	-29.6021	-79.8035	-89.5691	-65.0024	-22.8882	22.2778	40.8936	45.3186	45.4712	34.6375	33.5693	26.5503	14.4958	6.56128	-3.96729	-9.61304	-13.4277	-11.1389	-12.3596	-21.3623	-24.5667	-25.9399	-22.583	-10.0708	-5.79834	-5.64575	-3.35693	-4.42505	-0.915527	-0.457764	6.86646	15.4114	20.4468	12.5122	4.57764	0.305176	3.66211	12.6648
0.610352	-8.69751	-6.56128	-18.4631	-33.5693	-27.9236	-22.8882	-12.3596	-9.15527	9.46045	34.9426	53.1006	37.9944	-30.5176	-91.8579	-121.765	-116.882	-65.7654	-11.9019	13.5803	24.7192	30.2124	20.1416	9.91821	12.5122	16.6321	11.9019	5.49316	-8.23975	-17.8528	-13.8855	-17.0898	-7.32422	-0.610352	-3.05176	4.88281	7.78198	-0.610352	-6.86646	-1.83105	-6.10352	-3.50952	-4.57764	-5.64575	-7.62939	-1.2207	-1.52588	-3.05176	0.152588	6.10352
23.8037	16.4795	17.395	10.376	13.4277	15.2588	-2.28882	-22.8882	-19.0735	6.2561	44.7083	35.7056	-19.989	-87.1277	-127.258	-112.152	-54.7791	-9.91821	18.6157	31.2805	41.8091	38.6047	30.5176	21.2097	16.9373	15.7166	4.27246	5.49316	16.3269	24.5667	17.7002	15.7166	22.2778	12.97	-1.2207	-7.17163	-13.7329	-7.62939	-5.95093	-19.2261	9.76562	5.0354	7.32422	6.2561	1.83105	-3.8147	-13.1226	-14.9536	-7.62939	-3.20435
-15.564	-17.2424	-10.376	-17.8528	-24.8718	-19.0735	-3.8147	11.4441	19.0735	37.6892	52.1851	35.553	-25.9399	-79.1931	-92.3157	-70.8008	-33.7219	10.8337	37.0789	47.9126	42.2668	25.4822	23.9563	39.2151	41.6565	42.1143	39.978	41.9617	33.8745	12.6648	-4.42505	-3.8147	1.52588	-4.57764	0.457764	13.1226	22.583	30.5176	21.5149	16.3269	-16.6321	-16.3269	-15.564	-20.752	-24.2615	-19.3787	-4.27246	2.89917	9.30786	15.8691
41.1987	28.6865	27.9236	30.5176	25.6348	16.6321	12.207	17.8528	28.2288	51.2695	68.0542	36.9263	-31.7383	-85.2966	-92.7734	-61.4929	-18.158	7.93457	19.5312	27.9236	36.3159	31.8909	19.2261	2.74658	-7.93457	-17.2424	-24.7192	-33.1116	-33.1116	-34.79	-24.1089	-22.1252	-29.4495	-32.3486	-31.1279	-32.0435	-13.7329	-3.66211	-5.79834	-7.32422	16.0217	12.5122	6.2561	2.89917	-1.2207	-5.18799	-2.13623	2.89917	11.1389	23.3459
-15.564	-16.3269	-2.89917	10.8337	6.10352	-1.98364	-5.34058	-4.27246	9.46045	29.7546	49.4385	44.2505	-7.01904	-63.9343	-99.0295	-96.5881	-61.3403	-18.4631	18.6157	36.0107	43.4875	42.8772	43.4875	45.4712	39.3677	29.4495	17.7002	12.6648	11.2915	8.23975	-1.2207	-12.207	-26.7029	-27.3132	-24.2615	-23.9563	-22.583	-11.9019	-8.08716	-4.42505	-4.27246	12.97	19.989	9.30786	-3.96729	-11.5967	-19.0735	-26.8555	-21.2097	-11.9019
16.6321	10.2234	2.44141	-6.10352	2.28882	-4.57764	-27.771	-35.7056	-30.5176	-19.8364	2.13623	15.564	-16.3269	-79.3457	-141.602	-163.116	-136.719	-87.4329	-42.2668	-23.0408	-13.7329	-12.207	-22.583	-29.9072	-23.4985	-17.0898	-7.17163	-2.89917	-1.06812	-4.88281	-11.4441	-13.4277	-15.4114	-5.49316	4.27246	8.8501	12.8174	20.9045	19.989	-2.74658	14.0381	7.93457	-8.69751	-16.7847	-12.0544	-16.3269	-13.1226	-13.8855	-19.5312	-17.7002
-14.9536	-16.6321	-4.73022	-2.89917	-9.30786	-14.801	-17.395	-6.86646	11.4441	22.1252	39.0625	48.3704	20.1416	-40.1306	-97.8088	-112.915	-73.8525	-25.3296	9.00269	26.5503	32.196	29.7546	27.3132	24.1089	25.0244	27.6184	29.1443	19.989	8.8501	15.8691	21.8201	21.2097	16.3269	12.97	15.1062	27.9236	35.0952	24.8718	0	-19.2261	-5.49316	-5.64575	-7.32422	-4.27246	5.49316	12.8174	4.57764	-0.610352	0.762939	8.23975
22.8882	19.6838	14.0381	13.1226	13.5803	4.57764	7.32422	8.23975	8.8501	25.9399	45.3186	60.73	22.4304	-46.8445	-93.3838	-80.2612	-43.7927	2.59399	35.8582	39.6729	39.8254	43.9453	41.9617	44.5557	44.4031	30.0598	21.6675	10.5286	1.06812	5.49316	2.28882	-4.42505	-4.73022	-11.4441	-13.7329	-23.4985	-29.9072	-31.2805	-34.1797	-26.7029	5.49316	1.37329	5.49316	14.0381	13.1226	11.2915	14.9536	13.4277	6.2561	6.2561
-17.395	-7.17163	-13.8855	-21.9727	-31.1279	-30.2124	-16.1743	-3.20435	-0.305176	9.15527	32.0435	48.9807	6.71387	-65.7654	-114.441	-109.406	-71.7163	-30.8228	-1.98364	30.9753	52.3376	46.8445	37.0789	36.7737	41.8091	40.4358	27.9236	12.8174	7.78198	12.97	12.5122	8.23975	-1.67847	-16.9373	-19.989	-17.8528	-7.47681	-6.56128	-8.8501	-9.00269	-12.5122	-8.54492	-5.0354	-2.28882	-2.59399	-14.6484	-14.1907	-1.06812	8.8501	24.4141
1.37329	-4.42505	-1.2207	1.67847	-9.91821	-17.8528	-15.8691	-0.457764	16.9373	36.7737	58.8989	40.4358	-26.0925	-76.7517	-89.7217	-65.155	-29.9072	-2.74658	18.4631	34.79	38.147	31.7383	23.4985	17.7002	12.8174	0.915527	3.8147	18.158	23.6511	17.5476	10.376	2.13623	3.35693	1.98364	-2.13623	-5.64575	-19.2261	-14.4958	8.08716	14.801	-13.4277	-11.9019	-9.76562	-7.01904	-6.86646	-4.42505	-7.47681	-1.83105	10.0708	17.5476
-4.11987	-0.915527	4.88281	17.0898	18.158	10.6812	-2.59399	5.64575	28.9917	37.0789	37.2314	41.1987	10.2234	-49.7437	-90.9424	-89.7217	-55.0842	-14.1907	21.8201	53.8635	65.7654	61.6455	53.1006	46.8445	39.3677	26.7029	19.0735	8.69751	-7.32422	-15.564	-20.9045	-19.6838	-17.8528	-21.5149	-24.4141	-30.5176	-36.3159	-31.8909	-23.0408	-29.7546	-6.86646	-11.2915	-10.0708	2.28882	13.7329	8.39233	7.47681	13.4277	11.5967	8.69751
6.40869	11.9019	8.23975	6.10352	-3.35693	-1.37329	-2.44141	-8.54492	-5.34058	19.5312	55.2368	44.0979	-20.9045	-81.0242	-113.373	-97.6562	-47.1497	-13.4277	9.76562	35.0952	47.9126	44.2505	40.8936	37.384	32.0435	26.2451	18.6157	3.66211	-4.88281	-9.30786	-8.23975	-1.06812	-8.69751	-24.5667	-40.5884	-45.166	-38.6047	-34.1797	-26.8555	-23.1934	9.76562	15.564	16.3269	17.0898	10.6812	7.93457	11.1389	10.0708	14.9536	27.0081
-6.10352	-17.8528	-29.4495	-26.3977	-19.6838	-19.6838	-18.158	-8.54492	6.86646	26.5503	56.3049	61.3403	18.3105	-48.6755	-93.0786	-88.1958	-49.7437	-9.76562	18.7683	32.196	42.4194	37.5366	23.4985	20.4468	24.8718	24.4141	9.91821	1.67847	-14.0381	-21.0571	-30.5176	-35.4004	-33.5693	-23.1934	-13.5803	-9.46045	-18.3105	-20.5994	-13.8855	-10.5286	-11.4441	-6.86646	-3.66211	-5.0354	-8.23975	-13.2751	-22.583	-20.4468	-14.9536	-3.8147
-12.207	-8.08716	-7.01904	-3.50952	2.28882	24.7192	23.8037	9.61304	18.0054	45.4712	72.4792	77.3621	32.0435	-40.1306	-93.3838	-107.422	-82.7026	-41.3513	-3.50952	27.0081	36.6211	35.0952	31.4331	31.4331	21.3623	5.34058	-3.66211	-3.50952	1.98364	-2.44141	-0.457764	5.95093	13.4277	12.6648	4.73022	-0.457764	-0.915527	14.9536	16.0217	3.50952	6.40869	8.8501	7.78198	9.91821	11.9019	9.61304	5.64575	0.305176	-0.457764	12.0544
20.9045	17.395	20.2942	28.8391	28.3813	44.0979	55.3894	64.6973	69.8853	71.5637	76.1414	51.8799	-13.2751	-79.3457	-109.711	-99.3347	-55.2368	-5.0354	27.9236	28.6865	26.5503	22.7356	27.3132	23.9563	8.08716	-5.0354	-6.86646	-4.42505	-8.08716	-13.2751	-20.2942	-20.5994	-10.2234	-4.57764	-4.27246	3.35693	6.2561	-3.8147	-8.39233	-9.15527	-1.37329	8.23975	15.2588	19.989	22.7356	28.0762	25.6348	18.3105	19.6838	19.3787
-13.8855	-12.3596	-12.207	-7.78198	2.89917	6.56128	8.23975	11.1389	14.1907	41.1987	71.4111	72.3267	26.5503	-45.929	-93.8416	-83.9233	-35.7056	6.2561	39.0625	48.8281	45.4712	36.6211	28.3813	18.158	11.7493	13.2751	14.6484	16.9373	7.01904	5.0354	3.8147	2.28882	0.610352	-1.2207	-7.17163	-8.69751	0	3.96729	1.52588	-13.5803	-0.610352	-9.91821	-5.0354	-1.06812	6.86646	14.4958	17.5476	16.4795	25.6348	38.6047
24.1089	24.5667	30.365	26.7029	18.4631	14.1907	20.752	33.2642	46.0815	60.8826	75.3784	63.9343	7.17163	-62.1033	-114.288	-122.07	-90.332	-48.6755	-10.6812	22.2778	39.0625	37.384	20.752	1.98364	-3.20435	2.74658	11.2915	17.2424	21.5149	23.0408	23.3459	10.376	-3.8147	-10.8337	-2.28882	-5.95093	-17.5476	-12.97	-5.18799	-7.78198	11.4441	13.8855	18.6157	16.7847	16.0217	17.2424	8.08716	1.67847	8.69751	18.3105
-25.3296	-16.9373	-19.6838	-10.2234	7.32422	21.2097	27.3132	30.2124	44.7083	72.1741	83.9233	57.373	-9.30786	-72.7844	-99.7925	-80.4138	-38.7573	-1.2207	27.9236	38.2996	34.0271	21.5149	15.1062	11.9019	6.86646	5.64575	7.78198	14.1907	12.207	4.11987	-3.96729	-4.57764	-8.23975	-13.1226	-16.0217	-23.0408	-19.6838	-21.0571	-31.5857	-32.5012	8.8501	1.06812	-0.152588	-2.74658	0.915527	6.40869	10.2234	14.9536	17.395	24.1089
-18.158	-9.91821	-19.3787	-36.7737	-38.4521	-32.8064	-18.4631	-7.62939	2.59399	31.5857	74.7681	74.6155	5.0354	-70.6482	-95.9778	-78.8879	-28.2288	19.2261	46.0815	58.5938	65.7654	64.5447	58.8989	48.5229	41.1987	31.1279	23.9563	27.4658	24.8718	22.2778	17.5476	16.7847	15.7166	20.5994	23.6511	14.4958	3.8147	2.59399	0	2.28882	9.46045	9.61304	2.89917	-3.05176	-7.47681	-13.8855	-15.4114	-17.5476	-9.91821	1.37329
-6.10352	-14.9536	-19.6838	-24.4141	-32.6538	-29.7546	-11.1389	13.1226	33.8745	60.4248	81.9397	71.7163	-1.2207	-71.106	-96.8933	-81.9397	-48.3704	-9.46045	28.2288	43.4875	40.4358	32.5012	22.7356	11.1389	10.0708	12.5122	22.7356	28.9917	36.0107	30.2124	23.4985	-1.2207	-23.0408	-35.7056	-42.4194	-41.1987	-32.8064	-21.5149	-12.8174	-15.2588	-4.27246	3.50952	3.35693	5.0354	-0.305176	4.73022	4.11987	10.6812	21.2097	32.8064
21.2097	13.7329	8.69751	5.34058	-0.152588	6.86646	9.91821	19.6838	37.9944	52.6428	57.5256	23.8037	-39.978	-86.9751	-98.7244	-82.0923	-56.4575	-17.5476	10.8337	23.4985	25.9399	22.8882	10.6812	4.88281	0.152588	-9.46045	-13.2751	-6.86646	1.67847	8.08716	2.89917	-4.88281	-22.583	-22.7356	-11.7493	-11.2915	-5.34058	-5.18799	-12.0544	-20.5994	0.457764	7.78198	3.8147	-1.67847	-3.50952	-1.67847	3.05176	5.49316	18.3105	24.1089
-3.50952	5.79834	5.79834	1.98364	-9.46045	-22.2778	-19.6838	-11.1389	2.59399	31.1279	53.8635	34.1797	-24.2615	-73.5474	-75.9888	-48.2178	-3.05176	31.2805	41.1987	49.1333	59.3567	56.9153	50.354	44.5557	39.3677	32.959	26.5503	28.0762	32.6538	26.8555	21.9727	24.1089	16.3269	9.76562	19.0735	23.1934	21.3623	8.23975	-6.2561	-5.18799	23.9563	22.8882	15.7166	12.97	13.1226	8.54492	3.05176	9.00269	19.5312	21.5149
34.0271	22.7356	20.4468	25.3296	36.1633	38.9099	44.2505	45.0134	60.1196	72.1741	69.2749	29.9072	-35.553	-79.4983	-92.0105	-65.7654	-23.8037	14.0381	45.7764	49.1333	40.1306	40.5884	40.1306	37.5366	34.3323	28.0762	19.989	14.9536	6.71387	-6.86646	-13.7329	-11.7493	-12.207	-10.6812	-0.610352	0.915527	-4.27246	-1.2207	6.2561	6.40869	31.7383	34.3323	29.1443	29.4495	30.365	28.6865	24.7192	18.3105	21.8201	25.6348
-2.89917	-1.06812	10.8337	12.8174	-7.01904	-14.1907	-1.98364	18.4631	37.2314	69.8853	94.1467	90.332	36.6211	-39.6729	-94.7571	-99.7925	-66.5283	-24.4141	7.62939	24.8718	27.4658	18.0054	4.27246	-3.35693	-10.8337	-20.1416	-27.771	-18.7683	-9.61304	-4.27246	-3.05176	-8.23975	-8.54492	-6.40869	-2.59399	-6.2561	-9.00269	-8.8501	-17.2424	-27.9236	1.67847	6.86646	10.5286	6.86646	6.71387	8.23975	11.2915	14.1907	17.8528	22.583
-17.7002	-17.5476	-13.8855	-5.18799	-3.8147	-1.67847	4.27246	14.6484	27.6184	59.6619	92.926	84.2285	14.801	-64.0869	-97.6562	-81.6345	-41.6565	7.78198	46.2341	62.561	55.9998	42.2668	34.4849	39.2151	39.8254	28.0762	-2.28882	-27.1606	-37.6892	-39.978	-31.4331	-32.0435	-25.177	-18.0054	-8.8501	2.59399	10.8337	8.69751	-1.52588	-3.05176	-4.42505	6.86646	15.4114	12.97	9.61304	10.6812	8.8501	11.2915	19.989	29.4495
33.8745	33.5693	33.5693	23.9563	13.5803	14.9536	22.7356	24.4141	40.5884	71.106	83.0078	55.542	-11.9019	-71.8689	-90.7898	-65.3076	-26.3977	4.57764	23.8037	32.196	31.7383	24.7192	26.8555	27.1606	23.1934	17.7002	20.9045	8.69751	2.28882	14.4958	19.5312	16.7847	6.71387	7.78198	6.71387	8.8501	10.5286	12.0544	17.7002	24.1089	29.4495	25.9399	23.1934	15.1062	16.7847	23.0408	28.8391	31.5857	30.2124	35.553
-24.7192	-30.5176	-40.741	-45.3186	-32.0435	-19.6838	-7.32422	8.08716	19.989	33.1116	40.1306	43.1824	17.5476	-43.9453	-99.0295	-118.256	-97.8088	-54.3213	-12.0544	18.7683	32.3486	31.2805	19.8364	14.1907	14.1907	9.30786	5.95093	2.13623	1.83105	-3.66211	-5.18799	4.11987	5.64575	0.152588	-1.37329	-0.762939	-1.98364	-5.95093	-5.0354	1.52588	7.62939	-2.44141	-5.49316	1.2207	5.0354	7.62939	3.35693	4.73022	10.376	19.5312
20.4468	19.6838	27.0081	40.2832	30.365	18.0054	10.0708	10.2234	18.0054	39.0625	65.155	57.6782	-9.91821	-70.343	-98.877	-86.2122	-41.1987	10.376	35.7056	45.166	36.0107	27.3132	21.6675	12.8174	12.0544	17.5476	22.583	14.1907	5.0354	-11.5967	-18.3105	-18.7683	-27.771	-34.3323	-28.0762	-24.4141	-24.2615	-22.8882	-21.2097	-16.0217	1.67847	7.01904	6.10352	9.00269	9.30786	3.50952	-2.44141	-5.95093	-0.915527	6.86646
11.4441	11.5967	19.8364	13.4277	3.96729	-4.73022	-8.08716	-1.83105	18.4631	47.76	68.8171	53.4058	0.610352	-58.8989	-88.6536	-81.7871	-36.9263	2.59399	23.6511	36.7737	38.9099	38.4521	36.9263	35.7056	29.9072	18.4631	5.64575	0.305176	-1.83105	-0.152588	-12.3596	-13.2751	-11.1389	-13.2751	-16.7847	-9.61304	-13.2751	-12.3596	2.59399	16.0217	18.9209	17.2424	11.5967	6.10352	5.18799	-1.37329	-1.06812	9.15527	25.177	28.5339
-12.97	-9.61304	-7.01904	-3.35693	-2.13623	-7.62939	-6.40869	4.11987	39.6729	72.7844	85.4492	59.2041	-14.6484	-86.8225	-110.168	-88.8062	-38.7573	15.1062	46.5393	61.6455	68.512	57.8308	33.8745	23.4985	25.6348	16.1743	4.11987	-5.34058	-2.74658	-0.152588	2.74658	2.13623	-4.73022	-19.0735	-30.6702	-38.9099	-49.2859	-50.0488	-49.7437	-53.8635	1.67847	-1.98364	-1.98364	2.89917	0	-1.2207	-5.34058	-3.96729	10.6812	24.1089
-5.64575	-8.08716	-16.4795	-21.6675	-23.6511	-18.4631	-7.17163	-1.52588	-1.52588	15.2588	48.6755	68.512	46.0815	-24.7192	-98.7244	-112.61	-70.9534	-26.5503	1.67847	28.0762	38.147	30.6702	20.752	18.158	19.0735	18.6157	14.9536	14.3433	12.6648	16.3269	23.8037	22.4304	14.4958	12.207	8.8501	-8.23975	-27.771	-38.7573	-37.6892	-36.7737	-0.610352	-0.152588	-2.59399	-7.62939	-8.54492	0	6.71387	10.2234	17.5476	23.0408
1.2207	0	6.86646	10.6812	20.752	33.7219	24.8718	28.0762	42.7246	67.2913	83.7708	58.8989	-5.95093	-72.937	-99.0295	-77.5146	-17.0898	32.3486	50.8118	55.9998	54.0161	45.7764	39.8254	36.7737	28.3813	23.0408	26.5503	31.5857	30.6702	24.4141	18.6157	4.57764	7.01904	16.9373	30.0598	39.5203	24.1089	18.7683	7.62939	-3.8147	-20.1416	-23.8037	-35.2478	-33.8745	-23.6511	-14.6484	-5.64575	-5.0354	-0.457764	7.32422
12.0544	19.5312	16.1743	6.56128	-0.457764	10.5286	21.2097	16.0217	14.1907	36.9263	55.542	44.7083	-3.05176	-66.6809	-97.9614	-75.9888	-38.147	-5.0354	24.5667	32.0435	14.4958	7.62939	16.6321	10.376	-5.79834	-17.7002	-31.1279	-30.2124	-19.989	-14.6484	-7.47681	5.0354	-0.305176	-1.06812	12.5122	19.2261	23.0408	31.4331	33.7219	18.9209	-3.35693	-1.83105	-7.17163	-6.40869	1.52588	-1.98364	-10.376	-6.56128	6.56128	20.1416
-22.2778	-5.18799	6.86646	11.2915	5.64575	10.0708	18.0054	24.5667	32.196	51.2695	67.1387	63.9343	18.6157	-50.9644	-96.8933	-87.5854	-60.4248	-28.5339	3.66211	17.395	17.5476	22.1252	33.8745	38.7573	29.2969	19.0735	13.8855	13.2751	21.8201	16.6321	-1.52588	-11.1389	-7.93457	1.37329	8.8501	13.8855	8.69751	-5.79834	-9.15527	4.88281	-24.1089	-18.4631	-3.8147	-4.42505	-8.08716	-5.49316	-5.79834	-2.89917	7.93457	21.5149
52.7954	49.8962	27.771	0.610352	-16.1743	-19.2261	-5.0354	10.2234	30.365	58.7463	71.7163	32.959	-35.8582	-88.0432	-97.9614	-68.3594	-21.2097	13.4277	37.384	53.4058	61.9507	63.1714	53.2532	32.959	13.8855	-6.56128	-18.4631	-20.4468	-5.79834	9.30786	9.91821	19.989	26.7029	26.0925	33.2642	34.9426	22.2778	10.376	8.54492	13.1226	15.564	19.8364	15.7166	7.01904	0.305176	7.01904	9.00269	12.8174	16.7847	21.5149
-21.6675	-21.0571	-25.4822	-26.5503	-26.5503	-22.1252	-8.39233	10.8337	40.2832	62.7136	77.0569	55.3894	-5.64575	-66.3757	-94.2993	-86.8225	-51.8799	-11.2915	18.7683	32.0435	39.8254	45.7764	37.8418	36.9263	36.6211	30.6702	16.1743	27.4658	32.0435	20.752	24.1089	25.3296	23.6511	27.6184	25.7874	23.3459	24.5667	25.0244	14.9536	10.8337	5.34058	3.20435	1.52588	1.06812	4.88281	-3.50952	-5.49316	6.40869	16.6321	24.5667
6.56128	1.52588	-15.1062	-25.4822	-32.0435	-32.6538	-30.2124	-25.3296	-8.8501	21.9727	55.2368	39.0625	-28.8391	-83.313	-104.675	-91.8579	-47.6074	-7.78198	11.7493	21.3623	31.1279	36.6211	31.2805	16.4795	17.0898	24.2615	22.8882	25.0244	27.6184	26.3977	18.7683	9.15527	7.47681	7.93457	6.40869	5.34058	-15.2588	-23.1934	-28.9917	-29.9072	1.37329	7.78198	2.28882	-1.83105	-2.89917	-4.42505	-1.67847	-9.46045	-20.752	-7.78198
63.9343	35.7056	12.8174	-7.32422	-17.0898	-16.6321	-10.8337	-3.50952	3.35693	29.9072	67.5964	54.9316	-18.9209	-85.907	-106.201	-76.2939	-30.2124	11.9019	41.3513	57.6782	53.4058	49.8962	45.3186	42.8772	32.3486	16.0217	5.95093	-0.305176	-4.27246	-15.564	-18.4631	-10.6812	1.67847	-1.83105	-9.91821	-27.771	-36.0107	-34.79	-29.7546	-32.0435	19.8364	15.4114	3.96729	-8.8501	-12.207	-9.91821	-5.49316	-4.42505	-0.457764	8.54492
-13.5803	-1.98364	8.39233	14.4958	13.5803	19.5312	21.9727	30.9753	47.76	63.0188	85.7544	72.6318	0.915527	-69.7327	-95.9778	-80.1086	-41.5039	-7.78198	24.5667	22.1252	8.69751	-9.15527	-30.8228	-38.7573	-27.1606	-15.8691	-11.5967	-7.62939	-13.8855	-19.0735	-14.0381	-8.54492	-2.44141	-9.46045	-25.4822	-27.4658	-20.752	-8.8501	0.305176	-5.18799	-1.67847	2.44141	6.56128	8.8501	14.1907	18.0054	21.0571	31.2805	36.9263	46.0815
15.564	13.7329	5.64575	3.35693	3.35693	5.64575	5.0354	5.34058	8.23975	28.2288	61.1877	61.9507	-1.2207	-76.1414	-108.948	-94.6045	-58.2886	-26.2451	-8.23975	3.96729	13.8855	17.8528	17.395	20.9045	19.8364	10.9863	1.67847	-13.1226	-7.62939	7.47681	12.3596	6.56128	-8.69751	-21.9727	-19.0735	-14.3433	-9.00269	-6.40869	1.06812	7.17163	7.17163	10.6812	2.89917	-4.73022	-7.62939	-4.88281	-5.49316	-3.96729	3.8147	5.34058
4.11987	2.28882	-1.2207	-4.11987	1.83105	11.2915	17.7002	30.9753	42.1143	58.4412	74.4629	80.2612	37.0789	-38.9099	-90.9424	-93.9941	-62.7136	-18.9209	16.4795	42.1143	54.1687	33.7219	21.0571	16.3269	-2.74658	-4.73022	-1.2207	1.2207	-3.50952	-9.30786	-12.3596	-21.5149	-17.5476	-7.93457	-3.8147	-11.9019	-12.97	-12.8174	-13.7329	-17.2424	0.610352	1.06812	5.0354	5.79834	1.2207	4.57764	-1.2207	-1.2207	4.11987	11.7493
-16.0217	-19.2261	-15.4114	-14.1907	-18.0054	-23.6511	-18.7683	0.305176	19.2261	49.1333	75.2258	61.0352	4.42505	-65.155	-101.776	-83.1604	-37.8418	5.0354	32.959	48.2178	47.3022	38.2996	22.4304	20.1416	24.1089	30.6702	31.4331	30.0598	16.1743	6.10352	-1.52588	-2.74658	0.457764	-3.96729	-6.56128	-3.96729	-3.66211	1.83105	3.8147	5.79834	2.28882	4.11987	4.27246	0.305176	-7.78198	-8.54492	-5.79834	1.2207	15.4114	31.2805
-25.3296	-22.1252	-9.15527	-5.64575	-5.79834	-5.79834	-9.15527	-4.11987	21.9727	54.9316	82.7026	78.7354	27.3132	-50.2014	-98.114	-97.3511	-63.9343	-25.3296	13.8855	28.6865	32.5012	39.8254	43.4875	28.9917	20.2942	11.7493	3.05176	-2.13623	-0.915527	6.56128	16.4795	6.71387	0.457764	2.59399	7.62939	5.18799	3.96729	7.78198	6.2561	1.2207	-16.9373	-15.564	1.67847	13.7329	6.56128	-7.62939	-7.78198	4.42505	11.1389	15.2588
1.83105	1.06812	-2.89917	-6.10352	-14.6484	-13.8855	-11.9019	1.98364	23.4985	45.6238	68.2068	72.3267	19.6838	-56.1523	-98.4192	-103.302	-71.2585	-30.2124	11.7493	18.4631	9.30786	13.4277	14.3433	13.5803	12.8174	0.152588	-7.32422	-13.5803	-18.158	-21.5149	-16.1743	-16.9373	-18.158	-14.0381	-10.9863	-7.01904	-5.95093	-4.57764	-7.62939	-19.6838	-15.8691	-18.158	-18.158	-14.801	-11.9019	-5.79834	-4.73022	1.37329	4.57764	7.17163
10.9863	9.15527	1.83105	-10.6812	-18.7683	-19.6838	-20.5994	-27.9236	-17.2424	8.54492	36.9263	28.6865	-23.0408	-79.0405	-102.539	-98.877	-60.73	-9.76562	14.0381	29.7546	48.9807	45.0134	39.8254	33.8745	18.9209	12.8174	16.1743	18.158	16.7847	15.8691	18.3105	16.0217	2.28882	-6.71387	-0.610352	4.42505	4.57764	5.18799	-5.18799	-1.52588	-0.152588	3.05176	3.8147	4.88281	-1.06812	-12.5122	-18.6157	-21.5149	-15.2588	-1.98364
-35.0952	-19.6838	5.95093	12.0544	7.78198	5.49316	7.78198	22.583	32.196	54.7791	82.3975	76.4465	10.5286	-66.8335	-100.708	-94.4519	-58.2886	-16.4795	16.3269	31.2805	39.6729	32.5012	26.7029	16.3269	8.54492	13.1226	22.1252	27.9236	25.177	18.6157	14.801	9.00269	7.01904	-1.06812	-1.2207	-1.06812	-1.2207	-5.79834	-7.78198	10.5286	4.42505	5.79834	4.42505	-1.06812	0.915527	-0.457764	-0.152588	1.83105	5.95093	15.564
-1.83105	10.2234	12.6648	11.9019	6.56128	1.2207	7.32422	16.1743	23.4985	46.6919	72.7844	54.7791	-9.61304	-72.1741	-110.931	-100.555	-64.6973	-25.177	1.37329	18.0054	14.4958	7.01904	7.17163	8.23975	-5.0354	-9.15527	-5.49316	-11.2915	-27.1606	-28.0762	-23.6511	-19.0735	-18.3105	-9.91821	-11.7493	-7.01904	1.2207	9.76562	20.752	23.6511	21.6675	17.7002	8.39233	-1.37329	-3.35693	-9.46045	-12.97	-5.95093	1.83105	13.1226
15.1062	13.7329	0.305176	-0.305176	8.08716	7.32422	10.2234	15.7166	19.989	28.8391	50.0488	67.2913	38.4521	-36.3159	-98.2666	-128.784	-102.844	-40.8936	2.74658	20.4468	25.4822	25.4822	18.3105	24.2615	22.8882	18.4631	5.64575	6.71387	6.10352	5.64575	9.46045	8.23975	-0.457764	-5.64575	-5.64575	0.762939	-4.42505	-12.5122	-20.9045	-19.989	25.4822	15.7166	10.8337	7.01904	2.74658	1.98364	4.57764	3.05176	5.34058	11.2915
10.8337	5.34058	15.8691	23.4985	8.08716	0.915527	8.54492	7.93457	19.0735	47.3022	65.0024	47.9126	-16.7847	-77.2095	-104.218	-88.1958	-51.5747	-10.8337	10.376	12.207	14.1907	14.4958	14.9536	9.15527	3.96729	-5.18799	-5.34058	-4.27246	-2.59399	-1.52588	-0.457764	-5.95093	-1.83105	0.915527	5.18799	10.5286	-4.42505	-14.6484	-9.61304	-8.39233	12.5122	16.0217	19.8364	19.8364	8.23975	-0.305176	2.59399	0.915527	-2.44141	12.207
22.2778	9.61304	11.2915	13.4277	8.54492	9.15527	10.8337	20.5994	38.2996	62.1033	76.2939	68.0542	21.9727	-53.1006	-94.4519	-92.926	-58.2886	-16.3269	10.8337	27.4658	28.8391	30.0598	27.0081	7.78198	0.457764	4.27246	8.8501	7.17163	10.9863	11.5967	19.3787	26.8555	14.801	5.18799	18.7683	23.1934	9.91821	-0.152588	-7.32422	-10.5286	-24.7192	-15.2588	-7.17163	-0.915527	0.915527	0.610352	-1.2207	3.05176	14.9536	24.2615
2.89917	-0.762939	2.89917	3.20435	-2.44141	-3.50952	11.2915	18.9209	19.2261	27.0081	47.1497	54.4739	14.3433	-50.9644	-89.8743	-82.2449	-50.8118	-18.7683	1.06812	18.158	18.9209	23.3459	25.0244	18.158	12.8174	17.2424	28.5339	23.0408	10.9863	9.30786	16.7847	21.9727	14.6484	12.8174	17.5476	15.2588	16.4795	4.57764	-14.4958	-10.376	14.801	16.0217	17.7002	13.8855	12.8174	7.47681	2.74658	2.44141	-0.915527	5.34058
1.98364	-4.57764	-4.88281	2.13623	-3.35693	-13.7329	-7.17163	3.20435	7.93457	30.9753	71.4111	74.6155	15.7166	-54.0161	-94.6045	-80.8716	-42.7246	-7.93457	20.1416	32.3486	32.6538	24.8718	33.7219	32.5012	15.8691	4.73022	4.42505	-0.915527	2.13623	1.67847	-9.00269	-16.3269	-11.9019	-6.10352	-5.18799	-4.88281	2.74658	0	10.8337	11.5967	-7.32422	-11.5967	-2.13623	5.64575	-0.610352	-4.11987	1.67847	7.17163	2.13623	9.91821
-4.88281	-4.42505	-3.05176	-7.17163	-9.00269	-22.8882	-16.1743	-2.28882	0.762939	16.0217	47.1497	44.0979	-14.4958	-77.5146	-99.1821	-81.0242	-55.2368	-16.1743	16.7847	30.365	32.5012	34.9426	32.959	27.0081	18.3105	10.6812	9.46045	14.9536	11.5967	6.71387	6.56128	8.54492	0.152588	3.96729	6.86646	5.64575	-6.56128	-9.00269	-10.2234	-14.3433	7.78198	0.305176	-2.13623	-0.152588	1.83105	-1.67847	-10.0708	-11.2915	-8.8501	0.152588
-3.35693	-9.00269	-8.39233	-11.4441	-9.30786	-3.96729	4.88281	8.08716	15.7166	38.9099	57.8308	43.6401	-7.93457	-67.4438	-100.403	-89.5691	-38.9099	7.47681	42.572	49.4385	41.0461	23.0408	16.4795	15.2588	5.95093	-7.01904	-6.71387	-6.56128	-14.6484	-27.0081	-33.5693	-23.4985	-18.6157	-5.18799	6.2561	18.158	25.0244	16.1743	-4.27246	-17.2424	5.49316	12.5122	19.8364	12.8174	9.00269	6.86646	-1.2207	-8.23975	-0.305176	8.39233
-3.8147	4.57764	13.7329	7.78198	7.32422	6.71387	9.61304	9.15527	23.1934	35.7056	54.0161	70.6482	34.1797	-43.0298	-100.25	-109.253	-83.1604	-37.8418	4.42505	22.1252	34.4849	38.147	39.2151	43.335	27.6184	13.1226	11.4441	15.4114	-1.52588	-6.71387	-3.20435	-0.152588	-0.762939	-5.95093	-7.93457	-6.86646	-7.47681	-5.34058	-4.88281	-8.39233	9.76562	13.7329	17.0898	18.3105	21.2097	17.2424	12.8174	15.2588	24.4141	33.1116
7.32422	15.7166	13.2751	4.73022	-2.44141	-4.11987	5.79834	14.4958	23.9563	47.6074	66.6809	56.3049	-11.9019	-79.3457	-99.9451	-78.8879	-34.79	5.18799	37.8418	41.8091	35.2478	37.5366	41.8091	45.4712	51.2695	50.2014	39.3677	31.4331	27.1606	17.7002	-0.762939	-3.96729	-3.8147	-5.18799	-8.54492	-11.1389	-18.0054	-17.8528	-15.4114	-13.7329	6.10352	4.57764	2.59399	2.28882	1.2207	-0.915527	-1.52588	9.30786	25.0244	36.4685
7.47681	7.32422	10.5286	20.752	28.3813	28.2288	25.0244	29.6021	33.7219	59.5093	78.2776	82.8552	34.1797	-47.3022	-94.6045	-102.081	-78.5828	-33.7219	10.376	36.4685	48.5229	42.2668	29.4495	24.1089	15.564	0.152588	-21.0571	-22.1252	-5.64575	11.7493	8.23975	4.11987	0.305176	7.32422	11.4441	3.66211	2.59399	7.47681	-5.34058	-2.44141	25.0244	27.4658	18.4631	16.9373	20.9045	25.6348	27.3132	30.8228	36.1633	50.8118
0.610352	-15.2588	-18.7683	-7.32422	7.32422	12.6648	12.207	11.1389	18.158	30.6702	37.8418	21.8201	-33.7219	-87.4329	-112.915	-101.471	-48.9807	5.64575	36.9263	48.0652	53.1006	45.7764	32.8064	18.0054	8.54492	-4.73022	-8.08716	0.457764	0.610352	-7.32422	-14.3433	-23.3459	-21.8201	-7.01904	0.915527	4.42505	3.50952	-7.01904	-16.4795	-18.4631	1.37329	-11.7493	-16.3269	-16.1743	-12.8174	-5.18799	3.05176	9.61304	11.1389	12.6648
21.8201	26.7029	19.989	-1.83105	-24.5667	-44.8608	-64.8499	-62.2559	-32.6538	5.64575	38.4521	43.6401	-0.457764	-60.5774	-93.689	-88.0432	-45.3186	1.98364	41.9617	64.5447	58.8989	48.8281	43.9453	47.9126	48.6755	36.1633	16.4795	14.1907	16.1743	0.457764	-17.8528	-22.4304	-28.8391	-30.6702	-32.8064	-28.6865	-22.4304	-9.46045	-13.8855	-15.8691	-0.762939	-0.457764	-2.74658	-0.915527	-8.08716	-18.3105	-26.5503	-25.7874	-17.2424	-5.79834
7.17163	7.93457	7.47681	9.61304	16.3269	15.8691	12.3596	8.39233	19.5312	43.9453	73.7	83.9233	23.4985	-59.0515	-96.5881	-81.7871	-38.2996	-0.610352	32.3486	52.1851	47.4548	37.2314	33.5693	27.0081	12.8174	4.27246	4.42505	-1.52588	1.06812	7.17163	13.4277	18.0054	18.7683	23.0408	11.1389	-4.11987	-19.3787	-34.4849	-50.6592	-52.6428	1.83105	-0.610352	1.37329	3.8147	3.96729	8.8501	11.4441	14.1907	28.2288	31.4331
-21.2097	-20.9045	-11.2915	-3.20435	-1.2207	-0.610352	-2.13623	2.28882	28.3813	59.5093	74.7681	51.4221	-16.9373	-79.3457	-105.591	-84.3811	-37.0789	10.2234	41.9617	55.6946	61.9507	60.73	40.8936	18.158	-6.56128	-27.0081	-41.0461	-47.6074	-48.8281	-34.0271	-12.3596	3.50952	21.2097	35.8582	26.0925	18.7683	12.97	15.564	13.1226	5.34058	1.2207	1.37329	-1.98364	-2.44141	4.88281	9.30786	5.79834	14.3433	19.0735	29.2969
25.4822	15.564	3.20435	-0.305176	3.96729	12.0544	20.1416	29.7546	38.7573	51.7273	62.1033	58.8989	9.61304	-51.8799	-93.9941	-99.0295	-62.1033	-11.9019	18.158	39.6729	44.7083	30.9753	11.7493	10.9863	14.0381	15.564	13.5803	3.20435	-5.34058	-9.30786	-13.7329	-22.7356	-34.79	-25.3296	-15.7166	-18.7683	-15.2588	-11.4441	-6.2561	-1.98364	10.5286	3.96729	5.0354	-0.152588	0	1.52588	2.74658	9.46045	19.6838	23.4985
29.2969	15.2588	13.1226	2.74658	-11.1389	-12.0544	-12.207	-16.7847	3.50952	35.553	64.5447	41.8091	-28.2288	-86.6699	-101.013	-64.6973	-13.2751	16.4795	34.9426	44.2505	34.9426	20.9045	13.7329	10.5286	9.00269	4.88281	-2.13623	-6.40869	-4.27246	-2.59399	-5.18799	-4.88281	-6.40869	-7.32422	-0.610352	5.64575	15.8691	8.39233	-4.57764	-14.4958	0.915527	8.23975	9.00269	3.8147	-0.457764	-2.74658	-10.6812	-14.1907	-0.305176	8.8501
6.56128	4.73022	15.4114	24.2615	19.989	22.2778	17.395	13.8855	22.1252	43.6401	56.4575	27.1606	-34.9426	-86.0596	-110.016	-75.2258	-28.6865	-6.10352	5.18799	19.0735	14.0381	5.79834	3.8147	-0.762939	3.35693	7.17163	11.7493	12.97	15.564	20.5994	23.4985	15.8691	8.54492	1.37329	-4.42505	-8.23975	-14.3433	-22.583	-15.4114	-3.50952	4.57764	-7.32422	0.457764	7.78198	1.2207	-6.71387	-9.76562	-0.152588	10.5286	7.93457
-44.8608	-40.5884	-31.7383	-16.7847	5.64575	15.1062	12.8174	8.54492	32.0435	62.561	75.0732	38.9099	-28.6865	-87.8906	-101.776	-60.4248	0.152588	36.3159	56.7627	53.2532	41.9617	32.196	20.9045	8.54492	-3.05176	-7.62939	-7.01904	-3.20435	-2.13623	-4.88281	0.762939	6.10352	8.39233	10.9863	10.376	8.08716	6.10352	-2.13623	-8.08716	-7.47681	-25.177	-23.6511	-18.4631	-7.47681	3.20435	3.8147	-1.83105	-7.62939	2.44141	14.6484
-10.0708	-5.49316	-5.49316	-12.5122	-8.8501	-0.305176	8.08716	22.583	36.6211	49.1333	58.7463	31.8909	-23.6511	-73.5474	-99.7925	-74.6155	-36.7737	-2.74658	28.8391	52.1851	53.4058	39.6729	22.8882	12.0544	12.8174	7.01904	0.305176	-3.96729	-8.8501	-5.18799	9.30786	14.3433	5.18799	-13.4277	-12.97	-5.18799	-15.2588	-31.7383	-36.9263	-22.2778	1.37329	4.57764	11.4441	14.4958	10.376	9.46045	12.6648	14.9536	20.752	31.8909
-7.01904	-14.3433	-13.4277	-5.34058	-4.11987	-18.6157	-23.8037	-8.08716	33.7219	69.7327	85.4492	68.6646	7.78198	-54.1687	-93.0786	-83.313	-41.0461	-10.2234	5.64575	29.2969	37.2314	38.147	40.5884	39.5203	40.2832	33.4167	13.7329	3.66211	4.27246	12.3596	17.8528	13.2751	3.05176	7.62939	5.18799	0.762939	0.762939	2.59399	-6.71387	-10.5286	-10.2234	-16.4795	-12.97	-12.6648	-11.5967	-6.56128	-7.78198	-5.49316	-0.152588	14.1907
10.6812	7.01904	4.11987	3.8147	9.30786	13.8855	-1.98364	-11.1389	3.66211	25.6348	48.0652	64.0869	35.4004	-36.0107	-97.5037	-125.275	-117.493	-83.7708	-39.978	-12.97	0.610352	5.79834	8.08716	-0.915527	-0.610352	2.89917	-1.67847	-2.59399	1.06812	6.40869	8.08716	-5.64575	-13.2751	-8.54492	-9.30786	-1.67847	4.11987	-9.15527	-14.9536	-4.27246	11.7493	8.8501	5.34058	7.62939	13.4277	21.3623	21.6675	10.9863	5.49316	13.5803
8.54492	16.0217	11.7493	12.97	13.5803	16.7847	24.4141	37.9944	60.5774	90.1794	112.61	75.8362	-14.3433	-81.9397	-90.0269	-60.73	-24.1089	13.5803	29.4495	26.2451	13.4277	8.54492	8.54492	5.64575	1.98364	-5.49316	-14.801	-25.6348	-25.3296	-17.7002	-22.4304	-24.2615	-26.5503	-23.3459	-31.2805	-42.7246	-27.9236	-10.9863	-15.4114	-27.3132	18.9209	23.0408	22.2778	12.5122	10.2234	12.8174	1.52588	-4.11987	3.05176	15.2588
5.49316	0.305176	3.66211	13.8855	18.7683	18.6157	16.3269	18.7683	33.8745	65.4602	75.9888	50.2014	-15.2588	-84.3811	-100.861	-61.3403	-15.8691	12.8174	20.752	21.2097	25.6348	20.1416	10.9863	8.39233	3.05176	-7.62939	-8.08716	-1.67847	1.83105	-6.10352	-10.6812	-1.52588	6.71387	4.57764	5.64575	11.9019	4.57764	-15.4114	-29.9072	-20.752	16.4795	10.2234	9.91821	14.6484	13.2751	14.1907	20.9045	21.8201	18.4631	28.6865
13.2751	11.5967	14.1907	6.10352	-5.64575	-11.5967	-16.9373	-8.23975	9.46045	39.3677	63.324	59.0515	10.376	-62.561	-97.0459	-77.5146	-43.6401	6.56128	48.5229	57.373	59.2041	53.7109	38.147	25.9399	10.0708	-1.83105	-2.44141	0.762939	1.06812	1.98364	4.42505	-3.20435	-13.7329	-12.8174	-9.30786	-13.5803	-24.4141	-25.4822	-27.1606	-14.9536	2.74658	13.5803	16.6321	14.4958	6.71387	7.47681	6.86646	9.91821	10.6812	16.1743
5.95093	-0.610352	-1.83105	4.88281	15.2588	12.8174	6.71387	-1.52588	7.17163	28.0762	45.166	48.6755	13.8855	-50.354	-103.912	-118.408	-82.8552	-45.929	-14.1907	16.4795	28.5339	28.3813	23.8037	12.207	-1.83105	3.35693	11.4441	10.2234	2.28882	1.83105	-1.98364	-11.4441	-17.395	-14.6484	-9.00269	-3.50952	-5.34058	-10.2234	-15.7166	-17.0898	0.610352	-5.64575	-3.66211	-1.06812	0.762939	-1.98364	1.06812	-3.35693	-4.42505	-1.52588
6.40869	14.1907	22.2778	19.6838	12.207	10.376	18.9209	38.6047	52.6428	73.2422	88.6536	63.6292	-12.8174	-80.1086	-94.1467	-68.9697	-30.5176	10.8337	37.2314	38.6047	38.6047	42.572	32.959	22.8882	22.583	17.8528	5.18799	-10.0708	-33.8745	-58.7463	-65.6128	-57.2205	-45.4712	-43.0298	-22.583	-5.64575	9.61304	16.9373	14.6484	17.2424	9.76562	15.8691	15.4114	15.4114	9.00269	3.35693	-0.457764	-3.96729	4.57764	10.6812
-51.2695	-45.4712	-36.1633	-25.4822	-14.6484	-7.32422	-2.28882	6.10352	7.93457	20.9045	45.4712	38.147	-19.989	-87.8906	-132.599	-118.866	-80.719	-33.2642	-0.610352	17.8528	23.6511	23.4985	26.0925	31.7383	26.8555	21.8201	9.91821	-4.88281	-13.1226	-16.4795	-19.0735	-10.6812	-10.2234	-4.42505	2.44141	-2.13623	-0.152588	15.8691	22.7356	20.1416	-3.66211	0.915527	4.57764	8.23975	23.0408	29.2969	23.4985	22.8882	25.3296	30.5176
-4.57764	2.59399	3.96729	-3.96729	-0.610352	9.46045	14.9536	18.158	25.3296	33.8745	46.2341	49.2859	2.74658	-69.5801	-105.743	-85.6018	-44.5557	-3.50952	26.5503	36.3159	35.7056	37.384	40.741	33.1116	18.3105	11.7493	2.74658	-8.54492	-14.0381	-9.61304	-4.57764	-12.6648	-14.6484	-22.4304	-28.9917	-29.9072	-34.79	-24.1089	-12.3596	-7.01904	3.8147	6.71387	12.6648	17.395	10.0708	2.28882	10.2234	26.0925	36.9263	39.0625
-1.52588	7.62939	13.4277	12.0544	3.05176	-4.42505	-3.96729	11.2915	21.6675	34.3323	54.9316	61.7981	15.4114	-54.1687	-96.283	-86.6699	-52.6428	-20.4468	6.71387	21.5149	27.1606	23.8037	13.8855	-4.88281	-18.158	-26.8555	-27.6184	-31.8909	-33.4167	-35.4004	-26.5503	-21.3623	-20.1416	-11.1389	-3.05176	1.2207	7.62939	-1.67847	-7.93457	4.57764	2.13623	6.86646	7.17163	-3.35693	-5.0354	6.86646	19.0735	16.9373	10.9863	16.3269
-11.9019	3.66211	-1.06812	-19.3787	-28.9917	-16.7847	1.83105	11.7493	27.9236	53.7109	86.2122	87.2803	25.0244	-52.4902	-93.5364	-77.9724	-34.79	7.78198	25.0244	34.1797	30.365	14.4958	10.2234	17.395	19.2261	14.1907	8.39233	5.79834	6.2561	7.17163	-0.152588	-1.67847	-6.71387	-18.4631	-14.4958	-1.83105	0	-9.76562	-10.376	-12.5122	15.1062	14.0381	7.62939	-1.2207	-2.13623	0.915527	6.71387	11.9019	8.8501	12.5122
-23.6511	-17.5476	-13.4277	-1.52588	10.5286	16.6321	22.8882	26.3977	31.2805	54.4739	68.512	38.9099	-24.8718	-75.0732	-97.9614	-86.6699	-52.948	-6.40869	36.1633	52.7954	62.2559	57.8308	46.3867	42.2668	36.3159	25.3296	23.3459	24.1089	22.2778	23.4985	22.7356	24.7192	21.0571	6.2561	-1.83105	-25.6348	-37.5366	-21.3623	-6.86646	-12.6648	-1.2207	10.0708	16.0217	17.395	14.9536	5.95093	4.73022	15.1062	17.5476	26.0925
-5.95093	1.06812	11.5967	11.5967	5.64575	6.10352	8.39233	14.1907	27.6184	41.9617	51.7273	60.5774	13.8855	-59.5093	-114.441	-115.967	-72.937	-13.7329	27.9236	48.9807	56.1523	50.8118	30.0598	12.5122	-2.59399	-13.1226	-20.4468	-31.5857	-19.5312	-0.457764	4.57764	1.98364	0.915527	2.74658	-2.59399	-2.74658	4.57764	6.56128	1.67847	4.57764	11.2915	20.4468	19.0735	11.4441	10.0708	14.3433	13.1226	19.989	29.1443	37.0789
10.5286	6.71387	4.57764	3.66211	6.2561	-0.762939	5.34058	7.17163	9.46045	19.3787	36.4685	57.2205	27.6184	-51.2695	-111.694	-112.61	-66.5283	-27.4658	5.95093	22.8882	23.9563	27.9236	27.3132	12.97	-18.158	-22.583	-14.9536	-19.3787	-21.5149	-19.0735	-21.3623	-9.91821	-1.67847	-7.01904	-13.2751	-10.376	0.457764	14.4958	21.3623	15.2588	-4.27246	-2.28882	-3.20435	-0.610352	2.59399	3.50952	5.95093	7.32422	2.89917	4.42505
20.5994	22.4304	16.4795	11.4441	12.207	15.1062	15.564	11.4441	20.5994	46.8445	72.4792	68.8171	9.46045	-64.5447	-106.659	-104.065	-63.9343	-32.959	-12.3596	16.0217	28.2288	25.7874	16.6321	-3.96729	-14.9536	-18.158	-16.7847	-14.9536	-11.7493	-5.95093	-2.13623	-3.66211	-5.95093	-4.42505	-10.2234	-16.1743	-19.989	-23.3459	-33.1116	-41.8091	-3.05176	-3.05176	-6.10352	-9.00269	-2.44141	0.457764	0.915527	-2.44141	-7.01904	2.59399
-17.2424	-23.9563	-19.3787	-8.54492	-6.2561	-7.78198	-11.4441	-5.49316	17.395	50.354	75.6836	54.7791	-13.7329	-75.2258	-93.8416	-75.8362	-28.9917	14.9536	29.1443	38.4521	41.8091	26.8555	4.88281	-3.35693	-1.67847	0.610352	1.06812	-6.2561	-19.989	-27.6184	-22.1252	-16.1743	-14.4958	-12.6648	-7.78198	-4.88281	4.73022	12.5122	13.8855	6.40869	0.457764	-3.96729	-10.376	-15.564	-16.1743	-13.1226	-5.0354	-0.152588	3.20435	14.801
9.76562	10.0708	14.1907	12.0544	4.42505	5.95093	-6.10352	-12.0544	2.89917	26.8555	60.1196	77.8198	35.0952	-42.7246	-98.2666	-110.321	-74.6155	-19.989	21.3623	42.1143	40.8936	40.8936	33.4167	32.196	33.5693	25.0244	16.3269	-0.457764	-18.6157	-21.6675	-12.207	-7.62939	0.152588	5.18799	2.44141	-0.457764	-6.10352	-15.8691	-23.6511	-26.3977	1.2207	1.52588	-0.610352	-2.13623	0.305176	0.915527	-0.610352	2.59399	12.8174	18.4631
12.97	2.44141	3.05176	3.05176	-2.28882	-14.6484	-24.8718	-28.8391	-18.6157	11.7493	45.4712	58.8989	20.752	-53.2532	-105.743	-120.697	-88.1958	-44.7083	-4.42505	16.3269	28.3813	36.4685	35.2478	30.0598	22.4304	3.20435	-5.49316	-7.93457	-9.30786	-12.3596	-0.610352	13.4277	23.0408	19.5312	14.4958	14.1907	23.6511	26.5503	19.5312	2.74658	17.5476	15.1062	14.0381	10.8337	10.8337	5.95093	-1.2207	-3.96729	-3.35693	9.76562
-4.88281	-9.00269	-9.15527	1.67847	4.11987	2.59399	-0.915527	-0.457764	11.4441	52.3376	81.1768	59.0515	-3.66211	-62.2559	-94.6045	-84.6863	-44.7083	-9.76562	16.3269	41.3513	50.5066	48.9807	42.7246	32.8064	24.5667	18.3105	18.7683	20.752	16.0217	8.39233	1.37329	-5.64575	-9.15527	-13.1226	-6.10352	-0.762939	-3.66211	-2.13623	1.2207	2.74658	14.0381	7.78198	8.08716	8.69751	7.01904	3.66211	-0.610352	-7.32422	-5.95093	6.56128
-4.73022	4.11987	0.305176	-4.11987	-6.86646	-6.71387	-10.8337	-14.4958	-9.30786	7.62939	41.0461	70.6482	51.7273	-19.989	-93.0786	-113.525	-71.7163	-28.3813	3.66211	23.4985	35.7056	38.4521	40.4358	46.6919	48.3704	32.5012	13.8855	9.76562	8.54492	7.47681	-1.37329	-12.3596	-12.5122	-12.207	-12.0544	-14.1907	-9.00269	-4.73022	-2.59399	1.67847	3.96729	8.69751	3.50952	-6.86646	-6.56128	-0.457764	3.05176	1.52588	1.98364	3.96729
1.98364	3.66211	1.37329	-13.1226	-16.7847	-14.1907	-17.0898	-18.0054	-6.40869	17.2424	44.0979	39.2151	-21.5149	-88.3484	-114.746	-98.2666	-59.5093	-19.989	9.30786	15.8691	17.2424	25.7874	22.8882	21.0571	16.7847	5.95093	-1.52588	4.73022	11.1389	10.5286	12.3596	5.34058	-6.71387	-11.5967	-9.00269	3.05176	14.3433	16.4795	14.3433	8.23975	21.6675	16.9373	13.1226	14.3433	14.6484	8.08716	5.49316	6.86646	7.01904	16.9373
15.564	6.86646	10.376	7.01904	-1.37329	-5.49316	0.152588	11.7493	22.583	48.8281	65.3076	62.8662	15.8691	-48.6755	-102.386	-115.051	-78.5828	-30.0598	11.2915	29.2969	35.2478	26.8555	15.8691	10.8337	9.46045	4.27246	7.78198	2.13623	-12.8174	-19.5312	-16.1743	-12.5122	-11.5967	-12.8174	-11.1389	0.152588	0.915527	-10.6812	-20.1416	-8.39233	0.762939	-5.49316	-9.30786	-9.76562	-9.61304	-10.376	-1.2207	3.96729	7.47681	14.9536
-4.57764	4.42505	1.52588	-9.61304	-24.2615	-27.6184	-18.158	3.8147	10.0708	22.2778	50.354	73.2422	52.6428	-20.1416	-92.926	-113.068	-85.6018	-29.1443	17.8528	41.0461	50.2014	48.3704	39.2151	26.8555	20.4468	22.2778	21.5149	19.3787	13.1226	2.13623	-12.3596	-17.5476	-9.46045	1.52588	7.62939	11.5967	10.0708	8.39233	17.8528	17.5476	17.2424	19.2261	13.5803	8.69751	4.11987	3.96729	7.17163	12.8174	14.4958	21.0571
25.7874	13.2751	19.6838	28.0762	22.8882	9.91821	-1.37329	-0.915527	15.8691	38.6047	64.3921	75.6836	40.1306	-33.4167	-97.8088	-118.408	-87.8906	-40.1306	5.0354	40.741	51.1169	38.7573	35.2478	33.5693	29.6021	21.9727	12.6648	7.62939	4.57764	-5.79834	-7.32422	0	13.7329	28.2288	23.9563	4.11987	-2.59399	-4.73022	-9.00269	0.305176	17.5476	7.01904	0.305176	1.37329	0.915527	-3.96729	-9.00269	-4.73022	1.67847	16.4795
-0.457764	-3.96729	4.11987	2.28882	3.20435	9.30786	12.6648	21.0571	27.9236	37.2314	47.3022	62.2559	52.1851	-18.3105	-91.095	-120.239	-109.253	-69.7327	-21.0571	5.0354	13.8855	19.989	21.6675	17.8528	9.30786	4.88281	11.2915	9.15527	6.10352	0.610352	5.18799	12.97	10.9863	4.42505	-2.89917	0.305176	-7.47681	-15.8691	-7.78198	-8.08716	-2.74658	-7.78198	-2.13623	9.46045	12.6648	13.8855	11.4441	14.4958	17.5476	16.0217
9.00269	8.23975	-5.79834	-24.7192	-19.5312	-17.395	-13.4277	-11.7493	3.50952	41.9617	71.7163	59.0515	5.34058	-62.7136	-98.7244	-80.2612	-42.7246	-4.11987	18.7683	30.365	36.9263	28.6865	13.1226	8.54492	6.2561	9.30786	13.4277	19.5312	24.5667	20.5994	6.71387	5.79834	5.34058	2.13623	0.305176	0.305176	-7.62939	-10.376	-2.13623	3.20435	-13.8855	-18.0054	-19.0735	-20.2942	-18.0054	-8.54492	-4.42505	-7.78198	-7.47681	-4.11987
-1.06812	-5.18799	-9.61304	-5.49316	8.69751	12.8174	9.61304	13.5803	30.6702	57.2205	68.8171	48.2178	-6.2561	-67.9016	-103.455	-92.926	-52.6428	-15.2588	18.6157	32.6538	22.1252	16.0217	15.2588	12.97	10.2234	8.23975	4.11987	-3.50952	-14.9536	-20.5994	-26.0925	-28.2288	-14.4958	-3.05176	-6.86646	-8.08716	-9.15527	-16.0217	-13.5803	-18.4631	3.35693	-1.67847	-4.27246	-1.52588	-6.71387	-14.6484	-14.4958	-10.8337	3.20435	25.177
7.32422	9.91821	12.207	14.3433	13.1226	5.95093	9.46045	21.9727	44.4031	69.5801	69.8853	15.564	-52.3376	-86.3647	-92.3157	-64.6973	-30.5176	-5.49316	4.27246	1.83105	7.47681	17.2424	12.8174	15.2588	21.9727	14.4958	14.1907	11.7493	0.610352	-14.9536	-20.5994	-19.0735	-24.5667	-28.9917	-20.752	-12.8174	-11.5967	-13.4277	-14.6484	-14.1907	-1.98364	2.74658	14.0381	16.1743	14.9536	9.30786	6.71387	14.4958	22.1252	30.9753
-13.2751	-13.8855	-7.93457	1.67847	4.11987	9.15527	5.95093	3.8147	8.39233	29.6021	56.7627	58.7463	1.83105	-71.4111	-112.152	-95.52	-40.1306	13.1226	37.9944	44.0979	35.0952	16.7847	-0.762939	-14.1907	-23.4985	-23.8037	-13.7329	1.67847	8.23975	3.8147	1.98364	-8.39233	-15.564	-12.8174	-0.305176	12.97	14.0381	24.2615	25.3296	13.2751	-11.4441	-16.4795	-13.5803	-10.8337	-14.6484	-14.1907	-8.39233	-5.34058	-0.915527	3.8147
-17.7002	-8.8501	9.76562	14.801	0.305176	-17.2424	-5.95093	4.88281	18.4631	45.7764	73.8525	62.2559	6.71387	-57.373	-83.9233	-69.2749	-30.0598	8.39233	30.365	42.572	51.5747	50.9644	29.6021	9.46045	2.28882	-0.152588	-4.73022	-14.9536	-23.4985	-10.5286	3.05176	20.752	28.9917	34.9426	32.3486	29.6021	32.6538	30.2124	25.4822	19.8364	-6.10352	-3.05176	6.2561	6.2561	3.66211	-1.06812	-4.27246	-4.57764	0.152588	5.95093
-17.0898	-23.9563	-27.9236	-32.196	-33.7219	-28.0762	-19.989	-7.78198	4.73022	40.2832	82.55	88.1958	36.6211	-38.6047	-88.6536	-97.5037	-67.9016	-17.8528	15.1062	27.1606	37.0789	28.3813	14.3433	8.23975	13.5803	21.0571	25.3296	13.1226	11.7493	4.42505	-3.35693	1.2207	12.3596	12.3596	0	-9.61304	-7.01904	2.44141	7.78198	3.05176	-10.0708	-12.97	-12.8174	-4.11987	1.06812	-3.35693	-7.62939	-7.93457	-3.50952	14.1907
-5.95093	2.44141	0.152588	-11.7493	-20.4468	-12.5122	-5.64575	-2.44141	8.39233	47.3022	84.9915	81.7871	24.2615	-59.967	-103.607	-93.8416	-59.3567	-14.9536	20.1416	33.7219	32.8064	27.0081	19.0735	11.5967	7.78198	2.74658	-12.97	1.2207	7.32422	-2.28882	-10.5286	-12.207	-18.4631	-20.1416	-11.5967	-4.73022	-3.50952	-8.08716	-9.15527	-13.8855	-6.2561	1.52588	-2.44141	-9.00269	-3.35693	-2.28882	3.20435	10.9863	18.4631	34.0271
-0.915527	6.56128	0	-13.7329	-11.5967	-5.95093	6.40869	22.7356	45.0134	59.3567	74.3103	65.6128	18.7683	-45.166	-89.1113	-87.738	-51.2695	-8.54492	27.771	47.9126	62.8662	53.7109	44.0979	42.4194	32.196	32.0435	31.2805	17.8528	20.5994	17.395	5.0354	4.11987	0.762939	-20.1416	-33.7219	-31.8909	-36.7737	-33.5693	-16.0217	-2.28882	-3.96729	5.34058	4.88281	-1.37329	-4.11987	1.06812	8.39233	13.4277	20.1416	28.2288
-0.762939	4.57764	8.8501	9.15527	7.62939	-7.01904	-10.5286	3.66211	18.158	39.5203	59.5093	42.7246	-7.01904	-61.3403	-95.2148	-85.907	-46.8445	6.2561	34.6375	52.7954	59.6619	54.1687	41.3513	23.9563	5.95093	-1.37329	-2.44141	1.98364	2.74658	-3.8147	-12.5122	-19.5312	-16.1743	-4.11987	4.42505	2.89917	-2.13623	-4.73022	-12.3596	-11.9019	0.762939	1.2207	4.11987	1.37329	3.05176	4.42505	3.96729	5.0354	2.44141	8.69751
13.2751	18.0054	3.05176	-7.32422	-23.3459	-28.2288	-21.2097	-9.30786	-3.8147	22.583	60.8826	52.3376	-16.0217	-78.5828	-93.9941	-73.0896	-29.9072	13.1226	37.8418	48.3704	46.8445	23.1934	3.50952	-1.2207	1.83105	8.69751	11.4441	11.5967	18.9209	13.2751	6.10352	0.152588	7.17163	8.54492	0.457764	-14.6484	-18.3105	-9.76562	-12.0544	-18.3105	6.86646	5.0354	-7.78198	-7.93457	-9.00269	-16.3269	-13.2751	-5.64575	0.610352	10.9863
-3.05176	-5.18799	-5.79834	-7.01904	-8.54492	-8.54492	-2.74658	10.8337	23.4985	45.6238	72.0215	52.3376	-9.61304	-70.6482	-97.9614	-78.125	-36.6211	-8.54492	16.0217	36.0107	47.1497	45.7764	37.9944	23.9563	19.6838	18.158	12.207	-2.13623	-9.76562	-9.30786	-11.1389	-11.5967	-1.37329	1.2207	9.46045	13.5803	0.762939	-8.54492	-5.34058	-10.2234	9.15527	-0.762939	-8.69751	-8.54492	-8.69751	-5.95093	4.88281	7.47681	2.59399	7.78198
-4.73022	-1.98364	4.57764	14.0381	9.91821	0.610352	-3.8147	1.83105	26.3977	50.9644	68.2068	33.8745	-29.2969	-76.9043	-85.2966	-59.6619	-14.1907	19.3787	32.5012	37.5366	28.6865	22.4304	26.5503	25.177	23.0408	20.1416	15.7166	4.73022	-7.78198	-5.95093	4.57764	11.9019	11.2915	14.4958	14.801	4.73022	-14.1907	-4.57764	18.158	13.4277	-0.610352	0.762939	7.47681	10.0708	8.69751	2.13623	1.52588	-3.20435	-0.610352	8.39233
-0.305176	3.20435	-3.05176	-3.66211	2.44141	13.1226	16.7847	10.6812	13.1226	33.4167	55.542	62.2559	23.0408	-52.7954	-102.997	-102.997	-68.512	-34.6375	-6.56128	12.0544	32.5012	39.6729	36.3159	39.0625	27.6184	12.8174	13.5803	2.28882	-12.3596	-19.0735	-21.6675	-15.4114	-15.1062	-11.2915	0.762939	5.79834	12.3596	15.4114	13.4277	12.5122	0.915527	5.49316	7.93457	7.62939	9.15527	12.0544	12.6648	14.0381	10.0708	18.6157
-5.95093	-2.89917	-2.59399	-9.15527	-8.23975	-10.0708	-14.6484	-16.9373	-18.3105	6.71387	34.0271	46.8445	25.0244	-40.5884	-97.0459	-100.861	-72.1741	-30.0598	11.9019	30.6702	34.4849	32.196	24.1089	16.4795	11.4441	4.57764	0.762939	3.35693	2.59399	-12.0544	-18.6157	-12.3596	-8.08716	1.83105	7.62939	5.49316	-9.46045	-5.64575	1.98364	0.305176	-2.89917	-4.42505	3.8147	7.17163	1.06812	-2.74658	-5.34058	-5.79834	-6.10352	0.762939
-4.57764	-4.11987	3.50952	-0.152588	-15.4114	-13.7329	0.915527	10.9863	10.6812	18.3105	43.4875	63.1714	23.6511	-59.5093	-109.711	-103.76	-64.6973	-19.6838	19.8364	48.6755	48.0652	43.4875	38.7573	24.1089	10.2234	1.37329	4.11987	17.7002	14.9536	21.2097	25.177	23.4985	20.9045	3.66211	-4.57764	-7.78198	-10.2234	-11.7493	-7.93457	-6.40869	14.0381	11.9019	7.32422	5.34058	0.305176	-9.30786	-12.207	-9.76562	-1.98364	10.6812
-29.2969	-30.2124	-16.9373	-1.98364	6.40869	2.44141	2.44141	9.46045	18.4631	38.4521	77.8198	85.144	38.4521	-33.1116	-91.2476	-108.643	-80.8716	-42.7246	-13.4277	20.2942	41.6565	41.6565	32.6538	31.8909	31.2805	18.6157	12.0544	21.9727	32.3486	25.6348	18.9209	9.46045	0.152588	-8.39233	-5.34058	-7.32422	-15.7166	-18.9209	-14.1907	-12.207	-15.1062	-13.5803	-7.17163	-7.93457	-5.79834	-0.915527	0	-8.69751	-12.207	-2.13623
-5.95093	0.152588	0	-14.0381	-27.0081	-27.3132	-14.801	-5.0354	9.61304	32.5012	59.5093	63.1714	16.3269	-53.5583	-105.743	-110.779	-73.7	-24.2615	17.8528	46.3867	57.6782	51.5747	32.196	26.7029	16.1743	4.42505	1.37329	0	-16.1743	-29.7546	-30.2124	-18.0054	-17.7002	-16.7847	-7.78198	-1.52588	4.27246	5.18799	-4.73022	-13.8855	1.52588	-1.2207	-6.40869	-7.93457	-7.47681	-2.13623	6.10352	7.93457	6.40869	9.91821
-22.1252	-22.1252	-10.9863	-5.64575	-2.74658	-2.89917	7.47681	22.4304	35.7056	53.7109	70.0378	62.2559	12.97	-55.9998	-88.501	-72.6318	-28.6865	13.5803	46.5393	64.0869	64.6973	49.5911	33.2642	26.0925	23.6511	30.0598	27.1606	15.1062	1.98364	-2.44141	-2.89917	-1.37329	4.42505	13.7329	13.8855	1.83105	-2.59399	2.74658	9.15527	5.64575	2.74658	-0.305176	3.66211	9.76562	9.91821	7.62939	15.1062	19.2261	27.1606	34.0271
-19.5312	-21.5149	-24.2615	-19.3787	-7.47681	-13.5803	-13.4277	5.34058	32.3486	63.9343	96.4355	79.6509	9.00269	-64.6973	-95.8252	-79.9561	-37.5366	5.34058	27.4658	27.771	25.6348	37.5366	36.1633	17.5476	-1.67847	-14.0381	-12.0544	-13.4277	-7.78198	-11.7493	-16.3269	-9.15527	-3.96729	-1.83105	1.2207	-0.305176	-1.98364	-4.27246	5.64575	15.7166	-13.7329	-13.1226	-9.76562	-3.96729	-0.915527	2.74658	5.64575	6.71387	7.32422	12.8174
17.395	17.8528	26.8555	24.1089	16.0217	14.4958	4.73022	7.17163	12.8174	25.6348	49.8962	59.5093	21.6675	-48.9807	-107.727	-119.019	-74.0051	-16.6321	19.5312	33.8745	32.959	28.2288	37.2314	39.0625	16.7847	5.95093	4.73022	5.0354	7.78198	19.989	25.0244	16.6321	6.71387	0.915527	-2.28882	4.27246	-0.762939	-13.7329	-12.207	-4.57764	6.86646	11.2915	8.08716	0.152588	-10.0708	-12.97	-7.17163	1.98364	10.2234	24.1089
7.78198	9.91821	11.2915	-0.305176	-4.88281	-0.305176	0.305176	-1.98364	3.8147	25.3296	43.1824	52.4902	19.2261	-63.1714	-123.901	-131.226	-97.6562	-36.3159	6.56128	23.3459	28.0762	20.752	10.2234	-1.98364	-2.89917	7.78198	7.47681	2.13623	-9.91821	-23.9563	-31.2805	-29.2969	-18.6157	-20.752	-28.8391	-23.4985	-17.8528	-13.4277	-10.6812	-20.9045	-13.2751	-13.8855	-7.17163	-6.10352	-9.15527	-11.9019	-15.8691	-13.1226	-9.30786	0.762939
-4.11987	0.762939	6.10352	-0.610352	-3.35693	-5.95093	-6.10352	-6.86646	-0.915527	20.752	37.8418	46.2341	-1.52588	-86.5173	-130.31	-125.732	-84.5337	-38.6047	-3.05176	21.8201	45.166	47.76	30.2124	24.1089	14.4958	11.9019	15.564	12.97	15.4114	14.0381	11.9019	7.93457	6.71387	12.0544	12.5122	7.62939	6.71387	1.52588	-2.59399	-1.67847	17.2424	16.9373	17.8528	22.1252	16.7847	9.30786	4.11987	-1.98364	1.37329	-0.305176
-4.27246	-16.3269	-21.9727	-16.1743	-9.00269	-2.44141	9.76562	19.5312	39.8254	69.1223	85.6018	66.6809	-0.152588	-72.4792	-97.3511	-87.5854	-58.136	-4.88281	40.1306	55.0842	51.2695	37.384	24.7192	13.8855	8.39233	14.9536	4.57764	-0.457764	7.93457	17.0898	15.564	19.3787	19.2261	14.9536	11.4441	10.0708	6.40869	-4.11987	-9.76562	-13.5803	21.0571	18.9209	18.4631	21.2097	20.4468	16.1743	17.395	19.8364	21.6675	29.2969
-2.13623	-0.915527	-7.17163	-10.0708	-9.00269	-6.10352	-4.11987	6.86646	36.1633	66.8335	64.8499	13.5803	-56.3049	-87.8906	-82.55	-51.7273	-10.5286	19.2261	39.5203	44.0979	34.6375	22.8882	18.4631	8.69751	6.86646	2.59399	-3.20435	-19.5312	-24.1089	-9.30786	4.42505	0.457764	-6.10352	-5.79834	4.11987	5.34058	-18.4631	-47.3022	-48.5229	-34.79	15.4114	9.30786	7.78198	7.93457	9.15527	12.207	15.8691	20.2942	26.5503	36.6211
9.15527	15.2588	19.6838	14.0381	4.11987	-6.71387	-1.52588	4.42505	9.91821	28.5339	48.8281	48.5229	9.00269	-48.8281	-90.9424	-84.5337	-37.0789	7.62939	45.166	65.0024	56.6101	38.2996	21.9727	16.0217	-4.42505	-24.5667	-20.752	-4.88281	4.57764	7.47681	-1.52588	-12.3596	-10.9863	-0.915527	14.9536	18.6157	18.4631	10.376	5.18799	4.88281	7.47681	9.91821	15.1062	13.4277	10.0708	-1.2207	-4.57764	0.762939	9.30786	23.4985
-14.0381	-8.23975	-1.67847	-5.79834	-8.39233	-8.08716	0	2.74658	13.2751	33.2642	49.2859	37.8418	-20.4468	-79.3457	-101.013	-89.8743	-46.5393	-0.915527	38.6047	51.5747	49.5911	44.8608	33.4167	29.9072	31.1279	33.2642	24.8718	23.0408	24.7192	15.8691	3.50952	-0.610352	-7.32422	-5.0354	-5.0354	-6.2561	-5.0354	-5.64575	-11.1389	-10.376	-2.74658	2.28882	1.37329	-0.762939	6.56128	9.15527	4.88281	2.13623	6.86646	14.4958
-3.50952	-8.39233	-8.54492	4.57764	10.2234	3.05176	-0.457764	-2.13623	7.32422	30.6702	53.8635	33.5693	-30.2124	-81.3293	-89.7217	-80.8716	-50.5066	-14.6484	12.97	24.5667	28.0762	27.771	19.5312	2.74658	2.13623	9.46045	23.3459	31.4331	29.9072	28.0762	21.5149	12.5122	0	-8.08716	-14.9536	-12.3596	-11.5967	-6.71387	-8.08716	-7.01904	1.37329	-9.00269	-7.32422	-1.2207	-6.10352	-0.457764	8.54492	15.564	27.1606	38.4521
8.39233	-2.59399	3.50952	18.4631	29.1443	32.3486	23.4985	27.4658	37.0789	50.8118	74.6155	73.5474	10.8337	-65.7654	-95.52	-79.8035	-42.572	-8.08716	13.8855	25.3296	29.2969	32.0435	33.1116	17.8528	6.10352	0	-2.44141	5.79834	8.23975	3.35693	6.2561	10.9863	7.78198	6.56128	7.93457	-4.73022	-21.3623	-35.2478	-41.6565	-38.6047	7.62939	10.6812	17.8528	23.4985	25.3296	31.2805	32.8064	27.4658	24.1089	23.4985
-5.18799	1.2207	1.98364	-0.915527	10.0708	11.1389	15.564	27.1606	38.9099	50.354	61.6455	58.4412	8.8501	-57.2205	-103.302	-104.523	-64.6973	-22.1252	6.86646	23.3459	34.6375	26.7029	19.6838	7.01904	-3.96729	-23.6511	-21.8201	-15.2588	-18.3105	-15.8691	-10.8337	-20.4468	-31.5857	-27.3132	-20.9045	-22.583	-19.2261	-12.0544	0.457764	3.66211	-1.52588	2.13623	7.62939	10.376	14.801	11.1389	10.376	16.6321	23.4985	28.3813
6.86646	12.0544	11.1389	6.71387	2.89917	7.47681	8.54492	8.8501	10.6812	6.40869	23.6511	46.3867	28.9917	-31.5857	-95.6726	-115.967	-93.2312	-46.5393	2.89917	32.8064	46.5393	63.324	60.73	37.8418	25.9399	27.0081	21.9727	7.93457	2.44141	-9.15527	-21.9727	-15.564	-5.79834	2.59399	-4.88281	-7.17163	-2.59399	-12.6648	-7.32422	4.88281	3.05176	8.39233	3.8147	3.20435	-0.610352	-4.88281	-9.76562	-12.0544	-4.88281	4.57764
-19.2261	-12.6648	-12.0544	-6.10352	11.4441	22.2778	29.2969	42.8772	68.512	86.9751	93.689	44.7083	-33.2642	-85.2966	-79.8035	-44.0979	-1.52588	38.147	51.1169	39.0625	28.9917	3.20435	-16.6321	-19.989	-25.6348	-29.6021	-23.8037	-10.9863	0.305176	-1.52588	-10.0708	-12.207	-9.46045	-3.20435	-2.44141	-1.37329	0.762939	3.50952	2.13623	-1.37329	-18.0054	-22.2778	-14.4958	-8.54492	-3.20435	-0.762939	5.0354	7.78198	22.7356	36.1633
11.7493	11.2915	7.01904	-3.50952	-7.01904	-6.86646	0	15.564	31.8909	36.1633	44.7083	42.7246	-3.66211	-76.4465	-124.054	-115.967	-67.749	-22.1252	4.57764	8.23975	4.27246	15.8691	23.4985	16.7847	6.56128	4.27246	2.74658	-8.69751	-25.3296	-25.0244	-22.7356	-15.1062	-13.4277	-13.2751	-12.6648	-17.8528	-24.4141	-22.2778	-13.8855	-8.54492	-5.64575	-7.93457	-4.42505	-0.457764	-8.23975	-15.4114	-7.78198	-0.152588	3.66211	5.34058
-14.1907	-17.8528	-24.4141	-27.9236	-22.4304	-27.771	-31.5857	-33.1116	-23.4985	-3.66211	27.0081	48.5229	6.86646	-72.6318	-119.019	-120.697	-81.7871	-23.4985	23.9563	45.6238	49.5911	42.2668	37.6892	30.365	24.4141	23.1934	19.6838	16.4795	14.3433	25.9399	25.0244	7.78198	-11.5967	-17.8528	-11.2915	-9.30786	-17.0898	-28.6865	-23.8037	-8.69751	-18.9209	-12.5122	-15.4114	-22.2778	-24.4141	-17.2424	-3.35693	3.50952	1.2207	1.52588
5.95093	-8.8501	-18.158	-30.2124	-27.9236	-13.4277	-4.42505	3.35693	21.5149	39.3677	49.7437	50.6592	0.152588	-64.8499	-106.506	-109.406	-82.2449	-46.3867	-10.376	11.9019	17.7002	17.8528	16.7847	6.40869	-4.42505	-16.0217	-21.8201	-21.6675	-22.4304	-17.7002	-19.8364	-16.9373	-10.6812	-12.6648	-21.2097	-23.4985	-12.8174	-3.20435	5.34058	7.93457	-7.62939	-13.8855	-12.3596	-8.54492	-5.34058	0.915527	3.66211	1.67847	3.96729	11.9019
-4.27246	-8.08716	-18.9209	-19.989	-17.0898	-5.49316	17.7002	35.8582	34.0271	45.3186	65.0024	71.5637	30.5176	-45.6238	-103.302	-110.168	-69.4275	-15.1062	23.9563	31.5857	38.2996	41.5039	32.8064	24.5667	16.6321	18.3105	14.4958	16.9373	18.3105	12.6648	3.20435	0.152588	0.610352	1.83105	0	-0.610352	-3.66211	-10.8337	-12.0544	-5.18799	9.15527	15.2588	14.1907	6.2561	0.762939	2.59399	8.54492	12.5122	15.2588	21.5149
5.64575	16.9373	11.9019	7.32422	6.2561	1.2207	2.89917	14.4958	34.79	50.9644	57.8308	36.4685	-24.7192	-75.6836	-104.065	-91.8579	-49.4385	-1.67847	39.6729	54.3213	51.5747	54.6265	46.0815	29.9072	7.62939	-8.39233	-17.0898	-20.2942	-21.6675	-27.6184	-28.8391	-33.1116	-17.0898	-4.57764	-1.52588	9.30786	10.0708	2.74658	2.59399	7.62939	-8.69751	-6.40869	-0.762939	-3.35693	-7.32422	-15.564	-20.1416	-13.2751	-4.27246	2.59399
2.89917	-2.28882	-2.28882	-9.00269	-13.1226	-14.3433	-25.177	-32.6538	-18.4631	17.2424	50.6592	59.967	10.8337	-60.5774	-103.302	-98.114	-56.1523	-13.5803	19.3787	36.4685	37.8418	42.8772	32.8064	25.0244	24.4141	16.4795	6.10352	8.54492	10.2234	5.34058	7.01904	6.56128	7.32422	-1.2207	-9.91821	-16.9373	-37.384	-42.572	-41.8091	-40.741	-1.83105	3.20435	-3.8147	-8.23975	-7.78198	-4.88281	-4.11987	-8.8501	-9.76562	0.762939
-18.6157	-7.93457	-2.44141	2.74658	0.457764	4.73022	6.10352	9.76562	28.8391	47.76	63.9343	39.5203	-28.8391	-82.7026	-101.929	-79.8035	-41.9617	-13.2751	0.610352	7.47681	9.15527	13.2751	7.01904	-8.23975	-10.8337	-9.00269	-8.23975	-11.4441	-10.6812	-10.6812	-14.6484	-20.752	-20.4468	-20.2942	-33.4167	-35.8582	-32.196	-24.1089	-20.9045	-20.1416	-24.5667	-16.7847	-7.93457	-10.9863	-16.3269	-14.801	-15.1062	-6.56128	4.42505	15.4114
-2.74658	-11.5967	-10.5286	-4.11987	-1.37329	-6.86646	-13.2751	-12.3596	-1.83105	22.2778	57.9834	59.2041	15.7166	-52.0325	-99.3347	-101.929	-69.8853	-23.3459	13.7329	29.6021	37.8418	39.5203	35.7056	24.8718	13.8855	18.0054	18.9209	12.0544	10.0708	6.40869	7.47681	0.152588	-3.05176	3.8147	1.83105	2.28882	11.1389	16.7847	4.42505	0	1.67847	3.50952	4.73022	5.49316	1.06812	-7.17163	-16.0217	-14.3433	-3.66211	9.76562
18.7683	20.2942	17.8528	9.91821	9.76562	10.8337	15.4114	16.9373	26.3977	46.2341	56.1523	32.5012	-23.3459	-85.4492	-114.746	-92.4683	-42.2668	-6.71387	24.1089	35.553	35.7056	35.4004	23.6511	20.9045	23.8037	27.4658	31.2805	21.2097	0.152588	-10.6812	-5.64575	-4.27246	-3.50952	8.08716	9.00269	4.57764	-4.57764	-15.1062	-15.4114	-12.3596	28.5339	31.1279	25.6348	9.00269	1.83105	-0.305176	3.66211	5.64575	7.17163	16.0217
-17.395	-9.76562	-12.5122	-10.2234	-9.46045	-0.762939	3.05176	5.95093	16.6321	42.2668	67.9016	29.7546	-40.2832	-85.2966	-93.3838	-66.0706	-26.3977	18.6157	37.9944	33.4167	25.177	20.9045	27.1606	27.3132	25.6348	22.8882	16.4795	7.17163	1.83105	-5.0354	-7.17163	2.28882	10.5286	11.1389	14.4958	12.97	2.89917	-11.5967	-21.2097	-24.4141	-22.8882	-19.0735	-21.0571	-17.5476	-12.6648	-14.1907	-12.0544	1.2207	12.3596	23.3459
15.564	5.79834	-3.20435	-1.83105	2.44141	-0.152588	-7.62939	-10.6812	4.88281	31.4331	53.7109	41.5039	-9.61304	-69.2749	-96.7407	-79.9561	-37.2314	11.7493	43.4875	52.948	58.8989	53.7109	35.8582	19.989	9.30786	-4.42505	-12.8174	-0.457764	3.96729	4.27246	1.2207	-4.42505	-3.66211	0.457764	-0.762939	-4.11987	-3.66211	2.28882	8.23975	4.88281	3.50952	-8.08716	-14.801	-14.1907	-4.11987	-7.32422	-13.5803	-13.1226	-5.95093	4.73022
-41.9617	-44.5557	-44.7083	-35.0952	-26.5503	-18.7683	-7.01904	13.8855	35.2478	55.6946	76.2939	72.7844	2.28882	-63.6292	-87.4329	-74.0051	-34.6375	9.76562	41.9617	58.8989	48.8281	28.3813	16.9373	9.00269	11.2915	9.46045	3.96729	3.96729	2.89917	3.96729	3.20435	9.00269	16.4795	6.86646	3.8147	1.52588	-5.18799	-1.52588	-2.13623	-8.23975	-18.4631	-20.1416	-18.7683	-16.3269	-15.1062	-10.376	-7.78198	-0.915527	10.376	26.2451
-33.5693	-27.9236	-25.177	-18.3105	-16.6321	-20.4468	-23.6511	-17.8528	-12.97	-0.762939	19.5312	35.2478	15.4114	-52.4902	-107.574	-110.016	-79.6509	-26.5503	18.3105	29.2969	27.9236	28.6865	35.2478	38.2996	36.1633	28.2288	14.0381	-4.27246	-4.42505	5.18799	-0.305176	-6.40869	4.42505	7.01904	16.0217	20.5994	9.30786	-3.66211	-7.93457	-6.2561	-9.76562	-15.564	-4.11987	5.64575	6.40869	5.0354	2.74658	9.46045	17.8528	26.2451
19.6838	27.6184	32.0435	31.5857	29.1443	31.1279	30.8228	17.7002	-5.18799	-11.2915	10.376	48.6755	35.8582	-30.9753	-98.2666	-122.375	-91.2476	-34.4849	7.62939	45.3186	60.2722	58.8989	49.1333	32.196	20.752	18.158	26.8555	18.0054	-2.89917	-12.5122	-9.00269	-1.52588	-2.74658	-4.42505	-9.00269	-5.0354	2.74658	6.2561	1.67847	-6.86646	19.8364	18.3105	15.2588	5.49316	-6.40869	-8.54492	-4.88281	-2.74658	-1.06812	1.52588
-1.06812	8.08716	13.2751	15.2588	26.2451	33.8745	26.5503	23.4985	33.2642	61.4929	81.9397	78.125	30.8228	-41.1987	-94.4519	-101.471	-79.9561	-42.572	5.18799	38.147	49.7437	44.4031	36.0107	38.147	35.0952	22.7356	6.56128	-4.88281	-6.86646	-2.89917	-10.2234	-26.7029	-28.2288	-19.5312	-18.9209	-16.9373	-10.9863	-10.9863	0.152588	4.42505	-1.83105	-5.18799	1.52588	7.62939	11.5967	18.6157	25.3296	27.3132	21.6675	30.0598
-33.2642	-30.365	-29.7546	-17.395	1.52588	14.3433	18.6157	25.177	37.6892	54.0161	73.0896	79.0405	30.8228	-47.3022	-97.8088	-97.3511	-57.8308	-23.4985	5.95093	14.9536	20.1416	21.5149	23.9563	19.2261	7.01904	-8.8501	-19.989	-26.7029	-19.989	-12.6648	-7.47681	-3.8147	-0.610352	-3.20435	1.06812	4.57764	-8.39233	-17.2424	-20.2942	-8.54492	-15.8691	-7.32422	-11.9019	-16.1743	-12.3596	-8.8501	-11.1389	3.66211	14.4958	19.5312
-4.88281	-7.47681	-6.10352	-0.610352	0.915527	-1.2207	-2.44141	-6.40869	-2.13623	14.1907	37.2314	38.4521	-4.42505	-68.512	-104.98	-89.1113	-48.5229	-2.89917	34.3323	41.0461	38.9099	33.1116	21.8201	17.2424	13.1226	7.93457	3.20435	8.23975	-0.762939	-9.00269	-4.27246	17.0898	26.7029	30.6702	18.6157	9.15527	6.56128	11.2915	8.8501	9.61304	-7.32422	-6.40869	-0.457764	3.05176	3.50952	-2.59399	-4.42505	-2.44141	3.35693	8.23975
-9.30786	-10.8337	0.762939	-0.762939	-1.98364	-8.23975	3.20435	26.5503	40.741	53.2532	76.9043	72.0215	8.54492	-66.2231	-93.3838	-62.1033	-12.207	23.4985	45.929	52.7954	50.9644	48.2178	37.5366	18.9209	-0.610352	0	-0.152588	-1.37329	-10.5286	-16.0217	-12.207	-11.4441	-12.97	-10.6812	-12.0544	-11.2915	-12.0544	-0.610352	5.49316	16.0217	2.89917	3.35693	4.57764	5.49316	11.1389	13.8855	15.2588	16.1743	22.1252	32.959
-13.5803	-12.97	-15.8691	-16.9373	-21.2097	-25.0244	-25.177	-13.2751	6.2561	32.8064	54.6265	41.5039	-14.801	-83.313	-111.847	-94.1467	-58.2886	-14.3433	22.583	38.147	36.0107	34.79	26.0925	14.4958	21.2097	27.9236	29.1443	29.2969	26.3977	22.4304	17.8528	9.91821	8.23975	15.1062	16.4795	6.40869	-2.74658	5.64575	9.61304	16.0217	-2.74658	0	0	-1.52588	-8.23975	-6.40869	-5.79834	-6.10352	-1.52588	5.49316
-12.5122	-7.93457	-2.59399	0	-2.28882	-2.89917	-3.96729	-6.86646	5.34058	34.9426	49.7437	16.1743	-39.978	-77.0569	-91.7053	-65.4602	-23.1934	21.0571	46.3867	53.2532	52.1851	49.1333	49.5911	36.9263	15.1062	6.40869	1.2207	-7.17163	-6.40869	-7.32422	-7.17163	0.457764	17.7002	28.0762	32.196	33.4167	37.2314	29.6021	28.8391	31.2805	-7.62939	-1.52588	-4.88281	-7.62939	-6.2561	-8.23975	-7.62939	-7.78198	1.83105	19.2261
8.08716	18.9209	23.4985	18.3105	13.5803	4.73022	-4.42505	-2.74658	-4.11987	4.27246	25.7874	53.5583	48.0652	-20.5994	-91.4001	-123.291	-103.302	-54.7791	-5.95093	17.2424	23.4985	22.583	18.7683	16.1743	3.8147	1.67847	16.4795	24.1089	20.9045	16.7847	13.2751	4.27246	5.95093	6.40869	3.05176	8.39233	19.989	29.4495	22.1252	1.2207	-2.28882	-1.2207	6.40869	7.62939	0.152588	-6.2561	-9.15527	-3.35693	-1.67847	-1.2207
-21.2097	-11.7493	-1.67847	4.27246	3.50952	-2.74658	5.95093	14.6484	23.6511	44.4031	61.7981	45.3186	-10.0708	-77.9724	-105.133	-82.0923	-41.1987	-0.457764	31.4331	43.7927	38.9099	28.5339	26.5503	16.6321	9.76562	20.2942	28.6865	31.8909	28.2288	11.5967	-0.457764	-5.34058	5.0354	19.3787	29.7546	23.0408	3.35693	-2.59399	-11.5967	-15.7166	-23.8037	-18.4631	-7.17163	5.49316	9.30786	12.8174	15.1062	10.2234	13.2751	18.3105
-1.06812	10.5286	18.7683	15.1062	-0.457764	-3.66211	-8.54492	-3.8147	23.4985	51.1169	63.6292	40.8936	-23.4985	-80.5664	-112.915	-104.065	-58.7463	-14.9536	12.8174	27.4658	31.1279	12.5122	-1.83105	-5.34058	4.57764	10.0708	9.00269	16.1743	20.9045	12.8174	3.05176	-8.69751	-12.3596	-4.57764	5.64575	5.95093	-1.37329	-18.0054	-24.4141	-12.5122	2.28882	9.91821	11.5967	7.78198	3.35693	2.44141	3.20435	7.78198	17.8528	23.8037
18.158	19.2261	12.3596	3.35693	-5.79834	-8.69751	-7.62939	10.376	35.8582	52.1851	67.1387	52.6428	-0.762939	-73.5474	-113.983	-100.861	-62.2559	-17.5476	11.5967	19.989	4.88281	-7.62939	-10.9863	-10.5286	-9.00269	-13.4277	-12.0544	-4.73022	2.13623	13.7329	21.3623	20.5994	13.1226	15.8691	21.2097	17.7002	13.4277	16.6321	23.3459	21.3623	11.7493	9.15527	3.66211	-4.57764	-7.32422	-1.37329	-1.06812	4.11987	5.79834	5.34058
-24.4141	-21.9727	-15.2588	-11.7493	-6.40869	-4.73022	-0.610352	16.7847	40.741	67.2913	76.5991	41.1987	-25.9399	-83.313	-99.9451	-73.5474	-36.0107	-2.28882	25.9399	41.0461	33.4167	23.8037	24.8718	23.8037	15.2588	9.15527	2.74658	-4.88281	-14.9536	-15.4114	-5.18799	-5.0354	-10.9863	-12.8174	-11.7493	-6.2561	-1.98364	0	-2.28882	-8.39233	-12.3596	-0.610352	-0.915527	-3.20435	1.52588	8.39233	11.4441	10.5286	19.0735	25.0244
-3.05176	2.89917	3.05176	-16.7847	-23.4985	-8.8501	3.35693	5.49316	14.4958	45.0134	66.0706	40.741	-20.752	-75.9888	-95.52	-70.343	-18.7683	7.32422	18.3105	27.9236	24.7192	23.6511	26.3977	20.9045	12.3596	13.2751	16.9373	21.0571	21.0571	21.5149	27.4658	21.9727	13.7329	5.95093	-1.52588	-4.73022	-6.10352	-12.8174	-6.40869	5.34058	-12.97	-12.5122	-14.6484	-16.1743	-17.2424	-8.08716	-2.59399	-6.71387	-1.67847	16.7847
19.2261	12.8174	9.91821	5.49316	-1.83105	-5.64575	5.64575	17.5476	28.0762	46.0815	64.8499	52.7954	-16.9373	-83.9233	-102.386	-90.9424	-50.354	-6.56128	27.1606	45.3186	44.5557	32.196	24.5667	24.4141	23.8037	20.5994	20.9045	15.2588	4.27246	-4.57764	-13.1226	-9.46045	4.88281	8.39233	-2.13623	-5.18799	0.915527	2.28882	-14.801	-26.0925	7.93457	14.1907	8.54492	-1.37329	-4.42505	6.40869	13.8855	14.9536	17.5476	22.7356
35.553	32.196	24.4141	18.9209	30.0598	32.5012	28.8391	34.4849	41.3513	60.5774	82.2449	99.6399	61.7981	-31.7383	-102.386	-123.444	-93.5364	-49.1333	-11.9019	8.54492	24.1089	24.2615	17.5476	7.93457	5.95093	6.71387	-0.305176	-11.2915	-19.0735	-33.5693	-31.2805	-22.2778	-19.8364	-14.801	-11.4441	-5.34058	-4.73022	-11.4441	-10.2234	-6.56128	-9.15527	-3.50952	3.50952	5.79834	6.2561	3.66211	6.10352	4.88281	6.10352	14.6484
-23.6511	-25.4822	-21.0571	-14.4958	-15.1062	-16.6321	-0.915527	9.15527	7.62939	26.0925	49.8962	49.5911	3.05176	-65.4602	-105.133	-95.9778	-58.4412	-27.9236	6.2561	26.5503	27.4658	26.3977	28.2288	26.8555	19.2261	14.0381	7.17163	10.0708	15.2588	13.8855	4.42505	7.62939	14.4958	5.95093	7.62939	3.66211	-6.10352	-10.9863	-3.35693	1.98364	-16.1743	-19.3787	-14.0381	-8.8501	-10.0708	-7.32422	-1.52588	-2.59399	-2.28882	5.95093
-2.74658	-11.1389	-14.6484	-28.5339	-30.5176	-19.8364	-18.3105	-15.1062	-6.71387	12.6648	45.166	60.8826	23.6511	-40.4358	-90.332	-92.3157	-46.8445	-1.98364	29.6021	57.373	70.4956	65.3076	59.3567	49.2859	35.7056	35.0952	35.8582	26.2451	12.3596	5.18799	1.98364	5.34058	3.35693	5.49316	7.93457	1.98364	6.40869	10.0708	4.88281	-3.35693	-5.49316	-4.88281	-10.0708	-19.989	-20.5994	-20.1416	-17.7002	-6.86646	1.37329	5.0354
-11.5967	-15.4114	-17.7002	-9.15527	5.34058	1.67847	-4.11987	10.0708	25.0244	46.8445	75.6836	71.2585	15.8691	-61.7981	-115.356	-112.305	-70.1904	-28.5339	6.71387	27.1606	21.3623	6.56128	-7.93457	-0.305176	-9.15527	-19.8364	-25.4822	-21.8201	-19.6838	-21.0571	-20.4468	-9.61304	6.56128	11.7493	16.7847	22.1252	25.3296	16.0217	4.88281	12.0544	-8.23975	-5.79834	-9.76562	-10.8337	-5.0354	-6.86646	-12.5122	-12.5122	-7.93457	9.61304
20.5994	19.989	9.76562	6.40869	12.0544	18.9209	20.752	13.4277	16.4795	35.553	58.2886	73.7	42.2668	-30.9753	-101.013	-125.885	-102.539	-52.1851	-5.18799	25.6348	34.4849	32.196	29.9072	28.9917	38.147	38.7573	35.553	29.1443	4.57764	-20.1416	-36.1633	-43.7927	-49.7437	-42.4194	-32.959	-22.583	-16.7847	-4.42505	0.762939	-11.7493	12.3596	10.2234	6.40869	-0.152588	0.457764	0.762939	-8.39233	-17.2424	-9.76562	1.98364
3.50952	4.42505	-2.89917	-11.4441	-16.4795	-8.08716	-3.50952	-4.73022	-12.0544	4.27246	34.4849	52.0325	20.5994	-42.7246	-90.332	-99.4873	-75.8362	-32.6538	8.69751	32.8064	54.7791	65.3076	54.1687	35.4004	21.8201	5.18799	-5.49316	-14.0381	-16.1743	-11.9019	-3.05176	3.8147	6.56128	1.37329	-2.59399	-0.152588	7.93457	14.1907	5.18799	5.18799	3.20435	5.79834	2.89917	-5.95093	-7.32422	-0.915527	-4.27246	-10.8337	-10.376	-1.67847
-9.91821	-0.305176	11.2915	25.0244	27.771	19.8364	23.4985	27.771	29.9072	39.0625	67.9016	78.2776	32.196	-40.1306	-102.692	-113.068	-78.2776	-23.9563	22.7356	50.2014	43.7927	37.384	32.6538	15.564	10.376	15.2588	12.0544	2.44141	-5.49316	-3.50952	-3.96729	0.762939	-6.40869	-15.564	-19.8364	-17.5476	-15.2588	-7.93457	0	5.34058	-16.9373	-8.08716	-1.2207	7.32422	9.00269	-1.37329	-7.17163	-9.46045	-3.20435	5.18799
-4.27246	-0.915527	-4.42505	-16.0217	-21.9727	-27.4658	-14.0381	2.13623	15.564	28.5339	57.6782	51.5747	-3.8147	-68.6646	-115.204	-119.324	-84.3811	-37.6892	1.67847	29.6021	32.6538	22.1252	16.0217	15.564	13.1226	2.28882	-8.69751	-9.15527	-6.56128	-8.54492	-9.76562	-16.1743	-5.18799	6.10352	14.4958	37.384	37.9944	29.1443	19.6838	8.8501	-0.762939	-6.56128	-19.0735	-24.1089	-13.1226	-7.47681	-6.10352	-8.23975	1.98364	14.801
-7.01904	-8.69751	0.915527	1.37329	4.57764	16.1743	25.3296	28.2288	27.0081	50.2014	71.8689	41.0461	-26.8555	-80.5664	-95.52	-76.4465	-34.3323	16.3269	48.3704	59.0515	58.136	42.1143	31.5857	19.8364	16.9373	1.52588	-21.3623	-23.9563	-19.3787	-16.7847	-19.989	-28.6865	-32.6538	-27.9236	-32.0435	-28.8391	-12.97	-2.28882	-9.61304	-18.4631	-3.96729	1.2207	6.40869	12.97	20.752	27.3132	37.6892	38.4521	30.6702	29.6021
2.74658	-4.73022	-0.457764	0.762939	-5.79834	-9.00269	-10.0708	3.05176	39.8254	74.9207	85.4492	46.0815	-29.2969	-83.0078	-96.7407	-72.3267	-20.4468	23.9563	56.3049	65.155	54.1687	40.4358	29.4495	24.1089	28.2288	30.365	30.6702	20.752	7.17163	5.18799	3.20435	2.89917	5.34058	-0.610352	-1.06812	-5.49316	-8.54492	-5.79834	-3.50952	8.69751	-6.71387	-5.18799	-0.457764	6.71387	7.78198	-0.152588	1.37329	5.64575	11.2915	22.7356
20.752	25.6348	22.1252	11.2915	3.05176	-2.28882	-0.915527	18.9209	32.959	39.2151	58.4412	60.5774	23.4985	-47.76	-110.474	-120.544	-93.689	-43.1824	10.2234	40.741	48.2178	36.7737	23.8037	12.0544	14.4958	7.32422	1.52588	4.42505	-0.305176	-2.74658	-3.50952	-5.34058	-14.4958	-8.54492	-4.11987	-6.40869	4.11987	5.0354	7.62939	19.2261	1.98364	-0.610352	-1.2207	10.376	10.8337	2.13623	4.27246	10.376	14.801	18.0054
1.37329	3.96729	5.18799	-1.2207	-1.98364	-0.152588	-9.15527	-9.76562	-3.20435	12.5122	42.2668	59.0515	31.2805	-42.7246	-108.185	-122.223	-83.0078	-37.8418	2.89917	20.2942	28.0762	36.0107	29.4495	9.46045	0.457764	-4.42505	-7.01904	-15.7166	-15.8691	-15.8691	-15.7166	-12.5122	-13.5803	-18.7683	-29.9072	-28.2288	-23.8037	-17.5476	-24.4141	-30.5176	13.1226	19.8364	14.0381	3.05176	-7.17163	-9.61304	-0.915527	2.28882	0.610352	4.88281
-26.5503	-17.7002	-9.61304	-6.56128	3.05176	12.3596	17.7002	18.3105	30.6702	50.2014	70.8008	72.3267	41.5039	-25.7874	-92.0105	-122.223	-95.6726	-42.7246	-7.62939	10.9863	19.0735	30.2124	28.8391	20.752	18.3105	11.1389	-2.28882	-14.9536	-16.1743	-6.86646	-2.59399	0.152588	5.95093	2.44141	-7.01904	-12.207	-10.376	-5.95093	-5.95093	-6.10352	4.11987	-0.762939	0.610352	2.28882	3.8147	10.6812	16.1743	23.9563	31.5857	33.5693
-14.6484	-20.4468	-28.5339	-31.2805	-25.9399	-8.8501	-0.915527	7.01904	30.365	59.2041	69.1223	47.1497	-8.69751	-67.749	-109.1	-94.4519	-43.9453	0.305176	32.959	44.2505	48.0652	37.384	16.0217	3.35693	6.40869	4.27246	-11.1389	-10.376	0.152588	-7.78198	-19.2261	-15.1062	-10.2234	4.57764	15.1062	13.2751	14.6484	8.39233	1.83105	12.6648	8.69751	1.2207	-3.8147	-4.88281	-4.57764	-1.37329	2.13623	12.3596	26.5503	36.4685
22.4304	17.395	-1.06812	-7.17163	-8.08716	-0.305176	3.66211	7.78198	13.8855	39.0625	64.2395	63.9343	18.158	-54.0161	-98.114	-102.539	-80.1086	-40.4358	1.2207	27.6184	30.2124	19.5312	5.0354	-6.2561	-8.8501	-0.152588	-5.79834	-25.177	-29.6021	-15.4114	-15.564	-21.9727	-10.6812	-3.8147	3.35693	8.69751	3.35693	8.69751	5.34058	-8.23975	9.91821	5.49316	-3.8147	-0.152588	4.11987	7.17163	4.88281	2.74658	0.915527	6.2561
8.08716	-5.49316	-13.4277	-6.71387	-0.305176	-0.915527	-2.74658	0.152588	7.78198	25.4822	53.1006	62.7136	30.0598	-31.5857	-90.9424	-106.049	-77.9724	-25.3296	14.1907	27.1606	35.7056	32.0435	24.7192	16.6321	8.08716	13.1226	9.46045	-5.34058	-11.7493	-16.6321	-23.3459	-30.365	-30.5176	-30.365	-23.3459	-19.5312	-24.1089	-22.1252	-13.1226	-8.39233	-6.2561	-7.78198	-5.34058	-3.35693	-11.1389	-14.0381	-7.93457	-2.74658	11.1389	22.583
30.5176	33.7219	26.3977	16.6321	18.0054	16.9373	11.4441	15.4114	28.0762	53.5583	79.0405	79.3457	43.0298	-31.2805	-91.095	-109.1	-78.5828	-28.5339	12.6648	35.0952	46.0815	49.7437	43.6401	29.1443	12.8174	4.73022	-2.59399	-3.50952	-6.86646	-5.49316	-12.5122	-8.39233	-9.30786	-11.9019	1.67847	11.5967	5.0354	4.73022	12.207	5.18799	21.9727	23.3459	18.0054	13.8855	11.9019	5.79834	2.89917	-1.37329	1.83105	13.8855
13.8855	12.6648	3.96729	9.15527	5.64575	-7.62939	-2.74658	14.0381	31.8909	57.2205	80.5664	66.0706	-2.44141	-73.0896	-99.7925	-86.3647	-38.2996	-2.28882	13.7329	26.7029	36.3159	31.2805	13.7329	8.54492	17.8528	14.0381	6.71387	2.13623	1.37329	-1.98364	-16.0217	-18.9209	-14.801	-26.8555	-23.6511	-8.39233	0.457764	9.46045	15.2588	1.06812	1.98364	7.62939	10.0708	8.39233	4.57764	-3.50952	-6.2561	-6.56128	4.73022	16.9373
1.06812	4.27246	5.64575	8.54492	6.86646	7.78198	13.2751	23.1934	30.5176	44.4031	65.7654	55.6946	-5.18799	-70.6482	-97.8088	-77.6672	-36.3159	-1.06812	26.8555	35.7056	31.2805	26.2451	14.1907	-0.762939	-12.3596	-21.5149	-27.0081	-34.9426	-38.7573	-28.3813	-18.4631	-24.4141	-18.3105	-4.11987	0.915527	-0.152588	0.152588	-5.64575	-13.1226	-5.64575	-10.5286	-8.08716	-7.93457	-7.62939	-10.2234	-15.7166	-20.1416	-20.4468	-9.91821	3.50952
5.64575	6.86646	10.0708	17.395	15.564	9.30786	8.39233	20.4468	28.5339	40.741	67.4438	65.0024	0.152588	-66.9861	-90.0269	-66.3757	-21.2097	16.6321	35.8582	47.76	53.5583	51.8799	39.6729	22.1252	4.42505	-9.46045	-18.4631	-23.1934	-26.2451	-30.5176	-26.7029	-10.376	-1.06812	3.20435	7.01904	-2.74658	-10.6812	-11.7493	-4.57764	-5.49316	2.28882	7.17163	15.564	9.30786	3.35693	2.74658	10.8337	21.0571	23.3459	28.9917
1.83105	3.20435	8.54492	7.17163	-4.57764	-11.5967	-8.54492	-2.59399	0.762939	17.5476	42.7246	42.1143	-17.5476	-88.0432	-114.746	-99.4873	-67.9016	-27.1606	14.801	41.3513	48.0652	42.7246	31.5857	16.0217	14.9536	24.8718	27.6184	19.8364	12.6648	9.91821	2.89917	1.2207	-6.2561	-10.6812	-17.5476	-17.5476	-14.6484	-18.158	-16.4795	-12.5122	1.83105	-2.13623	-3.50952	-2.28882	-4.27246	-3.66211	2.74658	8.54492	0.762939	0.610352
-9.46045	-1.2207	-3.05176	-14.4958	-20.9045	-15.7166	-12.207	-17.2424	-15.8691	5.64575	30.0598	34.0271	10.0708	-41.8091	-92.926	-108.337	-83.4656	-33.2642	10.376	34.0271	43.1824	40.741	29.7546	27.4658	24.8718	15.2588	17.8528	22.8882	18.3105	9.15527	2.59399	-0.152588	8.23975	7.62939	6.56128	0.305176	-9.61304	-21.3623	-26.7029	-18.0054	4.57764	-1.2207	-2.89917	2.44141	3.66211	2.44141	1.52588	0.457764	6.71387	8.23975
-12.0544	-9.61304	-12.6648	-13.4277	-13.7329	-9.46045	-4.11987	1.52588	9.76562	26.8555	45.166	52.3376	23.0408	-49.5911	-122.528	-135.956	-95.6726	-47.9126	-11.1389	13.8855	27.4658	28.3813	21.3623	16.7847	5.18799	-2.44141	-2.59399	-2.13623	-8.39233	-3.05176	7.17163	8.23975	6.71387	-2.28882	-7.17163	-9.91821	0.152588	12.0544	13.2751	7.78198	0	7.47681	-0.152588	-12.3596	-3.35693	1.52588	-6.71387	-15.7166	-15.564	-4.27246
1.37329	-3.96729	-3.05176	-0.152588	2.74658	7.93457	2.13623	-9.30786	-8.08716	17.7002	41.5039	39.6729	-10.9863	-69.5801	-95.0623	-86.8225	-58.5938	-13.2751	22.4304	41.9617	48.3704	33.2642	25.4822	21.6675	19.989	8.54492	1.37329	1.83105	-3.35693	-7.93457	0.915527	11.2915	10.9863	9.15527	14.9536	20.752	15.2588	5.49316	1.37329	-1.52588	-6.10352	-9.30786	-14.9536	-19.5312	-14.801	-1.06812	2.13623	-4.88281	-4.88281	11.9019
9.15527	15.4114	15.1062	14.9536	16.1743	16.9373	18.158	16.1743	21.8201	45.929	70.4956	58.2886	-13.1226	-81.7871	-99.6399	-74.1577	-39.2151	-2.13623	31.7383	38.6047	38.147	37.5366	23.9563	11.1389	8.08716	17.2424	21.9727	15.1062	4.11987	-1.06812	2.13623	4.88281	2.13623	-9.61304	-17.395	-19.8364	-11.4441	-12.6648	-27.0081	-28.9917	-2.59399	2.74658	8.08716	14.1907	11.5967	1.2207	-2.74658	0.915527	6.2561	16.6321
-1.67847	4.27246	9.76562	2.74658	-5.0354	-1.06812	18.7683	16.3269	13.7329	24.5667	46.3867	61.3403	36.1633	-39.6729	-96.5881	-113.983	-91.7053	-46.3867	0.762939	23.0408	31.4331	32.6538	29.9072	33.5693	34.0271	19.989	4.57764	-3.50952	-1.2207	0.915527	3.50952	8.39233	11.9019	17.0898	18.9209	7.93457	-4.27246	-6.10352	-6.71387	-6.40869	-1.37329	2.74658	6.40869	8.54492	9.91821	8.08716	11.4441	15.4114	17.0898	16.1743
-4.27246	-21.6675	-17.8528	-7.62939	-8.54492	-10.376	-11.2915	0.152588	25.7874	48.6755	58.5938	51.8799	-9.30786	-82.7026	-116.425	-102.386	-49.8962	7.78198	46.9971	58.8989	56.1523	44.0979	43.1824	36.3159	26.8555	20.752	13.2751	8.39233	2.89917	2.59399	1.52588	-11.4441	-16.4795	-26.2451	-26.2451	-27.0081	-27.4658	-19.989	-17.8528	-17.8528	-0.762939	2.59399	0.457764	8.8501	3.66211	-4.57764	-3.35693	-0.305176	-1.06812	6.10352
22.7356	18.3105	14.6484	11.1389	12.6648	12.5122	15.1062	21.8201	40.8936	69.5801	78.125	25.177	-42.7246	-85.2966	-99.4873	-70.1904	-16.6321	24.2615	43.9453	53.5583	51.8799	49.2859	34.9426	20.1416	16.7847	16.4795	19.2261	17.8528	12.0544	12.5122	10.0708	3.8147	-0.915527	-2.59399	0.610352	-0.610352	-3.66211	7.62939	12.6648	9.91821	2.28882	9.91821	10.8337	14.9536	12.5122	13.8855	12.0544	11.9019	13.1226	17.395
12.97	7.17163	3.66211	1.98364	12.5122	14.0381	7.47681	8.54492	17.395	42.8772	73.5474	71.7163	16.9373	-54.0161	-89.1113	-81.7871	-44.0979	0.762939	29.9072	42.8772	37.0789	32.6538	32.196	32.196	38.6047	31.2805	21.9727	16.6321	12.3596	11.1389	4.73022	2.44141	3.50952	-1.37329	-17.2424	-23.1934	-16.4795	-13.8855	-27.771	-32.959	-0.152588	-0.305176	7.62939	3.96729	8.23975	7.17163	3.35693	4.11987	4.88281	9.30786
-18.0054	-9.46045	-10.0708	-18.3105	-8.69751	-1.06812	-3.96729	6.71387	30.8228	56.6101	72.4792	50.354	-11.9019	-79.0405	-106.354	-96.7407	-58.5938	-23.1934	1.06812	16.3269	18.3105	16.1743	10.6812	21.3623	27.3132	20.752	9.30786	3.20435	11.5967	18.9209	10.2234	2.89917	-10.5286	-18.6157	-18.0054	-14.6484	-9.15527	-3.66211	-0.762939	-5.18799	-1.83105	-2.74658	-10.8337	-16.9373	-17.0898	-15.564	-12.5122	-1.06812	10.5286	16.7847
-6.40869	-5.34058	-11.5967	-14.801	-14.801	-17.8528	-14.9536	-0.915527	18.6157	37.8418	62.7136	65.6128	13.5803	-53.4058	-113.983	-128.937	-92.3157	-40.5884	-6.71387	5.79834	15.1062	22.4304	23.8037	20.1416	6.40869	-2.74658	-6.2561	0.915527	3.35693	-3.20435	-12.97	-14.4958	-21.5149	-16.3269	-7.17163	5.79834	2.74658	0.915527	-1.67847	-9.76562	16.6321	19.0735	13.1226	11.7493	22.8882	24.2615	23.9563	21.2097	29.7546	39.978
-8.54492	-16.9373	-12.8174	-10.376	-0.457764	10.6812	15.1062	16.1743	23.4985	40.1306	64.8499	62.1033	4.88281	-68.3594	-111.542	-102.539	-61.4929	-20.752	15.2588	34.4849	32.959	22.2778	14.0381	9.30786	9.30786	14.6484	21.8201	24.8718	22.4304	14.0381	1.37329	-14.1907	-15.7166	-6.86646	1.06812	7.78198	7.32422	3.96729	-3.96729	-14.6484	-6.86646	-8.8501	-3.50952	1.98364	5.79834	9.91821	8.23975	3.96729	9.61304	8.23975
-5.95093	2.28882	-2.28882	-7.01904	-10.376	-8.54492	-0.457764	7.32422	20.4468	46.6919	60.8826	38.7573	-21.3623	-75.531	-104.065	-92.4683	-41.1987	7.47681	30.365	33.7219	30.8228	26.0925	32.959	29.1443	16.9373	7.93457	4.88281	8.23975	9.91821	5.34058	-1.37329	-5.34058	-14.1907	-18.6157	-18.158	-7.78198	-3.96729	-6.56128	-7.17163	-9.61304	16.0217	12.8174	6.56128	0.915527	-2.74658	-8.23975	-8.69751	-6.40869	-2.59399	7.01904
-6.71387	-14.9536	-15.7166	-14.9536	0.305176	11.5967	14.9536	21.6675	31.7383	62.1033	83.313	50.8118	-25.4822	-78.125	-89.4165	-56.3049	-11.5967	18.6157	43.9453	52.4902	39.8254	26.5503	19.2261	13.7329	3.35693	-5.95093	-1.98364	-4.73022	-9.46045	-10.9863	-17.7002	-24.4141	-24.4141	-22.1252	-34.1797	-37.8418	-32.959	-20.2942	-8.69751	-11.4441	-16.4795	-13.8855	-6.56128	-5.0354	-10.5286	-14.0381	-12.207	-1.2207	11.7493	18.6157
7.32422	7.17163	10.6812	6.71387	6.10352	6.10352	12.8174	35.553	63.7817	91.7053	109.863	83.9233	10.0708	-65.918	-91.2476	-73.3948	-39.3677	-15.8691	1.37329	11.4441	14.4958	13.1226	13.5803	13.1226	15.4114	10.0708	5.64575	7.93457	15.7166	20.5994	12.5122	7.47681	9.15527	7.32422	10.2234	13.2751	6.56128	-0.457764	-10.376	-12.8174	17.8528	11.1389	1.2207	0.915527	3.20435	4.57764	6.86646	4.42505	12.3596	27.9236
-7.17163	-8.23975	-13.5803	-18.7683	-18.3105	-15.2588	-15.8691	-8.69751	-1.83105	14.4958	46.5393	64.2395	26.3977	-49.4385	-97.9614	-99.0295	-67.4438	-28.8391	3.05176	26.2451	29.6021	27.771	13.4277	4.27246	4.27246	2.59399	11.4441	10.0708	-0.915527	-1.2207	1.37329	7.78198	20.2942	26.5503	14.6484	19.8364	19.6838	10.9863	18.3105	28.3813	0.762939	6.2561	17.2424	16.1743	12.0544	7.78198	3.50952	-1.67847	-1.37329	9.46045
4.73022	19.5312	20.9045	13.7329	12.5122	5.64575	3.05176	6.2561	19.6838	46.0815	69.1223	62.8662	-0.915527	-77.9724	-104.675	-98.877	-56.4575	-10.5286	10.376	23.6511	40.4358	30.8228	8.39233	-5.95093	-18.0054	-13.7329	-2.28882	3.66211	-9.00269	-12.97	-19.3787	-32.196	-40.5884	-32.5012	-25.6348	-34.0271	-41.0461	-42.8772	-28.9917	-24.5667	3.35693	-1.52588	-5.34058	-3.20435	-3.8147	-10.2234	-12.6648	-10.0708	1.37329	18.4631
-1.37329	0.762939	-0.915527	7.78198	18.4631	10.5286	-3.35693	-5.34058	11.4441	40.2832	69.5801	72.0215	28.6865	-49.4385	-93.3838	-91.2476	-49.7437	1.06812	40.741	51.4221	50.8118	41.6565	31.5857	22.583	21.5149	24.7192	23.1934	18.7683	12.5122	8.8501	3.66211	1.98364	-8.23975	-17.0898	-12.8174	-9.00269	-14.9536	-13.2751	-4.88281	7.32422	0.762939	-5.79834	-8.39233	-9.15527	-6.2561	-6.10352	-10.376	-7.32422	6.10352	18.158
-1.37329	6.10352	5.49316	5.18799	14.4958	26.5503	24.2615	31.7383	54.7791	80.1086	81.4819	30.0598	-37.5366	-75.3784	-69.2749	-40.5884	-7.32422	19.6838	35.8582	35.553	34.1797	22.4304	9.15527	10.2234	12.207	3.8147	-5.49316	-1.83105	-3.66211	-4.73022	-5.49316	-4.42505	-1.67847	13.1226	18.6157	11.4441	-1.98364	3.96729	8.8501	17.7002	18.9209	22.583	18.3105	16.3269	13.4277	10.376	13.1226	17.0898	21.0571	32.6538
1.52588	0	13.1226	21.5149	10.9863	-2.28882	-16.6321	-21.0571	-26.0925	-7.17163	34.6375	38.4521	-24.1089	-85.907	-105.286	-90.1794	-47.9126	-0.457764	22.8882	35.7056	42.4194	41.8091	26.8555	15.564	13.4277	18.6157	14.1907	18.0054	18.0054	5.64575	-4.88281	-11.2915	-7.17163	-10.8337	-23.9563	-28.5339	-9.91821	2.28882	0.762939	-0.305176	13.7329	15.1062	12.5122	6.56128	4.88281	9.15527	11.1389	12.3596	13.1226	20.1416
8.08716	5.95093	6.71387	7.62939	8.8501	7.93457	12.207	18.4631	31.2805	48.2178	63.6292	54.7791	-3.96729	-70.6482	-98.114	-93.0786	-56.7627	-12.97	16.1743	31.8909	35.0952	38.2996	27.4658	27.3132	23.4985	20.1416	15.7166	2.74658	-4.88281	-9.91821	-10.8337	-6.40869	0.610352	-2.44141	-9.15527	-3.05176	2.89917	3.66211	14.6484	12.8174	19.8364	15.7166	5.64575	7.17163	5.64575	0.610352	-0.610352	6.71387	13.7329	20.2942
1.2207	7.78198	6.56128	10.0708	-7.32422	-23.9563	-29.1443	-16.9373	1.52588	30.0598	53.8635	44.0979	-20.2942	-79.4983	-108.337	-106.812	-79.0405	-35.0952	8.8501	29.4495	36.9263	39.2151	36.4685	27.6184	32.0435	35.4004	32.0435	23.0408	15.8691	3.96729	-2.44141	-1.06812	-4.11987	-8.54492	-15.1062	-24.7192	-24.2615	-28.8391	-33.1116	-26.2451	-3.50952	1.37329	0.762939	-3.96729	-3.20435	-3.35693	-15.2588	-16.7847	-6.86646	3.20435
12.3596	10.8337	2.59399	-7.62939	-7.93457	5.95093	22.1252	28.5339	35.4004	53.7109	73.3948	59.0515	2.13623	-69.1223	-102.234	-75.8362	-29.4495	10.8337	28.8391	31.2805	32.5012	27.771	19.8364	12.0544	3.05176	2.74658	4.88281	5.49316	2.74658	6.71387	8.69751	2.89917	-7.62939	-17.7002	-19.989	-18.3105	-15.7166	-17.8528	-25.3296	-17.5476	9.76562	3.20435	5.34058	7.93457	12.8174	10.5286	14.0381	18.4631	18.4631	25.7874
-8.69751	-15.2588	-17.8528	-9.30786	-5.64575	-10.6812	-7.78198	0.610352	19.989	29.2969	55.3894	71.5637	42.2668	-32.959	-89.1113	-104.523	-74.3103	-28.2288	12.97	35.2478	52.3376	47.6074	38.4521	27.4658	30.365	22.8882	26.8555	19.2261	5.79834	3.96729	18.7683	23.9563	23.8037	31.1279	27.6184	18.9209	11.5967	5.95093	-10.8337	-12.97	-13.1226	-7.01904	1.83105	6.86646	12.97	18.0054	12.3596	7.32422	14.801	26.5503
42.2668	41.3513	36.4685	31.7383	24.4141	24.8718	22.2778	22.7356	36.4685	53.1006	77.2095	74.1577	20.4468	-47.4548	-91.7053	-96.8933	-58.136	-16.0217	13.7329	33.4167	43.7927	37.8418	23.9563	22.8882	24.4141	19.0735	10.0708	1.98364	-9.15527	-8.8501	-17.8528	-14.9536	-10.0708	-9.46045	-10.5286	-10.9863	-4.57764	3.50952	1.83105	-2.44141	-21.2097	-18.3105	-15.564	-17.0898	-17.5476	-10.2234	-2.28882	3.96729	8.39233	15.1062
26.3977	18.158	21.3623	31.8909	32.959	26.0925	23.1934	25.4822	31.1279	38.4521	64.5447	81.9397	49.2859	-33.2642	-94.7571	-101.013	-65.155	-23.6511	16.4795	35.4004	32.5012	33.1116	33.4167	29.2969	13.4277	1.52588	-0.610352	-3.05176	-8.69751	-4.57764	7.62939	11.1389	4.27246	-12.6648	-29.6021	-31.2805	-23.9563	-19.2261	-14.9536	-15.8691	10.0708	9.00269	5.95093	2.59399	0.610352	-3.35693	-7.62939	-3.05176	2.13623	12.97
2.89917	-0.152588	-2.28882	-4.57764	-8.08716	-3.50952	9.46045	19.989	22.2778	36.3159	63.6292	59.3567	1.52588	-61.0352	-95.0623	-98.2666	-61.4929	-8.69751	28.3813	32.196	16.7847	10.8337	7.17163	-8.23975	-16.9373	-1.98364	9.91821	14.9536	15.2588	10.5286	2.13623	-2.89917	-6.10352	-4.57764	-1.06812	-8.39233	-8.69751	-8.08716	-11.5967	-9.15527	9.91821	14.4958	14.3433	12.6648	16.7847	17.7002	16.0217	16.3269	16.1743	20.9045
8.39233	18.6157	19.5312	14.9536	17.2424	10.5286	5.18799	10.2234	14.9536	38.147	66.9861	69.4275	16.7847	-56.9153	-100.555	-94.7571	-52.7954	-8.54492	26.0925	52.948	56.7627	45.166	46.8445	47.3022	34.1797	35.8582	22.8882	11.5967	11.4441	5.18799	5.34058	-4.88281	-12.3596	-12.97	-27.0081	-37.0789	-30.9753	-30.2124	-24.8718	-23.8037	5.95093	10.376	9.91821	10.5286	18.4631	16.9373	14.6484	20.5994	30.9753	42.572
-14.3433	-12.97	-6.10352	-10.0708	-17.8528	-17.5476	-14.6484	-14.3433	-12.97	1.67847	27.6184	51.4221	36.1633	-28.2288	-95.9778	-114.136	-83.0078	-43.1824	-6.86646	14.801	16.3269	14.9536	5.95093	-3.8147	-7.17163	-3.66211	10.6812	10.2234	1.98364	1.06812	8.54492	1.67847	-3.96729	0.305176	-2.74658	-7.78198	-15.564	-20.1416	-19.8364	-11.9019	-18.4631	-11.9019	-10.5286	-11.1389	-13.1226	-18.3105	-17.0898	-7.78198	-2.74658	6.40869
3.96729	3.96729	8.54492	11.1389	-2.13623	-1.52588	3.50952	9.46045	7.32422	20.5994	41.6565	59.6619	45.166	-16.7847	-92.6208	-130.157	-124.054	-81.6345	-30.5176	15.564	36.1633	41.6565	45.166	26.3977	14.0381	7.01904	7.62939	9.46045	7.17163	5.0354	3.50952	-3.66211	5.0354	17.7002	18.0054	13.2751	-0.457764	-2.13623	6.40869	-5.95093	5.95093	8.23975	9.61304	9.15527	2.89917	4.11987	14.3433	16.0217	6.56128	4.88281
19.2261	24.2615	21.9727	13.4277	10.0708	11.4441	25.7874	39.3677	62.561	82.7026	90.9424	61.3403	-6.40869	-68.6646	-96.7407	-84.0759	-47.3022	-18.158	8.23975	30.0598	38.147	25.7874	10.8337	-2.59399	-6.40869	-14.3433	-19.6838	-20.4468	-22.583	-25.177	-24.7192	-18.9209	-12.5122	-15.7166	-16.0217	-17.2424	-13.7329	-1.52588	10.2234	7.01904	4.57764	-8.69751	-15.2588	-15.7166	-6.71387	-11.4441	-18.6157	-6.10352	8.08716	18.6157
14.4958	13.4277	9.15527	-7.47681	-9.46045	-10.6812	-10.9863	-3.20435	7.62939	42.572	63.4766	55.6946	17.5476	-45.166	-97.8088	-106.506	-77.6672	-29.6021	14.1907	37.0789	47.3022	52.948	39.2151	24.4141	17.395	11.1389	8.69751	11.4441	9.46045	-1.52588	-4.57764	3.20435	-2.89917	-8.8501	-13.2751	-13.2751	-1.98364	6.2561	-2.28882	-8.23975	-6.40869	-4.57764	4.11987	8.39233	11.1389	5.95093	5.95093	13.1226	21.9727	28.6865
-13.5803	-23.1934	-31.8909	-30.9753	-26.3977	-31.4331	-22.2778	-0.610352	11.2915	18.6157	44.4031	59.8145	34.3323	-27.1606	-91.8579	-104.675	-58.4412	-12.8174	24.5667	41.5039	40.1306	41.8091	30.2124	16.0217	16.3269	8.69751	2.28882	3.50952	-2.59399	-7.93457	-1.98364	0	-3.66211	-3.8147	-7.93457	-19.3787	-25.4822	-20.752	-3.66211	9.30786	11.4441	14.6484	5.49316	3.50952	0.915527	-5.34058	-7.93457	-6.71387	-0.762939	7.47681
-1.98364	-6.86646	-2.13623	17.2424	27.1606	29.9072	25.4822	15.8691	22.4304	30.8228	38.9099	27.771	-17.8528	-82.0923	-120.85	-113.678	-77.0569	-27.9236	7.01904	22.7356	19.5312	8.54492	-0.915527	-8.54492	-0.457764	15.7166	31.2805	35.8582	37.5366	26.2451	17.2424	16.1743	14.801	14.1907	7.62939	-1.67847	-10.9863	-17.2424	-13.2751	-13.5803	-4.42505	-0.457764	7.78198	12.3596	11.1389	20.5994	28.6865	23.3459	18.3105	21.2097
-21.8201	-19.2261	-7.17163	0.152588	13.8855	16.3269	15.1062	12.0544	14.3433	33.5693	66.3757	75.531	33.5693	-38.4521	-89.8743	-104.218	-74.0051	-27.1606	18.6157	40.741	39.6729	42.7246	48.0652	33.1116	16.4795	5.64575	-7.47681	-5.18799	4.57764	7.47681	-2.44141	-15.4114	-27.1606	-26.0925	-16.9373	-7.93457	-13.5803	-20.4468	-9.91821	-5.79834	-16.1743	-12.0544	-6.10352	-4.73022	1.2207	7.93457	7.32422	8.54492	11.4441	12.0544
21.0571	14.4958	8.54492	7.78198	3.66211	-0.762939	-7.47681	-5.34058	12.0544	35.4004	60.73	65.6128	22.1252	-56.4575	-115.204	-128.937	-93.689	-41.0461	1.52588	21.5149	21.5149	17.8528	19.3787	11.5967	-2.44141	-0.457764	4.88281	-3.50952	-15.1062	-21.9727	-22.1252	-28.2288	-40.4358	-40.2832	-28.8391	-28.3813	-15.2588	1.98364	8.69751	-1.37329	-3.05176	-9.46045	-5.18799	2.89917	5.49316	7.93457	7.32422	4.42505	5.64575	15.4114
-12.8174	-7.32422	3.66211	2.59399	8.69751	8.69751	8.39233	16.1743	32.3486	52.7954	58.8989	38.9099	-24.5667	-82.3975	-101.013	-74.6155	-27.771	8.23975	36.3159	42.1143	36.0107	25.4822	20.752	23.6511	29.1443	43.335	46.2341	31.8909	13.5803	8.8501	11.5967	15.564	15.8691	10.5286	2.59399	-0.305176	-4.27246	-6.71387	-7.93457	4.57764	11.4441	11.1389	17.0898	15.7166	9.00269	6.10352	7.47681	11.9019	13.7329	18.9209
-12.6648	-23.0408	-20.2942	-9.61304	-16.1743	-27.1606	-16.1743	-0.762939	18.6157	54.7791	73.0896	52.1851	-9.46045	-79.9561	-124.664	-117.188	-78.4302	-27.3132	5.49316	17.7002	19.5312	22.4304	22.583	19.0735	14.4958	23.9563	23.0408	5.0354	-7.62939	4.27246	11.9019	9.46045	14.1907	10.6812	12.5122	15.8691	16.7847	10.8337	5.0354	5.18799	4.57764	3.66211	3.05176	2.89917	-11.7493	-23.4985	-12.97	0.762939	5.64575	13.4277
-29.9072	-34.4849	-24.2615	-23.8037	-27.3132	-28.6865	-22.8882	-10.8337	21.9727	63.6292	83.9233	59.8145	-10.5286	-79.0405	-103.607	-69.4275	-18.158	24.7192	50.354	60.1196	54.3213	32.959	16.7847	19.5312	5.34058	-5.0354	-8.54492	-11.2915	-7.17163	-2.44141	6.40869	11.7493	9.46045	7.32422	4.73022	4.42505	5.64575	5.95093	2.59399	-7.62939	-6.56128	-10.2234	-11.1389	-10.6812	-5.49316	-10.9863	-13.1226	-2.89917	14.9536	25.177
-11.7493	-8.23975	-7.32422	-8.08716	-9.00269	-12.0544	-3.20435	8.08716	7.78198	20.752	47.6074	58.136	19.8364	-53.8635	-98.114	-97.8088	-70.1904	-18.6157	24.2615	41.6565	49.2859	54.4739	49.4385	37.6892	21.0571	16.0217	15.564	10.2234	2.44141	-6.71387	-8.23975	-4.73022	4.42505	2.74658	-1.67847	-3.20435	-1.37329	11.1389	11.1389	5.49316	7.47681	-1.2207	-4.88281	-6.10352	-5.79834	-8.69751	-6.86646	-0.915527	3.20435	11.2915
-13.1226	-6.71387	2.13623	0.915527	-9.15527	-14.1907	-10.376	7.01904	32.5012	56.4575	65.4602	37.9944	-22.583	-80.2612	-112.305	-91.8579	-39.5203	0.152588	28.6865	39.3677	45.6238	45.3186	32.6538	30.365	22.1252	8.54492	9.91821	19.5312	17.395	18.7683	25.4822	21.5149	4.57764	-7.32422	-8.69751	0.762939	6.86646	12.207	12.6648	-2.13623	6.10352	9.61304	15.564	5.34058	-2.44141	0.762939	4.27246	12.8174	27.771	32.196
10.8337	11.1389	23.1934	31.7383	28.5339	21.9727	11.5967	8.8501	28.3813	57.9834	71.2585	67.9016	9.00269	-69.2749	-106.049	-92.1631	-57.5256	-19.5312	21.6675	42.1143	37.8418	20.2942	11.4441	13.1226	7.78198	-3.66211	-17.395	-19.6838	-15.4114	-6.40869	2.44141	-4.57764	-16.4795	-15.8691	-10.6812	-9.00269	-9.46045	-11.5967	-7.93457	-6.71387	-2.89917	-4.73022	-5.79834	-2.13623	-1.2207	-3.8147	-3.96729	-3.66211	1.98364	18.158
-12.3596	-16.7847	-19.0735	-17.7002	-18.0054	-17.5476	-1.52588	10.2234	14.4958	21.3623	45.6238	65.4602	49.7437	-26.5503	-89.5691	-98.877	-66.8335	-32.8064	-16.4795	-1.2207	7.47681	3.50952	-8.23975	0.305176	9.76562	10.9863	18.3105	15.8691	11.7493	2.89917	1.2207	5.79834	10.8337	16.0217	7.17163	-6.86646	-14.801	-13.2751	-4.27246	-0.305176	5.0354	5.95093	11.5967	15.564	17.395	22.2778	25.7874	26.8555	28.5339	28.3813
2.59399	-3.20435	-8.08716	-5.64575	-0.915527	2.44141	3.8147	11.4441	18.7683	43.0298	71.5637	75.2258	15.8691	-66.5283	-102.844	-84.5337	-49.2859	-12.0544	19.5312	43.6401	52.3376	40.8936	29.6021	36.3159	39.6729	34.79	25.4822	23.0408	12.3596	-3.35693	-8.69751	-26.5503	-33.5693	-32.0435	-33.2642	-31.8909	-19.5312	-10.5286	-9.00269	-3.05176	10.8337	6.10352	3.8147	1.67847	7.01904	3.66211	-0.152588	7.93457	10.6812	14.801
-8.8501	-8.08716	-3.35693	-5.95093	-5.64575	-8.8501	-3.96729	11.9019	24.1089	36.3159	52.1851	53.5583	15.564	-52.6428	-109.711	-123.291	-90.9424	-52.948	-24.8718	-9.61304	-1.06812	9.46045	13.4277	22.1252	24.8718	14.9536	7.32422	17.395	21.0571	19.5312	18.9209	8.8501	-7.93457	0.152588	16.0217	24.7192	11.7493	-7.17163	-13.4277	-16.0217	-3.05176	-0.915527	-2.89917	-9.15527	-11.4441	-8.23975	-0.762939	10.5286	16.7847	23.6511
0	-2.28882	-3.05176	3.35693	10.5286	13.8855	7.01904	6.56128	19.3787	25.9399	34.3323	38.4521	7.93457	-55.0842	-90.1794	-86.6699	-51.8799	-3.50952	26.0925	42.7246	41.5039	25.7874	16.0217	19.0735	14.9536	9.15527	0.152588	-6.86646	-4.73022	0	4.42505	8.08716	8.8501	5.95093	-1.67847	-9.61304	-11.5967	-9.15527	-6.86646	-9.91821	9.30786	15.7166	11.2915	9.46045	6.10352	5.79834	9.46045	9.61304	15.8691	23.4985
-5.18799	-13.1226	-17.8528	-19.8364	-13.4277	0	8.54492	17.395	30.365	43.6401	54.6265	27.1606	-31.5857	-83.313	-88.501	-51.8799	-15.564	12.3596	25.6348	27.6184	33.4167	33.8745	16.9373	9.76562	4.42505	4.11987	5.18799	2.28882	-5.0354	-11.5967	-12.6648	-13.4277	-22.583	-18.158	-4.88281	-3.35693	-7.78198	-12.0544	-6.86646	-8.54492	-15.2588	-9.91821	-4.42505	6.10352	6.40869	-4.42505	-14.3433	-9.61304	4.27246	2.59399
-9.00269	-3.20435	-8.54492	-12.0544	-14.0381	-7.93457	-5.34058	2.59399	14.0381	40.2832	67.5964	76.7517	36.6211	-39.2151	-89.2639	-100.098	-75.6836	-36.6211	6.56128	36.9263	44.2505	43.335	39.0625	36.7737	23.8037	12.6648	3.66211	-0.457764	1.52588	3.35693	-3.8147	0.152588	-3.20435	5.0354	18.0054	17.7002	10.5286	4.42505	2.89917	-1.98364	-11.7493	-9.91821	-11.2915	-9.30786	-5.18799	-6.40869	-4.88281	1.37329	6.2561	10.0708
-1.52588	2.28882	15.2588	19.6838	17.395	20.2942	25.6348	26.8555	28.5339	35.0952	56.3049	50.8118	5.79834	-57.373	-108.49	-116.119	-79.3457	-31.5857	2.74658	6.56128	-5.0354	-1.83105	3.20435	3.96729	3.35693	3.96729	12.97	9.00269	-6.56128	-19.6838	-31.5857	-35.4004	-33.4167	-31.2805	-32.5012	-17.8528	-17.7002	-24.4141	-27.6184	-27.4658	-25.0244	-25.177	-10.0708	-4.42505	-7.17163	-13.5803	-17.5476	-16.4795	-13.4277	-1.52588
-12.3596	-9.00269	-10.0708	-2.28882	11.5967	14.6484	29.7546	35.8582	28.2288	23.1934	30.2124	40.8936	29.7546	-22.4304	-93.689	-123.596	-103.149	-60.8826	-17.395	9.46045	21.9727	21.5149	22.7356	26.7029	15.4114	6.10352	0.915527	-4.11987	-8.23975	-20.1416	-22.1252	-28.3813	-33.8745	-31.7383	-34.0271	-36.4685	-16.9373	-0.305176	-8.08716	-12.8174	-12.8174	-10.0708	-5.49316	-0.305176	9.46045	17.8528	13.4277	16.9373	24.4141	17.5476
9.61304	15.1062	13.8855	15.7166	10.6812	4.27246	-3.50952	1.52588	16.7847	43.6401	60.73	48.3704	-19.3787	-83.9233	-102.692	-90.4846	-49.4385	0.305176	39.0625	62.8662	69.5801	54.6265	41.3513	30.5176	11.1389	-1.2207	3.8147	1.37329	-5.34058	-11.5967	-27.1606	-31.1279	-17.2424	-13.7329	-15.4114	-12.3596	-17.395	-29.6021	-33.5693	-36.4685	-10.6812	-18.3105	-28.6865	-30.0598	-21.2097	-12.5122	-10.9863	-7.78198	-2.28882	5.49316
-3.66211	2.44141	10.5286	0.610352	-11.4441	-8.69751	-3.66211	7.62939	29.4495	47.76	70.1904	63.324	-4.11987	-82.7026	-117.035	-109.711	-82.8552	-34.4849	6.71387	21.0571	24.4141	17.395	12.3596	4.11987	-0.762939	-13.2751	-26.7029	-27.4658	-31.4331	-35.553	-26.5503	-20.4468	-25.0244	-20.5994	-11.5967	-15.7166	-23.9563	-33.8745	-29.4495	-19.0735	-24.7192	-22.7356	-21.3623	-16.3269	-7.01904	6.40869	10.376	5.64575	6.56128	18.9209
5.79834	9.76562	5.79834	4.73022	0.152588	-9.76562	-1.83105	11.1389	38.9099	77.6672	94.7571	65.0024	-6.10352	-74.6155	-100.098	-69.2749	-10.376	43.1824	65.4602	57.6782	46.2341	37.384	27.0081	20.5994	22.2778	26.2451	19.0735	-0.915527	-6.71387	3.20435	-6.10352	-11.4441	-14.0381	-14.801	-18.6157	-14.4958	-3.35693	-1.83105	-4.57764	5.64575	20.752	15.1062	4.11987	-10.8337	-18.6157	-22.7356	-19.989	-14.9536	-4.57764	9.46045
-2.44141	0.915527	4.42505	5.0354	3.96729	-2.13623	-7.32422	-5.95093	22.2778	53.1006	78.125	69.7327	4.73022	-59.0515	-92.0105	-86.8225	-52.1851	-3.50952	31.1279	45.166	43.0298	49.4385	54.4739	41.5039	35.4004	26.7029	23.3459	35.7056	31.1279	15.564	-0.915527	-8.54492	-2.59399	-1.37329	-3.66211	-1.06812	7.93457	17.395	15.564	10.376	6.56128	0.610352	1.06812	-3.05176	-6.40869	-4.57764	-5.49316	-4.88281	2.28882	13.5803
-9.46045	-7.78198	-4.11987	-7.62939	-15.2588	-25.0244	-21.9727	-12.8174	10.376	31.5857	52.948	61.6455	11.7493	-60.2722	-105.743	-102.234	-51.8799	-8.39233	13.8855	27.771	28.3813	22.7356	17.0898	11.4441	0.915527	-10.2234	-13.7329	-8.8501	-5.79834	-6.71387	-4.57764	4.73022	4.57764	-7.01904	-14.0381	-9.61304	-9.61304	-3.8147	2.44141	13.7329	-15.1062	-18.9209	-10.5286	-0.457764	5.49316	1.83105	2.89917	7.62939	7.17163	5.49316
-0.762939	-4.11987	-1.06812	10.8337	16.0217	14.6484	10.9863	16.4795	41.8091	69.7327	81.1768	72.4792	23.6511	-47.9126	-94.7571	-99.7925	-69.5801	-23.8037	11.4441	28.5339	32.6538	35.8582	34.4849	26.7029	19.3787	14.6484	9.00269	0.152588	-4.11987	-8.69751	-9.15527	-13.1226	-13.4277	-4.11987	-7.17163	-8.69751	7.78198	19.2261	10.5286	-4.88281	-11.5967	-8.69751	-12.207	-7.78198	-5.49316	-2.74658	-2.59399	1.37329	8.69751	22.583
5.34058	10.376	20.5994	24.7192	26.7029	18.0054	7.62939	7.17163	19.989	46.3867	74.6155	73.8525	27.1606	-40.4358	-93.3838	-86.6699	-50.5066	-11.1389	19.5312	33.7219	39.978	30.0598	23.0408	29.7546	31.1279	28.3813	23.4985	8.23975	-8.08716	-23.0408	-23.4985	-19.6838	-15.7166	-12.8174	-11.1389	-8.08716	-10.8337	-17.395	-18.0054	-25.6348	-4.57764	-8.69751	-10.2234	-12.3596	-13.7329	-17.395	-19.6838	-16.1743	-3.8147	14.4958
1.83105	9.61304	13.1226	6.86646	-5.95093	-10.8337	-1.67847	13.7329	23.8037	36.3159	58.5938	66.8335	10.8337	-66.9861	-116.73	-110.168	-61.9507	-23.9563	16.9373	46.6919	49.4385	40.8936	32.8064	30.5176	30.6702	21.8201	14.4958	16.9373	22.8882	24.1089	18.7683	6.2561	-5.49316	-0.457764	4.42505	0.610352	-0.152588	8.23975	18.4631	18.3105	-6.10352	-5.64575	-5.95093	-10.9863	-16.0217	-16.0217	-11.4441	-9.46045	-6.56128	4.27246
9.76562	9.30786	17.0898	13.8855	-0.457764	-6.2561	-2.44141	1.06812	12.8174	26.5503	44.4031	37.2314	-21.0571	-77.8198	-108.49	-104.065	-69.4275	-21.6675	13.8855	22.8882	21.3623	21.0571	12.6648	11.2915	-2.59399	-14.4958	-20.752	-21.0571	-6.71387	-3.05176	-12.97	-13.8855	-1.67847	12.207	16.0217	6.86646	0.152588	-7.32422	-10.6812	-4.11987	-0.457764	-2.13623	2.13623	5.0354	2.74658	6.10352	12.97	20.9045	28.5339	31.7383
47.1497	43.7927	28.5339	5.49316	-9.00269	-13.4277	-1.2207	5.34058	23.3459	60.4248	83.1604	69.8853	16.9373	-53.7109	-95.8252	-92.1631	-71.4111	-35.2478	-1.06812	21.3623	40.8936	49.4385	38.4521	28.8391	14.9536	-3.05176	-18.3105	-20.9045	-12.5122	-12.8174	-17.0898	-11.4441	-3.96729	-11.9019	-20.5994	-27.771	-22.4304	-15.8691	-9.30786	0.915527	16.3269	7.01904	3.05176	9.46045	13.5803	11.5967	9.61304	12.0544	15.564	24.2615
-8.23975	-11.9019	-4.11987	-1.52588	-11.5967	-15.1062	-12.5122	-10.5286	9.30786	35.0952	62.561	67.4438	35.7056	-35.0952	-90.7898	-111.694	-95.0623	-46.3867	7.47681	39.2151	42.4194	41.5039	23.4985	3.50952	-0.152588	1.67847	-10.376	-12.5122	-11.9019	-1.37329	9.30786	8.39233	-1.83105	4.27246	7.32422	0	-10.6812	-17.7002	-17.5476	-4.27246	6.10352	6.10352	4.27246	5.95093	0.457764	-6.86646	-5.49316	2.28882	7.47681	15.564
-1.67847	-6.10352	5.79834	9.46045	9.00269	4.11987	6.40869	4.88281	10.6812	23.0408	49.1333	57.5256	9.00269	-55.8472	-98.7244	-115.356	-86.8225	-25.0244	17.395	39.8254	47.1497	40.1306	34.6375	24.8718	14.801	12.0544	10.6812	12.3596	8.69751	8.8501	0.152588	-12.97	-22.8882	-24.1089	-24.4141	-30.365	-31.5857	-16.4795	-5.34058	5.18799	-2.59399	1.06812	1.06812	-6.56128	-10.2234	-15.564	-16.7847	-11.2915	-4.11987	2.28882
11.7493	14.6484	4.27246	-2.89917	-1.83105	0.457764	3.35693	3.20435	5.0354	28.8391	59.6619	65.155	11.4441	-73.3948	-119.781	-116.73	-80.1086	-28.9917	7.47681	28.5339	46.2341	39.3677	25.6348	11.1389	15.7166	10.0708	-5.64575	-20.4468	-24.2615	-15.564	-9.91821	5.95093	21.9727	35.4004	32.3486	19.989	18.158	22.8882	18.7683	7.78198	9.46045	13.4277	6.10352	-1.06812	-0.305176	-3.20435	-5.34058	-8.39233	-0.610352	15.4114
-21.5149	-14.3433	-13.4277	-8.08716	-6.71387	-4.27246	9.15527	19.8364	30.365	45.7764	51.2695	19.0735	-39.5203	-77.9724	-91.7053	-69.7327	-20.9045	20.5994	29.2969	24.1089	28.8391	28.8391	18.9209	3.50952	-5.0354	-4.27246	-3.96729	-8.8501	-13.1226	-14.4958	-13.8855	-11.9019	-20.5994	-36.0107	-34.1797	-24.5667	-17.8528	-6.71387	0.305176	1.37329	-13.7329	-10.2234	-9.91821	-6.86646	-2.59399	-7.17163	-4.57764	7.17163	18.6157	16.9373
3.35693	0.762939	-2.59399	0.152588	-4.88281	-6.86646	-7.01904	1.06812	24.8718	52.6428	77.2095	63.0188	-8.23975	-80.5664	-106.506	-83.6182	-42.7246	5.64575	39.2151	42.4194	32.8064	26.0925	21.2097	20.9045	13.4277	5.95093	5.0354	7.93457	1.37329	-7.93457	-21.8201	-24.8718	-31.7383	-33.5693	-34.79	-32.196	-25.9399	-32.5012	-24.8718	-22.4304	0.152588	-1.98364	-7.93457	-11.4441	-8.69751	-9.46045	-8.69751	1.2207	3.35693	5.64575
-10.6812	9.76562	12.6648	-1.2207	-9.91821	-4.73022	6.86646	11.7493	16.9373	43.9453	69.7327	55.2368	6.10352	-51.5747	-91.2476	-75.3784	-27.771	10.0708	32.3486	41.9617	36.7737	36.9263	40.8936	33.5693	23.1934	23.1934	19.3787	20.2942	21.2097	23.3459	17.7002	11.5967	4.27246	5.34058	5.18799	12.3596	10.0708	6.56128	11.9019	10.2234	-1.2207	-2.13623	0.915527	-1.2207	-12.6648	-12.207	-0.305176	10.6812	14.0381	23.3459
-9.15527	-16.0217	-19.6838	-16.0217	-10.6812	-12.3596	-6.86646	11.5967	26.5503	44.4031	73.8525	70.1904	7.78198	-65.918	-95.52	-75.8362	-30.9753	8.54492	14.801	15.8691	20.752	23.9563	20.9045	16.7847	6.2561	2.13623	5.95093	12.97	14.0381	15.4114	8.23975	1.83105	9.46045	9.61304	0.305176	-3.05176	5.49316	1.98364	1.67847	4.27246	-5.0354	-4.11987	-0.610352	-0.915527	-3.8147	-10.5286	-9.46045	-2.74658	5.18799	15.564
-8.54492	-5.49316	-9.76562	-5.79834	-10.2234	-9.91821	-3.8147	0.915527	16.4795	46.8445	72.3267	55.0842	-11.7493	-75.531	-103.149	-91.5527	-37.8418	19.2261	45.0134	39.3677	33.8745	29.6021	19.5312	6.71387	-3.20435	-4.73022	-9.30786	-17.395	-13.1226	2.13623	5.79834	-8.8501	-6.56128	-2.13623	-10.6812	-5.0354	2.28882	12.6648	9.91821	9.00269	18.6157	14.3433	8.8501	10.5286	3.35693	-6.2561	-4.73022	2.89917	8.69751	22.1252
17.7002	1.52588	-14.801	-10.376	-5.34058	-18.4631	-35.2478	-29.2969	-2.74658	12.97	36.4685	61.0352	29.7546	-43.1824	-99.0295	-111.237	-78.5828	-36.7737	-5.79834	17.8528	36.3159	39.2151	25.4822	20.1416	11.5967	4.73022	1.67847	6.86646	18.4631	23.9563	14.6484	9.76562	4.11987	3.05176	0.305176	-7.47681	-15.7166	-20.4468	-15.2588	-19.6838	-4.27246	-0.762939	-0.305176	-1.83105	-0.305176	-8.8501	-14.6484	-8.69751	-5.79834	-5.34058
0	-1.83105	-4.88281	-8.08716	-12.97	-16.0217	-9.30786	-3.05176	16.7847	48.8281	69.1223	50.0488	-17.8528	-74.4629	-93.2312	-73.3948	-18.3105	33.7219	66.6809	78.7354	74.7681	63.7817	50.8118	48.3704	44.0979	32.196	17.5476	2.28882	-21.0571	-31.5857	-25.0244	-21.9727	-19.5312	-16.3269	-12.3596	-7.93457	-12.3596	-18.4631	-11.4441	-2.59399	15.2588	18.158	15.4114	9.61304	7.93457	18.7683	15.7166	7.17163	12.207	23.3459
16.3269	12.5122	5.49316	0	-4.42505	-5.95093	-1.83105	-0.152588	3.20435	14.0381	38.4521	59.8145	28.0762	-40.8936	-91.8579	-97.1985	-54.1687	-5.64575	31.7383	47.6074	46.9971	40.8936	20.4468	11.1389	4.73022	-5.0354	-3.8147	-12.207	-21.5149	-21.6675	-17.5476	-10.0708	2.74658	9.91821	11.2915	5.18799	4.57764	6.40869	11.4441	8.23975	4.11987	1.67847	-6.71387	-12.207	-9.00269	0.915527	2.89917	-7.17163	-10.6812	-8.69751
-12.6648	-4.57764	-8.08716	-14.4958	-23.4985	-22.4304	-35.2478	-37.384	-16.6321	19.5312	55.8472	54.0161	-9.46045	-70.8008	-94.9097	-75.531	-34.4849	10.6812	32.0435	37.0789	36.0107	33.1116	11.4441	5.49316	7.17163	4.42505	0.152588	-5.0354	-25.4822	-46.0815	-50.9644	-38.9099	-25.7874	-13.7329	-2.74658	17.8528	31.7383	40.2832	39.6729	26.8555	-11.4441	-2.59399	-1.37329	-5.49316	-7.78198	-11.5967	-12.5122	-15.1062	-12.3596	5.64575
13.2751	2.44141	-11.9019	-27.3132	-31.5857	-26.7029	-21.5149	-17.7002	-17.8528	3.96729	34.4849	30.9753	-8.39233	-61.1877	-93.3838	-68.8171	-21.3623	14.801	33.8745	38.9099	43.0298	35.553	37.0789	37.9944	34.9426	31.5857	32.959	24.7192	12.97	10.376	9.91821	5.79834	2.13623	5.49316	-3.35693	-14.6484	-9.91821	-4.27246	1.67847	9.15527	3.20435	-7.17163	-11.7493	-2.74658	0.305176	7.32422	6.56128	3.20435	12.6648	26.3977
10.2234	10.0708	9.46045	19.8364	18.9209	11.9019	19.8364	23.4985	44.7083	78.5828	92.0105	56.7627	-18.6157	-83.9233	-102.692	-73.8525	-32.5012	6.40869	25.6348	29.2969	31.5857	35.8582	44.7083	47.76	34.1797	19.6838	11.2915	-1.52588	-23.3459	-25.4822	-14.0381	-11.1389	-7.47681	0	-0.305176	9.30786	7.17163	6.40869	4.42505	6.2561	-1.83105	2.13623	2.59399	-0.152588	-0.762939	-0.152588	8.39233	14.1907	21.2097	31.8909
-1.83105	-9.76562	-17.8528	-23.9563	-23.0408	-17.5476	-14.0381	-19.3787	-19.5312	0	33.2642	44.7083	-6.71387	-78.7354	-119.171	-113.831	-75.3784	-21.6675	12.6648	24.5667	35.7056	38.2996	32.196	16.6321	6.86646	10.376	11.9019	11.9019	2.44141	-7.47681	-11.1389	-10.0708	-5.18799	1.37329	1.83105	0.152588	4.57764	10.9863	10.2234	0.762939	-8.23975	-9.15527	-6.71387	-7.93457	-6.86646	-11.4441	-12.6648	-15.564	-20.2942	-21.5149
-16.0217	-16.3269	-14.6484	-17.8528	-22.4304	-17.395	-4.88281	7.62939	23.6511	49.4385	72.3267	74.3103	25.6348	-43.4875	-93.3838	-86.6699	-53.2532	-18.3105	3.66211	18.9209	22.1252	20.2942	18.3105	14.9536	9.15527	-3.8147	-5.49316	4.88281	-2.74658	-16.0217	-30.365	-28.0762	-23.9563	-21.9727	-9.46045	-3.50952	-2.44141	4.73022	9.15527	15.1062	-6.71387	3.96729	13.4277	11.2915	12.8174	9.15527	-1.2207	4.73022	23.0408	34.9426
7.32422	0.152588	-12.0544	-22.8882	-18.3105	-15.7166	-16.6321	-17.7002	1.98364	26.8555	42.4194	38.2996	-13.2751	-70.9534	-107.117	-107.117	-55.0842	-5.18799	21.2097	29.9072	39.2151	54.0161	43.6401	27.771	27.1606	28.3813	23.1934	18.3105	20.9045	28.3813	20.9045	4.27246	1.37329	17.0898	31.2805	30.8228	15.4114	0.305176	0.610352	7.78198	3.20435	-2.74658	-1.52588	3.8147	3.8147	2.89917	1.83105	2.28882	8.08716	12.3596
-3.05176	8.8501	23.9563	18.3105	1.67847	-11.1389	-14.0381	-8.69751	5.64575	30.6702	61.9507	71.7163	21.0571	-50.0488	-103.76	-113.373	-84.8389	-31.8909	8.23975	33.1116	35.553	19.5312	3.05176	-1.52588	-1.52588	-9.91821	-24.5667	-31.2805	-32.959	-27.3132	-19.8364	-6.56128	-0.305176	-0.305176	3.66211	2.44141	5.64575	0.762939	-1.98364	-6.56128	2.59399	0.762939	-1.98364	-3.66211	-5.64575	-3.50952	0	4.11987	17.8528	34.6375
1.83105	3.20435	-9.76562	-8.54492	1.52588	-8.54492	-9.00269	-14.4958	-22.8882	-2.44141	22.4304	28.2288	-9.91821	-70.0378	-98.7244	-88.9587	-45.929	-8.8501	16.0217	25.4822	19.5312	5.64575	-4.27246	4.27246	8.54492	10.9863	11.9019	10.376	15.8691	14.3433	9.46045	1.2207	-3.96729	0.915527	3.96729	7.47681	14.9536	28.2288	22.2778	6.86646	-11.2915	-8.39233	-6.2561	-9.76562	-12.97	-11.2915	-19.0735	-30.2124	-30.2124	-14.1907
43.6401	23.9563	-3.35693	-19.5312	-12.5122	-2.89917	6.71387	13.8855	31.5857	46.9971	65.918	74.4629	22.2778	-58.8989	-102.386	-98.114	-67.5964	-29.4495	10.6812	30.365	28.9917	26.8555	23.4985	21.5149	17.2424	4.88281	4.73022	6.2561	-9.30786	-9.76562	3.50952	10.6812	9.76562	5.18799	-1.37329	-3.8147	-14.9536	-29.4495	-27.6184	-22.583	-7.78198	-16.9373	-25.3296	-26.8555	-19.0735	-11.9019	-4.88281	-0.457764	6.71387	10.8337
23.3459	9.46045	0.610352	6.56128	12.8174	8.08716	19.3787	34.1797	55.8472	84.6863	91.2476	41.6565	-28.5339	-80.5664	-90.4846	-50.9644	-17.7002	0.152588	12.8174	13.7329	-9.46045	-18.0054	-15.1062	-12.5122	-8.39233	-11.7493	-26.3977	-33.7219	-39.8254	-50.0488	-52.1851	-38.2996	-27.4658	-17.5476	2.28882	7.78198	7.78198	14.1907	19.2261	8.54492	7.47681	3.96729	3.66211	1.37329	-2.59399	0	9.30786	12.5122	18.6157	27.771
46.3867	50.8118	35.2478	16.4795	3.66211	-2.74658	1.2207	14.4958	37.6892	74.1577	100.403	68.0542	-14.4958	-80.5664	-79.4983	-26.7029	23.0408	51.7273	56.7627	44.8608	39.2151	33.5693	22.8882	18.0054	14.3433	-5.0354	-16.9373	-8.8501	-0.457764	1.2207	6.86646	3.05176	-4.88281	-3.05176	-0.152588	-3.50952	-3.35693	-1.06812	3.20435	0.457764	15.8691	19.2261	18.6157	9.30786	9.46045	9.30786	8.08716	10.2234	22.2778	36.4685
18.9209	23.0408	19.5312	10.9863	1.37329	-6.10352	-13.2751	-22.1252	-7.78198	20.1416	44.7083	42.8772	-10.0708	-86.3647	-120.392	-97.3511	-53.5583	-9.76562	30.0598	54.6265	63.7817	57.373	42.2668	36.1633	34.3323	27.0081	30.8228	31.2805	15.8691	10.376	13.7329	5.64575	0.305176	1.06812	4.88281	10.2234	14.0381	-0.152588	-22.4304	-25.9399	20.752	12.3596	3.66211	-3.8147	-8.8501	-15.2588	-23.0408	-27.1606	-16.1743	7.32422
-34.4849	-37.5366	-32.196	-17.5476	-9.46045	-10.5286	2.59399	20.4468	30.8228	55.8472	78.2776	53.5583	-17.2424	-80.4138	-103.607	-87.2803	-54.6265	-21.0571	4.57764	32.8064	42.2668	51.2695	55.0842	44.2505	27.3132	15.564	21.8201	27.1606	13.7329	11.7493	22.7356	35.7056	37.8418	32.3486	22.1252	3.35693	-17.7002	-28.0762	-28.6865	-12.5122	-7.01904	-3.96729	3.96729	4.57764	-0.305176	-3.20435	-0.152588	7.01904	11.9019	23.1934
9.00269	5.18799	-2.13623	-4.27246	-10.5286	-6.40869	-11.2915	-19.2261	-16.3269	1.37329	31.7383	16.4795	-45.0134	-87.738	-105.438	-87.4329	-46.2341	0	29.9072	45.929	51.1169	48.6755	50.0488	50.2014	33.1116	12.207	2.28882	-18.4631	-36.3159	-45.6238	-36.6211	-24.8718	-21.5149	-6.86646	18.7683	21.3623	19.5312	20.5994	19.5312	14.1907	-15.7166	-18.0054	-19.3787	-16.7847	-20.1416	-19.989	-19.6838	-24.1089	-21.2097	-8.69751
-22.2778	-31.2805	-33.4167	-24.1089	-21.8201	-16.4795	-2.74658	1.83105	2.89917	28.0762	63.9343	65.0024	-5.95093	-76.5991	-99.3347	-87.8906	-52.0325	-14.4958	25.3296	39.978	36.9263	33.5693	26.5503	24.7192	39.0625	34.79	21.9727	10.376	-0.152588	-4.73022	-1.52588	4.27246	11.7493	19.2261	23.4985	28.8391	27.1606	21.0571	11.5967	-5.64575	1.06812	-1.37329	-12.3596	-12.3596	-10.6812	-17.7002	-13.5803	-11.1389	-7.78198	2.13623
-33.8745	-34.0271	-34.79	-37.2314	-26.2451	-21.3623	-20.4468	-18.158	2.74658	21.8201	39.3677	51.5747	27.771	-45.166	-101.624	-109.406	-77.3621	-27.1606	10.8337	41.0461	46.5393	36.6211	20.752	12.8174	9.00269	12.6648	16.3269	13.4277	16.4795	19.0735	14.0381	4.57764	5.34058	-3.8147	-19.3787	-11.5967	5.34058	4.42505	-9.15527	-11.4441	-12.207	-8.39233	-13.2751	-8.39233	3.50952	2.74658	1.06812	1.67847	1.98364	9.61304
-6.10352	-9.61304	2.59399	21.9727	27.1606	21.9727	24.7192	26.3977	41.1987	57.5256	73.8525	73.0896	6.2561	-66.8335	-95.8252	-86.5173	-54.1687	-10.2234	26.0925	44.0979	50.9644	41.6565	16.1743	-1.2207	0.915527	5.18799	3.50952	2.28882	2.13623	1.06812	-2.59399	2.44141	-1.2207	-4.88281	-2.89917	1.37329	2.74658	9.15527	9.91821	7.01904	14.3433	12.207	16.1743	16.7847	5.18799	-6.71387	-6.71387	4.27246	6.2561	12.6648
9.91821	-1.67847	-6.56128	-9.61304	-8.08716	-14.6484	-10.2234	10.9863	28.3813	59.3567	68.2068	22.583	-44.4031	-88.0432	-92.0105	-53.4058	-10.9863	23.4985	43.6401	58.136	53.1006	45.0134	38.147	31.7383	31.7383	26.8555	16.0217	3.50952	-3.05176	-7.32422	-10.0708	-9.61304	-6.40869	0	15.2588	14.801	8.08716	6.86646	7.78198	2.13623	2.13623	4.57764	0.762939	-7.47681	-5.95093	-4.42505	-0.457764	5.0354	12.6648	17.0898
28.5339	27.1606	18.9209	8.39233	7.47681	19.8364	20.1416	13.5803	28.3813	55.0842	82.8552	70.6482	9.00269	-50.9644	-88.6536	-86.8225	-52.6428	-22.4304	0.305176	14.1907	14.0381	14.3433	22.7356	29.1443	30.9753	28.6865	8.23975	-11.5967	-7.32422	4.42505	17.395	24.1089	23.3459	17.0898	10.5286	3.66211	-1.98364	-2.13623	1.2207	5.0354	5.79834	7.62939	7.78198	8.69751	12.97	19.3787	18.3105	9.76562	7.93457	20.4468
0.915527	5.0354	11.9019	9.91821	5.95093	8.08716	13.2751	21.3623	27.771	45.929	70.343	66.0706	7.78198	-60.5774	-99.3347	-103.76	-82.0923	-46.5393	-12.207	8.08716	22.1252	16.1743	0.762939	-1.67847	8.08716	6.71387	4.42505	-2.59399	-9.30786	-10.5286	-6.71387	-6.10352	1.52588	12.8174	12.0544	8.39233	7.32422	10.6812	10.2234	-2.44141	1.83105	3.35693	9.15527	7.62939	0	0.610352	8.23975	10.5286	6.40869	10.2234
-17.5476	-16.9373	-11.9019	-9.91821	1.37329	0.762939	1.06812	7.78198	32.196	67.9016	72.1741	39.0625	-28.0762	-84.8389	-108.337	-90.332	-49.4385	-3.05176	25.7874	26.7029	27.0081	24.4141	21.0571	17.5476	1.06812	-10.9863	-8.39233	-0.457764	-4.27246	-5.18799	-2.13623	1.83105	3.05176	3.50952	6.2561	2.74658	9.61304	9.76562	0.457764	-5.34058	-27.3132	-17.0898	-8.69751	-6.10352	-1.52588	-2.44141	4.27246	15.564	19.989	27.9236
4.88281	7.01904	8.23975	15.564	24.5667	21.3623	19.3787	17.395	10.9863	19.989	43.0298	52.3376	28.2288	-43.0298	-95.52	-109.406	-79.9561	-28.5339	12.5122	43.1824	56.4575	47.9126	37.9944	26.5503	18.4631	1.67847	-9.30786	-8.23975	-10.8337	-16.0217	-16.4795	-22.4304	-19.6838	-11.9019	-8.39233	-0.915527	-5.49316	0.915527	9.76562	16.1743	-13.5803	-2.44141	-3.8147	-1.2207	2.44141	-1.83105	-5.49316	-5.0354	-4.73022	6.10352
-7.17163	-23.4985	-28.2288	-32.0435	-25.3296	-10.8337	-0.610352	9.00269	22.583	57.0679	78.8879	64.3921	1.83105	-63.6292	-94.4519	-85.144	-45.0134	2.59399	33.5693	52.6428	54.0161	54.0161	44.5557	34.0271	27.6184	23.3459	12.6648	1.2207	5.0354	9.00269	7.47681	14.1907	9.46045	-7.47681	-4.27246	8.69751	15.564	17.5476	15.564	13.8855	-9.30786	-10.0708	-8.8501	-2.13623	3.35693	5.49316	3.05176	7.62939	12.6648	22.1252
14.1907	13.4277	10.0708	4.57764	-4.57764	-16.6321	-17.7002	-21.0571	-18.6157	11.5967	45.166	59.8145	22.4304	-41.6565	-89.2639	-101.776	-78.4302	-46.9971	-16.6321	-2.59399	-6.2561	-11.9019	-5.64575	1.98364	1.37329	2.13623	6.2561	10.9863	3.20435	3.50952	14.1907	11.4441	0.457764	4.11987	10.2234	-1.98364	-6.56128	-7.93457	-11.7493	3.05176	12.207	5.0354	7.62939	6.56128	8.23975	3.20435	-3.8147	-8.08716	-0.915527	4.57764
-10.2234	-17.2424	-14.801	-6.56128	4.57764	13.1226	17.395	16.9373	29.2969	50.354	65.918	56.4575	-2.59399	-75.6836	-111.084	-101.624	-64.0869	-17.2424	15.4114	36.0107	48.3704	41.9617	40.8936	32.6538	20.1416	7.93457	9.30786	7.17163	-9.30786	-16.0217	-20.4468	-38.7573	-44.4031	-23.1934	-6.40869	-4.73022	-7.32422	-4.57764	-7.17163	-4.42505	-3.20435	-2.89917	-4.73022	3.96729	8.08716	1.52588	-3.35693	8.54492	18.3105	15.1062
7.62939	8.69751	14.9536	10.0708	3.8147	3.35693	10.376	25.7874	46.9971	64.0869	82.2449	50.2014	-17.395	-78.7354	-107.574	-82.3975	-27.1606	14.0381	27.771	28.6865	25.9399	25.4822	28.0762	28.9917	26.7029	17.8528	10.0708	6.2561	1.52588	4.73022	4.27246	7.01904	11.1389	6.10352	-6.10352	-18.6157	-25.7874	-26.0925	-29.7546	-27.6184	10.2234	9.00269	4.88281	-5.18799	-12.3596	-11.2915	-7.17163	8.8501	28.0762	38.4521
5.18799	-2.74658	-19.8364	-16.1743	-7.01904	-2.89917	9.30786	18.6157	26.5503	39.0625	76.5991	89.2639	32.0435	-52.1851	-104.828	-108.643	-61.6455	-4.27246	34.6375	56.7627	64.2395	52.0325	33.2642	27.3132	26.3977	12.3596	3.05176	7.01904	8.39233	1.83105	2.28882	-3.50952	-5.18799	2.28882	16.0217	21.6675	17.0898	19.3787	19.5312	12.0544	-3.66211	-7.78198	-13.5803	-13.7329	-9.00269	-5.34058	-4.57764	-1.83105	6.71387	18.158
12.0544	6.10352	-1.83105	-6.2561	-12.207	-13.2751	-3.66211	11.9019	31.8909	55.3894	73.7	68.9697	-1.52588	-85.7544	-120.392	-107.269	-70.4956	-24.8718	10.0708	33.4167	42.1143	32.8064	7.01904	-22.583	-40.2832	-45.166	-39.5203	-31.4331	-25.9399	-27.0081	-18.6157	-4.11987	6.71387	-1.83105	-0.915527	13.8855	15.7166	17.2424	12.207	13.7329	-13.4277	-11.5967	-16.6321	-16.7847	-17.0898	-15.8691	-6.10352	0.152588	10.2234	23.9563
-24.1089	-6.40869	4.73022	-6.86646	-7.47681	5.79834	7.01904	14.1907	39.3677	68.2068	69.7327	31.4331	-30.9753	-83.4656	-92.0105	-54.7791	-13.4277	10.8337	29.6021	35.553	28.6865	20.752	16.3269	13.8855	22.2778	27.0081	18.3105	13.7329	10.2234	0.915527	6.71387	8.39233	13.4277	20.9045	10.2234	5.95093	-1.06812	-9.15527	-1.06812	6.10352	-10.2234	-3.96729	3.8147	-2.74658	-3.50952	-2.28882	-0.457764	-0.610352	6.86646	18.3105
16.4795	7.17163	-1.2207	1.98364	3.96729	-2.13623	4.73022	14.6484	14.3433	27.6184	56.9153	30.0598	-32.6538	-87.2803	-113.373	-96.4355	-61.9507	-26.7029	1.52588	15.4114	11.7493	7.62939	9.46045	15.2588	11.9019	16.6321	11.1389	10.0708	-1.06812	-13.1226	-21.6675	-19.989	-12.3596	-6.2561	-3.66211	-7.78198	-12.5122	-15.8691	-17.8528	-10.5286	10.5286	12.6648	8.23975	1.2207	-3.35693	4.11987	8.39233	8.8501	14.4958	32.959
-20.752	-22.2778	-29.6021	-19.5312	-8.69751	-5.0354	1.83105	16.4795	35.2478	73.0896	90.4846	71.8689	14.3433	-51.2695	-88.501	-74.4629	-34.4849	0.457764	22.583	34.1797	40.8936	42.2668	45.166	45.7764	36.3159	24.8718	5.79834	-10.5286	-31.4331	-47.76	-53.8635	-46.2341	-25.3296	-10.8337	-16.6321	-28.5339	-40.741	-37.2314	-15.8691	2.13623	-9.00269	-7.17163	-1.37329	2.28882	-1.67847	2.74658	8.23975	13.8855	13.1226	16.0217
-10.2234	-8.39233	-16.9373	-9.30786	1.98364	11.7493	19.2261	14.4958	4.27246	10.5286	29.6021	22.8882	-11.9019	-78.8879	-132.446	-139.923	-102.539	-52.0325	-11.4441	21.9727	41.8091	43.4875	41.6565	44.5557	48.0652	48.5229	37.8418	20.752	1.67847	-10.6812	-7.78198	1.2207	15.4114	23.6511	12.3596	9.46045	25.9399	44.5557	42.572	26.0925	6.71387	8.54492	5.79834	9.46045	11.1389	10.5286	14.1907	20.9045	30.8228	38.2996
4.88281	6.2561	3.96729	1.98364	14.9536	21.0571	13.4277	4.42505	16.3269	38.9099	56.7627	32.959	-22.7356	-69.4275	-95.3674	-93.0786	-47.3022	-3.20435	21.0571	37.0789	46.5393	56.9153	61.9507	64.3921	72.6318	76.9043	67.749	46.8445	30.0598	23.1934	24.2615	14.6484	-11.1389	-21.8201	-18.9209	-16.1743	-21.8201	-18.3105	-12.6648	-14.4958	-2.44141	-4.73022	-9.91821	-7.17163	-2.59399	-2.74658	-5.49316	-5.95093	3.20435	14.6484
-0.610352	2.28882	-0.915527	-3.20435	6.86646	13.1226	14.6484	11.7493	10.0708	20.4468	44.5557	63.1714	32.8064	-43.0298	-94.2993	-101.471	-73.5474	-19.5312	26.3977	47.4548	48.6755	44.0979	38.2996	28.2288	12.5122	6.40869	11.2915	12.97	-2.89917	-4.11987	8.23975	22.1252	19.5312	19.6838	24.2615	19.989	15.564	7.62939	-3.50952	-10.6812	0.152588	-7.32422	-8.69751	-0.610352	14.3433	24.4141	26.0925	18.4631	14.1907	19.989
1.37329	-5.34058	-13.5803	-9.76562	-0.305176	10.8337	7.78198	3.20435	11.5967	35.4004	56.1523	52.948	1.2207	-68.6646	-108.032	-91.4001	-40.5884	-6.86646	7.01904	18.6157	34.9426	41.3513	23.1934	17.395	22.1252	21.0571	12.8174	3.96729	-7.78198	-12.8174	4.73022	16.0217	11.5967	11.5967	5.79834	8.39233	10.2234	3.50952	-0.610352	0.152588	3.66211	2.28882	-2.13623	-5.0354	4.11987	7.62939	3.8147	4.11987	8.08716	9.76562
10.0708	8.08716	1.06812	-12.207	-24.2615	-25.6348	-19.0735	-5.64575	18.0054	51.4221	81.1768	81.9397	15.8691	-69.2749	-107.422	-90.6372	-54.3213	-16.9373	10.9863	22.1252	24.8718	22.8882	19.989	9.00269	3.50952	-7.78198	-14.801	-4.42505	5.49316	6.2561	-2.44141	-10.8337	-14.6484	-20.5994	-30.365	-27.9236	-12.6648	-6.10352	-0.152588	-2.89917	0.305176	-4.57764	-8.8501	-10.6812	-11.7493	-13.8855	-10.6812	0.762939	4.11987	13.7329
-44.4031	-25.6348	-2.59399	7.93457	3.35693	-2.44141	12.3596	20.1416	32.0435	60.5774	95.2148	68.2068	-8.08716	-76.2939	-112.61	-95.6726	-43.0298	1.52588	22.1252	28.3813	40.4358	48.0652	41.6565	32.196	8.8501	-10.0708	-10.5286	3.35693	10.2234	3.8147	-0.915527	7.47681	11.5967	17.2424	13.7329	4.73022	-7.17163	-9.15527	-10.9863	-17.8528	-14.9536	-2.74658	5.95093	8.69751	6.56128	5.49316	15.1062	19.3787	29.6021	40.5884
-4.27246	-8.23975	-10.376	-10.5286	-11.9019	-19.3787	-11.7493	13.8855	40.1306	78.4302	87.8906	32.5012	-39.2151	-86.2122	-88.501	-52.3376	-9.61304	30.2124	52.7954	50.6592	46.3867	35.0952	32.196	30.365	19.989	1.98364	-16.3269	-20.4468	-16.1743	-16.9373	-11.1389	2.44141	10.5286	4.57764	0.152588	-3.8147	-16.6321	-21.9727	-27.0081	-28.3813	5.34058	3.8147	-1.83105	-8.8501	-17.0898	-19.6838	-13.7329	-5.18799	7.62939	19.5312
15.2588	15.564	10.376	11.9019	8.8501	8.39233	11.1389	11.4441	14.1907	34.9426	47.4548	23.0408	-24.2615	-75.531	-106.201	-89.5691	-56.9153	-11.2915	26.0925	36.4685	36.1633	39.2151	35.553	29.7546	21.5149	25.0244	27.4658	18.158	4.27246	-4.11987	-3.66211	5.18799	19.5312	16.3269	6.2561	-1.37329	-9.76562	-5.49316	-3.8147	-14.9536	14.6484	10.8337	12.3596	11.7493	11.1389	15.1062	11.1389	11.2915	14.9536	19.2261
8.69751	12.3596	11.9019	-1.06812	-8.08716	-14.4958	-20.9045	-19.5312	-6.10352	19.989	50.2014	35.0952	-24.4141	-83.313	-107.117	-93.2312	-54.4739	-7.62939	25.4822	34.79	38.9099	33.4167	22.8882	13.2751	-0.610352	-14.801	-12.0544	-13.7329	-24.4141	-21.9727	-13.4277	-12.0544	-30.8228	-41.1987	-34.3323	-26.5503	-17.7002	-6.40869	8.69751	16.3269	17.8528	12.8174	7.32422	0.152588	3.96729	3.35693	9.00269	9.15527	15.564	23.9563
10.8337	15.4114	15.4114	1.83105	-7.62939	-2.44141	-3.20435	9.00269	28.3813	41.9617	55.3894	59.0515	24.2615	-40.8936	-90.4846	-96.7407	-61.6455	-17.395	14.3433	34.9426	45.7764	44.0979	35.4004	32.6538	32.5012	27.9236	23.9563	12.5122	19.3787	20.1416	18.4631	20.1416	21.0571	24.8718	20.2942	8.39233	2.59399	4.27246	2.89917	-4.27246	-5.49316	-3.8147	-11.1389	-14.3433	-12.5122	-9.15527	-12.207	-15.1062	-8.39233	-1.83105
-9.61304	-3.05176	-3.20435	-3.66211	-6.71387	-8.8501	-6.2561	-4.27246	14.1907	39.6729	57.373	32.5012	-29.7546	-77.9724	-102.844	-79.6509	-41.1987	-11.9019	14.6484	37.9944	30.2124	9.91821	-10.6812	-32.3486	-32.0435	-20.752	-18.6157	-23.9563	-21.8201	-13.4277	-9.61304	-11.7493	-13.2751	-14.801	-7.93457	-2.74658	0	-3.50952	-10.6812	-20.2942	-1.67847	1.98364	0.152588	6.86646	7.17163	7.62939	9.61304	4.11987	0.610352	18.158
5.64575	-3.20435	-6.10352	-5.18799	-5.79834	-8.08716	-5.49316	-2.44141	11.7493	34.0271	62.2559	86.5173	49.5911	-39.2151	-103.912	-123.138	-93.9941	-43.1824	3.35693	31.4331	40.2832	34.3323	19.8364	1.2207	-7.47681	-12.207	-20.5994	-31.1279	-23.1934	-21.5149	-27.1606	-19.5312	-9.61304	-2.89917	5.79834	4.27246	-1.83105	-4.42505	-13.4277	-9.76562	-21.5149	-22.1252	-17.2424	-8.23975	-0.305176	-0.305176	1.37329	3.05176	7.78198	14.3433
2.28882	-0.915527	-6.2561	-0.610352	5.34058	17.7002	32.6538	42.2668	59.6619	72.1741	73.0896	39.8254	-24.2615	-84.9915	-99.0295	-67.1387	-21.8201	22.4304	48.9807	56.3049	55.9998	51.7273	34.1797	18.4631	15.4114	20.5994	13.7329	-0.457764	-0.152588	2.74658	-5.64575	-11.7493	-5.95093	-7.93457	-8.8501	-13.5803	-18.0054	-25.177	-29.9072	-19.0735	-8.23975	-8.69751	-4.73022	-0.762939	11.1389	23.8037	32.3486	39.2151	39.8254	42.8772
-1.98364	-18.158	-28.8391	-37.6892	-25.3296	-7.17163	1.98364	7.93457	32.3486	54.6265	71.106	58.4412	6.56128	-70.4956	-120.392	-114.594	-77.6672	-30.9753	2.59399	14.9536	18.3105	17.7002	12.0544	6.86646	-1.37329	0.457764	9.46045	11.2915	-1.52588	-12.3596	-8.39233	-2.13623	0.762939	2.13623	-1.83105	-7.47681	-9.15527	-16.4795	-23.8037	-30.9753	5.18799	3.96729	-0.457764	-9.91821	-12.6648	-6.56128	1.2207	7.32422	18.3105	22.8882
-22.1252	-18.9209	-20.1416	-17.0898	-11.9019	-10.2234	-5.64575	-6.86646	-2.89917	13.1226	29.4495	44.2505	31.4331	-27.0081	-91.8579	-110.474	-77.8198	-25.7874	23.4985	55.8472	53.8635	44.5557	37.9944	27.771	12.97	5.79834	3.35693	-7.17163	-0.457764	4.88281	8.69751	12.5122	14.0381	16.4795	24.8718	17.7002	5.95093	-2.89917	0.915527	9.76562	-23.1934	-21.6675	-20.2942	-18.4631	-12.0544	-8.39233	-9.46045	0.457764	3.96729	4.88281
4.88281	13.1226	19.5312	18.4631	11.4441	10.8337	14.801	29.7546	46.0815	74.4629	90.0269	68.6646	4.73022	-62.2559	-91.5527	-82.55	-51.1169	-7.47681	15.1062	28.6865	27.3132	23.4985	16.9373	6.40869	-2.28882	-7.62939	-3.05176	1.37329	2.44141	-11.9019	-23.1934	-25.4822	-24.2615	-30.8228	-30.365	-28.0762	-28.2288	-19.8364	-7.78198	-12.3596	1.98364	12.5122	10.5286	6.2561	-2.59399	-10.0708	-11.9019	-3.50952	9.91821	13.8855
47.6074	46.3867	42.8772	37.5366	22.583	14.4958	25.9399	28.0762	33.4167	55.8472	66.6809	46.3867	-12.207	-74.3103	-98.4192	-81.7871	-44.4031	-9.91821	19.989	28.6865	23.8037	29.9072	29.2969	25.9399	20.1416	21.9727	16.3269	0.152588	-2.28882	-1.2207	-0.305176	-3.66211	-3.20435	-11.7493	-27.1606	-30.5176	-31.8909	-18.7683	-15.564	-7.32422	-1.83105	2.74658	12.8174	20.752	17.8528	11.5967	13.8855	14.801	15.7166	28.2288
-12.8174	-16.4795	-18.3105	-14.1907	-12.8174	-8.08716	9.61304	20.9045	35.7056	53.2532	81.0242	76.1414	20.2942	-47.9126	-98.114	-121.765	-94.2993	-40.1306	-1.83105	15.1062	15.2588	23.4985	42.2668	39.6729	21.9727	20.4468	25.9399	28.9917	21.8201	17.7002	16.9373	23.1934	20.5994	16.1743	9.15527	8.39233	8.08716	-2.13623	-7.78198	-9.00269	-19.0735	-6.2561	2.59399	5.0354	4.42505	0.915527	2.13623	4.27246	15.564	20.5994
-1.67847	-1.67847	-3.96729	-10.2234	-17.395	-24.4141	-17.395	-14.4958	-9.46045	15.4114	48.8281	45.7764	-5.0354	-70.343	-118.256	-104.37	-49.2859	2.89917	32.959	57.0679	57.9834	50.8118	51.7273	41.9617	27.6184	19.3787	16.9373	18.6157	20.9045	11.2915	15.4114	20.752	22.583	6.10352	-23.9563	-44.5557	-43.9453	-31.8909	-30.0598	-32.0435	3.05176	7.47681	3.66211	-5.79834	-8.54492	-7.01904	-10.9863	-6.40869	3.20435	12.207
20.752	19.0735	17.2424	16.3269	12.8174	10.8337	16.6321	29.1443	54.6265	70.1904	78.8879	48.5229	-17.5476	-66.9861	-90.332	-73.2422	-35.2478	-9.30786	2.44141	2.13623	1.37329	-2.59399	-13.1226	-16.7847	-1.52588	3.05176	-0.457764	-4.57764	-13.8855	-6.71387	0.152588	10.9863	11.5967	2.74658	-5.34058	-6.71387	-1.2207	0.305176	3.66211	16.7847	-2.74658	1.06812	9.61304	13.8855	9.61304	8.39233	12.8174	17.7002	20.2942	27.0081
3.8147	7.32422	6.56128	8.54492	13.2751	16.6321	7.47681	6.86646	13.8855	37.8418	71.4111	77.5146	32.3486	-41.3513	-88.501	-104.98	-78.7354	-35.7056	10.8337	38.9099	54.7791	56.3049	41.8091	27.0081	20.5994	13.4277	-1.83105	-9.46045	-9.00269	0.915527	5.0354	12.6648	5.18799	0.610352	3.96729	-2.74658	-8.69751	-7.47681	-21.6675	-19.5312	5.0354	2.13623	4.27246	-0.610352	-8.8501	-4.11987	-4.73022	0.915527	14.801	24.4141
5.49316	8.39233	5.18799	0.152588	1.52588	12.0544	12.0544	5.64575	8.23975	31.8909	64.2395	54.4739	-10.0708	-76.2939	-109.1	-97.6562	-58.2886	-25.177	2.89917	17.8528	13.5803	4.88281	5.18799	8.39233	4.57764	-2.44141	3.05176	5.95093	5.79834	10.2234	16.6321	13.1226	6.86646	1.83105	-8.23975	-6.2561	1.37329	-0.762939	-4.88281	-11.1389	-13.8855	-7.93457	-3.20435	-4.27246	-7.01904	-8.8501	-9.00269	-4.27246	3.66211	7.93457
15.564	16.7847	14.4958	8.08716	-7.32422	-16.0217	-17.7002	-9.91821	10.376	46.3867	76.5991	57.8308	-5.0354	-59.2041	-76.5991	-63.7817	-32.3486	13.1226	47.4548	50.354	39.3677	20.9045	18.4631	4.11987	-11.4441	-17.0898	-8.69751	-1.83105	9.15527	0.610352	-4.27246	1.98364	20.5994	30.365	19.5312	4.88281	-17.5476	-37.2314	-35.2478	-16.0217	-9.15527	-9.30786	-5.64575	-6.2561	-11.2915	-10.376	-9.46045	-8.8501	-3.66211	12.5122
-5.79834	15.7166	19.989	1.98364	-4.42505	-1.98364	3.35693	9.76562	22.2778	25.9399	39.2151	60.8826	45.3186	-21.8201	-93.5364	-133.209	-121.765	-81.7871	-40.741	-5.49316	29.1443	49.1333	41.0461	25.9399	17.0898	21.8201	25.7874	21.5149	24.7192	38.2996	40.2832	34.79	27.3132	21.2097	14.3433	6.86646	7.17163	-4.27246	-8.08716	2.89917	17.8528	19.2261	16.3269	17.2424	15.2588	15.7166	11.9019	9.91821	7.78198	7.01904
-2.74658	-8.23975	-4.73022	11.2915	20.5994	23.4985	35.8582	46.2341	57.5256	78.4302	92.7734	51.7273	-23.3459	-78.5828	-100.555	-74.1577	-30.9753	9.15527	27.6184	32.0435	31.4331	28.5339	25.9399	23.4985	25.6348	31.7383	23.8037	16.9373	17.395	19.3787	19.5312	19.6838	18.158	16.3269	7.47681	-10.8337	-15.2588	-8.23975	-16.7847	-21.9727	-5.95093	1.52588	7.32422	8.54492	10.8337	5.34058	3.50952	10.5286	18.4631	31.7383
4.42505	19.5312	24.7192	10.376	-12.0544	-16.9373	-18.158	-32.3486	-38.4521	-23.9563	11.9019	39.0625	16.3269	-56.6101	-113.068	-125.122	-102.692	-49.8962	0.762939	26.7029	29.7546	34.3323	34.1797	21.0571	12.207	8.54492	10.5286	7.93457	10.376	19.2261	23.3459	14.4958	6.10352	-7.47681	-19.3787	-25.3296	-23.6511	-1.2207	10.376	20.2942	4.11987	4.73022	7.78198	8.39233	-7.32422	-12.97	-13.7329	-14.0381	-11.7493	-12.8174
18.6157	11.1389	4.73022	-5.34058	-23.1934	-30.365	-17.0898	-8.69751	0.915527	22.4304	56.1523	72.937	22.4304	-50.2014	-92.926	-89.4165	-61.9507	-25.0244	16.1743	39.6729	41.8091	31.8909	11.7493	9.00269	9.15527	3.50952	-3.8147	-7.01904	-4.11987	-8.69751	-7.78198	-4.42505	-1.83105	-1.98364	-6.10352	-16.3269	-13.4277	-17.395	-25.3296	-28.2288	-0.305176	1.98364	2.89917	2.28882	-2.89917	-2.28882	3.66211	5.0354	9.91821	16.1743
-10.0708	-11.4441	-17.7002	-16.4795	-12.8174	-14.4958	-16.0217	-12.3596	-8.54492	4.73022	30.6702	52.3376	29.2969	-42.1143	-95.8252	-103.302	-78.2776	-49.7437	-24.8718	-5.18799	13.7329	24.5667	32.3486	30.2124	23.6511	17.5476	12.8174	2.44141	-0.457764	4.27246	14.0381	21.6675	20.5994	18.4631	13.7329	9.76562	16.0217	15.1062	-3.96729	-6.40869	-0.457764	5.79834	9.30786	9.91821	13.7329	12.0544	7.62939	5.18799	9.00269	10.0708
5.64575	-7.01904	-5.64575	3.8147	5.49316	5.79834	0	8.69751	44.8608	68.2068	66.5283	31.5857	-34.9426	-77.8198	-92.1631	-75.8362	-27.4658	12.207	32.3486	37.8418	39.0625	32.6538	19.2261	14.9536	6.40869	4.11987	2.44141	-1.06812	-4.11987	-6.2561	-6.2561	-3.66211	4.27246	-0.457764	-14.4958	-21.0571	-23.0408	-11.9019	2.89917	3.66211	10.5286	2.28882	-0.457764	-5.49316	-8.54492	-7.47681	-6.56128	-3.05176	3.96729	14.4958
-0.610352	-8.69751	-14.0381	-11.7493	4.42505	11.7493	6.56128	10.9863	22.1252	33.5693	38.147	29.7546	-19.6838	-80.4138	-116.882	-100.861	-56.3049	-21.6675	1.2207	18.6157	32.3486	25.6348	13.8855	14.4958	17.2424	13.1226	19.0735	19.5312	18.6157	21.6675	18.9209	9.91821	-9.76562	-12.6648	-7.17163	-8.39233	-7.78198	-5.95093	2.13623	7.93457	18.158	12.3596	12.3596	11.9019	14.6484	16.1743	6.2561	-2.44141	0.457764	15.4114
-2.28882	-3.66211	-6.71387	1.83105	6.2561	5.0354	10.0708	20.9045	44.8608	70.1904	76.7517	31.2805	-43.0298	-86.2122	-87.5854	-55.9998	-8.69751	32.5012	64.3921	67.749	55.0842	44.8608	31.4331	20.4468	8.08716	-0.305176	12.207	14.801	1.98364	1.37329	5.0354	9.15527	7.01904	0.610352	8.23975	12.3596	1.67847	-9.15527	-16.4795	-23.6511	5.34058	-2.59399	-6.71387	-4.57764	2.74658	6.86646	-0.457764	-4.11987	17.8528	37.6892
-26.5503	-35.0952	-33.7219	-33.5693	-31.5857	-22.7356	-10.376	-7.47681	7.47681	28.8391	62.4084	70.0378	30.9753	-38.9099	-102.386	-122.528	-103.455	-65.3076	-15.564	18.6157	28.8391	24.1089	30.5176	28.5339	21.9727	11.9019	5.18799	-1.83105	-3.05176	1.37329	3.05176	3.50952	0	1.06812	-5.49316	-4.73022	-7.93457	-13.2751	-15.2588	-16.9373	-13.7329	-13.5803	-12.0544	-10.5286	-7.62939	-2.59399	1.37329	2.74658	7.78198	14.0381
-3.20435	2.13623	12.0544	5.18799	-11.1389	-5.0354	5.18799	12.3596	17.395	47.4548	70.343	38.147	-31.1279	-84.2285	-95.9778	-67.9016	-36.9263	-9.61304	20.752	38.7573	36.4685	23.4985	25.3296	28.8391	20.5994	9.91821	4.27246	-5.79834	-7.01904	-6.40869	-8.39233	-7.47681	3.66211	5.95093	0.915527	-12.0544	-28.2288	-30.5176	-19.0735	-22.8882	10.376	6.10352	8.23975	8.08716	5.79834	14.0381	21.3623	24.2615	26.3977	39.3677
10.376	25.4822	19.6838	4.11987	3.66211	0.610352	4.57764	24.4141	42.7246	60.5774	69.4275	34.3323	-32.196	-87.8906	-102.234	-80.1086	-28.5339	29.9072	59.3567	60.2722	55.0842	36.0107	19.0735	8.39233	-1.98364	5.49316	14.6484	13.4277	-0.610352	-4.27246	2.28882	1.67847	7.62939	12.97	13.8855	24.7192	20.4468	8.8501	3.66211	-10.9863	-7.17163	-5.0354	-10.6812	-12.207	-7.78198	-2.13623	-2.13623	-5.95093	-2.44141	9.91821
-9.30786	-7.01904	-5.0354	-5.34058	-8.23975	-2.59399	1.83105	19.2261	28.8391	46.2341	61.4929	25.0244	-33.7219	-81.7871	-92.926	-70.4956	-32.959	-0.610352	25.0244	34.1797	36.1633	28.5339	18.4631	7.78198	2.13623	-0.610352	1.2207	-3.05176	-2.28882	-2.74658	3.05176	6.56128	2.74658	5.18799	4.57764	-4.11987	2.44141	18.3105	26.8555	19.5312	16.7847	20.752	17.0898	13.5803	14.6484	13.8855	11.9019	16.1743	21.2097	31.2805
4.11987	1.2207	4.11987	7.17163	11.2915	17.5476	26.5503	29.9072	26.2451	39.2151	71.2585	64.8499	-4.42505	-79.4983	-115.814	-99.6399	-51.2695	0.152588	38.9099	53.8635	61.9507	51.2695	45.4712	44.7083	34.3323	27.9236	18.3105	10.8337	12.8174	12.8174	6.40869	4.57764	15.4114	15.4114	15.8691	17.2424	14.6484	-3.20435	-28.3813	-40.4358	-5.0354	-0.762939	-4.88281	-11.9019	-7.01904	-4.42505	0.305176	6.71387	13.4277	23.9563
-32.8064	-40.4358	-52.948	-59.8145	-38.7573	2.44141	21.6675	28.5339	33.2642	53.5583	77.6672	76.5991	16.3269	-63.9343	-102.997	-86.8225	-57.2205	-18.9209	9.61304	30.9753	55.8472	57.0679	45.3186	34.0271	28.5339	26.3977	22.7356	9.61304	-4.11987	-14.9536	-11.5967	-5.95093	-9.15527	-1.83105	6.71387	1.2207	-17.2424	-24.1089	-13.4277	6.86646	-11.9019	-11.5967	-13.2751	-12.0544	-7.32422	12.207	24.1089	25.0244	19.989	27.6184
-36.9263	-25.7874	-13.7329	-5.95093	5.49316	11.4441	18.158	26.8555	45.7764	79.9561	93.3838	60.5774	-6.71387	-68.2068	-89.5691	-62.8662	-15.8691	19.5312	30.6702	29.9072	30.365	18.158	11.9019	0.762939	1.67847	9.15527	-1.83105	-19.3787	-23.9563	-24.8718	-27.4658	-31.7383	-27.3132	-22.4304	-13.2751	-10.8337	-11.9019	-8.8501	-6.2561	-1.83105	-8.08716	4.42505	10.2234	12.8174	19.6838	28.0762	37.2314	39.8254	42.4194	47.6074
29.7546	22.1252	20.9045	27.9236	35.7056	33.7219	23.1934	21.5149	30.5176	52.7954	75.8362	61.9507	-2.89917	-66.3757	-100.708	-94.4519	-61.7981	-21.8201	14.801	37.2314	38.9099	25.4822	15.2588	2.28882	-5.64575	-2.59399	-11.5967	-24.5667	-26.3977	-31.1279	-29.9072	-18.3105	-9.30786	-2.74658	-7.01904	-3.8147	0.305176	-1.52588	3.20435	-0.457764	16.3269	18.9209	13.7329	8.8501	11.9019	18.3105	11.7493	9.46045	18.0054	28.5339
-30.8228	-32.196	-27.1606	-16.6321	-11.9019	-7.93457	-5.79834	9.15527	39.0625	73.3948	90.4846	61.7981	-17.2424	-84.3811	-104.98	-76.5991	-34.4849	9.46045	30.9753	40.5884	37.6892	23.9563	-0.762939	-11.9019	-9.30786	-12.5122	-27.771	-36.3159	-31.5857	-30.9753	-40.1306	-48.6755	-42.8772	-28.3813	-16.0217	-15.4114	-10.2234	-6.2561	-8.54492	-4.57764	-20.4468	-23.0408	-20.5994	-18.158	-20.1416	-20.752	-15.4114	-4.11987	6.71387	20.9045
17.2424	-1.06812	-10.6812	-16.1743	-16.3269	-19.5312	-9.61304	5.0354	3.66211	16.0217	38.7573	43.335	9.76562	-49.1333	-96.8933	-110.474	-80.5664	-37.8418	0.915527	21.9727	30.9753	43.4875	49.5911	43.335	23.4985	9.00269	-2.74658	-3.8147	1.83105	0.305176	-3.35693	-3.96729	-9.76562	-11.1389	-5.79834	-2.44141	-9.61304	-14.801	-9.30786	-13.2751	30.365	21.5149	10.0708	5.0354	1.83105	4.27246	8.39233	8.8501	14.4958	29.6021
-5.18799	5.49316	10.9863	7.32422	-4.88281	-10.6812	-6.40869	-3.05176	9.46045	26.5503	54.3213	68.9697	28.8391	-38.6047	-97.1985	-105.286	-66.0706	-25.9399	2.59399	23.8037	31.8909	30.5176	40.5884	38.7573	17.2424	4.11987	2.74658	5.34058	11.1389	-0.152588	-5.34058	-9.30786	-19.3787	-22.1252	-16.1743	-13.4277	-8.39233	-2.13623	-0.610352	-3.8147	-7.17163	-0.762939	-0.305176	-4.42505	-7.01904	-3.8147	-3.66211	3.20435	-0.457764	1.2207
5.64575	14.4958	19.989	19.8364	12.8174	1.2207	1.37329	11.1389	17.0898	34.4849	70.6482	77.6672	27.6184	-45.4712	-92.926	-99.9451	-76.4465	-36.9263	-2.28882	23.0408	35.4004	39.8254	37.8418	24.4141	5.49316	-0.152588	24.1089	30.2124	21.9727	17.8528	-3.50952	-10.8337	-5.64575	-23.9563	-24.4141	-11.1389	-10.376	-17.5476	-19.5312	-26.3977	12.5122	20.9045	17.0898	13.7329	10.2234	3.05176	0.457764	2.13623	9.46045	16.6321
7.32422	12.8174	18.0054	16.9373	17.7002	21.2097	22.583	34.79	63.324	90.6372	94.7571	51.8799	-25.6348	-85.144	-99.6399	-77.5146	-37.6892	-0.762939	19.5312	31.4331	38.7573	37.8418	25.3296	18.3105	29.9072	38.7573	33.2642	14.4958	13.8855	19.5312	20.752	17.0898	18.6157	20.1416	11.1389	6.10352	0.457764	-15.1062	-22.583	-26.2451	-10.8337	-1.67847	8.69751	22.1252	30.2124	24.2615	20.9045	22.8882	26.0925	34.4849
-6.2561	-10.376	-7.01904	-9.61304	-21.0571	-14.4958	1.06812	20.9045	35.553	55.9998	66.8335	23.9563	-43.7927	-85.6018	-88.501	-57.9834	-18.9209	16.9373	41.1987	45.6238	40.2832	38.6047	46.5393	42.7246	37.5366	28.0762	29.2969	32.8064	34.6375	25.9399	24.7192	19.8364	23.1934	20.2942	16.3269	14.6484	16.9373	14.801	22.7356	29.6021	-9.30786	-6.71387	1.67847	4.27246	0	2.59399	8.54492	16.3269	23.0408	38.147
2.13623	-8.69751	-17.0898	-13.2751	-1.67847	-2.13623	-6.40869	3.35693	25.6348	54.1687	73.8525	49.4385	-20.1416	-74.9207	-90.1794	-72.4792	-32.196	3.05176	28.5339	50.0488	57.373	45.0134	30.6702	15.564	20.4468	28.6865	21.9727	1.83105	-2.44141	1.52588	4.88281	0.305176	-15.7166	-18.4631	-17.395	-6.40869	6.10352	0	-5.34058	-17.2424	-9.76562	-14.6484	-19.6838	-11.9019	-10.376	-16.6321	-13.8855	-11.1389	-0.610352	13.4277
-3.8147	-7.17163	-10.376	-10.9863	-11.4441	-13.8855	-4.42505	9.46045	28.0762	50.5066	63.7817	55.2368	-12.5122	-82.0923	-115.356	-98.114	-53.8635	-9.46045	21.2097	38.6047	48.9807	49.2859	35.553	20.2942	11.2915	3.66211	12.8174	12.6648	9.46045	8.08716	0.762939	-3.20435	2.28882	-0.152588	-10.9863	-27.771	-25.3296	-25.3296	-26.0925	-34.9426	-11.7493	-9.61304	-16.3269	-18.6157	-10.376	-2.13623	-1.2207	0.610352	2.28882	14.3433
-0.457764	0.610352	5.64575	7.32422	1.83105	4.11987	13.2751	14.1907	9.15527	23.9563	51.5747	53.2532	13.7329	-51.2695	-98.5718	-103.76	-70.9534	-15.8691	19.6838	36.3159	43.1824	37.8418	25.9399	31.8909	28.2288	30.5176	22.583	1.2207	-13.1226	-12.8174	-0.915527	14.0381	9.61304	-1.37329	7.01904	15.7166	16.9373	18.3105	23.0408	26.3977	7.62939	8.08716	7.01904	6.56128	6.86646	8.23975	11.1389	9.76562	0.457764	0.457764
20.1416	15.4114	0.762939	-10.0708	-21.0571	-17.7002	-7.62939	0.762939	15.564	53.1006	91.4001	98.5718	66.0706	-10.5286	-90.1794	-120.697	-99.7925	-56.4575	-14.1907	6.40869	12.207	15.7166	12.5122	22.1252	33.8745	19.989	3.20435	3.05176	11.1389	2.89917	10.6812	10.0708	-2.28882	-8.54492	-8.54492	-2.13623	-4.88281	-5.0354	-3.50952	-11.4441	0.762939	1.67847	-3.96729	-9.00269	-6.10352	-3.20435	-3.66211	-1.98364	13.5803	28.2288
1.2207	5.0354	-2.44141	-13.1226	-10.0708	-2.89917	-4.57764	11.1389	29.4495	36.6211	41.8091	58.8989	43.0298	-25.0244	-95.3674	-129.852	-100.555	-44.2505	-2.89917	18.0054	24.1089	23.6511	19.0735	11.9019	16.6321	24.8718	19.6838	8.23975	0.762939	17.5476	28.9917	12.8174	-9.76562	-20.1416	-22.4304	-14.3433	-8.23975	-1.83105	7.93457	2.74658	15.4114	19.6838	13.8855	10.376	9.46045	8.54492	4.73022	-2.89917	-7.01904	-1.98364
5.18799	0	3.66211	-0.457764	-6.86646	4.73022	8.69751	10.9863	14.801	29.1443	44.5557	62.1033	35.0952	-36.3159	-104.675	-120.544	-91.5527	-47.9126	-9.46045	15.1062	29.4495	37.2314	42.4194	35.4004	18.158	3.96729	14.0381	19.989	24.1089	17.395	19.5312	4.42505	-5.79834	-7.47681	-0.762939	-2.13623	-5.0354	-10.9863	-6.2561	-12.8174	6.10352	14.0381	21.5149	19.0735	15.2588	11.7493	10.5286	14.9536	16.6321	21.9727
-5.79834	4.42505	18.3105	21.3623	17.5476	6.71387	2.13623	5.64575	21.0571	55.9998	75.0732	63.7817	-2.13623	-75.6836	-106.049	-82.55	-31.5857	12.5122	37.2314	45.7764	38.9099	27.0081	27.3132	24.5667	8.69751	-5.79834	-18.7683	-26.7029	-37.9944	-43.1824	-39.978	-31.4331	-22.2778	-15.1062	-2.13623	0.152588	-5.34058	-9.76562	1.98364	2.74658	-20.752	-22.8882	-10.5286	-2.44141	-1.67847	-6.40869	-1.67847	7.93457	15.1062	26.8555
-1.98364	-10.8337	-10.376	0.610352	9.76562	13.5803	12.6648	9.15527	13.7329	29.6021	57.373	81.1768	48.5229	-32.196	-97.6562	-115.814	-92.4683	-43.335	-5.49316	16.7847	26.3977	28.3813	23.3459	0.610352	-6.2561	-10.376	-20.1416	-28.9917	-26.5503	-23.0408	-17.5476	-18.7683	-14.1907	-5.79834	5.18799	7.47681	1.98364	1.98364	4.42505	7.78198	-14.0381	-11.7493	-11.4441	-7.17163	-1.67847	-0.152588	6.10352	8.54492	3.96729	2.28882
-43.335	-28.3813	-31.1279	-38.2996	-28.8391	-16.4795	-5.0354	-2.28882	-1.52588	1.98364	29.9072	57.9834	38.4521	-32.6538	-106.354	-135.498	-104.218	-45.929	-5.95093	16.0217	34.1797	43.0298	40.5884	37.6892	25.3296	11.2915	21.5149	19.2261	14.801	10.9863	12.5122	13.1226	10.9863	18.9209	19.5312	6.2561	-4.27246	-0.915527	-3.50952	-0.457764	-14.9536	-16.0217	-17.395	-21.0571	-30.8228	-31.4331	-25.4822	-22.8882	-19.6838	-12.8174
-7.17163	-1.2207	13.7329	32.196	29.7546	15.2588	5.49316	-0.762939	1.06812	27.771	56.9153	63.9343	9.15527	-65.7654	-111.084	-113.831	-74.1577	-9.15527	23.1934	23.1934	22.1252	31.8909	23.3459	4.27246	-13.5803	-5.79834	4.27246	8.8501	10.9863	4.73022	-0.610352	0.152588	-2.59399	-1.2207	-1.37329	-25.4822	-49.2859	-64.2395	-61.4929	-51.4221	9.91821	4.88281	-0.762939	3.96729	7.01904	2.74658	-5.0354	-9.46045	-8.54492	-1.83105
-7.47681	2.44141	4.27246	12.97	21.9727	20.5994	24.5667	27.9236	51.7273	81.6345	104.218	75.8362	0.915527	-71.2585	-95.8252	-87.2803	-57.0679	-10.9863	27.9236	35.2478	39.5203	36.1633	35.553	37.0789	32.959	26.3977	11.7493	-1.06812	-0.305176	6.10352	3.8147	8.08716	15.4114	23.1934	16.1743	4.27246	-18.9209	-34.4849	-39.978	-35.8582	-9.30786	-3.20435	-0.457764	1.52588	10.2234	19.0735	23.9563	22.583	23.4985	26.2451
23.8037	17.7002	18.9209	27.4658	31.1279	23.0408	14.0381	16.1743	16.3269	32.8064	66.0706	57.6782	-15.564	-79.9561	-105.591	-92.926	-47.3022	-6.56128	22.4304	42.7246	48.9807	50.354	43.1824	26.2451	16.4795	8.8501	4.73022	-0.457764	-17.7002	-16.6321	-7.62939	7.93457	12.5122	2.59399	-1.2207	-5.49316	-9.30786	-11.7493	-18.9209	-18.9209	-1.52588	1.52588	10.9863	12.97	10.6812	7.93457	-1.2207	-6.2561	4.27246	13.8855
10.6812	3.8147	-2.89917	-5.95093	-8.69751	-15.4114	-3.05176	13.2751	39.5203	67.2913	80.1086	55.2368	-8.39233	-65.7654	-92.3157	-74.3103	-36.7737	-0.762939	21.2097	41.9617	58.2886	51.8799	37.2314	38.2996	26.8555	14.1907	6.40869	2.59399	-12.0544	-24.2615	-20.752	-12.8174	-11.7493	-9.91821	1.83105	8.08716	-1.98364	-1.37329	6.86646	-0.915527	-1.06812	-5.34058	-8.8501	-8.08716	-6.71387	-7.17163	-5.95093	-4.27246	8.39233	21.8201
-10.0708	-16.3269	-4.88281	0.915527	6.40869	5.64575	10.6812	19.6838	29.4495	43.7927	59.6619	59.6619	15.1062	-59.3567	-105.133	-100.098	-65.4602	-13.7329	25.0244	38.7573	21.3623	11.4441	17.8528	19.5312	9.15527	4.73022	4.73022	7.01904	0.762939	-3.96729	-0.457764	3.66211	28.8391	37.2314	23.9563	2.28882	-12.207	-35.7056	-50.354	-48.9807	-14.1907	-9.61304	-2.28882	2.89917	1.37329	-9.15527	-11.7493	-14.0381	-10.5286	-3.8147
15.8691	18.6157	12.0544	13.7329	10.0708	-1.06812	0.610352	4.73022	17.2424	43.9453	62.8662	43.6401	-16.0217	-74.3103	-110.474	-104.828	-66.3757	-21.6675	9.61304	26.8555	27.3132	17.8528	19.2261	17.395	11.2915	-0.610352	4.88281	7.62939	3.50952	14.0381	14.6484	3.50952	-2.59399	-0.305176	-9.76562	-10.376	-9.76562	-14.9536	-24.4141	-15.564	1.2207	6.2561	7.47681	6.56128	1.2207	-4.73022	0.457764	0.457764	5.79834	16.1743
9.00269	13.1226	12.3596	23.3459	24.2615	14.801	23.3459	32.3486	46.5393	68.9697	86.6699	64.5447	-6.56128	-70.4956	-99.0295	-83.4656	-32.196	8.23975	30.2124	29.2969	24.5667	17.2424	9.00269	-0.915527	-10.0708	-12.6648	-15.1062	-19.2261	-19.3787	-16.4795	-23.8037	-39.6729	-43.4875	-35.2478	-20.2942	-6.71387	-4.88281	-0.915527	7.17163	2.13623	4.27246	13.1226	22.2778	23.6511	15.2588	7.93457	11.2915	6.86646	10.376	31.4331
6.56128	1.2207	8.39233	18.3105	28.6865	31.5857	32.196	29.9072	39.2151	55.8472	68.3594	41.6565	-28.9917	-86.8225	-106.201	-71.4111	-26.7029	10.0708	35.0952	43.7927	35.8582	25.6348	16.3269	1.98364	-3.66211	-2.74658	-0.457764	-2.74658	-5.49316	-12.5122	-16.3269	-13.7329	-12.8174	-11.9019	-12.5122	-13.5803	-15.1062	-16.1743	-22.2778	-36.7737	1.06812	8.23975	11.7493	13.5803	18.6157	16.9373	12.3596	16.4795	20.5994	21.5149
-1.83105	-6.71387	-7.78198	-7.78198	0.610352	11.4441	14.4958	17.395	20.9045	35.2478	59.6619	54.6265	-3.20435	-71.7163	-89.8743	-71.2585	-38.147	9.15527	47.3022	57.6782	52.3376	41.0461	33.1116	25.3296	12.0544	-0.610352	-1.06812	9.30786	12.6648	11.9019	-0.457764	-15.4114	-16.7847	-16.4795	-14.3433	-18.158	-26.7029	-13.7329	-4.73022	0.305176	6.2561	0.305176	-5.95093	-8.23975	-5.64575	0.762939	7.01904	10.2234	13.5803	18.4631
-14.3433	10.9863	9.15527	18.6157	28.2288	15.564	0	6.71387	20.5994	40.741	66.3757	86.3647	52.7954	-25.6348	-92.3157	-113.983	-95.9778	-44.2505	6.56128	20.9045	21.0571	25.7874	15.4114	5.64575	-0.762939	-0.457764	-0.305176	3.50952	-5.18799	-12.97	-10.376	-13.7329	-5.64575	5.64575	15.2588	16.7847	6.10352	5.79834	7.62939	1.52588	-2.59399	2.28882	1.83105	5.64575	7.62939	6.56128	12.3596	12.6648	9.91821	14.6484
-30.5176	-16.1743	1.52588	13.2751	9.00269	8.39233	21.3623	24.7192	23.3459	34.1797	64.5447	86.2122	57.5256	-22.1252	-92.0105	-116.73	-97.3511	-51.5747	-3.66211	33.5693	52.948	41.8091	19.6838	4.57764	-1.06812	1.06812	0.457764	-9.76562	-18.9209	-23.8037	-14.6484	-9.00269	-8.8501	-12.8174	-20.1416	-27.3132	-30.5176	-30.2124	-25.7874	-21.2097	-0.915527	3.96729	8.54492	8.39233	3.05176	0.152588	1.2207	-3.05176	-3.96729	6.40869
8.8501	4.73022	13.4277	22.7356	23.4985	23.9563	33.1116	35.2478	41.6565	61.0352	80.2612	74.9207	18.0054	-53.8635	-95.0623	-85.144	-43.1824	-3.96729	20.5994	27.4658	30.6702	28.3813	19.8364	8.8501	6.71387	5.79834	12.0544	5.95093	-9.91821	-8.69751	-0.305176	5.18799	0.610352	-14.801	-11.9019	-11.5967	-11.1389	1.52588	9.00269	7.32422	8.69751	10.5286	8.54492	14.9536	12.97	4.27246	-2.13623	-4.42505	-3.96729	6.40869
-33.1116	-35.553	-22.583	-20.4468	-20.2942	-6.2561	4.73022	9.30786	12.207	20.9045	42.4194	56.3049	36.7737	-25.0244	-89.2639	-113.983	-100.403	-61.9507	-14.1907	23.1934	35.4004	34.3323	35.0952	24.7192	23.4985	22.4304	8.08716	9.91821	25.4822	31.7383	24.5667	27.6184	24.1089	11.9019	6.86646	5.34058	-2.44141	-13.4277	-19.8364	-24.4141	-20.4468	-19.3787	-19.0735	-15.4114	-11.5967	-6.56128	-1.98364	-2.13623	6.10352	17.0898
11.1389	6.71387	4.88281	-1.06812	-15.4114	-12.3596	3.50952	13.2751	20.9045	56.3049	74.0051	43.7927	-22.7356	-83.313	-99.3347	-67.9016	-30.9753	-3.35693	17.7002	31.1279	37.5366	32.0435	31.8909	34.1797	21.5149	-4.42505	-12.0544	-12.0544	-8.23975	-0.457764	-0.915527	-10.5286	-13.5803	-6.40869	-2.59399	3.8147	1.67847	-7.93457	-7.78198	-2.74658	3.66211	-2.44141	-7.78198	-12.3596	-14.801	-14.9536	-12.0544	1.67847	6.40869	16.1743
-10.2234	-5.64575	-4.88281	-11.1389	0.610352	15.564	19.989	27.1606	39.5203	52.0325	66.9861	66.2231	8.69751	-67.5964	-98.7244	-85.2966	-39.978	5.79834	20.5994	25.7874	37.9944	41.3513	36.0107	31.1279	32.6538	30.0598	13.8855	4.11987	-4.42505	-9.30786	-8.69751	-1.52588	0.152588	0.762939	1.37329	3.20435	1.06812	-11.4441	-19.2261	-24.7192	-12.97	-8.69751	-9.61304	-14.9536	-19.989	-16.1743	-7.47681	2.13623	12.8174	20.2942
8.08716	-4.11987	-5.95093	-18.6157	-25.9399	-21.6675	-11.1389	-1.67847	14.9536	26.0925	45.166	51.8799	17.5476	-50.5066	-105.743	-108.032	-62.8662	-11.4441	24.1089	38.7573	37.9944	32.3486	16.3269	5.0354	14.1907	23.0408	18.6157	17.5476	10.6812	0.610352	-3.8147	-3.50952	-2.28882	8.8501	13.1226	14.1907	2.74658	-1.2207	-3.66211	-7.93457	-9.30786	-16.0217	-15.564	-10.6812	-11.1389	-12.6648	-18.158	-17.395	-6.10352	-3.05176
0.305176	1.83105	6.10352	7.93457	9.76562	7.78198	7.47681	13.5803	33.5693	67.5964	88.0432	57.6782	-11.9019	-73.5474	-106.201	-82.2449	-38.9099	-5.79834	14.3433	27.9236	37.6892	20.2942	6.2561	-4.42505	-4.27246	-3.96729	-5.79834	-7.32422	3.96729	20.5994	14.9536	-3.50952	-18.4631	-21.2097	-12.5122	-5.95093	2.28882	-0.457764	-6.71387	-1.37329	9.76562	13.1226	19.989	23.3459	17.8528	9.00269	4.11987	8.8501	18.6157	35.0952
-19.989	-13.2751	-11.4441	-11.2915	-13.1226	-11.9019	-9.15527	-1.52588	2.44141	29.9072	57.9834	65.0024	19.0735	-47.9126	-102.692	-117.493	-88.8062	-44.7083	-16.4795	2.13623	17.7002	16.6321	14.3433	10.8337	0.762939	-1.67847	-3.35693	0.305176	8.08716	12.3596	19.5312	22.4304	28.3813	25.6348	25.4822	13.5803	9.15527	1.67847	-2.44141	-1.52588	1.83105	10.9863	12.8174	11.9019	6.40869	5.34058	6.10352	9.30786	12.0544	24.4141
7.32422	13.8855	10.9863	-1.67847	-5.34058	-12.8174	-13.5803	-3.35693	7.17163	29.6021	67.749	88.6536	54.3213	-37.6892	-105.438	-132.294	-100.403	-43.335	2.59399	30.2124	39.3677	50.0488	49.1333	28.2288	11.5967	4.42505	1.98364	-7.62939	-19.0735	-20.4468	-35.0952	-49.4385	-48.8281	-30.365	-25.7874	-19.5312	-2.89917	2.74658	-1.52588	-5.18799	-14.4958	-14.4958	-9.00269	-8.08716	-5.79834	-6.86646	-4.27246	-3.96729	9.46045	22.4304
-6.2561	-12.6648	-4.42505	7.62939	14.6484	16.4795	12.0544	12.8174	16.0217	31.5857	51.1169	43.9453	-7.78198	-70.8008	-106.964	-108.337	-74.9207	-23.6511	10.8337	14.4958	14.4958	21.8201	21.3623	16.9373	4.88281	2.89917	13.4277	13.8855	6.71387	-6.40869	-23.4985	-17.7002	-7.17163	-11.9019	-4.42505	3.8147	0.305176	1.06812	10.2234	19.989	11.2915	9.76562	3.35693	4.88281	12.97	15.7166	9.61304	3.20435	0.762939	11.4441
10.0708	8.08716	3.50952	2.28882	4.11987	8.23975	11.1389	14.9536	26.7029	42.572	60.1196	68.512	19.6838	-56.1523	-108.795	-112.762	-78.7354	-37.384	-9.91821	14.1907	26.5503	24.1089	33.8745	30.8228	11.9019	9.15527	12.97	9.30786	10.9863	17.395	15.7166	3.35693	10.5286	14.3433	9.00269	11.4441	16.7847	12.97	10.8337	10.5286	3.35693	2.74658	0.610352	0.610352	4.11987	5.0354	3.96729	4.11987	5.18799	14.9536
-1.83105	1.37329	5.0354	4.11987	1.83105	-1.37329	12.8174	37.5366	62.8662	88.9587	103.149	56.9153	-10.9863	-68.0542	-94.4519	-84.0759	-42.1143	0.152588	27.1606	39.6729	41.1987	43.6401	38.147	33.4167	24.7192	18.9209	19.3787	28.8391	33.8745	30.5176	23.0408	21.2097	15.7166	7.01904	-3.96729	-8.23975	-19.8364	-22.4304	-19.989	-22.4304	5.64575	3.96729	1.37329	1.98364	-1.2207	-3.8147	7.17163	16.0217	17.0898	20.4468
5.49316	9.91821	8.23975	8.08716	7.01904	18.7683	22.1252	33.2642	48.5229	66.0706	80.4138	75.0732	24.1089	-45.929	-101.776	-102.844	-75.2258	-36.3159	-7.62939	11.7493	17.8528	7.93457	-1.37329	0.915527	8.8501	9.76562	-7.01904	-17.8528	-13.1226	-11.1389	-17.5476	-18.9209	-16.9373	-19.2261	-22.583	-20.752	-25.6348	-35.4004	-32.959	-27.0081	9.00269	1.06812	-2.89917	8.39233	16.6321	20.1416	18.0054	15.8691	18.158	31.1279
-9.61304	-19.989	-16.4795	-8.39233	-16.7847	-32.3486	-40.741	-26.3977	13.2751	50.0488	62.8662	40.4358	-20.9045	-74.4629	-91.4001	-71.7163	-40.741	-5.18799	28.8391	42.572	34.4849	20.4468	14.0381	12.8174	12.97	10.6812	4.88281	1.67847	7.01904	1.06812	-14.4958	-9.30786	6.2561	13.8855	21.6675	25.9399	14.3433	4.57764	3.96729	6.10352	-22.4304	-20.2942	-17.2424	-20.9045	-24.1089	-23.9563	-30.2124	-23.0408	-1.52588	10.376
-26.2451	-15.7166	-9.76562	-3.8147	0.915527	7.78198	13.2751	11.1389	10.8337	16.4795	33.7219	54.3213	36.1633	-32.0435	-103.607	-128.326	-106.964	-60.73	-11.7493	26.7029	42.7246	49.5911	52.6428	50.2014	29.9072	12.8174	13.4277	10.8337	10.2234	10.2234	5.18799	0.305176	2.89917	2.28882	-5.64575	-4.73022	6.56128	15.4114	9.46045	-9.61304	7.78198	15.8691	10.0708	5.79834	4.42505	7.62939	4.73022	2.44141	6.10352	10.2234
-11.5967	-17.2424	-21.3623	-21.0571	-4.73022	14.4958	28.0762	38.9099	54.0161	70.8008	84.8389	61.7981	-13.2751	-78.5828	-91.095	-70.1904	-33.5693	0	26.8555	39.6729	36.7737	29.7546	27.4658	12.6648	6.56128	3.50952	0.457764	0	0.762939	1.37329	-2.13623	-6.10352	-5.34058	-4.11987	-1.2207	-4.57764	-7.32422	-4.73022	0.915527	5.0354	1.06812	6.10352	9.46045	4.57764	3.50952	9.30786	13.8855	15.2588	21.8201	27.771
-2.44141	4.27246	12.6648	25.7874	21.0571	14.801	30.5176	45.4712	45.7764	49.8962	65.7654	76.7517	41.3513	-31.8909	-89.8743	-96.5881	-63.9343	-28.9917	10.376	45.6238	53.1006	51.8799	28.9917	8.08716	8.39233	13.1226	8.8501	-0.610352	-6.10352	-3.35693	1.2207	-11.4441	-28.9917	-37.2314	-37.5366	-44.5557	-39.6729	-31.1279	-40.741	-43.4875	-6.86646	-10.8337	-7.78198	7.78198	14.3433	9.76562	9.00269	11.9019	17.7002	20.9045
37.8418	40.2832	46.9971	33.2642	22.2778	14.9536	20.2942	14.4958	11.2915	30.8228	60.2722	84.2285	63.6292	-18.6157	-93.0786	-113.678	-85.907	-42.4194	-0.762939	30.5176	37.2314	36.9263	33.4167	21.2097	9.61304	5.95093	6.10352	-0.457764	-5.79834	-4.73022	4.27246	0.305176	-18.6157	-30.5176	-23.8037	-14.801	-17.5476	-32.5012	-39.3677	-23.0408	10.6812	18.4631	21.3623	19.6838	14.1907	11.4441	10.9863	16.0217	15.2588	20.1416
-4.73022	-4.88281	-1.98364	-5.49316	-16.0217	-23.0408	-18.7683	-9.46045	11.5967	40.2832	69.7327	76.2939	33.2642	-38.7573	-101.776	-105.286	-74.1577	-26.2451	11.1389	28.5339	36.1633	39.6729	39.0625	36.6211	29.4495	11.1389	-6.40869	-10.6812	-2.59399	6.86646	8.39233	-2.59399	-7.62939	-0.762939	13.8855	7.01904	-2.74658	-14.9536	-26.0925	-28.6865	-1.2207	-6.40869	-7.17163	-4.88281	-10.6812	-13.4277	-14.4958	-10.2234	0.152588	10.9863
16.3269	4.42505	0.610352	2.74658	1.2207	0.610352	2.13623	1.67847	1.2207	24.7192	45.3186	43.335	-6.40869	-72.6318	-106.964	-94.6045	-57.9834	-18.4631	5.0354	20.752	33.8745	36.6211	34.6375	26.8555	9.00269	-4.57764	-3.66211	-3.05176	-1.06812	4.11987	-4.27246	-17.2424	-8.8501	-4.73022	-15.4114	-20.9045	-18.3105	-19.989	-16.7847	-11.5967	9.46045	15.7166	15.2588	9.15527	8.08716	8.23975	7.32422	6.71387	4.88281	10.0708
4.27246	6.10352	11.2915	15.2588	9.91821	10.376	15.7166	18.6157	19.6838	27.0081	49.8962	58.136	12.207	-65.4602	-114.441	-115.967	-74.6155	-18.0054	22.1252	32.6538	38.7573	35.2478	30.2124	21.8201	21.9727	24.4141	14.801	6.40869	2.28882	2.89917	7.93457	12.6648	14.4958	8.54492	-4.88281	-6.10352	-8.54492	-11.7493	-9.30786	-0.915527	9.46045	8.69751	3.66211	4.88281	0.457764	-3.35693	2.28882	9.91821	12.3596	15.4114
-9.61304	-13.5803	-14.4958	2.13623	10.8337	16.9373	23.4985	40.741	59.6619	74.4629	85.2966	39.2151	-32.6538	-81.9397	-97.3511	-66.3757	-15.1062	24.5667	36.7737	33.7219	24.5667	15.8691	7.32422	1.98364	-3.8147	-9.46045	-12.6648	-2.13623	8.69751	9.46045	8.54492	9.30786	9.61304	0.152588	-17.395	-22.1252	-13.4277	-13.7329	-12.3596	-4.57764	-2.44141	2.74658	4.27246	8.69751	9.61304	9.30786	12.0544	19.2261	32.0435	32.959
23.3459	22.1252	14.9536	9.30786	16.3269	19.3787	16.9373	23.6511	32.5012	47.6074	72.7844	82.55	18.158	-65.0024	-102.234	-97.8088	-62.4084	-9.00269	27.1606	45.6238	46.6919	32.5012	12.5122	8.39233	5.34058	4.88281	-1.52588	-19.5312	-26.7029	-17.7002	-13.4277	2.28882	9.00269	-4.42505	-12.0544	-6.10352	-2.59399	-7.93457	-7.32422	-3.8147	-4.11987	-2.44141	-4.57764	-8.54492	-9.76562	-5.64575	1.52588	2.59399	6.40869	20.2942
-4.73022	9.76562	17.7002	11.4441	-6.10352	-3.35693	6.86646	-1.06812	1.06812	23.1934	38.2996	49.7437	33.2642	-40.4358	-116.882	-139.313	-114.288	-58.2886	-1.67847	33.2642	58.5938	67.9016	48.9807	21.9727	4.27246	-0.305176	1.2207	2.74658	-6.40869	-8.54492	-3.8147	-3.20435	7.78198	4.27246	0.915527	10.2234	20.2942	19.0735	18.9209	22.583	3.50952	7.62939	4.73022	5.34058	3.50952	0	-2.59399	-3.96729	0.457764	4.88281
0.762939	-3.96729	8.69751	21.5149	19.0735	10.8337	8.39233	17.0898	32.3486	47.4548	71.106	85.6018	43.0298	-37.9944	-96.283	-104.828	-72.937	-23.4985	16.0217	28.5339	25.3296	19.989	23.0408	18.6157	1.98364	-5.49316	0.457764	4.73022	5.64575	15.7166	30.5176	32.6538	18.0054	2.74658	-15.1062	-28.5339	-28.8391	-16.0217	0.610352	14.0381	-14.4958	-14.0381	-4.57764	6.71387	6.2561	5.34058	10.2234	7.01904	6.71387	5.64575
10.376	12.207	21.6675	22.1252	25.177	21.2097	13.7329	1.2207	5.18799	21.0571	48.8281	68.0542	33.5693	-48.9807	-103.455	-118.256	-99.3347	-50.6592	-7.47681	16.6321	31.7383	38.9099	42.1143	36.9263	31.1279	25.0244	22.8882	16.4795	12.5122	5.95093	8.69751	9.61304	-7.62939	-18.6157	-18.7683	-23.6511	-24.4141	-22.8882	-16.6321	2.89917	10.0708	7.01904	0.305176	1.83105	7.32422	11.2915	11.1389	-2.28882	-5.0354	3.96729
-25.177	-7.01904	14.3433	23.3459	32.6538	33.7219	21.2097	0.915527	-7.17163	14.6484	42.7246	35.0952	-11.9019	-66.6809	-96.7407	-85.4492	-51.7273	-17.395	10.8337	24.2615	29.6021	32.3486	30.365	27.6184	16.6321	19.2261	25.0244	17.395	9.61304	-1.52588	-16.6321	-26.3977	-21.0571	-18.4631	-17.8528	-12.3596	-11.1389	-1.83105	4.42505	3.8147	-31.4331	-25.9399	-15.1062	-5.95093	0.305176	0.305176	-1.83105	-2.59399	-0.915527	3.35693
-1.06812	-2.44141	6.71387	8.69751	15.1062	19.5312	16.3269	20.4468	34.9426	54.7791	75.0732	69.2749	23.3459	-50.5066	-98.2666	-94.1467	-56.9153	-7.93457	33.2642	48.0652	44.4031	28.5339	26.7029	20.752	13.1226	13.4277	11.1389	7.01904	1.52588	-12.8174	-16.1743	-12.8174	-8.23975	-10.9863	-9.46045	1.98364	5.18799	8.39233	4.11987	-2.74658	1.06812	1.37329	4.57764	1.2207	-11.9019	-18.7683	-18.158	-14.9536	-10.0708	-0.915527
-4.42505	-8.23975	-3.66211	10.376	17.5476	16.6321	10.8337	15.8691	42.8772	66.9861	89.7217	87.8906	27.9236	-50.354	-92.1631	-79.0405	-36.4685	-2.28882	19.8364	27.771	29.7546	30.6702	23.6511	9.00269	3.50952	6.86646	-9.76562	-21.5149	-11.1389	6.10352	18.158	14.4958	3.50952	-4.42505	-2.59399	-4.11987	0.152588	1.83105	-1.83105	-3.50952	-13.4277	-9.15527	-9.30786	-10.376	-17.0898	-19.989	-14.0381	-12.3596	-9.30786	4.88281
-1.52588	-18.7683	-15.564	-4.11987	0.762939	-1.06812	-12.5122	-14.0381	3.66211	33.8745	59.8145	73.7	46.5393	-28.3813	-91.7053	-109.253	-76.4465	-27.9236	10.0708	33.2642	47.1497	46.6919	32.0435	12.6648	-1.52588	-2.28882	3.35693	-1.98364	-10.9863	-8.54492	-13.7329	-15.2588	4.27246	15.564	14.9536	11.4441	11.5967	3.35693	3.05176	4.57764	1.52588	1.98364	0.915527	2.44141	-0.915527	-2.59399	-5.18799	-5.18799	-2.74658	-0.610352
0	0.915527	3.50952	3.50952	0.915527	-8.08716	-19.0735	-12.6648	21.6675	67.9016	81.0242	40.2832	-34.1797	-85.6018	-90.7898	-71.7163	-38.9099	6.56128	23.4985	27.0081	29.9072	28.5339	12.207	-10.376	-15.2588	-15.7166	-27.3132	-21.0571	-8.69751	6.86646	5.95093	-2.28882	-11.5967	-15.1062	-14.0381	-22.2778	-26.5503	-28.5339	-14.1907	-8.08716	-7.93457	-10.5286	-11.1389	-6.40869	-4.27246	-5.0354	-9.15527	-4.11987	11.7493	27.9236
-6.2561	-8.08716	-2.74658	6.10352	7.47681	9.91821	19.6838	37.6892	43.0298	52.4902	71.4111	49.4385	-15.4114	-81.4819	-102.692	-79.0405	-29.7546	19.2261	41.9617	53.4058	50.6592	55.542	47.76	40.4358	38.2996	21.2097	4.73022	0.152588	3.35693	-3.96729	-17.5476	-19.989	-29.9072	-37.384	-30.0598	-31.8909	-33.2642	-31.7383	-33.8745	-42.1143	5.18799	9.91821	11.2915	7.01904	1.52588	2.89917	3.96729	4.88281	4.57764	12.6648
8.8501	11.7493	3.20435	-3.96729	-17.0898	-26.2451	-27.1606	-22.8882	-4.57764	19.6838	46.0815	61.9507	42.2668	-26.2451	-98.877	-117.95	-86.9751	-35.553	13.8855	42.1143	52.7954	50.2014	44.4031	44.8608	28.3813	21.8201	24.7192	24.5667	22.583	22.2778	10.376	1.37329	-0.762939	0.152588	3.20435	9.00269	11.9019	3.35693	1.67847	-8.69751	-4.73022	-4.57764	-3.05176	-1.83105	-3.50952	-8.08716	-10.5286	-12.8174	-8.69751	4.73022
-4.57764	-8.8501	-8.39233	-11.5967	0.915527	9.61304	9.30786	4.57764	18.6157	48.8281	69.8853	63.6292	8.39233	-57.6782	-97.0459	-83.0078	-44.2505	-3.8147	32.3486	50.354	44.8608	39.2151	34.79	19.8364	7.93457	6.40869	4.73022	15.8691	18.7683	13.2751	1.67847	4.27246	7.47681	9.15527	0	-3.8147	-0.762939	-6.40869	-18.0054	-17.0898	-4.57764	-1.06812	3.35693	4.57764	4.88281	10.8337	15.2588	14.1907	21.8201	23.3459
-0.610352	3.8147	11.5967	19.0735	16.0217	13.4277	17.5476	16.9373	21.6675	39.2151	61.0352	65.0024	19.5312	-54.6265	-102.997	-109.1	-75.8362	-27.9236	10.5286	33.7219	35.7056	34.4849	24.4141	7.47681	-4.73022	-14.3433	-19.5312	-15.2588	-12.207	-11.5967	-22.8882	-25.177	-24.8718	-11.1389	5.95093	1.67847	0	5.49316	12.3596	12.207	-1.2207	1.06812	0.152588	6.71387	10.9863	7.47681	5.64575	9.76562	19.8364	25.0244
7.62939	13.2751	5.0354	-11.9019	-14.6484	-2.59399	11.4441	14.1907	21.2097	50.0488	81.3293	58.4412	-12.5122	-79.4983	-97.8088	-74.9207	-25.9399	19.8364	50.0488	69.7327	69.4275	62.1033	52.1851	43.335	33.7219	22.1252	15.1062	7.78198	-12.97	-41.5039	-57.9834	-53.4058	-48.5229	-42.4194	-27.771	-9.46045	-4.57764	2.89917	10.9863	8.54492	18.3105	22.7356	14.9536	3.20435	1.83105	5.34058	4.27246	3.96729	5.79834	19.6838
-2.13623	-2.13623	-3.50952	2.89917	14.1907	18.9209	20.5994	29.1443	36.9263	53.7109	74.6155	83.7708	41.9617	-39.3677	-90.4846	-99.9451	-52.1851	19.8364	64.6973	75.8362	76.2939	58.5938	33.8745	16.4795	28.2288	37.9944	27.771	15.2588	21.9727	36.3159	25.6348	7.01904	-5.95093	-15.564	-10.9863	-5.95093	-6.2561	-12.97	-22.1252	-23.6511	-10.5286	-5.79834	-0.152588	8.23975	5.64575	5.34058	6.56128	10.6812	16.1743	26.8555
-19.2261	-11.5967	-3.05176	-5.79834	-5.34058	2.28882	13.2751	18.9209	28.5339	43.4875	52.948	4.42505	-59.3567	-86.5173	-88.501	-61.1877	-8.69751	28.5339	40.741	43.4875	47.9126	45.166	38.6047	32.5012	28.0762	25.7874	25.7874	24.8718	17.8528	14.4958	10.9863	8.08716	1.2207	-9.30786	-18.0054	-17.8528	-20.1416	-17.0898	-25.0244	-31.5857	-13.2751	-14.4958	-7.93457	-2.13623	2.13623	3.96729	7.17163	11.1389	14.4958	17.0898
0.762939	0.762939	0.762939	2.13623	8.39233	-0.152588	-12.8174	-4.57764	18.158	44.8608	72.0215	57.6782	-7.93457	-76.5991	-95.0623	-68.8171	-26.7029	24.4141	56.9153	66.9861	58.2886	47.1497	33.1116	12.97	-10.6812	-12.8174	-8.08716	-14.801	-20.1416	-19.5312	-8.8501	-10.6812	-16.0217	-17.5476	-6.86646	2.28882	6.40869	1.52588	-12.8174	-8.08716	0.762939	-0.610352	-0.610352	-1.06812	-3.20435	-9.61304	-10.6812	2.13623	12.97	26.2451
19.6838	8.8501	-1.83105	-15.7166	-20.752	-11.4441	2.74658	16.7847	33.1116	52.7954	63.9343	55.0842	-2.74658	-78.125	-121.46	-113.22	-73.2422	-30.5176	-2.13623	7.47681	16.1743	17.7002	17.8528	20.752	24.7192	29.7546	30.2124	23.6511	7.32422	-0.610352	-8.39233	-15.8691	-15.8691	-12.97	-10.9863	-20.752	-23.1934	-18.6157	-6.40869	0.305176	13.8855	5.18799	2.44141	-1.98364	-10.0708	-16.4795	-10.2234	-2.59399	6.71387	21.2097
1.98364	-10.9863	-16.4795	-7.78198	-9.30786	-14.801	-18.9209	-8.69751	16.0217	63.6292	100.098	80.719	1.2207	-76.4465	-102.234	-74.6155	-23.0408	21.8201	40.741	41.3513	39.3677	38.6047	32.3486	27.4658	33.1116	21.0571	11.9019	12.8174	15.2588	18.9209	17.0898	6.71387	-8.54492	-20.1416	-25.177	-26.0925	-24.1089	-21.9727	-1.2207	4.27246	9.76562	6.71387	3.05176	3.8147	1.67847	6.56128	10.6812	9.61304	12.207	28.6865
-19.2261	-6.40869	-0.152588	-0.305176	9.15527	13.2751	14.3433	22.583	44.2505	67.2913	81.9397	56.9153	-15.1062	-82.55	-111.694	-89.5691	-55.6946	-21.8201	8.23975	24.7192	24.7192	26.7029	25.177	35.4004	37.8418	22.1252	4.27246	-2.74658	-13.4277	-11.9019	7.62939	32.8064	42.7246	28.8391	18.158	10.8337	-0.457764	-9.91821	-6.71387	1.67847	3.20435	-1.67847	-5.18799	-4.27246	2.28882	7.62939	6.56128	0.915527	1.52588	8.08716
-11.1389	-12.6648	-15.8691	-7.47681	5.64575	9.00269	17.395	19.8364	34.3323	62.2559	81.3293	51.7273	-19.989	-84.8389	-115.051	-87.4329	-34.0271	16.4795	48.8281	59.0515	59.0515	50.8118	44.2505	29.2969	15.8691	4.57764	-5.49316	-12.3596	-13.2751	-17.2424	-17.395	-23.1934	-21.6675	-21.2097	-24.2615	-21.2097	-13.2751	-6.86646	2.13623	6.10352	-0.915527	-0.457764	-0.915527	1.98364	3.05176	12.3596	24.7192	29.4495	23.9563	29.4495
-9.46045	-5.0354	2.44141	11.2915	21.2097	25.7874	27.3132	23.4985	36.3159	64.6973	90.4846	85.144	26.2451	-57.0679	-93.8416	-83.9233	-54.4739	-15.4114	19.3787	32.0435	36.1633	36.9263	28.6865	9.30786	2.74658	1.06812	-10.2234	-3.66211	10.376	20.752	23.0408	14.9536	9.30786	12.0544	9.61304	9.61304	13.8855	19.989	20.752	9.61304	5.95093	-0.152588	-0.610352	5.18799	12.207	14.0381	17.2424	21.8201	24.2615	37.5366
-0.305176	-0.152588	4.11987	17.5476	26.7029	26.7029	28.8391	33.4167	49.8962	68.6646	88.6536	73.2422	9.30786	-70.8008	-108.49	-100.708	-60.73	-7.93457	24.5667	30.8228	39.978	45.6238	33.4167	26.3977	20.2942	19.2261	19.2261	18.7683	6.40869	6.56128	6.40869	2.89917	-0.457764	-1.52588	-9.30786	-12.207	-16.6321	-10.9863	-7.32422	-7.62939	-1.67847	-1.06812	2.13623	9.00269	11.4441	10.6812	6.71387	4.11987	10.2234	22.2778
3.50952	5.64575	-2.89917	-8.69751	-0.915527	6.40869	4.11987	3.50952	21.2097	47.6074	66.5283	60.4248	-0.457764	-65.0024	-102.997	-93.3838	-59.2041	-15.4114	20.5994	45.166	52.0325	47.3022	42.572	34.0271	19.5312	18.6157	14.1907	-3.96729	2.59399	5.79834	2.28882	-1.37329	-10.0708	-17.7002	-12.97	-3.20435	-5.0354	-11.7493	-15.564	-22.8882	-9.46045	-9.91821	-8.8501	-4.27246	1.2207	-0.305176	-2.13623	4.57764	12.6648	18.4631
7.47681	6.10352	1.37329	-12.3596	-13.2751	-14.1907	-18.0054	-25.7874	-10.9863	32.0435	75.531	87.8906	36.1633	-38.4521	-90.7898	-98.7244	-65.7654	-23.1934	18.158	48.5229	51.2695	53.4058	46.9971	37.384	22.7356	11.9019	-2.59399	3.05176	4.57764	3.50952	4.42505	0.152588	-6.71387	-17.2424	-25.7874	-36.3159	-49.1333	-46.6919	-28.6865	-18.158	-11.4441	-3.50952	3.96729	1.67847	0.152588	-8.23975	-19.0735	-15.8691	-1.37329	16.4795
-8.54492	3.66211	7.78198	11.7493	19.3787	14.1907	1.52588	3.96729	5.34058	18.0054	49.2859	72.937	47.76	-29.9072	-91.7053	-113.983	-94.4519	-47.76	-3.05176	20.2942	34.3323	39.0625	36.3159	33.4167	32.959	25.7874	12.3596	4.73022	0.305176	12.207	20.752	9.91821	5.0354	1.2207	-2.44141	2.74658	7.01904	-1.37329	7.62939	7.47681	0.762939	-0.305176	0.152588	6.10352	10.9863	12.6648	15.564	21.0571	19.989	19.989
-25.6348	-13.2751	-4.27246	3.96729	5.18799	10.2234	4.57764	-1.52588	8.69751	36.9263	72.0215	84.3811	38.4521	-41.6565	-102.692	-112	-73.2422	-19.8364	11.4441	27.9236	35.0952	23.6511	11.9019	9.46045	12.8174	14.801	12.3596	5.95093	-1.98364	-9.91821	-18.158	-10.6812	4.88281	-1.2207	-2.28882	9.61304	16.7847	14.6484	9.91821	11.1389	4.42505	3.8147	3.66211	8.08716	9.91821	9.00269	13.2751	10.376	8.23975	16.7847
-16.9373	-16.4795	-21.6675	-17.0898	-3.35693	2.74658	8.54492	25.7874	36.7737	58.5938	72.4792	45.4712	-19.989	-74.9207	-97.0459	-81.3293	-39.6729	-1.2207	22.4304	32.6538	34.3323	34.9426	32.5012	33.7219	19.2261	1.2207	-6.10352	-14.0381	-16.4795	-14.9536	-12.3596	-12.8174	-5.95093	0.915527	1.37329	-1.06812	13.4277	22.583	17.5476	22.2778	0.305176	3.05176	0.915527	1.83105	0.610352	-1.06812	1.52588	12.5122	15.4114	18.158
14.6484	17.7002	18.4631	17.5476	9.00269	21.6675	34.9426	30.0598	30.6702	52.1851	78.4302	56.9153	-20.9045	-85.7544	-102.844	-75.9888	-36.3159	6.71387	45.166	62.7136	65.155	58.136	43.9453	29.1443	17.2424	17.7002	23.0408	24.2615	22.7356	23.1934	23.4985	13.2751	4.57764	7.01904	5.34058	-2.59399	-1.83105	2.74658	11.7493	3.66211	10.5286	6.71387	4.88281	8.39233	14.3433	25.177	29.1443	26.5503	26.3977	29.9072
-19.8364	-9.61304	-8.23975	-11.5967	-13.2751	-5.95093	7.17163	19.3787	38.6047	67.4438	92.7734	85.4492	22.7356	-61.6455	-110.474	-101.318	-62.8662	-12.3596	30.6702	43.335	42.4194	46.8445	39.0625	37.2314	29.7546	22.583	20.9045	18.6157	5.95093	5.0354	8.08716	13.4277	13.7329	12.6648	11.1389	14.801	14.0381	15.4114	9.61304	0.915527	3.66211	5.95093	3.66211	-0.152588	2.28882	5.79834	5.34058	8.8501	15.7166	24.4141
2.74658	-10.6812	-15.7166	-17.5476	-13.4277	-11.2915	-4.88281	-3.20435	-1.2207	17.5476	54.4739	72.3267	28.6865	-48.0652	-102.997	-114.136	-81.1768	-37.6892	0	24.2615	33.2642	39.0625	28.9917	23.1934	8.08716	1.2207	2.89917	-1.06812	-8.39233	-13.4277	-9.61304	-7.17163	-12.97	-22.7356	-23.4985	-27.4658	-24.8718	-12.207	0	8.69751	4.42505	-10.6812	-12.97	-20.5994	-24.4141	-26.0925	-22.1252	-12.5122	-4.11987	7.01904
11.7493	24.5667	19.0735	6.56128	0.915527	0.152588	11.1389	25.7874	38.9099	66.2231	77.9724	54.1687	-9.00269	-69.5801	-106.659	-102.692	-58.136	-5.49316	14.3433	28.3813	40.8936	41.6565	44.5557	41.3513	36.6211	32.5012	18.7683	8.08716	5.64575	15.8691	27.4658	22.7356	12.8174	10.8337	8.23975	-12.6648	-21.2097	-24.5667	-20.5994	-5.49316	8.08716	16.3269	21.0571	12.207	2.28882	9.61304	21.3623	26.7029	32.196	39.0625
15.4114	-7.93457	-16.0217	-15.2588	-2.59399	7.47681	9.46045	3.20435	5.49316	12.97	36.9263	54.3213	20.752	-42.7246	-99.6399	-116.119	-87.4329	-38.9099	6.2561	23.3459	23.8037	19.0735	10.6812	7.01904	4.27246	-6.56128	-18.7683	-19.3787	-7.93457	0.610352	-0.915527	-10.0708	-3.20435	-2.89917	-15.4114	-21.8201	-20.5994	-16.6321	-13.7329	-9.00269	5.49316	8.8501	4.57764	1.37329	7.47681	2.74658	-0.457764	-1.83105	7.32422	16.0217
-7.17163	1.98364	-4.88281	-13.4277	-11.7493	-14.1907	-19.5312	-8.69751	13.5803	53.5583	82.8552	69.7327	2.28882	-73.5474	-113.373	-101.318	-59.967	-18.7683	17.395	37.5366	41.1987	37.384	35.0952	34.0271	32.5012	35.2478	35.553	22.7356	13.2751	18.7683	12.97	3.96729	0.762939	2.59399	5.95093	2.28882	-0.457764	1.98364	0	-7.47681	-4.42505	0.152588	-0.762939	-2.59399	-0.762939	4.11987	9.00269	7.93457	14.0381	25.6348
-5.64575	-2.13623	4.27246	2.44141	-0.152588	2.28882	1.67847	5.0354	23.1934	43.1824	60.73	73.7	35.8582	-43.9453	-104.065	-98.7244	-60.5774	-18.6157	17.5476	34.3323	42.8772	41.6565	30.5176	26.0925	22.1252	10.6812	6.40869	-8.39233	-10.9863	-9.61304	-14.6484	-20.2942	-7.93457	-5.49316	-5.95093	-13.8855	-19.989	-32.196	-27.3132	-11.5967	2.59399	-0.457764	0.152588	1.06812	8.69751	27.0081	35.8582	28.2288	19.0735	21.2097
-11.2915	-10.8337	-21.8201	-27.6184	-31.8909	-33.4167	-31.1279	-22.583	-9.76562	14.3433	36.3159	47.1497	13.2751	-54.6265	-94.6045	-91.8579	-66.2231	-28.3813	12.207	34.3323	44.7083	45.166	46.0815	46.2341	40.4358	35.7056	41.5039	35.7056	24.1089	5.0354	-10.6812	-9.76562	10.376	21.9727	20.9045	14.9536	3.35693	-4.57764	4.57764	0.457764	-9.00269	-6.10352	-4.42505	-5.49316	-9.91821	-7.17163	-2.28882	-5.34058	-5.79834	1.98364
-17.5476	-12.0544	1.98364	9.46045	14.4958	20.1416	9.00269	8.08716	27.3132	54.1687	77.2095	78.5828	17.8528	-73.5474	-122.833	-123.901	-86.5173	-42.8772	-8.39233	14.9536	10.376	3.35693	16.0217	21.5149	20.4468	8.54492	-15.7166	-25.177	-22.583	-14.4958	-4.88281	-2.28882	-2.44141	2.89917	0.762939	1.83105	1.37329	-9.30786	-18.158	-10.5286	-15.4114	-7.32422	-3.66211	0.457764	4.11987	8.08716	1.67847	-4.27246	-4.88281	5.34058
-24.2615	-16.0217	-12.97	-11.4441	-8.39233	-1.83105	1.52588	5.95093	26.5503	52.4902	63.324	58.4412	27.6184	-44.2505	-97.1985	-102.081	-70.0378	-20.5994	11.1389	22.4304	25.9399	26.3977	20.9045	22.4304	26.5503	25.9399	19.3787	11.5967	15.4114	20.4468	18.4631	23.4985	22.2778	24.8718	13.7329	-4.57764	-8.69751	-4.42505	-6.71387	-5.49316	-2.89917	0.457764	1.52588	-3.50952	-5.79834	-4.88281	-7.32422	-7.62939	-1.83105	4.42505
-7.93457	-8.39233	-4.88281	-7.01904	2.13623	12.8174	14.801	24.2615	34.3323	59.3567	77.6672	65.4602	-1.52588	-75.8362	-112.457	-91.4001	-46.8445	-10.5286	11.1389	17.5476	20.1416	26.2451	29.9072	18.9209	12.6648	3.66211	-11.9019	-10.376	-3.50952	-4.57764	-4.57764	-2.28882	-7.93457	-6.71387	7.62939	13.5803	6.56128	-0.762939	-1.37329	-1.2207	-3.96729	-3.20435	5.64575	9.00269	10.9863	9.30786	10.2234	6.56128	17.395	24.2615
24.1089	19.6838	13.5803	7.78198	0	-1.52588	3.96729	1.2207	7.32422	32.8064	50.5066	55.9998	7.17163	-59.8145	-104.218	-103.149	-62.561	-26.2451	0.915527	12.8174	7.62939	1.83105	-1.37329	-0.610352	0.457764	-7.93457	-11.9019	-7.17163	-10.9863	-14.6484	-3.8147	7.47681	12.3596	17.2424	20.752	8.69751	-1.06812	6.2561	9.76562	16.9373	2.89917	4.73022	6.56128	10.376	6.56128	-1.37329	-4.27246	-7.47681	-3.8147	3.8147
-9.76562	-16.7847	-27.4658	-22.4304	-21.5149	-28.5339	-25.177	-22.583	-22.8882	1.2207	39.6729	59.3567	15.8691	-53.1006	-97.6562	-101.929	-72.3267	-23.8037	19.989	34.6375	45.0134	46.0815	26.5503	5.49316	5.95093	0.152588	-3.05176	-11.4441	-20.1416	-16.4795	-5.79834	-1.37329	-1.37329	-9.46045	-18.9209	-23.3459	-23.0408	-21.0571	-24.1089	-27.771	-1.37329	-5.18799	-13.4277	-18.6157	-21.0571	-24.4141	-24.7192	-20.5994	-17.395	-3.20435
7.93457	1.2207	-15.7166	-16.6321	-5.18799	-3.66211	-6.2561	-0.915527	14.801	41.1987	61.6455	32.959	-31.7383	-83.7708	-97.9614	-70.343	-33.8745	3.35693	37.2314	48.9807	45.0134	40.5884	31.7383	21.0571	17.0898	12.8174	9.76562	13.5803	25.6348	28.2288	20.2942	12.5122	3.8147	3.50952	8.23975	0.915527	-11.1389	-16.3269	-0.762939	10.376	-13.4277	-17.0898	-17.8528	-14.3433	-5.34058	-3.50952	-4.11987	-0.457764	16.6321	36.4685
-11.9019	-10.2234	-19.6838	-20.5994	0.610352	13.4277	5.64575	-0.762939	11.9019	42.8772	68.6646	78.4302	41.6565	-36.4685	-101.624	-114.288	-91.7053	-49.4385	-4.73022	25.0244	30.0598	20.752	18.6157	15.7166	2.28882	-7.93457	-4.88281	7.78198	10.376	10.6812	9.61304	9.30786	9.46045	4.27246	-4.57764	-14.4958	-9.61304	-4.42505	10.0708	14.6484	-8.54492	-9.61304	-13.1226	-12.0544	-9.61304	-0.457764	8.23975	7.62939	11.9019	22.4304
-5.0354	-10.376	-7.01904	-8.8501	-13.5803	-14.3433	-5.64575	9.30786	38.147	68.0542	84.2285	64.3921	3.05176	-60.4248	-95.8252	-81.0242	-47.76	-20.5994	-0.305176	21.2097	30.2124	29.9072	21.0571	19.3787	28.5339	27.9236	24.8718	21.2097	9.30786	1.2207	-2.13623	-8.69751	-15.564	-10.5286	-9.30786	-16.9373	-10.2234	-8.54492	-3.50952	5.34058	-3.05176	-7.62939	-3.20435	-1.83105	-1.67847	-2.74658	-3.20435	-1.2207	4.57764	21.3623
-6.56128	1.83105	0.457764	2.13623	7.78198	9.46045	11.2915	15.1062	28.2288	33.5693	51.1169	63.9343	21.6675	-52.1851	-95.8252	-97.5037	-56.3049	1.83105	35.553	46.5393	39.3677	27.0081	5.0354	-7.47681	-5.34058	-0.610352	4.57764	2.89917	0.610352	2.89917	6.10352	9.00269	9.91821	5.49316	-5.79834	-7.32422	-7.93457	-4.11987	8.54492	17.5476	5.79834	-1.98364	1.83105	5.95093	4.42505	-5.18799	-5.79834	7.93457	12.8174	16.4795
-0.762939	7.17163	13.8855	19.8364	27.6184	30.365	32.3486	32.6538	34.3323	49.1333	72.4792	66.5283	4.27246	-60.73	-89.4165	-86.9751	-46.5393	-12.6648	9.61304	25.4822	29.4495	20.2942	0	-14.801	-4.11987	10.6812	6.10352	13.1226	13.7329	-0.152588	-10.0708	-9.76562	-4.27246	-2.89917	-3.20435	-0.457764	-2.89917	4.88281	13.5803	15.8691	-17.0898	-7.93457	-0.305176	7.78198	12.0544	9.15527	6.56128	4.88281	8.08716	14.801
-10.9863	-10.2234	-13.7329	-14.801	-19.989	-18.6157	-3.20435	6.56128	23.9563	48.9807	73.2422	58.5938	-14.3433	-87.1277	-106.812	-82.3975	-46.9971	-5.64575	25.7874	40.741	42.7246	38.9099	32.3486	12.3596	-6.56128	-9.76562	-4.27246	4.42505	6.56128	0.152588	0.915527	-2.28882	-15.1062	-24.2615	-13.7329	-4.88281	-5.95093	-1.06812	-4.57764	-17.395	-5.0354	-7.78198	-8.08716	-12.207	-14.0381	-10.0708	-16.4795	-18.4631	-5.0354	14.0381
12.5122	-3.8147	-20.1416	-24.2615	-21.9727	-36.6211	-49.1333	-42.8772	-5.64575	46.9971	65.4602	19.989	-47.3022	-87.4329	-86.2122	-55.9998	-22.2778	4.11987	25.6348	34.3323	32.3486	24.1089	22.1252	11.5967	-1.67847	9.15527	29.6021	17.8528	10.0708	16.4795	18.9209	6.86646	-3.05176	-3.96729	-0.762939	0.610352	6.56128	5.0354	-0.610352	1.06812	12.3596	4.11987	-1.67847	-3.66211	-10.376	-10.5286	-9.76562	-10.2234	7.01904	15.564
-11.2915	-5.95093	-5.34058	1.2207	9.76562	12.8174	9.46045	-2.13623	0.305176	23.8037	57.6782	62.2559	4.73022	-65.918	-93.9941	-80.719	-34.0271	5.95093	34.4849	51.8799	65.155	52.1851	35.8582	34.4849	31.8909	26.5503	10.2234	-4.73022	-4.27246	-5.18799	-9.00269	-7.47681	-2.28882	5.64575	0.457764	-0.915527	-10.0708	-12.5122	-6.86646	2.13623	-19.989	-8.39233	-2.28882	-1.83105	-2.89917	-0.762939	5.95093	3.05176	0.762939	3.05176
-10.2234	2.44141	11.2915	10.376	9.76562	11.7493	12.8174	15.7166	20.9045	42.8772	61.7981	62.8662	4.27246	-69.4275	-103.149	-96.8933	-69.4275	-21.3623	15.1062	27.3132	25.9399	24.5667	23.9563	17.8528	6.71387	7.17163	20.4468	18.7683	15.8691	14.1907	6.71387	3.96729	21.9727	28.8391	30.2124	28.2288	18.3105	3.66211	4.27246	4.88281	2.89917	-4.73022	1.37329	4.57764	1.98364	-3.8147	-5.79834	1.06812	11.5967	21.8201
-1.2207	1.06812	3.05176	-2.44141	-4.88281	-11.7493	-13.5803	-2.13623	27.9236	54.0161	70.6482	46.5393	-11.4441	-72.1741	-101.624	-88.501	-52.0325	-17.395	10.2234	36.3159	43.335	27.3132	21.6675	24.8718	16.3269	9.30786	7.62939	5.34058	-2.28882	-10.9863	-4.27246	12.8174	15.564	22.583	13.4277	1.83105	5.64575	2.89917	-7.01904	-3.35693	-0.457764	1.06812	3.05176	-0.457764	0.915527	-3.20435	-8.54492	-3.50952	8.69751	19.5312
-12.8174	-7.01904	-8.54492	-10.2234	-10.6812	-10.5286	-9.91821	3.66211	26.3977	57.5256	77.2095	39.6729	-27.9236	-78.125	-97.1985	-79.6509	-29.6021	16.6321	41.3513	50.2014	44.0979	35.8582	37.0789	39.2151	23.8037	4.11987	-2.44141	-6.86646	0.915527	7.62939	-1.37329	-13.5803	-20.2942	-16.7847	-18.9209	-13.1226	-2.44141	-1.37329	-12.3596	-2.74658	-3.35693	-5.0354	-8.39233	-6.56128	-4.27246	-2.74658	-1.37329	5.79834	5.0354	12.6648
18.158	18.158	15.564	13.1226	10.0708	15.8691	17.8528	19.2261	18.9209	35.2478	63.6292	79.1931	39.978	-35.0952	-99.1821	-107.422	-70.1904	-33.2642	-5.95093	9.30786	21.2097	11.9019	-3.20435	-5.49316	5.79834	9.46045	12.6648	9.91821	6.86646	-3.35693	-7.01904	1.98364	9.91821	3.35693	-7.32422	-17.0898	-21.3623	-17.2424	-21.9727	-29.6021	8.39233	10.6812	9.91821	14.1907	17.8528	18.4631	12.207	7.93457	2.59399	10.2234
-20.1416	-19.2261	-10.9863	-9.91821	-13.1226	-7.32422	8.69751	21.5149	28.0762	38.7573	60.1196	62.561	8.23975	-55.542	-93.8416	-87.2803	-38.7573	5.34058	19.5312	24.7192	24.4141	15.7166	10.6812	19.0735	11.1389	3.20435	2.28882	2.59399	-5.95093	-22.2778	-22.1252	-5.18799	12.0544	15.4114	4.11987	-1.2207	-2.28882	-5.64575	-6.2561	1.83105	3.05176	8.54492	7.01904	-1.83105	-3.8147	3.05176	7.01904	5.64575	12.207	24.4141
-8.69751	-6.71387	-6.56128	-11.1389	-19.2261	-17.5476	-25.0244	-21.6675	-0.457764	32.3486	63.7817	56.9153	-14.0381	-84.5337	-123.138	-114.288	-66.2231	-7.62939	28.6865	27.3132	22.4304	19.8364	18.3105	9.00269	2.44141	-6.71387	-20.752	-28.3813	-22.4304	-16.3269	-19.3787	-14.4958	-8.23975	1.67847	14.3433	19.989	16.3269	4.73022	16.4795	15.1062	-5.79834	-7.62939	-6.10352	-0.305176	1.98364	3.20435	3.96729	4.57764	1.52588	10.5286
2.59399	-0.305176	-1.52588	-5.18799	-15.4114	-10.8337	4.88281	14.1907	19.989	36.1633	50.5066	54.3213	10.0708	-59.6619	-91.2476	-72.937	-34.1797	-1.67847	25.3296	45.4712	49.1333	46.5393	32.959	17.395	3.05176	-3.96729	-2.13623	-1.98364	-1.37329	-5.49316	-4.88281	-11.4441	-13.8855	-9.30786	-9.15527	-3.35693	0.152588	-2.13623	-8.54492	-14.801	-3.35693	-15.564	-21.2097	-12.207	-7.78198	-3.35693	1.98364	3.66211	8.54492	15.2588
14.3433	12.3596	9.30786	8.8501	7.93457	14.1907	21.5149	29.2969	46.6919	70.0378	88.501	58.2886	-17.5476	-78.4302	-102.844	-83.9233	-36.7737	6.10352	31.5857	46.9971	49.7437	39.3677	32.959	28.3813	25.4822	20.2942	8.08716	-1.06812	-4.11987	-1.52588	6.40869	-8.69751	-18.3105	-9.46045	2.13623	2.74658	4.27246	3.66211	-7.47681	-14.3433	-6.56128	1.37329	7.62939	13.5803	12.3596	16.6321	13.2751	-0.152588	2.28882	17.0898
-12.97	-11.9019	-3.66211	-10.2234	-15.564	-11.9019	-3.96729	1.83105	16.3269	47.4548	78.4302	72.0215	4.88281	-63.6292	-101.318	-93.9941	-49.1333	-1.98364	35.8582	50.8118	46.9971	30.2124	22.8882	24.2615	18.9209	7.17163	12.3596	9.15527	-6.10352	-5.49316	-7.17163	-16.3269	-13.2751	-9.76562	-7.93457	-4.73022	-0.762939	0.152588	-5.49316	-9.30786	14.1907	13.1226	15.2588	12.6648	13.7329	10.0708	8.08716	4.42505	1.83105	4.57764
-7.62939	-9.15527	-3.96729	0.762939	0.152588	10.8337	22.8882	24.7192	28.8391	60.2722	86.0596	62.7136	-9.61304	-70.343	-101.776	-88.501	-43.4875	4.27246	33.7219	40.8936	46.5393	45.4712	42.2668	33.1116	20.2942	2.44141	-21.8201	-20.2942	-8.23975	-8.54492	-17.0898	-17.5476	-1.2207	10.6812	18.9209	11.7493	2.28882	-1.2207	-9.00269	-5.95093	3.66211	1.37329	-0.610352	-3.05176	-8.69751	-7.17163	-2.44141	1.37329	12.97	23.0408
8.69751	13.5803	5.49316	5.18799	15.2588	19.8364	21.0571	28.2288	47.6074	67.2913	74.7681	45.3186	-23.6511	-80.5664	-95.0623	-53.1006	-7.93457	25.0244	29.6021	34.1797	37.0789	26.5503	16.4795	18.3105	22.2778	16.7847	7.62939	1.67847	-12.6648	-29.7546	-26.8555	-27.9236	-28.6865	-12.97	0.305176	-3.20435	-1.83105	2.13623	-4.11987	-12.6648	-0.762939	5.0354	-2.59399	-6.10352	-1.06812	1.83105	7.17163	10.0708	14.1907	23.3459
15.8691	-2.59399	-10.6812	0.915527	16.9373	10.6812	8.08716	28.0762	59.5093	83.4656	84.9915	39.3677	-31.2805	-84.9915	-88.6536	-52.7954	-6.71387	20.752	38.2996	51.2695	52.7954	46.9971	32.959	21.3623	1.83105	-8.08716	1.2207	1.67847	-3.50952	-8.23975	-15.2588	-14.4958	-11.2915	-5.34058	-7.17163	-1.37329	6.40869	9.61304	6.40869	8.39233	5.0354	4.73022	6.10352	5.18799	6.10352	9.15527	17.2424	26.5503	31.1279	30.5176
-4.27246	0.305176	-6.71387	3.20435	13.4277	20.1416	23.9563	39.3677	56.1523	78.8879	82.7026	40.741	-26.0925	-76.5991	-91.095	-68.3594	-18.3105	27.9236	52.4902	53.7109	42.2668	27.0081	17.2424	15.8691	13.5803	11.2915	11.5967	3.96729	-6.71387	-10.5286	-17.0898	-9.30786	-5.95093	-4.88281	-3.05176	-6.10352	0	3.20435	0.457764	-4.73022	-8.23975	-16.1743	-13.4277	-1.98364	9.30786	10.8337	7.32422	9.91821	15.1062	19.6838
-11.1389	-8.54492	0	-3.05176	-5.95093	-6.71387	-3.20435	-1.2207	6.71387	23.3459	50.354	61.4929	15.4114	-50.6592	-98.4192	-100.098	-63.1714	-11.1389	32.0435	50.2014	50.8118	51.7273	45.929	41.1987	26.5503	14.6484	9.76562	3.66211	2.89917	12.207	15.564	13.2751	10.0708	7.93457	11.4441	13.1226	7.32422	7.93457	9.91821	-2.28882	0.305176	0.610352	3.8147	3.35693	6.10352	3.96729	1.06812	-3.66211	-3.8147	3.8147
-34.3323	-25.0244	-9.91821	-5.64575	-4.57764	1.98364	-2.44141	2.13623	17.2424	21.3623	31.8909	55.9998	47.76	-25.4822	-102.539	-116.882	-91.2476	-49.2859	-8.8501	23.3459	40.1306	42.4194	38.9099	39.6729	37.384	22.1252	11.4441	17.2424	8.54492	-5.0354	-16.1743	-14.9536	-1.52588	11.1389	9.15527	0.457764	2.13623	4.88281	7.93457	2.89917	18.158	17.395	12.8174	8.08716	7.17163	6.71387	2.74658	10.0708	21.5149	25.3296
-16.6321	-14.0381	-9.61304	-13.4277	-33.5693	-42.8772	-31.1279	-13.7329	-1.98364	27.9236	67.2913	61.1877	-16.7847	-83.1604	-108.337	-95.2148	-49.1333	-3.35693	21.5149	25.6348	28.6865	23.8037	19.3787	9.61304	9.15527	19.989	16.3269	8.54492	14.4958	7.32422	-4.73022	-9.76562	0.152588	5.0354	9.00269	4.42505	8.23975	10.8337	12.3596	18.6157	5.0354	6.2561	-0.152588	-9.91821	-15.4114	-3.8147	5.34058	4.88281	13.5803	29.6021
-22.1252	-16.4795	-13.4277	-8.39233	3.05176	4.11987	-8.69751	-5.79834	15.4114	48.8281	84.0759	81.6345	22.8882	-48.8281	-101.471	-101.013	-65.0024	-23.1934	11.4441	22.583	21.6675	16.3269	15.2588	9.46045	5.0354	2.59399	-1.67847	-3.66211	-5.64575	-4.42505	-7.78198	-7.01904	-4.27246	-13.8855	-27.771	-35.0952	-28.2288	-16.7847	-11.9019	-13.2751	-2.13623	4.57764	4.73022	3.8147	5.0354	1.52588	-3.20435	1.98364	10.2234	17.5476
19.6838	25.177	14.0381	-1.52588	-20.5994	-23.8037	-21.2097	-15.8691	2.89917	36.9263	66.9861	57.6782	-4.88281	-67.9016	-98.114	-77.8198	-32.6538	14.9536	40.5884	55.0842	62.7136	60.1196	52.6428	51.7273	43.0298	30.365	18.3105	-12.5122	-32.959	-27.4658	-14.9536	-3.20435	7.78198	23.0408	25.6348	18.4631	13.7329	12.207	-1.52588	-10.6812	9.15527	17.0898	8.54492	-1.98364	-7.17163	-11.1389	-12.0544	-5.0354	6.10352	19.5312
-11.1389	-0.457764	-2.74658	-5.18799	2.28882	4.73022	0.762939	4.42505	22.583	34.4849	46.5393	20.1416	-35.0952	-83.313	-104.065	-83.1604	-42.572	-10.2234	29.1443	56.6101	62.4084	47.9126	24.2615	2.13623	-9.76562	-13.8855	-21.9727	-26.2451	-30.5176	-23.0408	-10.0708	-1.06812	3.50952	3.8147	6.10352	13.7329	7.93457	-2.74658	-1.06812	1.98364	8.8501	-2.59399	-7.62939	-7.32422	-4.27246	0.305176	5.79834	12.8174	12.6648	15.1062
41.6565	39.8254	36.6211	32.8064	24.7192	18.0054	16.1743	11.9019	13.4277	30.2124	54.4739	70.343	47.6074	-26.3977	-91.8579	-113.831	-95.52	-50.5066	-6.56128	18.4631	34.4849	45.7764	51.4221	48.6755	38.6047	30.8228	22.2778	23.1934	24.8718	14.4958	-6.2561	-23.1934	-26.7029	-18.6157	-4.88281	0.610352	-0.762939	-7.01904	-9.15527	-4.73022	7.47681	2.89917	5.18799	13.7329	17.8528	22.1252	20.9045	7.62939	1.37329	13.7329
-17.0898	-9.15527	-8.54492	-7.62939	-4.11987	5.64575	12.6648	12.5122	39.0625	70.0378	75.2258	45.7764	-26.5503	-83.313	-99.9451	-88.3484	-51.8799	-16.3269	15.2588	31.2805	36.7737	39.2151	23.9563	9.30786	2.44141	1.37329	3.20435	-1.2207	1.52588	7.93457	-14.1907	-33.8745	-39.3677	-35.4004	-26.7029	-20.4468	-15.8691	-16.0217	-16.3269	-12.5122	-6.10352	-4.42505	-2.44141	5.34058	5.49316	9.61304	10.9863	12.0544	16.3269	21.2097
-17.395	-16.1743	-22.1252	-18.9209	-9.00269	-5.18799	-7.62939	-6.71387	11.5967	37.2314	65.3076	62.4084	7.17163	-61.1877	-98.114	-96.4355	-65.0024	-17.395	20.9045	39.6729	43.9453	44.4031	39.0625	30.6702	28.5339	28.5339	26.8555	25.9399	26.5503	21.2097	16.3269	7.93457	-4.11987	-12.8174	-14.6484	2.13623	13.5803	7.62939	0	-11.5967	4.27246	0.152588	-6.86646	-7.47681	-6.56128	1.2207	13.4277	3.66211	-1.37329	10.0708
-5.95093	1.06812	-3.05176	-0.457764	7.47681	9.15527	17.0898	24.5667	32.959	52.4902	71.4111	68.9697	11.2915	-58.5938	-95.0623	-85.907	-43.0298	6.56128	38.9099	43.6401	38.7573	30.365	24.5667	9.91821	1.83105	2.28882	2.89917	6.10352	-6.71387	-22.4304	-30.2124	-32.8064	-25.3296	-21.3623	-25.3296	-29.9072	-18.4631	-4.88281	-5.95093	-15.564	-7.47681	-5.34058	-6.10352	-1.06812	5.34058	16.1743	22.2778	18.7683	12.0544	13.2751
5.34058	6.71387	10.2234	18.9209	15.2588	20.752	11.7493	12.5122	30.2124	54.9316	79.9561	87.4329	27.6184	-55.0842	-102.539	-101.013	-70.4956	-23.6511	31.1279	70.8008	72.0215	51.2695	33.8745	23.9563	14.801	4.27246	2.28882	1.83105	3.35693	1.67847	7.47681	3.35693	7.62939	10.6812	10.9863	8.8501	1.2207	-4.11987	-0.610352	-1.37329	10.2234	14.1907	10.6812	7.01904	5.0354	11.5967	11.1389	7.32422	9.46045	19.6838
3.50952	7.78198	12.0544	9.46045	11.9019	11.5967	1.67847	0.305176	16.9373	48.8281	61.9507	37.0789	-25.7874	-82.55	-95.0623	-72.1741	-35.0952	4.27246	33.2642	54.4739	56.9153	51.1169	45.4712	36.4685	40.1306	45.6238	24.5667	15.4114	21.9727	11.2915	-0.152588	7.01904	10.9863	0.152588	5.64575	6.40869	11.9019	16.7847	11.1389	11.7493	3.66211	2.59399	3.50952	-1.06812	1.06812	4.57764	0.915527	-1.67847	4.73022	18.9209
5.0354	-2.28882	0.305176	-3.35693	-9.15527	-9.15527	-1.52588	4.73022	19.0735	41.1987	59.0515	48.2178	2.89917	-61.9507	-89.1113	-68.3594	-28.3813	7.32422	27.6184	37.5366	37.384	25.6348	11.2915	12.6648	19.2261	14.1907	8.23975	6.86646	4.57764	-7.17163	-5.79834	-1.2207	-1.83105	2.28882	1.98364	13.5803	11.9019	7.62939	0.762939	-1.83105	-4.88281	-5.0354	-7.93457	-9.46045	-5.95093	-2.44141	5.34058	5.79834	14.1907	23.1934
3.96729	0.305176	8.23975	11.9019	15.8691	9.15527	2.59399	3.8147	19.6838	43.1824	58.5938	30.8228	-33.8745	-85.144	-94.1467	-75.8362	-43.9453	-13.1226	11.9019	19.3787	29.7546	42.572	35.2478	19.0735	16.9373	16.9373	14.0381	7.78198	4.88281	2.74658	4.11987	11.1389	12.8174	12.207	12.8174	4.57764	7.17163	1.98364	-3.50952	-9.46045	-5.34058	-14.0381	-16.0217	-10.5286	-12.6648	-15.564	-12.0544	4.11987	16.9373	27.0081
-9.46045	-2.44141	-0.610352	-1.83105	3.20435	10.6812	15.564	22.1252	29.1443	52.7954	61.3403	41.6565	-21.8201	-87.4329	-111.694	-86.0596	-46.6919	-13.8855	8.8501	31.4331	51.1169	52.1851	34.1797	22.2778	9.15527	-3.66211	-6.71387	-6.40869	-0.915527	14.9536	16.9373	4.57764	8.8501	10.0708	7.47681	8.23975	7.32422	9.91821	11.4441	13.7329	-5.18799	-6.40869	-3.66211	6.71387	14.1907	13.7329	17.395	23.4985	33.4167	39.2151
-1.83105	-2.89917	-0.152588	4.11987	9.15527	15.1062	23.9563	25.9399	25.4822	36.0107	61.1877	73.0896	36.3159	-37.5366	-94.2993	-111.847	-88.3484	-53.8635	-19.3787	5.95093	19.3787	20.4468	18.9209	21.3623	18.3105	21.8201	20.752	23.4985	26.0925	20.5994	12.0544	12.97	14.4958	1.98364	-10.5286	-16.6321	-16.7847	-14.0381	-14.801	-6.86646	11.1389	6.56128	10.0708	6.40869	-1.2207	-0.762939	2.13623	1.37329	-0.762939	7.17163
13.2751	8.8501	-10.0708	-30.365	-26.3977	-13.4277	4.57764	17.8528	29.6021	61.6455	84.0759	54.1687	-18.3105	-88.0432	-119.629	-101.013	-62.2559	-12.6648	19.8364	28.9917	40.5884	45.166	39.3677	24.2615	16.9373	14.0381	11.4441	13.1226	16.6321	8.54492	4.27246	-0.305176	3.50952	3.96729	2.13623	-1.83105	-2.13623	4.42505	10.2234	-6.10352	5.34058	-2.13623	-12.97	-13.4277	-7.78198	-3.35693	3.05176	12.207	19.6838	27.6184
-23.8037	-15.4114	-11.2915	-14.4958	-16.0217	-7.62939	8.39233	28.6865	50.9644	64.5447	73.3948	60.1196	6.86646	-57.2205	-90.1794	-69.8853	-37.384	3.20435	37.2314	50.354	42.1143	27.0081	10.5286	5.0354	-8.23975	-17.7002	-10.6812	-5.79834	-6.40869	-5.49316	4.11987	9.15527	7.17163	14.801	10.376	-3.8147	-12.8174	-3.20435	0.762939	1.37329	-13.8855	-4.73022	-1.06812	-0.305176	-5.79834	-10.2234	-3.66211	8.39233	13.8855	20.2942
10.376	4.73022	-1.52588	7.01904	-1.37329	-1.67847	6.40869	16.1743	28.2288	53.5583	69.7327	57.6782	3.8147	-58.4412	-92.6208	-92.926	-62.2559	-26.0925	11.5967	36.9263	43.0298	46.0815	36.7737	27.771	16.6321	15.4114	20.9045	21.0571	4.73022	2.28882	15.8691	23.0408	20.1416	9.91821	2.28882	4.11987	3.66211	-3.66211	3.8147	2.13623	-8.23975	-3.35693	3.05176	3.20435	-2.74658	-3.50952	6.56128	10.2234	13.5803	19.6838
14.6484	16.7847	3.35693	-0.915527	0.457764	6.71387	19.0735	29.9072	35.4004	56.4575	72.4792	53.2532	-0.762939	-57.373	-98.5718	-87.5854	-46.3867	-1.83105	27.1606	34.79	34.0271	24.1089	19.2261	12.0544	2.13623	5.18799	9.76562	9.00269	9.15527	12.6648	17.5476	8.08716	-6.2561	-13.2751	-9.46045	-2.74658	3.50952	2.13623	-9.61304	-21.2097	9.46045	12.5122	11.4441	5.34058	4.88281	4.57764	4.42505	8.23975	7.01904	15.2588
-16.9373	-18.6157	-9.00269	-7.78198	4.11987	5.34058	-4.88281	-3.20435	14.9536	46.0815	75.3784	83.6182	34.4849	-48.2178	-92.6208	-86.6699	-53.4058	-10.8337	18.7683	29.7546	45.929	55.2368	44.8608	35.0952	28.3813	23.4985	24.1089	23.3459	16.9373	-1.52588	-1.83105	3.20435	3.96729	-4.73022	-7.62939	-9.46045	-11.4441	-8.69751	-9.46045	-12.5122	-19.3787	-13.8855	-6.10352	-12.207	-8.23975	-8.39233	-13.2751	-11.4441	-1.67847	5.79834
-5.49316	-12.6648	1.52588	3.35693	-6.71387	-14.801	-7.17163	-1.83105	1.2207	12.97	37.6892	59.3567	25.3296	-57.9834	-118.713	-119.934	-79.8035	-30.6702	16.9373	45.7764	59.8145	49.8962	38.2996	31.4331	18.7683	5.18799	-7.32422	-7.01904	2.13623	0.152588	-6.71387	1.06812	10.5286	5.95093	1.2207	-0.610352	6.10352	4.42505	0.457764	-4.57764	1.67847	7.93457	15.1062	7.17163	-0.762939	0.915527	5.95093	2.28882	-1.52588	2.59399
2.13623	6.40869	1.2207	-12.207	-19.6838	-18.158	-9.15527	-11.9019	-9.00269	13.4277	40.2832	69.4275	55.542	-19.8364	-92.926	-110.168	-83.9233	-33.7219	4.27246	17.8528	25.6348	34.0271	36.4685	39.978	30.5176	26.5503	22.2778	21.9727	24.7192	7.17163	-3.8147	-2.89917	4.88281	9.00269	17.2424	20.1416	3.8147	-12.8174	-8.8501	-6.40869	-11.2915	-4.73022	-1.52588	-3.96729	3.35693	1.52588	0.762939	1.98364	6.2561	7.47681
-17.5476	-19.5312	-7.01904	7.17163	4.73022	-0.457764	-7.17163	-8.08716	-2.89917	12.8174	29.7546	46.3867	25.177	-43.0298	-112.762	-130.463	-103.912	-55.9998	-20.752	14.1907	36.7737	37.6892	25.177	6.71387	-11.2915	-14.0381	-15.8691	-8.8501	0	-1.52588	-2.74658	3.8147	10.8337	6.10352	-1.98364	-5.34058	-11.5967	-9.30786	0.305176	1.52588	7.01904	0	3.50952	12.0544	16.9373	9.15527	-7.47681	-18.158	-14.3433	-1.52588
12.97	13.5803	14.1907	12.8174	12.6648	13.4277	7.17163	10.2234	25.4822	49.1333	69.7327	57.8308	-2.74658	-58.8989	-90.332	-77.6672	-34.4849	5.79834	20.1416	27.771	30.5176	28.9917	19.0735	8.39233	7.01904	5.49316	6.10352	3.05176	-5.79834	-12.3596	-11.4441	-8.54492	-13.4277	-16.4795	-10.5286	5.18799	10.2234	-7.62939	-18.7683	-9.91821	2.44141	3.05176	-1.2207	-1.67847	0.152588	0.152588	-7.62939	-11.5967	-0.762939	16.9373
-1.98364	-2.13623	-2.44141	-4.11987	4.11987	7.93457	8.08716	10.376	21.8201	41.8091	61.7981	59.0515	16.3269	-50.6592	-105.591	-122.528	-98.4192	-51.7273	-7.62939	20.4468	29.4495	27.9236	22.7356	23.0408	21.5149	11.9019	10.5286	10.9863	14.4958	22.583	13.2751	4.73022	3.50952	2.89917	-10.376	-16.1743	-14.3433	-9.30786	-13.7329	-12.3596	-5.34058	-11.5967	-14.0381	-19.6838	-12.6648	-5.64575	-5.64575	-2.28882	3.20435	16.3269
10.8337	10.5286	2.44141	0	2.44141	-2.74658	-12.8174	-14.0381	-14.3433	-8.39233	18.7683	49.2859	35.4004	-29.1443	-93.3838	-124.664	-101.166	-48.0652	1.37329	30.2124	20.1416	4.73022	-3.05176	-2.13623	-0.457764	0.915527	5.64575	4.57764	5.18799	5.79834	4.11987	-1.98364	-24.5667	-27.0081	-16.4795	-26.2451	-19.0735	-0.610352	3.96729	0.152588	1.06812	2.44141	14.6484	19.5312	12.6648	8.23975	11.7493	14.4958	15.564	16.6321
2.28882	-1.52588	-8.39233	-11.2915	-1.83105	-2.59399	4.57764	18.3105	32.5012	57.0679	81.9397	64.2395	-5.18799	-66.8335	-95.52	-83.9233	-38.9099	3.66211	25.9399	37.384	43.4875	37.0789	30.2124	18.6157	9.00269	13.8855	7.47681	-9.15527	1.2207	5.95093	-2.89917	-14.3433	-37.8418	-62.2559	-67.9016	-60.8826	-58.2886	-41.8091	-24.4141	-15.8691	-6.56128	-7.32422	-5.49316	-10.0708	-9.46045	-5.49316	-4.57764	-3.20435	2.13623	16.9373
-8.69751	-6.86646	-6.2561	-5.0354	-0.762939	3.05176	2.59399	4.11987	14.3433	46.8445	72.1741	47.1497	-22.8882	-87.738	-117.035	-91.7053	-38.6047	2.74658	28.3813	47.9126	48.6755	43.4875	43.335	38.7573	26.8555	18.9209	28.8391	35.8582	40.2832	32.959	16.0217	4.88281	5.18799	13.4277	18.158	23.1934	25.7874	15.8691	-2.89917	-21.0571	-9.15527	-7.47681	-7.01904	-6.86646	5.79834	5.0354	3.20435	7.32422	19.989	26.0925
-8.8501	-1.52588	-3.50952	-11.2915	-12.0544	-9.00269	4.27246	10.0708	14.6484	32.5012	60.4248	74.6155	50.2014	-24.5667	-93.3838	-113.068	-89.1113	-36.1633	13.8855	31.1279	35.4004	33.7219	42.8772	44.5557	36.4685	25.6348	15.2588	0.457764	-7.01904	-3.8147	-5.34058	-11.9019	-10.5286	-4.27246	0.610352	1.83105	1.83105	18.4631	28.8391	24.5667	-13.8855	-12.5122	-13.8855	-15.1062	-19.989	-19.8364	-10.376	-9.30786	-9.91821	2.59399
-4.57764	0.610352	-5.0354	-6.2561	1.83105	10.2234	23.3459	39.3677	47.76	68.3594	80.2612	41.5039	-27.771	-84.0759	-97.6562	-68.9697	-23.9563	15.564	31.8909	42.1143	45.166	34.6375	28.0762	27.0081	19.6838	14.1907	9.15527	1.37329	2.59399	8.23975	5.0354	1.06812	-2.59399	-2.89917	5.34058	13.2751	26.7029	32.5012	37.6892	43.7927	12.97	4.57764	6.10352	12.97	8.8501	10.376	19.6838	26.8555	31.5857	37.8418
15.7166	25.6348	31.5857	28.6865	22.4304	8.69751	-2.59399	0.457764	22.2778	51.2695	65.3076	45.4712	-25.9399	-87.738	-102.081	-64.0869	-4.88281	31.1279	37.9944	29.9072	26.0925	19.6838	2.44141	-10.6812	-11.2915	0.915527	4.42505	5.34058	9.30786	10.6812	7.01904	10.0708	5.18799	4.88281	4.27246	2.59399	-8.23975	-11.4441	-9.76562	-12.207	-7.78198	2.89917	9.00269	2.74658	-4.73022	-18.158	-23.8037	-14.4958	-2.28882	3.96729
-2.59399	-6.71387	-17.5476	-19.2261	-4.27246	13.1226	24.1089	28.0762	27.6184	30.9753	33.5693	36.1633	7.01904	-48.9807	-92.4683	-100.555	-64.5447	-7.78198	36.7737	51.8799	54.1687	46.9971	29.7546	14.1907	1.37329	8.54492	14.9536	7.47681	3.66211	10.9863	17.7002	13.8855	2.74658	-9.61304	-17.8528	-22.4304	-18.6157	-5.0354	2.13623	10.6812	9.30786	4.11987	-2.13623	-2.74658	-2.28882	-3.20435	-6.10352	-11.1389	-4.27246	3.66211
26.8555	8.08716	0.152588	10.5286	7.47681	-4.57764	-4.42505	17.2424	28.2288	35.553	51.7273	64.0869	28.8391	-49.7437	-106.812	-104.675	-72.4792	-29.6021	12.0544	24.4141	24.1089	16.6321	-10.2234	-31.2805	-33.2642	-29.6021	-27.3132	-21.3623	-14.3433	-14.0381	-10.2234	-6.56128	-1.98364	1.37329	10.376	9.46045	6.71387	-0.915527	1.52588	7.62939	7.62939	7.62939	9.30786	5.79834	2.44141	5.18799	1.52588	2.44141	0.610352	5.49316
-7.62939	-18.9209	-14.1907	-10.6812	-1.2207	10.5286	11.5967	17.7002	30.9753	50.8118	66.3757	45.7764	-15.7166	-85.7544	-112.152	-90.7898	-42.4194	6.86646	34.0271	49.5911	62.1033	65.155	56.4575	41.9617	28.2288	21.0571	18.158	9.61304	-14.801	-12.8174	1.52588	-7.93457	-21.5149	-17.2424	-14.6484	-7.78198	5.18799	2.44141	-3.96729	-8.08716	-0.762939	-3.66211	5.49316	12.5122	17.0898	26.7029	38.6047	45.3186	49.5911	55.542
-4.57764	-16.4795	-20.5994	-14.3433	-7.62939	-0.915527	13.1226	15.8691	29.1443	48.0652	62.561	65.3076	19.5312	-57.6782	-116.119	-112.762	-62.7136	-23.8037	14.3433	46.2341	48.5229	36.4685	25.3296	7.01904	1.67847	5.0354	-3.50952	-12.3596	-10.6812	-2.13623	0.305176	-4.57764	-17.2424	-20.9045	-18.158	-15.8691	-16.4795	-11.9019	-6.40869	-15.8691	-16.1743	-23.0408	-26.3977	-15.7166	-6.40869	-1.37329	-0.152588	-1.83105	3.8147	10.8337
-10.6812	-13.8855	-15.1062	-20.1416	-18.4631	-16.9373	-14.9536	-1.37329	11.4441	20.752	41.1987	41.8091	9.76562	-61.1877	-120.697	-116.882	-62.2559	-9.46045	20.4468	40.741	43.9453	37.2314	33.2642	25.3296	12.3596	-2.44141	-13.5803	-21.8201	-23.6511	-17.395	-13.5803	-16.3269	-18.4631	-26.0925	-14.1907	-8.54492	-25.9399	-35.4004	-28.5339	-13.8855	-9.76562	-6.86646	-11.4441	-16.7847	-13.5803	-9.46045	-8.54492	-10.376	-3.96729	5.79834
-8.8501	-3.8147	3.20435	-0.915527	-5.79834	6.40869	11.4441	13.8855	30.9753	54.0161	69.7327	49.1333	-4.57764	-70.6482	-103.607	-78.5828	-34.3323	12.8174	43.0298	50.5066	44.0979	34.0271	20.5994	2.28882	-3.66211	-7.01904	-12.3596	-16.3269	-13.5803	-1.83105	2.44141	-3.20435	-12.8174	-18.3105	-24.5667	-30.365	-31.8909	-23.3459	-16.0217	-12.207	-10.5286	-7.01904	-5.64575	-4.73022	-8.54492	-8.23975	-3.20435	3.20435	9.46045	15.2588
-1.37329	-5.0354	-0.762939	12.3596	21.8201	17.395	24.1089	30.9753	38.6047	46.3867	52.4902	47.6074	-0.762939	-78.125	-122.681	-110.016	-70.343	-21.0571	19.5312	30.8228	29.1443	26.8555	20.9045	12.3596	9.46045	3.35693	2.13623	-3.50952	-18.0054	-28.0762	-29.2969	-30.5176	-24.2615	-24.1089	-22.7356	-12.0544	-11.4441	-9.76562	-12.0544	-18.3105	-2.44141	-3.20435	3.20435	2.28882	7.47681	0.915527	-10.5286	-9.46045	2.28882	16.6321
30.365	31.8909	25.9399	20.2942	10.2234	5.64575	10.376	6.10352	17.5476	42.1143	50.2014	23.9563	-37.6892	-84.9915	-109.558	-82.7026	-27.3132	19.5312	44.7083	59.6619	54.9316	45.929	40.5884	26.3977	8.69751	2.59399	-0.152588	-6.86646	-14.801	-13.2751	-10.2234	0	14.4958	28.6865	24.7192	8.39233	0.915527	-3.8147	-3.05176	-0.152588	5.79834	8.69751	3.96729	1.52588	5.64575	3.96729	-0.457764	-1.67847	6.71387	14.4958
0.457764	-8.23975	-7.93457	-11.9019	-21.2097	-21.3623	-13.2751	-10.376	-8.39233	18.9209	46.8445	68.2068	40.4358	-32.196	-94.1467	-115.967	-94.7571	-35.2478	5.34058	23.1934	33.5693	34.1797	35.0952	41.8091	47.9126	42.1143	26.7029	15.1062	8.8501	7.47681	12.207	1.83105	7.62939	10.8337	14.4958	12.3596	11.2915	5.64575	2.59399	2.13623	18.4631	11.9019	8.8501	3.05176	1.2207	-2.13623	-4.57764	-4.27246	-2.74658	5.34058
17.0898	19.0735	8.23975	2.13623	10.6812	26.8555	20.1416	14.0381	23.6511	49.7437	67.2913	64.5447	25.6348	-39.3677	-96.8933	-114.288	-79.9561	-42.572	-14.1907	16.7847	29.6021	37.6892	40.5884	36.9263	26.3977	21.8201	20.752	19.3787	24.1089	18.9209	1.98364	-16.0217	-15.1062	-0.457764	5.64575	13.8855	16.1743	12.207	5.18799	5.49316	6.2561	3.20435	3.50952	4.27246	0.152588	5.0354	6.10352	-0.762939	-2.13623	13.4277
4.57764	14.3433	9.61304	5.95093	7.78198	-0.152588	9.00269	28.5339	41.3513	57.2205	64.8499	57.5256	19.989	-47.76	-106.201	-113.983	-75.9888	-29.7546	8.23975	24.2615	30.5176	30.0598	19.989	25.0244	18.7683	3.20435	2.13623	2.28882	-1.52588	-6.71387	-19.5312	-18.158	-9.30786	-6.2561	-4.73022	0.305176	10.0708	15.4114	6.71387	-6.40869	1.06812	8.08716	6.86646	7.62939	1.06812	-1.67847	0.457764	2.59399	7.01904	12.6648
11.2915	9.46045	19.0735	10.2234	3.35693	12.8174	31.5857	33.7219	50.354	66.9861	77.5146	76.2939	25.177	-49.7437	-91.8579	-84.9915	-45.166	-4.57764	24.5667	39.978	40.1306	38.6047	25.7874	11.4441	8.23975	14.0381	13.8855	5.95093	5.0354	6.71387	1.98364	2.44141	5.64575	5.34058	14.801	13.1226	11.1389	9.46045	-1.37329	-3.20435	-5.0354	-1.2207	-0.762939	6.86646	4.88281	7.32422	15.1062	9.76562	2.89917	8.69751
-24.7192	-25.9399	-32.196	-41.9617	-49.5911	-45.7764	-33.5693	-12.97	1.83105	28.8391	52.6428	26.0925	-34.0271	-84.9915	-104.98	-83.7708	-30.5176	11.2915	37.8418	50.2014	49.4385	43.9453	30.2124	23.3459	20.4468	10.5286	-4.42505	-8.39233	-18.7683	-21.6675	-9.76562	-1.98364	-1.37329	7.78198	10.9863	10.0708	7.62939	-2.59399	-9.00269	-12.3596	-3.66211	-5.64575	-12.5122	-13.8855	-8.8501	-5.64575	4.57764	13.8855	19.5312	30.6702
-7.32422	2.74658	16.1743	21.6675	27.3132	33.4167	20.5994	7.01904	3.96729	19.989	58.2886	81.7871	54.0161	-21.9727	-89.4165	-118.256	-99.3347	-56.6101	-13.2751	17.5476	37.2314	44.2505	37.2314	27.0081	16.7847	9.91821	6.86646	-1.2207	-4.11987	-9.15527	-18.6157	-24.5667	-24.8718	-21.2097	-18.7683	-15.564	-3.20435	8.54492	17.5476	11.2915	-8.39233	-8.23975	-14.801	-11.5967	-6.86646	-4.88281	-0.762939	0.610352	-7.78198	-3.66211
-18.7683	-2.74658	12.6648	19.2261	16.0217	3.50952	-9.91821	-21.9727	-6.40869	26.7029	60.2722	72.3267	16.4795	-61.9507	-99.1821	-80.4138	-51.7273	-7.62939	34.3323	63.324	78.5828	74.0051	60.5774	49.4385	34.79	23.0408	19.6838	9.76562	-10.2234	-11.5967	-19.5312	-13.1226	12.207	25.4822	14.4958	-0.762939	3.96729	-2.74658	-4.73022	-5.49316	-17.2424	-13.7329	-6.71387	2.13623	6.10352	7.78198	5.49316	-0.457764	-3.66211	4.11987
0.457764	0.305176	-11.9019	-14.0381	-13.7329	-2.74658	10.376	21.5149	33.8745	55.9998	79.9561	58.136	-14.6484	-76.1414	-100.098	-72.7844	-21.3623	17.7002	52.6428	59.3567	50.6592	36.1633	32.6538	29.9072	24.1089	3.96729	-6.10352	-6.2561	-6.56128	-14.1907	-18.6157	-17.8528	-14.9536	-19.3787	-19.989	-4.88281	-0.152588	5.18799	16.6321	12.8174	-1.06812	4.27246	1.98364	-2.28882	-6.56128	-3.05176	0.610352	4.11987	10.6812	26.8555
18.7683	11.7493	4.11987	2.44141	0.305176	2.74658	2.13623	-5.95093	-12.8174	-0.762939	15.564	32.3486	17.8528	-51.7273	-110.321	-115.662	-89.2639	-49.4385	2.89917	39.3677	60.4248	54.9316	40.4358	31.5857	24.8718	11.5967	0	-21.8201	-30.2124	-38.4521	-43.0298	-32.196	-20.4468	-12.3596	1.67847	-0.762939	-8.23975	-14.801	-23.1934	-19.5312	9.30786	4.11987	2.44141	9.30786	12.97	10.5286	3.05176	-4.27246	-4.88281	2.89917
22.1252	18.0054	12.207	17.8528	11.2915	2.59399	-3.8147	-3.96729	7.17163	24.5667	50.2014	39.5203	-16.7847	-73.8525	-103.149	-79.9561	-31.4331	0.152588	9.30786	15.564	28.0762	30.365	22.583	10.6812	-8.54492	-20.4468	-21.2097	-26.5503	-39.3677	-45.6238	-26.3977	-19.989	-17.5476	-20.752	-17.7002	-10.8337	-3.96729	-0.762939	-7.17163	-8.23975	23.8037	17.7002	13.5803	13.8855	18.9209	18.6157	10.9863	14.0381	21.6675	32.5012
3.05176	-3.50952	-4.88281	2.89917	5.49316	7.78198	14.3433	19.2261	23.1934	39.3677	68.3594	99.4873	70.343	-25.0244	-97.6562	-102.081	-61.3403	-19.989	12.8174	30.0598	42.8772	53.8635	46.0815	18.9209	7.93457	11.7493	16.1743	5.79834	-2.59399	-12.6648	-30.6702	-35.2478	-19.8364	-13.7329	-9.61304	-2.74658	1.2207	-0.152588	2.28882	-4.11987	-7.01904	-5.18799	-3.35693	7.47681	4.11987	-1.37329	6.56128	12.8174	10.376	14.1907
6.2561	12.6648	10.6812	-10.9863	-23.0408	-22.1252	-28.3813	-24.4141	-5.34058	23.4985	47.4548	29.1443	-26.5503	-79.4983	-107.422	-95.0623	-52.4902	-9.91821	22.8882	45.4712	45.4712	38.9099	24.1089	15.7166	23.0408	37.5366	37.9944	33.1116	17.5476	-3.96729	-11.4441	-15.7166	-21.5149	-31.5857	-27.0081	-24.1089	-19.0735	-12.5122	-15.2588	-14.801	4.27246	4.88281	0	-10.2234	-14.9536	-11.7493	-13.7329	-10.6812	-1.37329	0.915527
-1.83105	-1.98364	5.18799	8.08716	6.2561	-2.44141	-1.98364	-2.59399	-3.50952	14.6484	45.166	52.6428	27.9236	-39.2151	-110.321	-120.392	-79.1931	-37.2314	8.08716	37.384	53.4058	60.5774	61.9507	59.6619	46.5393	37.0789	33.1116	25.177	3.35693	-8.8501	-8.69751	-10.376	-11.1389	-18.7683	-21.8201	-21.5149	-18.0054	-3.50952	6.86646	18.0054	2.44141	10.2234	9.46045	4.27246	6.10352	4.42505	4.27246	0	-1.67847	-1.37329
-2.74658	6.10352	-3.50952	-10.8337	1.37329	10.2234	2.89917	5.79834	26.2451	48.5229	65.918	61.0352	2.44141	-61.6455	-107.574	-102.386	-60.4248	-12.5122	32.3486	41.9617	21.5149	14.9536	-0.152588	-3.35693	7.93457	16.1743	15.1062	9.46045	9.46045	1.67847	-5.95093	-9.91821	-6.10352	-10.6812	-4.88281	-9.76562	-15.2588	-10.6812	-5.79834	-5.95093	4.42505	-0.305176	-3.50952	-8.69751	-3.8147	0.610352	1.83105	9.15527	18.158	30.2124
-2.74658	-16.0217	-7.32422	4.42505	15.8691	16.6321	14.0381	16.0217	35.553	67.2913	84.2285	69.5801	-3.05176	-81.0242	-117.188	-104.675	-68.512	-21.6675	18.7683	29.7546	13.1226	4.42505	4.27246	12.0544	12.97	5.95093	2.13623	-3.50952	-20.2942	-27.6184	-17.0898	-14.801	-4.27246	7.32422	8.08716	4.57764	7.17163	17.7002	21.6675	1.52588	11.1389	-0.610352	-2.74658	5.95093	15.8691	19.989	18.7683	19.6838	26.7029	31.5857
20.4468	24.7192	27.771	19.6838	5.0354	1.2207	7.01904	6.71387	19.6838	50.2014	69.7327	60.8826	0.457764	-62.1033	-98.7244	-84.5337	-39.6729	9.15527	33.2642	40.2832	36.9263	27.9236	21.9727	15.1062	15.1062	31.8909	29.9072	19.5312	9.76562	6.71387	3.66211	0.915527	-3.8147	-3.8147	-11.9019	-16.6321	-6.2561	-3.20435	-8.8501	-16.1743	0.457764	12.3596	16.6321	15.8691	7.32422	6.86646	9.91821	13.8855	19.989	27.3132
-30.0598	-13.1226	-0.762939	-1.37329	-4.57764	6.56128	4.11987	-0.305176	7.47681	27.4658	51.2695	62.2559	21.8201	-52.6428	-95.9778	-87.738	-52.948	-2.44141	30.5176	45.4712	40.1306	33.7219	20.752	22.1252	20.4468	13.7329	14.9536	12.5122	8.69751	5.18799	6.56128	16.1743	10.8337	-5.49316	-3.96729	2.89917	14.3433	19.6838	12.8174	4.88281	-10.6812	1.06812	1.83105	-4.27246	-5.18799	-5.64575	-5.18799	-1.52588	2.59399	14.1907
-9.46045	1.83105	1.06812	-4.73022	-10.2234	-12.0544	-9.46045	-4.42505	8.69751	40.5884	65.155	44.2505	-23.6511	-81.4819	-104.065	-86.0596	-44.4031	2.74658	36.9263	46.5393	24.7192	11.2915	14.9536	23.9563	21.6675	25.7874	23.1934	12.6648	-5.0354	-21.5149	-17.5476	-8.8501	4.57764	20.2942	21.3623	16.0217	15.564	1.98364	-19.8364	-28.5339	-28.3813	-26.0925	-22.4304	-21.6675	-15.1062	-11.7493	-10.0708	-7.62939	-8.69751	-4.42505
-5.64575	2.89917	-2.13623	4.88281	17.8528	13.4277	5.49316	14.0381	17.0898	27.6184	44.8608	67.2913	44.8608	-29.2969	-91.2476	-102.539	-70.6482	-36.7737	6.40869	46.9971	54.6265	47.9126	36.7737	21.5149	5.95093	-0.152588	-2.13623	-5.95093	-4.42505	2.28882	14.0381	5.79834	-10.5286	-20.2942	-25.9399	-19.5312	0.762939	4.27246	-2.89917	-0.610352	-5.95093	-1.83105	3.05176	4.57764	-1.83105	-11.2915	-14.801	-11.1389	-2.59399	9.76562
-15.8691	-5.18799	0.152588	-7.01904	-2.28882	3.96729	-1.83105	-1.83105	17.8528	50.5066	71.106	60.1196	7.62939	-56.1523	-94.9097	-87.4329	-40.741	14.4958	57.6782	67.749	67.4438	59.5093	42.1143	19.8364	6.10352	7.47681	8.54492	7.01904	3.50952	-3.20435	-20.2942	-17.8528	-8.69751	-2.13623	8.8501	0.457764	-28.8391	-29.6021	-12.97	-7.17163	-7.32422	-11.2915	-6.86646	0.457764	1.37329	-0.915527	0.762939	0.915527	6.2561	24.4141
-15.564	-15.1062	-11.7493	-18.7683	-20.9045	-20.1416	-12.3596	3.96729	23.4985	49.7437	80.719	72.7844	4.42505	-57.6782	-97.0459	-95.9778	-64.0869	-23.1934	10.9863	35.553	35.0952	24.1089	28.5339	32.5012	23.0408	1.52588	-9.30786	1.52588	12.6648	17.395	13.5803	12.5122	5.18799	1.37329	-6.56128	-18.7683	-19.0735	-14.9536	-13.8855	-23.3459	6.10352	11.9019	12.97	3.96729	-1.67847	5.95093	10.5286	8.8501	19.6838	30.2124
-12.6648	-4.42505	0.152588	-1.52588	-6.71387	-1.83105	6.71387	3.96729	6.86646	20.9045	41.9617	35.7056	-23.9563	-86.5173	-105.133	-101.166	-77.6672	-28.9917	18.6157	36.3159	36.7737	44.7083	49.2859	37.8418	26.0925	16.4795	8.54492	-6.56128	-7.01904	1.06812	-1.06812	0.305176	-0.305176	10.2234	12.207	5.34058	-2.59399	-13.7329	-22.8882	-25.3296	-3.35693	-11.9019	-14.9536	-4.27246	0.457764	6.2561	11.4441	14.4958	23.8037	35.2478
19.3787	-1.67847	-14.9536	-7.78198	-1.52588	-11.2915	-25.4822	-19.6838	9.15527	52.1851	74.7681	37.6892	-40.741	-88.501	-101.318	-78.2776	-34.9426	-7.32422	11.9019	23.9563	33.8745	33.5693	19.989	12.6648	15.2588	7.47681	-5.0354	-4.27246	10.5286	22.7356	11.4441	-18.9209	-33.7219	-31.8909	-16.6321	-6.10352	-9.46045	-28.8391	-28.5339	-18.3105	6.40869	5.95093	4.27246	-2.44141	-5.0354	-3.20435	-7.78198	-8.69751	4.11987	21.8201
8.8501	-3.05176	-10.9863	-10.0708	-5.0354	5.49316	6.71387	10.8337	12.207	25.3296	50.2014	68.2068	49.2859	-21.0571	-90.4846	-111.237	-98.4192	-56.7627	-11.9019	28.5339	43.6401	32.959	10.5286	0.762939	-8.08716	-17.8528	-25.7874	-20.5994	-3.66211	7.78198	12.0544	16.7847	12.6648	12.0544	14.4958	7.32422	6.71387	8.8501	11.9019	7.47681	11.2915	6.56128	-1.83105	-11.9019	-14.3433	-11.5967	-3.35693	9.91821	10.2234	3.96729
0.305176	0	5.49316	18.158	17.5476	7.78198	3.50952	-2.59399	-2.13623	24.8718	66.3757	76.1414	46.0815	-37.6892	-103.455	-118.561	-89.4165	-36.9263	-0.305176	13.2751	15.4114	14.3433	3.20435	3.50952	9.30786	12.0544	9.30786	11.7493	1.67847	-5.34058	-5.34058	2.89917	-4.42505	-10.376	-11.1389	-9.91821	-10.8337	-11.5967	-1.52588	11.2915	8.69751	13.4277	18.0054	14.9536	8.8501	-1.06812	-6.2561	-9.46045	-4.73022	6.10352
10.9863	8.69751	4.42505	-0.457764	-0.457764	0.610352	1.06812	2.59399	18.3105	38.7573	56.3049	45.166	-13.5803	-75.3784	-108.032	-102.997	-61.6455	-11.2915	25.9399	39.0625	33.4167	18.3105	1.83105	-8.23975	-13.4277	-16.9373	-10.8337	-3.35693	-9.91821	-18.6157	-16.6321	-5.49316	6.10352	5.18799	-10.9863	-20.9045	-22.8882	-6.56128	4.27246	9.61304	-13.2751	-3.20435	3.05176	8.8501	5.0354	0.610352	0.152588	-1.67847	0.610352	12.207
15.4114	10.2234	1.37329	0	3.96729	9.00269	9.91821	4.27246	13.7329	36.3159	56.1523	48.9807	-2.59399	-77.0569	-111.237	-89.5691	-50.8118	-12.6648	27.9236	57.373	58.8989	44.5557	32.196	25.7874	23.4985	18.0054	12.6648	10.5286	8.08716	15.1062	22.7356	28.3813	11.9019	-12.0544	-22.1252	-33.7219	-38.147	-30.5176	-20.1416	-20.9045	-8.8501	-5.34058	-6.40869	-13.4277	-16.6321	-18.158	-8.39233	-0.457764	3.20435	12.207
-2.74658	9.91821	17.0898	16.3269	10.6812	9.46045	15.4114	15.564	14.0381	34.1797	61.6455	58.136	-6.2561	-78.8879	-121.307	-109.711	-55.8472	0.457764	36.9263	50.6592	46.6919	30.2124	21.8201	30.365	35.7056	26.2451	2.13623	-14.4958	-1.98364	0.305176	-9.61304	-10.376	-15.4114	-21.3623	-22.8882	-11.4441	7.01904	14.3433	16.6321	12.5122	1.06812	5.95093	8.39233	6.86646	10.9863	14.6484	14.6484	9.15527	9.91821	25.7874
-25.0244	-12.97	-6.10352	-3.8147	0	12.8174	22.8882	21.8201	21.5149	34.3323	58.4412	71.4111	25.0244	-57.373	-102.386	-115.509	-72.3267	-15.7166	25.3296	50.0488	58.136	30.5176	5.18799	6.86646	10.2234	13.5803	15.8691	11.4441	3.20435	2.13623	7.17163	16.4795	8.08716	-4.57764	-7.32422	-5.18799	0.305176	6.40869	4.42505	9.00269	4.42505	11.5967	16.9373	14.9536	10.6812	5.34058	1.67847	12.8174	23.8037	35.553
0.457764	-2.13623	-7.62939	3.20435	18.7683	28.0762	21.5149	15.7166	23.6511	39.0625	55.0842	58.8989	21.0571	-47.3022	-105.591	-112	-86.5173	-46.5393	-5.49316	25.4822	28.0762	22.8882	16.4795	15.7166	8.8501	5.95093	11.9019	25.6348	34.9426	34.1797	27.0081	19.2261	9.15527	1.98364	-5.64575	-5.34058	-7.17163	-7.17163	-3.35693	-5.64575	-1.67847	-6.56128	-2.74658	10.0708	17.5476	19.3787	21.5149	22.583	22.2778	22.583
-65.4602	-47.1497	-26.2451	-7.93457	8.39233	30.2124	42.1143	42.1143	44.8608	56.7627	73.7	59.2041	-6.86646	-77.5146	-109.406	-102.997	-61.0352	-9.15527	28.0762	27.771	21.9727	18.158	11.4441	7.17163	4.73022	0.610352	-3.35693	0.152588	3.66211	2.59399	7.17163	3.35693	-4.11987	-9.30786	-2.44141	7.01904	9.91821	5.64575	2.28882	4.11987	-25.9399	-19.989	-12.6648	-9.15527	3.96729	15.7166	18.6157	16.3269	21.6675	26.0925
-8.69751	0	3.20435	1.67847	-9.15527	-20.4468	-17.0898	-4.57764	4.73022	26.7029	57.8308	65.4602	15.1062	-63.6292	-106.659	-99.3347	-63.324	-23.6511	11.9019	34.3323	38.147	33.1116	22.1252	6.71387	4.88281	3.8147	9.00269	5.79834	-9.76562	-10.5286	-18.3105	-28.0762	-30.0598	-25.3296	-22.583	-23.8037	-17.8528	-13.2751	-15.4114	-19.5312	-6.2561	-6.2561	-1.83105	7.17163	8.23975	3.05176	6.56128	5.79834	7.47681	17.8528
-15.7166	-15.2588	-15.2588	-17.2424	-14.4958	-14.801	-9.91821	-6.86646	2.89917	29.7546	52.0325	58.8989	33.8745	-36.3159	-93.9941	-106.964	-79.9561	-40.1306	-1.37329	21.2097	27.0081	25.0244	28.0762	21.2097	16.9373	12.3596	0.305176	-0.762939	10.2234	15.1062	10.2234	17.2424	29.4495	26.5503	14.4958	-0.305176	-1.83105	2.59399	-1.83105	-5.79834	-3.50952	-5.18799	-9.15527	-9.00269	0.152588	8.08716	7.47681	5.18799	14.9536	23.0408
-1.52588	-0.762939	1.37329	-1.98364	-9.15527	-12.0544	-6.71387	5.0354	21.3623	58.2886	93.5364	93.2312	27.6184	-54.3213	-105.743	-106.049	-76.9043	-28.9917	10.376	27.771	34.1797	38.7573	36.6211	25.7874	18.4631	19.3787	31.7383	28.6865	19.3787	17.8528	17.2424	16.6321	1.83105	-6.71387	-13.1226	-15.564	-14.1907	-22.2778	-19.6838	-11.7493	-2.44141	-1.37329	1.37329	2.28882	-1.98364	5.18799	14.9536	13.8855	16.9373	29.9072
-18.7683	-21.0571	-9.30786	-5.79834	-6.86646	-0.152588	6.71387	8.69751	19.2261	39.8254	67.4438	45.6238	-22.2778	-84.5337	-112.152	-95.6726	-48.3704	-9.30786	21.8201	32.3486	25.7874	8.23975	-5.0354	-6.10352	-7.62939	-5.95093	-6.10352	-4.11987	-1.98364	-5.0354	-9.76562	-9.30786	-0.457764	0	-9.76562	-8.69751	-24.5667	-34.4849	-24.4141	-9.91821	-14.9536	-18.6157	-27.1606	-28.6865	-23.8037	-14.4958	-12.6648	-10.2234	-7.62939	5.0354
13.5803	3.96729	8.54492	16.4795	16.6321	5.49316	2.59399	-1.67847	-5.95093	10.376	38.2996	49.1333	12.97	-54.7791	-99.4873	-112.305	-98.114	-62.4084	-15.4114	9.15527	12.97	9.76562	17.0898	14.1907	9.30786	-5.95093	-9.30786	-1.67847	-0.152588	-14.0381	-24.5667	-21.6675	-20.9045	-18.0054	-21.2097	-26.8555	-22.4304	-23.3459	-13.2751	2.28882	-11.1389	-2.74658	9.30786	15.7166	8.08716	1.2207	-0.915527	-3.35693	0	8.39233
1.83105	-0.305176	-5.18799	-8.8501	-0.305176	9.30786	15.1062	13.8855	12.3596	26.0925	51.1169	63.0188	36.9263	-39.978	-102.997	-113.983	-101.471	-62.4084	-12.5122	11.1389	24.4141	35.2478	27.6184	12.97	0.305176	-4.57764	0.152588	12.8174	11.7493	13.8855	15.4114	10.2234	8.23975	4.11987	-0.457764	5.0354	0.610352	-16.3269	-18.7683	-13.2751	-9.76562	-5.64575	0	-2.44141	-5.49316	-6.71387	-5.49316	-8.69751	-6.56128	2.74658
-6.40869	1.83105	4.11987	4.42505	-5.34058	-21.8201	-28.2288	-28.3813	-13.2751	18.0054	50.354	57.6782	26.7029	-43.6401	-105.286	-116.577	-96.1304	-42.8772	5.49316	31.7383	51.8799	53.2532	42.572	28.2288	11.4441	18.3105	25.6348	27.4658	23.3459	25.3296	25.177	22.8882	17.395	11.7493	1.06812	-8.23975	-7.17163	-1.52588	0.762939	1.98364	-24.5667	-21.2097	-17.0898	-20.4468	-27.1606	-34.4849	-28.2288	-20.9045	-14.801	-2.13623
-2.13623	1.83105	6.86646	11.7493	21.0571	26.5503	23.6511	34.0271	51.8799	67.5964	61.7981	17.8528	-46.6919	-87.2803	-97.3511	-70.343	-26.8555	10.2234	34.0271	42.1143	41.1987	44.0979	36.0107	14.6484	8.69751	16.3269	16.6321	11.5967	2.13623	-5.64575	-5.95093	-11.5967	-16.0217	-19.8364	-23.1934	-24.2615	-12.0544	0.457764	4.11987	7.93457	27.3132	25.0244	28.5339	29.1443	25.0244	21.5149	22.7356	20.752	25.177	31.2805
6.56128	17.5476	19.989	18.158	19.3787	7.62939	3.20435	21.2097	34.79	49.8962	67.4438	61.9507	3.20435	-61.0352	-100.098	-95.9778	-61.0352	-6.86646	28.8391	37.8418	34.0271	30.6702	36.0107	31.4331	12.0544	-0.610352	-6.10352	2.28882	11.1389	14.4958	21.8201	20.9045	18.3105	6.86646	-12.8174	-20.1416	-21.0571	-27.6184	-24.5667	-18.4631	-8.69751	-12.6648	-5.18799	0.610352	0.762939	1.83105	-0.762939	1.98364	2.59399	9.15527
-2.13623	-11.4441	-1.83105	3.35693	3.66211	12.0544	13.1226	23.6511	38.7573	60.2722	78.7354	73.7	13.7329	-71.5637	-116.272	-104.828	-62.2559	-6.86646	36.7737	53.2532	58.8989	50.0488	31.7383	19.0735	20.5994	19.989	2.28882	0.610352	-4.27246	-15.4114	-33.2642	-37.5366	-27.6184	-22.583	-13.8855	-1.37329	0.915527	-5.49316	-12.207	-13.2751	4.88281	-2.13623	-2.89917	-1.67847	1.52588	7.62939	5.49316	-4.73022	-9.30786	-7.01904
-3.50952	-20.4468	-33.1116	-27.0081	-17.2424	-12.207	-7.01904	6.10352	24.2615	42.1143	44.0979	32.6538	-13.8855	-75.531	-115.356	-117.188	-79.3457	-32.196	4.27246	22.7356	25.7874	22.8882	18.6157	18.3105	21.3623	11.7493	4.73022	13.7329	14.4958	12.3596	-0.762939	-9.61304	-8.54492	-0.915527	3.20435	0.305176	3.05176	-6.10352	-5.79834	-12.0544	11.1389	-1.83105	-19.989	-17.5476	-10.2234	-5.95093	2.28882	6.10352	0.305176	5.95093
0.915527	-5.79834	-10.8337	-14.801	-4.73022	-1.52588	0.457764	3.96729	20.9045	45.3186	60.73	50.0488	-12.0544	-77.3621	-111.237	-101.318	-65.918	-23.1934	10.8337	39.3677	50.8118	34.9426	18.158	13.5803	14.9536	15.1062	9.91821	2.13623	-2.59399	3.35693	10.2234	5.0354	-5.18799	-2.13623	10.376	6.56128	4.11987	16.7847	15.7166	8.08716	-3.35693	2.44141	-0.305176	-5.34058	-2.28882	0.457764	6.40869	4.42505	12.6648	34.4849
32.196	40.1306	38.6047	21.3623	4.73022	1.52588	5.95093	5.79834	13.8855	40.741	74.1577	58.5938	-10.5286	-74.1577	-97.1985	-87.8906	-55.8472	-21.3623	-3.20435	6.86646	9.91821	13.5803	7.17163	-2.59399	-9.30786	-2.74658	3.05176	-2.13623	-12.0544	-19.989	-27.9236	-31.5857	-23.4985	-11.1389	5.95093	19.6838	18.3105	5.95093	8.54492	10.2234	11.5967	6.86646	4.27246	1.98364	3.66211	9.30786	11.1389	10.6812	12.6648	26.0925
-3.8147	-9.30786	-2.74658	-1.98364	-3.8147	-1.52588	7.93457	10.5286	8.8501	9.15527	18.158	26.5503	9.00269	-48.9807	-91.8579	-96.1304	-67.5964	-23.1934	16.0217	35.4004	38.7573	43.0298	35.0952	22.4304	16.3269	9.46045	11.5967	13.2751	2.13623	-4.42505	9.46045	14.6484	18.158	21.5149	17.0898	10.9863	9.46045	3.20435	3.35693	13.5803	4.88281	-2.59399	7.62939	19.8364	15.564	3.8147	2.89917	-2.28882	-6.86646	-3.96729
-17.2424	-23.9563	-14.3433	-7.32422	-5.18799	-2.89917	-2.28882	-0.762939	8.54492	31.4331	51.4221	59.3567	21.6675	-45.7764	-95.3674	-99.0295	-72.4792	-30.5176	15.4114	39.978	46.3867	41.0461	32.5012	23.1934	17.8528	13.4277	12.207	9.91821	5.79834	-5.18799	-13.7329	-11.2915	-4.73022	-10.0708	-20.5994	-16.9373	-7.78198	2.74658	-2.44141	-5.49316	-9.76562	-3.50952	-2.28882	-7.32422	-13.1226	-16.6321	-13.2751	-4.57764	4.88281	22.7356
18.4631	19.0735	19.0735	14.0381	7.32422	-6.40869	-16.4795	-14.3433	0.457764	22.1252	50.2014	62.7136	21.6675	-58.2886	-109.863	-111.542	-74.1577	-23.0408	14.801	31.2805	42.4194	36.9263	29.1443	23.9563	10.2234	-1.52588	-5.64575	-2.59399	-3.8147	-7.17163	-13.4277	-17.0898	-16.1743	-20.5994	-26.0925	-15.1062	-13.7329	-15.564	-11.4441	-4.27246	7.93457	9.30786	9.30786	9.76562	11.7493	2.28882	-10.6812	-14.0381	-8.69751	3.35693
4.57764	27.4658	41.9617	46.0815	47.4548	40.1306	30.365	32.6538	41.5039	57.5256	74.9207	56.7627	-1.52588	-64.8499	-102.844	-103.302	-67.749	-19.989	9.00269	20.5994	21.2097	18.9209	13.8855	8.08716	7.47681	5.34058	-0.305176	-7.47681	-12.97	-19.989	-18.158	-18.7683	-23.1934	-21.6675	-0.305176	5.34058	-2.13623	3.20435	4.88281	2.28882	-6.56128	-1.06812	7.32422	11.4441	3.20435	6.86646	7.93457	3.50952	7.93457	19.3787
-24.8718	-41.1987	-49.8962	-31.1279	-10.376	-12.8174	-22.4304	-12.207	1.67847	26.5503	58.8989	49.5911	-13.5803	-81.7871	-114.746	-86.5173	-40.2832	0.915527	24.4141	37.2314	45.7764	49.5911	55.2368	37.9944	26.8555	26.2451	16.3269	21.0571	19.2261	6.10352	5.64575	2.13623	-4.27246	-2.74658	-12.6648	-10.9863	-3.96729	-5.79834	-7.47681	-12.207	-18.0054	-20.5994	-17.0898	-18.4631	-21.0571	-21.2097	-20.5994	-14.801	-3.8147	7.32422
-6.56128	2.89917	0.457764	1.67847	7.17163	3.35693	9.61304	11.9019	15.564	18.7683	33.8745	46.9971	25.3296	-37.5366	-93.9941	-110.016	-92.0105	-51.4221	-3.35693	20.9045	34.3323	46.3867	51.2695	46.0815	38.147	36.3159	35.4004	25.9399	7.93457	-6.71387	-16.9373	-20.5994	-12.207	-4.73022	-11.5967	-22.583	-20.9045	-8.8501	-4.73022	-10.0708	-13.2751	1.98364	16.3269	18.3105	10.0708	1.83105	1.52588	5.34058	10.8337	13.4277
6.10352	-2.44141	-12.8174	-14.3433	-6.71387	-7.47681	-16.3269	-12.5122	5.79834	37.9944	69.8853	74.3103	22.8882	-46.9971	-96.5881	-101.318	-63.7817	-19.5312	16.7847	30.9753	31.8909	41.3513	46.8445	45.6238	39.0625	31.1279	30.2124	25.0244	16.7847	8.08716	-1.98364	-10.5286	-12.3596	-10.0708	-12.207	-20.1416	-33.5693	-46.2341	-34.1797	-20.4468	7.78198	2.13623	-7.17163	-5.64575	0	-0.305176	0.762939	-3.50952	4.11987	23.8037
2.13623	-1.83105	4.42505	11.2915	7.93457	18.9209	33.1116	40.5884	56.1523	79.1931	90.6372	43.0298	-36.1633	-87.2803	-88.9587	-66.9861	-24.8718	12.5122	39.0625	56.3049	49.8962	34.3323	18.9209	8.69751	-3.05176	-6.56128	7.78198	14.1907	15.4114	22.8882	19.0735	9.76562	10.8337	14.6484	11.5967	9.46045	7.93457	-3.96729	-19.6838	-32.5012	-3.35693	-5.18799	-8.54492	-11.4441	-6.10352	0.762939	2.59399	8.69751	20.752	24.7192
7.17163	16.4795	20.752	21.8201	27.771	30.5176	23.9563	16.6321	18.6157	35.0952	58.7463	70.1904	31.2805	-39.6729	-104.065	-106.964	-59.8145	-11.7493	21.3623	39.5203	43.9453	45.166	34.4849	17.7002	10.0708	7.47681	-6.10352	-27.1606	-28.8391	-19.8364	-17.2424	-23.6511	-24.7192	-19.8364	-24.2615	-23.0408	-17.7002	-20.4468	-27.6184	-23.1934	3.50952	10.8337	5.79834	0.152588	-2.59399	2.59399	9.76562	15.7166	17.8528	21.8201
2.44141	9.76562	5.79834	8.08716	23.8037	22.1252	16.3269	24.2615	33.5693	47.6074	66.9861	52.1851	-16.0217	-71.5637	-93.9941	-80.2612	-40.4358	-7.17163	17.5476	44.4031	43.0298	34.6375	30.0598	23.8037	15.564	3.8147	-3.8147	-6.56128	-10.376	-13.8855	-15.1062	-13.1226	-14.1907	-19.5312	-22.4304	-31.1279	-27.9236	-28.9917	-35.4004	-27.1606	2.74658	6.40869	4.57764	3.96729	9.61304	13.8855	15.7166	15.1062	18.4631	21.8201
-16.9373	-20.1416	-17.7002	-6.2561	-3.8147	-14.1907	-10.6812	-6.71387	-9.46045	4.42505	32.196	51.1169	34.1797	-33.7219	-103.455	-126.648	-98.5718	-61.1877	-28.0762	6.86646	30.2124	26.7029	20.4468	26.7029	32.3486	34.4849	32.959	27.9236	24.8718	12.97	11.4441	5.95093	6.10352	8.23975	5.49316	1.37329	-9.00269	-18.9209	-25.9399	-24.4141	13.1226	-0.305176	-3.96729	-4.11987	-7.47681	-9.91821	-0.762939	7.17163	7.93457	12.6648
7.62939	-2.28882	-4.88281	-10.6812	-3.96729	-1.98364	-1.06812	10.8337	42.1143	75.6836	77.3621	26.3977	-44.8608	-76.7517	-65.0024	-41.6565	-8.23975	25.3296	43.9453	52.948	58.136	58.7463	40.8936	20.2942	15.7166	17.2424	5.79834	-15.7166	-13.7329	-16.6321	-11.5967	-10.2234	0.152588	9.61304	5.64575	0	1.2207	2.74658	-0.610352	-10.0708	-4.11987	-3.20435	-2.44141	-5.49316	-8.8501	-4.42505	4.42505	6.86646	11.1389	18.0054
-24.5667	-19.3787	-15.564	-19.5312	-13.1226	-11.9019	-17.5476	-13.8855	10.0708	35.7056	54.0161	48.2178	-1.2207	-73.5474	-123.901	-125.275	-80.5664	-36.4685	-4.27246	23.6511	32.959	26.5503	22.4304	21.0571	21.5149	23.4985	21.3623	16.9373	7.78198	-3.05176	-3.66211	4.42505	-5.95093	-13.8855	-8.39233	-4.27246	-19.5312	-34.79	-39.0625	-32.196	-30.0598	-20.2942	-8.54492	-5.18799	-7.17163	-3.35693	-0.305176	3.05176	10.376	10.0708
-6.86646	-1.2207	-6.10352	-18.158	-21.8201	-21.5149	-12.97	-1.37329	3.8147	17.7002	45.4712	60.2722	-0.152588	-74.7681	-113.983	-111.847	-70.1904	-20.5994	10.8337	32.959	46.5393	49.1333	41.5039	27.1606	20.5994	22.1252	17.2424	9.30786	8.23975	-4.11987	-18.6157	-24.5667	-24.5667	-6.40869	10.2234	16.4795	16.4795	10.8337	14.0381	19.989	-2.28882	1.67847	0.915527	-7.78198	-8.69751	-10.0708	-12.0544	-15.2588	-12.6648	-1.83105
-6.56128	3.20435	7.93457	2.28882	3.8147	5.49316	5.79834	15.564	42.4194	73.5474	77.9724	28.3813	-44.7083	-86.2122	-89.7217	-61.3403	-22.8882	17.7002	49.7437	67.5964	63.1714	45.4712	31.1279	21.6675	19.0735	13.5803	9.46045	2.13623	0.762939	4.42505	8.39233	-0.305176	-16.4795	-24.8718	-17.2424	-10.376	-8.39233	-7.78198	-10.9863	-2.13623	7.17163	7.01904	12.0544	5.95093	5.64575	0.610352	-6.56128	0.610352	16.1743	35.7056
-2.59399	-6.71387	-4.73022	-5.79834	-12.3596	-10.2234	-0.305176	1.83105	-3.20435	8.39233	37.6892	41.1987	-10.6812	-77.5146	-110.168	-101.471	-61.0352	-15.564	17.8528	38.4521	50.6592	43.335	39.5203	40.5884	26.3977	9.00269	-1.06812	-4.27246	0.305176	0.152588	-2.74658	-12.5122	-39.978	-48.0652	-43.9453	-35.8582	-34.6375	-26.2451	-14.0381	-9.91821	-2.44141	-8.08716	-10.6812	-8.69751	-7.32422	-9.61304	-14.4958	-12.6648	-13.4277	-10.5286
4.57764	2.13623	3.50952	10.6812	9.91821	2.28882	9.91821	24.5667	48.6755	71.4111	76.9043	38.4521	-32.196	-87.5854	-90.6372	-60.1196	-22.7356	0.915527	18.4631	25.4822	31.2805	36.7737	36.1633	34.79	34.4849	37.0789	42.572	39.2151	30.8228	26.8555	16.7847	-3.50952	-10.5286	-3.66211	-9.46045	-12.6648	-10.6812	-11.9019	-11.5967	-9.00269	-21.6675	-19.8364	-18.7683	-9.15527	3.05176	5.64575	10.8337	15.4114	23.6511	35.2478
-6.2561	-4.57764	2.13623	-2.89917	-13.2751	-18.0054	-18.0054	-10.9863	8.69751	30.2124	63.0188	63.9343	-2.44141	-81.6345	-119.476	-121.613	-78.125	-22.1252	17.0898	25.6348	31.2805	42.8772	48.2178	38.4521	16.0217	-1.98364	3.35693	7.01904	4.11987	-6.10352	-9.61304	-1.52588	2.13623	-6.40869	-14.0381	-12.97	-0.915527	-6.2561	-25.6348	-36.6211	-9.46045	-17.0898	-19.989	-20.2942	-15.4114	-12.3596	-6.40869	-5.64575	1.37329	14.6484
27.1606	24.7192	21.2097	5.18799	-9.61304	-13.7329	-9.00269	-0.305176	7.47681	25.3296	56.1523	68.6646	39.2151	-29.9072	-102.081	-132.904	-115.204	-69.2749	-15.2588	3.66211	18.158	36.1633	34.79	14.6484	3.66211	1.37329	7.17163	9.91821	8.08716	12.3596	9.91821	-2.44141	3.8147	17.7002	31.5857	22.8882	4.27246	-1.98364	-2.13623	-1.2207	-11.2915	-9.15527	-2.74658	5.49316	3.35693	1.52588	-0.915527	-4.27246	-2.59399	9.76562
6.10352	22.583	27.0081	12.6648	4.27246	2.89917	8.69751	28.6865	34.79	41.5039	64.6973	78.8879	29.7546	-56.6101	-115.662	-126.343	-98.5718	-60.1196	-13.4277	24.5667	27.771	29.7546	25.0244	20.4468	16.1743	5.49316	-1.98364	-2.28882	5.95093	7.17163	4.88281	7.93457	10.6812	-3.66211	-6.86646	2.89917	5.64575	-4.88281	-8.54492	-8.54492	-12.97	-15.2588	-8.54492	2.74658	0	-6.86646	-7.47681	-11.4441	-13.8855	-4.73022
-11.9019	-2.74658	4.11987	2.89917	4.57764	6.56128	12.5122	11.9019	14.4958	36.7737	75.3784	88.3484	43.1824	-33.1116	-103.302	-122.681	-96.4355	-55.3894	-18.7683	2.13623	9.91821	24.2615	34.0271	26.7029	16.1743	12.3596	12.0544	11.9019	1.83105	2.59399	0.762939	-15.7166	-30.5176	-21.8201	-17.5476	-11.2915	-8.69751	-6.71387	3.35693	7.78198	-6.56128	2.89917	3.35693	5.49316	9.91821	8.39233	2.28882	-1.98364	-2.28882	9.46045
-0.457764	10.8337	14.4958	12.207	8.54492	0.305176	-0.152588	11.1389	11.7493	33.2642	71.8689	80.5664	31.5857	-44.5557	-98.7244	-106.964	-75.9888	-25.4822	19.2261	48.3704	42.4194	17.8528	3.96729	-3.05176	-7.93457	-6.40869	-2.89917	-11.5967	-18.6157	-19.0735	-22.7356	-17.395	-20.9045	-27.4658	-31.4331	-23.0408	-20.752	-15.8691	-10.5286	-15.1062	-11.7493	-0.457764	-1.83105	0	0.610352	7.17163	9.76562	10.0708	7.01904	16.7847
0.610352	7.78198	8.23975	14.9536	14.6484	2.13623	7.01904	12.0544	16.6321	27.1606	39.2151	34.1797	-15.7166	-74.4629	-110.626	-101.471	-52.1851	-2.44141	25.9399	46.2341	63.1714	58.4412	31.1279	20.752	17.395	20.1416	21.6675	16.7847	6.2561	1.83105	3.66211	5.18799	6.71387	3.96729	-4.11987	-10.0708	-18.4631	-8.39233	0.305176	4.88281	-2.74658	-3.20435	-3.20435	-7.01904	-14.3433	-14.1907	-4.57764	-1.67847	2.74658	13.5803
39.978	32.959	10.6812	-0.457764	-3.50952	-7.78198	-10.9863	-4.57764	13.2751	37.2314	66.9861	92.1631	57.6782	-30.5176	-101.471	-112.457	-83.313	-40.741	4.57764	39.6729	42.2668	9.61304	-17.2424	-12.97	-2.28882	4.88281	8.08716	7.78198	2.89917	2.74658	16.6321	18.6157	19.5312	20.1416	17.5476	18.6157	21.3623	14.0381	2.44141	-8.08716	4.42505	2.89917	2.13623	-0.610352	-8.39233	-10.6812	-3.20435	1.52588	0.457764	5.95093
11.4441	17.7002	18.3105	23.1934	21.9727	23.1934	25.6348	21.2097	28.2288	36.6211	44.7083	50.2014	9.61304	-64.2395	-125.58	-121.307	-68.0542	-26.8555	-3.20435	15.8691	32.3486	26.0925	19.989	17.7002	4.27246	2.89917	5.34058	6.40869	-1.2207	-7.17163	-5.0354	14.1907	14.3433	3.50952	4.88281	15.8691	17.2424	11.5967	7.17163	-3.50952	22.7356	15.564	11.9019	16.7847	13.5803	5.79834	-0.457764	-2.44141	9.15527	18.4631
-0.915527	6.2561	1.37329	-8.69751	-9.46045	-21.9727	-45.3186	-40.2832	-23.9563	-3.8147	22.583	32.6538	-11.2915	-76.9043	-105.591	-94.7571	-57.0679	-21.0571	7.93457	18.9209	11.1389	-7.78198	-15.1062	-12.3596	-11.1389	-1.37329	4.88281	4.27246	2.89917	2.74658	-2.59399	-5.79834	6.71387	16.9373	18.7683	28.6865	37.384	30.8228	15.564	5.0354	-0.152588	1.06812	6.86646	12.8174	13.8855	8.54492	-1.67847	-6.56128	-2.28882	8.54492
0.152588	-16.0217	-26.2451	-21.3623	-16.1743	-10.0708	-6.40869	3.66211	17.0898	43.0298	75.6836	77.9724	24.7192	-49.7437	-101.624	-107.574	-76.9043	-52.1851	-18.4631	6.71387	21.0571	23.8037	21.2097	20.1416	30.0598	39.3677	43.1824	35.2478	12.8174	4.27246	9.46045	5.0354	-12.6648	-24.1089	-4.42505	5.18799	-2.44141	-10.5286	-11.4441	-13.7329	-8.08716	-11.5967	-14.6484	-12.207	-10.9863	-10.8337	-8.69751	-7.17163	-3.35693	12.97
3.05176	0	3.20435	-0.305176	0.152588	2.28882	-2.89917	-9.30786	12.0544	38.7573	64.0869	85.907	64.0869	-18.4631	-89.1113	-107.88	-84.8389	-33.7219	10.0708	18.9209	23.6511	23.3459	10.0708	-2.44141	-10.2234	-5.95093	2.28882	9.46045	14.0381	2.28882	-5.95093	-10.0708	-4.42505	-0.305176	-10.9863	-27.9236	-28.9917	-18.3105	0.762939	1.67847	-18.9209	-14.801	-8.39233	-8.08716	-14.4958	-14.6484	-7.62939	-2.59399	-2.74658	6.86646
-7.01904	-10.2234	-17.0898	-4.42505	15.2588	17.2424	18.6157	32.6538	43.7927	58.136	75.0732	79.9561	37.6892	-39.2151	-107.727	-131.226	-107.422	-54.7791	-18.158	-1.83105	12.207	31.2805	33.2642	33.7219	30.8228	28.0762	17.2424	-0.457764	-16.7847	-29.9072	-23.9563	-20.9045	-5.64575	-2.44141	-13.7329	-18.9209	-15.2588	-9.00269	-1.52588	1.52588	-3.05176	-5.18799	-1.98364	6.71387	18.0054	21.8201	21.3623	27.9236	26.3977	27.6184
-8.8501	-10.376	-3.96729	0.152588	4.57764	3.20435	8.08716	15.2588	13.1226	28.5339	60.8826	67.9016	7.93457	-73.7	-106.201	-94.7571	-62.4084	-11.7493	18.3105	45.166	51.7273	37.8418	28.9917	19.3787	11.4441	19.0735	12.97	3.66211	1.06812	5.95093	10.0708	15.8691	21.5149	26.0925	29.6021	25.177	22.2778	16.3269	11.4441	-2.44141	-8.54492	-8.39233	-7.62939	-9.30786	-2.59399	3.35693	4.27246	6.86646	3.8147	16.9373
4.27246	4.11987	-17.5476	-26.3977	-20.4468	-7.47681	11.4441	26.0925	35.4004	63.7817	78.5828	51.4221	-17.8528	-80.8716	-90.1794	-65.3076	-35.4004	-2.89917	21.0571	32.8064	29.9072	28.8391	21.6675	16.6321	28.0762	39.6729	38.147	15.2588	-2.74658	-18.158	-34.0271	-29.2969	-15.7166	-12.5122	-10.0708	-10.8337	-2.59399	-1.37329	-9.30786	-9.46045	-16.1743	-9.30786	-10.8337	-9.76562	-5.0354	-1.37329	1.67847	9.15527	20.5994	26.7029
-11.4441	-5.64575	5.18799	20.1416	20.5994	12.0544	-2.89917	-0.305176	16.9373	51.8799	80.1086	66.2231	4.27246	-61.7981	-94.1467	-92.926	-61.6455	-10.2234	24.1089	46.2341	52.4902	45.4712	36.0107	31.4331	30.6702	32.959	36.6211	31.1279	19.989	13.2751	16.7847	19.3787	26.0925	27.6184	27.4658	13.2751	12.6648	16.6321	8.08716	-7.78198	5.79834	2.89917	7.93457	21.3623	31.7383	27.1606	19.2261	24.8718	30.9753	36.4685
16.7847	19.5312	7.47681	-11.2915	-19.8364	-28.3813	-21.8201	-15.2588	-0.305176	35.7056	56.9153	42.8772	-15.7166	-81.9397	-110.779	-101.624	-61.1877	-12.8174	20.1416	35.553	44.7083	46.3867	36.3159	10.6812	4.11987	-1.2207	-18.3105	-12.8174	2.89917	3.66211	-5.95093	-8.54492	-8.69751	-1.2207	5.34058	11.7493	12.3596	8.8501	10.376	13.8855	-4.11987	-5.0354	-12.0544	-10.9863	-12.5122	-19.0735	-22.8882	-25.3296	-21.8201	-11.4441
23.4985	9.46045	-3.20435	-1.52588	-0.152588	-6.40869	-1.52588	8.39233	26.0925	49.1333	68.9697	34.79	-39.978	-82.3975	-90.332	-67.5964	-37.6892	-4.42505	23.9563	36.0107	42.1143	38.2996	36.4685	43.1824	31.7383	12.0544	-4.57764	-8.8501	-14.1907	-20.9045	-14.6484	-8.69751	-7.78198	-6.10352	-14.6484	-12.6648	-9.46045	-16.3269	-13.1226	-8.8501	1.83105	3.50952	4.57764	7.47681	8.39233	-3.96729	-0.457764	5.79834	11.4441	24.5667
-11.9019	-9.30786	-8.23975	-6.71387	-4.88281	4.27246	14.0381	22.583	25.7874	45.6238	76.9043	67.749	-4.27246	-74.9207	-100.861	-96.1304	-64.8499	-12.5122	31.4331	40.5884	38.2996	31.8909	26.0925	16.9373	15.8691	4.73022	-5.95093	-8.54492	-8.54492	-2.74658	11.7493	19.5312	14.4958	9.61304	2.28882	-9.00269	-8.8501	-9.76562	-15.1062	-10.6812	-11.5967	1.06812	10.6812	17.2424	19.989	20.4468	16.1743	15.8691	15.2588	19.3787
14.9536	3.96729	-6.56128	-6.56128	-5.34058	-5.49316	0.915527	4.27246	15.8691	48.2178	74.7681	61.9507	-14.801	-83.0078	-106.049	-83.1604	-40.2832	-10.5286	10.6812	30.2124	32.8064	30.8228	19.2261	-5.0354	-4.73022	-3.50952	4.42505	14.6484	21.6675	24.2615	15.1062	4.11987	7.32422	3.66211	-6.86646	-6.71387	-9.15527	-17.0898	-20.752	-15.2588	14.4958	2.89917	-7.62939	-1.67847	-1.37329	-4.88281	3.20435	8.23975	9.76562	19.2261
8.23975	12.207	10.5286	14.9536	16.4795	26.0925	28.9917	26.8555	22.583	45.4712	69.4275	77.8198	34.4849	-39.978	-101.318	-106.201	-69.4275	-31.5857	-8.08716	7.32422	3.8147	0.610352	7.17163	-1.52588	-5.95093	-8.39233	-21.5149	-29.7546	-24.1089	-25.177	-22.7356	-24.1089	-34.9426	-51.4221	-48.9807	-41.9617	-27.771	-21.0571	-20.4468	-25.3296	0.457764	3.50952	-2.13623	-1.06812	3.96729	11.4441	14.0381	10.5286	11.1389	18.4631
-5.64575	-9.46045	-14.3433	-4.27246	7.32422	8.23975	5.79834	19.8364	45.3186	68.2068	78.125	55.3894	-6.10352	-73.0896	-102.234	-86.6699	-50.5066	-5.95093	29.1443	33.8745	30.9753	32.0435	18.3105	7.78198	9.76562	12.6648	11.1389	4.57764	3.8147	-7.01904	-15.564	0.610352	2.44141	-0.915527	-1.06812	7.93457	1.2207	-7.32422	-6.71387	-0.305176	-9.46045	-8.69751	-1.06812	0.152588	-8.39233	-10.0708	-3.20435	8.08716	21.5149	34.9426
-3.8147	-14.1907	-12.3596	-1.06812	-2.89917	-8.08716	3.66211	23.6511	43.9453	61.7981	72.0215	55.8472	0	-68.9697	-104.98	-85.4492	-34.4849	5.34058	19.2261	31.1279	38.7573	21.3623	7.17163	15.564	10.2234	-8.39233	-11.2915	1.67847	5.49316	12.8174	12.8174	13.5803	12.5122	9.00269	9.61304	8.08716	2.13623	-3.8147	-4.27246	-7.17163	5.0354	-4.73022	-11.7493	-4.88281	-9.30786	-7.47681	7.17163	12.8174	10.2234	19.3787
4.42505	1.98364	8.08716	9.91821	3.96729	0	3.66211	5.95093	8.54492	41.5039	65.7654	53.2532	-10.376	-78.5828	-113.831	-93.0786	-47.4548	-12.5122	3.66211	15.1062	14.4958	14.9536	22.583	21.3623	21.6675	19.2261	7.01904	0.610352	5.34058	7.17163	0.915527	-11.5967	-16.4795	-22.1252	-29.1443	-23.9563	-24.7192	-32.959	-35.7056	-28.8391	6.71387	6.2561	7.78198	11.7493	18.0054	15.4114	5.34058	5.95093	11.2915	13.4277
-13.5803	-6.40869	-9.00269	-8.39233	-10.0708	-9.61304	-17.0898	-13.2751	8.08716	30.6702	56.1523	84.9915	51.1169	-28.9917	-96.7407	-116.577	-94.2993	-58.4412	-20.2942	13.7329	27.1606	22.2778	29.1443	31.5857	32.0435	25.6348	18.158	13.1226	7.93457	2.59399	-8.8501	-11.9019	-9.76562	-13.7329	-21.0571	-28.6865	-24.2615	-21.9727	-19.3787	-23.3459	-1.37329	-2.13623	-10.8337	-17.0898	-12.6648	-5.49316	-5.79834	-7.93457	-3.66211	5.79834
17.0898	31.4331	31.5857	18.0054	8.8501	6.40869	15.1062	21.0571	25.177	42.7246	71.7163	64.6973	9.91821	-53.4058	-93.9941	-99.7925	-73.5474	-32.0435	0.762939	17.2424	24.5667	20.2942	15.4114	-0.152588	-5.18799	0.152588	6.56128	7.32422	2.44141	-6.71387	-18.6157	-26.3977	-37.2314	-46.0815	-49.8962	-32.959	-18.3105	-12.5122	-11.1389	-13.1226	13.7329	15.7166	9.46045	10.2234	14.0381	24.4141	28.0762	23.3459	23.6511	24.4141
12.8174	15.7166	13.4277	1.06812	-0.762939	7.32422	14.4958	13.2751	14.0381	32.3486	64.5447	67.9016	10.2234	-57.9834	-103.76	-105.286	-68.8171	-32.196	5.64575	27.6184	32.3486	37.6892	37.384	27.4658	15.8691	3.05176	-1.52588	-5.64575	-16.6321	-33.8745	-41.6565	-41.9617	-28.6865	-15.2588	-16.6321	-24.4141	-22.583	-14.1907	-9.00269	-0.152588	-16.7847	-9.61304	-5.79834	-5.49316	-5.34058	-7.93457	-7.01904	-7.62939	-1.52588	8.23975
-2.44141	-2.13623	0	10.9863	16.7847	9.91821	-9.00269	-13.1226	10.8337	40.2832	67.2913	49.2859	-13.5803	-84.9915	-120.239	-96.7407	-52.7954	-21.3623	4.57764	24.1089	35.4004	42.572	28.9917	13.2751	11.4441	9.30786	-0.915527	-8.54492	-16.6321	-18.7683	-10.376	-3.66211	-7.17163	-8.54492	5.0354	8.69751	-3.20435	-9.30786	-16.6321	-23.0408	2.74658	8.8501	9.15527	8.69751	14.3433	11.7493	10.8337	15.4114	27.0081	34.79
-36.4685	-22.7356	-16.7847	4.11987	22.7356	22.583	19.5312	24.2615	37.2314	60.8826	72.4792	65.155	17.7002	-50.6592	-98.2666	-103.607	-66.2231	-13.4277	21.2097	41.0461	41.3513	39.5203	41.1987	44.2505	40.741	41.9617	44.7083	18.9209	-8.08716	-12.6648	-4.27246	-4.27246	-3.20435	0.762939	-17.8528	-23.9563	-10.376	3.05176	-3.35693	-10.0708	-13.7329	-13.4277	-10.2234	-8.69751	-2.59399	7.17163	13.4277	20.2942	29.2969	20.752
-16.4795	-8.23975	-9.46045	-7.32422	-6.10352	-13.5803	-4.42505	10.376	36.3159	62.2559	84.6863	78.125	12.207	-67.1387	-105.591	-95.6726	-46.8445	-1.06812	28.5339	41.6565	39.5203	32.8064	36.4685	33.7219	20.5994	11.5967	12.97	14.3433	4.42505	-0.305176	-1.2207	-9.76562	-9.91821	-6.2561	-21.6675	-26.8555	-18.4631	-22.1252	-23.4985	-23.0408	-7.47681	-8.08716	-5.34058	-1.2207	-4.88281	-7.93457	-1.52588	0.915527	6.86646	18.7683
-20.4468	-6.71387	4.27246	3.8147	0.915527	1.37329	11.2915	27.771	46.5393	75.2258	93.689	64.2395	-3.96729	-54.1687	-70.6482	-55.8472	-37.0789	-15.2588	14.3433	39.0625	47.9126	44.5557	27.771	15.1062	12.207	7.32422	-8.69751	-15.1062	-14.0381	-2.89917	7.47681	13.1226	1.2207	4.88281	6.40869	3.35693	13.1226	16.3269	15.1062	10.5286	-7.01904	-3.20435	-12.3596	-13.5803	-12.8174	-10.8337	-9.76562	-5.0354	0.152588	7.62939
-15.7166	-21.0571	-20.2942	-8.69751	-3.50952	1.83105	0.610352	-9.61304	-1.98364	10.376	29.6021	47.3022	43.9453	-21.6675	-95.9778	-130.768	-120.087	-67.4438	-25.0244	5.64575	23.0408	29.1443	37.9944	38.9099	25.7874	18.3105	12.8174	4.27246	13.5803	14.3433	-2.44141	-12.6648	-17.0898	-20.4468	-19.6838	-4.11987	1.06812	3.05176	12.207	19.6838	1.98364	0.305176	-0.915527	0	2.89917	6.40869	5.79834	-0.915527	1.83105	13.5803
14.801	6.56128	3.20435	5.64575	-4.27246	-17.7002	-10.9863	0.305176	19.6838	55.8472	71.2585	28.2288	-41.8091	-81.9397	-86.2122	-57.5256	-17.2424	17.5476	33.4167	38.147	35.4004	27.3132	22.583	12.97	-4.73022	-14.9536	-5.64575	0	-9.91821	-15.8691	-22.7356	-21.5149	-16.1743	-5.79834	-3.35693	-6.40869	-13.5803	-15.7166	-11.9019	-11.1389	6.71387	5.95093	12.207	10.2234	-2.59399	-10.2234	-4.88281	7.93457	16.9373	19.6838
20.752	25.3296	28.3813	32.8064	33.7219	24.7192	17.2424	15.564	27.6184	58.8989	81.1768	60.8826	-3.8147	-58.4412	-74.0051	-52.948	-5.34058	25.177	43.0298	38.6047	34.1797	30.0598	15.8691	-7.62939	-18.6157	-14.6484	4.27246	10.376	10.8337	12.207	-1.06812	-1.83105	11.4441	13.8855	12.6648	9.61304	-5.79834	-14.6484	-12.0544	-12.97	-0.915527	-7.93457	-11.4441	-8.54492	-6.40869	-9.15527	-7.93457	-7.32422	-2.74658	13.7329
-6.86646	-14.0381	-17.395	-11.9019	-1.06812	0.305176	3.20435	10.376	23.8037	48.8281	69.7327	57.2205	-5.95093	-77.9724	-103.455	-87.2803	-40.741	-8.23975	13.4277	23.0408	16.7847	9.46045	13.2751	18.4631	19.8364	11.7493	3.8147	7.01904	11.5967	7.78198	12.207	16.9373	7.32422	-9.46045	-10.2234	-7.17163	-19.8364	-27.0081	-32.196	-32.0435	-7.17163	-9.00269	-14.0381	-10.2234	-4.57764	-1.98364	-5.79834	-6.86646	3.35693	12.3596
-7.93457	-15.2588	-14.1907	-15.7166	-3.05176	5.0354	-7.32422	-3.35693	12.6648	30.9753	50.2014	59.2041	34.4849	-36.0107	-95.6726	-121.155	-97.6562	-46.9971	1.06812	39.3677	44.2505	35.2478	25.177	10.2234	0.610352	-8.54492	-15.2588	-16.0217	-11.1389	-18.9209	-21.6675	-10.9863	-1.37329	3.50952	-1.67847	-3.66211	-5.49316	-13.8855	-22.8882	-23.6511	9.61304	9.61304	8.08716	5.49316	-2.74658	-7.01904	-5.0354	3.20435	6.40869	15.8691
28.6865	17.7002	14.6484	14.1907	12.97	15.564	16.7847	30.9753	54.7791	74.3103	75.9888	40.5884	-33.5693	-85.7544	-99.9451	-74.4629	-23.0408	18.6157	39.978	48.5229	42.7246	29.9072	16.4795	6.40869	7.47681	8.8501	11.7493	10.0708	8.8501	10.9863	5.18799	3.96729	11.4441	1.52588	-1.37329	-5.79834	-9.76562	-11.2915	-9.91821	1.06812	0.762939	0.610352	8.23975	16.9373	23.1934	25.0244	26.7029	27.771	27.6184	32.196
2.89917	3.20435	7.32422	5.18799	12.207	3.96729	-8.23975	-5.18799	18.7683	55.9998	79.4983	66.2231	1.83105	-78.4302	-112.152	-102.081	-52.3376	-4.88281	21.6675	22.1252	20.4468	11.1389	0.457764	-7.47681	-7.47681	-11.9019	-10.0708	-17.2424	-17.2424	-7.62939	-3.8147	-5.0354	-10.8337	-19.6838	-10.5286	7.62939	14.3433	11.7493	8.8501	22.583	-3.35693	2.28882	6.71387	3.20435	4.42505	14.4958	11.4441	16.6321	21.9727	25.3296
4.42505	-8.8501	-10.376	-2.59399	2.28882	8.69751	9.76562	12.0544	20.1416	46.8445	73.3948	55.6946	-12.207	-70.4956	-94.4519	-73.0896	-35.7056	-0.762939	27.3132	28.9917	15.8691	7.47681	0.457764	1.67847	-1.98364	-6.71387	-12.97	-7.93457	-8.08716	-13.4277	-11.4441	-4.88281	-2.59399	-6.10352	-17.7002	-19.989	-6.71387	2.74658	-4.88281	-1.37329	15.1062	16.3269	12.6648	15.564	13.4277	8.39233	4.27246	12.6648	18.6157	25.0244
-4.42505	-5.64575	4.57764	12.97	8.08716	11.1389	14.1907	18.0054	28.5339	45.7764	58.136	73.5474	55.0842	-20.9045	-96.1304	-122.681	-103.149	-63.6292	-19.3787	9.00269	33.1116	41.3513	33.4167	20.9045	17.2424	21.5149	16.4795	15.2588	18.4631	22.7356	28.6865	38.9099	42.2668	30.365	19.2261	17.395	17.7002	11.7493	4.27246	-2.89917	3.8147	6.86646	6.40869	2.44141	2.44141	-3.05176	-6.71387	-8.08716	-3.05176	4.57764
13.1226	-2.13623	-10.5286	-2.28882	5.79834	14.4958	22.583	30.0598	48.0652	63.1714	67.5964	51.1169	-1.67847	-63.324	-95.52	-70.9534	-18.158	25.4822	53.2532	52.948	45.3186	36.3159	27.0081	15.564	-2.13623	-8.39233	-18.3105	-24.4141	-23.0408	-16.3269	-4.11987	-5.79834	-8.23975	-12.0544	-13.1226	-5.34058	-1.06812	-4.11987	-0.610352	-3.35693	1.37329	0.457764	-2.59399	0.610352	4.73022	6.10352	6.86646	10.5286	20.5994	21.9727
9.91821	8.54492	8.23975	18.4631	14.1907	8.69751	9.00269	14.3433	24.8718	46.0815	75.6836	78.7354	26.2451	-44.5557	-99.4873	-107.88	-72.6318	-25.6348	12.8174	33.7219	51.2695	49.2859	40.5884	31.8909	20.752	9.91821	11.5967	16.4795	17.2424	20.1416	20.4468	17.7002	11.9019	4.73022	16.0217	24.5667	24.8718	17.2424	18.9209	18.6157	20.752	19.3787	16.3269	15.564	9.61304	7.62939	4.88281	1.06812	0.762939	8.69751
9.00269	22.583	17.2424	7.78198	10.376	15.1062	8.54492	7.93457	32.6538	68.512	77.8198	41.1987	-24.5667	-84.9915	-111.542	-94.6045	-52.1851	-4.42505	32.8064	43.1824	48.0652	44.8608	29.4495	11.5967	18.7683	23.8037	18.7683	12.6648	3.96729	1.67847	-4.57764	-13.5803	-14.6484	-11.1389	-19.5312	-30.365	-24.7192	-21.8201	-16.1743	-3.35693	5.79834	4.27246	1.37329	4.88281	5.34058	1.83105	-3.05176	2.13623	12.6648	22.2778
-5.95093	-9.76562	-9.46045	-13.1226	-8.39233	0.762939	2.13623	8.54492	26.8555	54.3213	79.4983	74.4629	7.47681	-70.6482	-106.659	-85.2966	-34.79	4.27246	38.4521	63.1714	73.7	68.6646	44.5557	27.771	27.9236	29.4495	21.8201	22.2778	22.4304	31.7383	28.2288	27.0081	22.8882	14.9536	-8.39233	-18.4631	-20.4468	-23.9563	-19.5312	-16.4795	-7.47681	-13.8855	-10.5286	8.54492	12.3596	3.05176	-4.57764	-3.20435	9.00269	22.8882
-14.1907	-8.8501	-1.06812	-1.2207	-2.44141	-9.76562	-5.95093	5.18799	17.7002	40.741	54.4739	41.8091	-14.4958	-86.8225	-111.237	-77.3621	-35.0952	-5.95093	14.3433	25.177	25.3296	23.8037	17.2424	21.2097	18.4631	12.3596	10.8337	6.10352	-7.01904	-10.9863	-12.3596	-21.9727	-26.0925	-23.3459	-29.9072	-29.9072	-22.583	-16.9373	-3.05176	8.54492	1.67847	1.67847	1.37329	-0.762939	-5.34058	-5.18799	-4.57764	-2.44141	5.18799	25.4822
-5.0354	-4.88281	-12.0544	-16.4795	-9.46045	4.88281	11.4441	17.2424	21.3623	38.147	59.0515	68.9697	28.2288	-49.4385	-96.283	-97.5037	-62.561	-17.8528	14.9536	22.583	28.6865	30.0598	17.2424	13.5803	12.8174	5.95093	-1.52588	-1.52588	14.6484	12.97	5.0354	7.62939	12.0544	9.61304	2.28882	1.83105	5.34058	-1.83105	-12.97	-21.0571	-19.2261	-21.9727	-21.3623	-14.9536	-15.7166	-14.6484	2.28882	14.1907	19.989	19.8364
-15.7166	-16.6321	-15.7166	-8.69751	-4.57764	-7.17163	6.40869	14.4958	23.3459	40.1306	52.3376	52.7954	17.2424	-50.5066	-97.5037	-104.98	-76.7517	-39.3677	-5.64575	16.0217	17.7002	12.0544	-0.152588	-16.6321	-19.3787	-15.2588	-18.0054	-34.1797	-40.741	-34.1797	-26.8555	-16.4795	-13.2751	-14.0381	-15.7166	-15.7166	-9.30786	0	-4.42505	-0.305176	-6.2561	-6.40869	4.42505	10.5286	14.801	16.0217	19.0735	11.7493	7.32422	8.39233
-8.69751	8.23975	15.7166	10.9863	6.40869	3.05176	-0.457764	11.5967	33.2642	48.3704	51.5747	41.1987	-1.37329	-68.0542	-91.4001	-71.5637	-25.7874	16.3269	32.8064	28.8391	23.8037	22.1252	12.5122	6.10352	-3.8147	-9.46045	-4.88281	2.74658	0.915527	-7.17163	-5.0354	-3.05176	-0.457764	2.74658	-13.7329	-28.6865	-22.2778	-8.54492	-0.457764	-6.10352	7.32422	10.6812	5.79834	-3.96729	-0.915527	9.61304	20.9045	22.8882	28.2288	34.6375
11.5967	3.66211	-10.0708	-15.1062	-12.207	0.457764	8.39233	2.89917	2.74658	19.0735	37.0789	52.7954	26.2451	-41.6565	-90.4846	-96.1304	-59.3567	-7.01904	19.3787	26.2451	31.8909	43.0298	34.9426	24.7192	26.5503	20.2942	6.56128	-11.2915	-19.3787	-14.0381	-13.5803	-4.57764	1.98364	1.37329	-3.50952	-11.4441	-9.61304	-9.00269	-7.78198	4.88281	-7.47681	-11.7493	-19.2261	-14.4958	-8.08716	1.06812	8.8501	12.0544	10.2234	11.9019
-3.66211	-4.27246	-12.6648	-12.5122	-1.52588	-7.32422	-7.93457	5.64575	14.801	36.0107	61.9507	66.6809	19.989	-55.3894	-106.201	-108.643	-71.2585	-19.5312	21.5149	39.2151	40.5884	32.3486	30.9753	30.2124	8.54492	-4.42505	-2.28882	6.40869	4.42505	-8.23975	-12.6648	-10.5286	-12.3596	-20.9045	-28.8391	-28.9917	-25.6348	-28.0762	-27.9236	-22.7356	-10.5286	-4.73022	7.32422	10.8337	7.17163	1.2207	-4.88281	2.89917	10.5286	14.9536
0.915527	-7.01904	-4.57764	-5.49316	-16.4795	-7.93457	5.64575	14.1907	35.2478	57.9834	74.6155	48.9807	-25.6348	-85.7544	-103.607	-81.3293	-35.2478	4.57764	26.5503	34.3323	27.3132	22.583	19.8364	25.0244	25.6348	13.1226	9.00269	14.9536	19.5312	14.1907	3.05176	2.59399	13.8855	12.6648	1.98364	-4.42505	-13.7329	-22.8882	-28.3813	-25.177	-17.395	-8.8501	-1.83105	2.44141	0.610352	8.39233	12.97	10.2234	13.1226	23.8037
5.64575	1.83105	2.28882	0.610352	-4.88281	-2.59399	3.05176	18.9209	31.4331	58.5938	81.9397	38.4521	-40.741	-87.2803	-93.2312	-69.8853	-30.2124	9.15527	36.0107	47.3022	42.8772	27.4658	12.207	4.42505	-2.44141	0.457764	3.8147	5.0354	9.30786	9.30786	7.47681	1.52588	-4.27246	-8.69751	-4.27246	3.35693	8.8501	-5.34058	-19.6838	-12.207	3.50952	-0.457764	-4.57764	-12.3596	-15.564	-4.27246	3.96729	7.78198	14.801	28.8391
2.89917	9.15527	8.08716	-3.20435	-8.69751	-0.915527	14.801	34.1797	47.3022	70.6482	101.166	94.4519	21.8201	-52.1851	-97.8088	-84.5337	-49.5911	-21.6675	14.3433	39.3677	38.147	31.2805	22.7356	25.3296	28.8391	15.7166	9.76562	11.1389	4.42505	5.95093	19.8364	25.4822	18.9209	10.5286	3.20435	-11.1389	-23.1934	-25.9399	-23.8037	-23.3459	2.74658	4.42505	4.27246	8.08716	12.207	15.2588	13.7329	13.7329	20.1416	29.6021
-0.305176	-3.05176	-16.6321	-18.3105	-6.10352	-2.59399	-3.05176	0.152588	11.2915	35.7056	62.561	59.8145	6.71387	-50.6592	-94.6045	-84.9915	-25.6348	26.7029	49.5911	56.9153	49.1333	43.0298	23.1934	17.2424	8.23975	6.86646	7.93457	8.8501	9.15527	7.17163	5.0354	2.44141	-6.10352	-15.1062	-10.9863	-4.42505	7.78198	5.79834	-7.78198	-21.3623	13.5803	12.6648	8.69751	7.17163	11.2915	3.35693	0.610352	2.44141	5.34058	15.564
-31.2805	-21.5149	-13.7329	-15.2588	-23.4985	-12.207	-3.8147	2.59399	18.9209	41.5039	56.4575	28.0762	-36.9263	-79.8035	-91.2476	-65.0024	-25.177	5.34058	22.4304	30.365	27.0081	12.97	10.5286	12.5122	1.37329	3.8147	8.8501	6.71387	2.59399	-4.73022	-5.95093	-4.73022	8.23975	17.7002	23.3459	20.2942	12.5122	3.05176	-1.83105	2.74658	3.96729	6.40869	6.86646	-3.20435	-15.1062	-6.10352	0.915527	1.67847	3.66211	13.4277
-18.3105	-11.4441	-2.89917	3.8147	1.2207	-3.35693	3.20435	7.62939	8.23975	17.8528	28.5339	57.373	44.7083	-30.8228	-102.692	-135.498	-110.626	-54.3213	-1.37329	33.8745	43.0298	27.4658	14.1907	3.35693	-5.79834	-6.56128	0.915527	-3.8147	-7.32422	-6.2561	1.52588	8.08716	3.96729	-13.7329	-23.6511	-26.0925	-30.0598	-35.0952	-29.7546	-18.6157	-27.1606	-17.5476	-7.01904	2.13623	3.96729	1.2207	2.13623	-4.27246	-5.34058	10.6812
-1.83105	2.74658	4.57764	-4.42505	-19.3787	-25.177	-17.0898	-13.4277	7.62939	39.5203	71.4111	63.1714	0.457764	-73.8525	-98.4192	-84.9915	-52.7954	-7.93457	23.6511	42.8772	48.6755	46.5393	43.9453	42.572	38.7573	30.2124	22.7356	10.8337	-0.762939	5.18799	12.8174	-2.44141	-14.801	-10.2234	-11.7493	-11.2915	-9.15527	-9.91821	-10.8337	1.06812	21.9727	19.8364	10.8337	9.46045	13.5803	2.89917	-7.01904	-0.610352	19.5312	38.4521
6.2561	1.06812	-5.34058	-2.59399	3.8147	9.76562	11.2915	11.7493	16.0217	33.1116	57.5256	45.6238	-12.8174	-75.3784	-104.98	-96.8933	-58.8989	-20.5994	13.4277	43.335	45.4712	33.5693	15.2588	1.06812	-8.08716	2.74658	9.15527	2.44141	-2.74658	-6.10352	-3.35693	1.83105	-0.610352	-3.05176	-1.67847	-3.50952	-8.08716	-13.5803	-12.3596	-10.9863	-14.3433	-10.8337	-6.2561	-6.40869	-3.66211	-3.66211	-6.56128	-9.76562	-12.207	-3.66211
-22.583	-21.8201	-16.4795	-8.23975	-6.2561	1.67847	11.9019	17.0898	25.177	42.8772	69.5801	76.4465	11.2915	-73.7	-114.441	-103.455	-66.5283	-29.4495	-8.39233	16.3269	39.3677	36.7737	31.4331	27.0081	23.9563	18.0054	8.69751	4.27246	4.88281	11.2915	21.6675	26.3977	14.9536	10.8337	5.49316	2.13623	-5.0354	-14.0381	-23.9563	-36.9263	-3.8147	9.46045	15.8691	12.6648	10.8337	7.78198	8.54492	16.9373	16.7847	18.4631
-22.7356	-26.8555	-13.2751	-2.28882	1.83105	1.67847	5.0354	14.3433	23.3459	41.1987	62.1033	68.3594	31.4331	-44.2505	-94.9097	-89.7217	-57.5256	-18.4631	19.2261	48.0652	51.7273	38.4521	15.564	1.52588	1.52588	-2.44141	-11.5967	-3.05176	-6.10352	-8.69751	-6.2561	-6.71387	-15.8691	-4.88281	-0.305176	-16.3269	-22.2778	-25.4822	-28.0762	-20.2942	-17.0898	-14.9536	-5.79834	-3.20435	-5.18799	-8.39233	-12.3596	-16.4795	-14.3433	1.67847
-2.44141	-10.0708	-8.23975	0	0.152588	5.95093	14.9536	26.5503	36.4685	52.0325	76.5991	77.3621	19.989	-58.2886	-117.493	-119.781	-74.9207	-17.8528	21.0571	27.1606	28.6865	33.7219	35.0952	31.5857	29.2969	14.4958	1.98364	1.2207	-7.01904	-11.5967	1.67847	10.0708	9.30786	8.08716	0.762939	1.37329	8.08716	10.0708	12.97	16.7847	-2.13623	-7.01904	-13.1226	-12.3596	-9.91821	0.610352	12.6648	17.8528	20.5994	21.8201
5.79834	2.89917	-0.915527	-5.0354	-14.4958	-27.4658	-19.3787	5.34058	23.9563	44.5557	59.6619	42.1143	-21.3623	-83.1604	-103.912	-72.4792	-29.6021	-5.79834	11.7493	16.6321	16.7847	12.6648	13.1226	10.2234	11.7493	15.2588	6.10352	3.05176	8.23975	5.18799	4.11987	0.610352	0	-3.96729	-3.96729	-1.67847	3.20435	7.47681	11.7493	8.54492	-1.67847	-4.88281	-13.2751	-20.2942	-23.8037	-11.1389	2.44141	2.74658	-1.52588	10.8337
23.8037	18.158	15.8691	19.8364	27.0081	27.1606	20.1416	11.4441	21.2097	41.0461	69.5801	79.0405	29.6021	-52.6428	-99.3347	-98.7244	-62.1033	-10.5286	32.5012	53.2532	54.1687	40.8936	20.2942	4.57764	2.89917	12.6648	15.564	18.0054	0.915527	-5.64575	7.93457	12.0544	10.0708	14.1907	11.5967	13.8855	17.2424	12.6648	2.44141	-0.457764	10.0708	12.0544	7.47681	-1.67847	-5.49316	-4.57764	-3.8147	1.06812	8.39233	13.2751
20.752	9.91821	-3.35693	-4.11987	-10.5286	-11.5967	-11.5967	-4.27246	18.9209	34.4849	47.9126	53.2532	11.9019	-56.7627	-101.624	-102.997	-65.155	-17.7002	16.0217	24.2615	27.1606	23.4985	21.8201	17.395	14.4958	12.8174	10.6812	6.10352	-5.34058	-4.42505	2.59399	10.5286	3.20435	-6.10352	-8.8501	-11.2915	-6.86646	-6.71387	-8.8501	-17.0898	-7.01904	-6.10352	1.52588	6.71387	2.74658	-1.06812	-5.34058	-2.89917	2.74658	15.7166
-27.3132	-10.0708	-1.67847	-3.96729	-5.18799	-6.86646	-7.32422	-8.08716	3.96729	31.4331	65.0024	65.0024	2.13623	-73.8525	-109.711	-102.844	-57.373	-20.4468	2.74658	25.6348	32.5012	30.5176	26.8555	24.2615	15.7166	7.62939	11.5967	5.64575	-7.32422	-14.6484	-6.86646	-3.96729	-12.5122	-15.7166	-6.71387	4.27246	8.54492	9.91821	12.207	5.34058	-21.9727	-5.95093	-7.93457	-18.9209	-20.4468	-18.6157	-16.7847	-12.3596	-9.91821	-0.457764
7.17163	9.00269	4.11987	-3.20435	-3.8147	-1.67847	-11.2915	-24.2615	-15.4114	8.39233	37.2314	55.9998	26.0925	-41.0461	-94.7571	-114.594	-97.0459	-47.3022	-13.5803	8.8501	27.3132	30.6702	26.2451	22.7356	16.0217	11.2915	5.49316	-1.52588	-7.32422	-14.4958	-15.564	-16.3269	-10.2234	-2.89917	-4.57764	-8.8501	-5.18799	-1.2207	3.05176	7.62939	3.8147	2.89917	1.83105	-2.44141	-11.5967	-18.4631	-15.564	-11.1389	-8.08716	5.79834
0	-1.52588	-6.10352	-12.207	-17.0898	-16.9373	-10.9863	-5.0354	7.62939	26.0925	52.7954	60.2722	19.6838	-42.8772	-90.6372	-103.149	-77.6672	-31.2805	9.61304	22.1252	19.989	17.5476	16.7847	18.6157	21.2097	24.4141	26.8555	25.3296	19.989	19.0735	13.2751	-0.457764	-9.30786	-13.1226	-14.9536	-7.93457	3.50952	2.13623	-0.915527	-3.66211	7.47681	15.2588	21.3623	13.2751	5.64575	4.73022	6.2561	9.15527	14.6484	21.0571
6.2561	-11.4441	-18.4631	-11.4441	-2.13623	-2.13623	-12.6648	-5.49316	5.79834	18.9209	52.948	70.4956	30.365	-43.7927	-100.861	-108.337	-60.1196	-14.1907	15.4114	32.5012	32.959	24.5667	12.97	4.11987	8.69751	18.3105	5.49316	1.98364	3.20435	-1.83105	-2.89917	-3.35693	1.67847	6.10352	0.305176	-5.79834	-9.91821	-10.2234	-5.18799	7.62939	-0.610352	-2.44141	2.28882	6.10352	1.98364	1.52588	3.05176	8.08716	10.0708	9.30786
5.18799	-2.44141	-7.01904	-4.57764	8.69751	-0.457764	-6.86646	-3.66211	16.6321	34.3323	48.6755	57.373	23.4985	-41.9617	-93.8416	-113.831	-89.7217	-42.8772	-3.96729	25.3296	38.7573	41.0461	40.5884	37.5366	29.2969	21.0571	20.5994	20.9045	15.2588	14.3433	16.1743	11.4441	12.0544	24.4141	26.0925	10.5286	6.2561	14.6484	12.207	7.78198	-23.0408	-21.2097	-19.2261	-8.23975	2.74658	0.457764	-2.89917	-0.610352	-1.83105	1.98364
-14.9536	-18.6157	-28.6865	-18.6157	-8.23975	3.20435	9.61304	15.7166	26.5503	32.959	47.4548	48.8281	6.71387	-52.3376	-92.926	-106.049	-78.7354	-37.0789	-3.8147	23.1934	46.0815	54.7791	48.3704	30.0598	16.6321	12.8174	-7.47681	-19.6838	-22.4304	-23.3459	-11.9019	2.28882	6.56128	7.47681	7.32422	11.9019	14.6484	1.83105	6.71387	13.4277	-9.91821	-10.376	-6.10352	-2.13623	-7.47681	-6.71387	-3.05176	2.28882	7.93457	-0.762939
-7.01904	-3.35693	3.8147	3.8147	-12.207	-11.4441	7.62939	16.1743	25.6348	38.4521	51.5747	46.2341	3.66211	-56.9153	-100.098	-97.9614	-59.967	-18.7683	10.8337	18.9209	21.8201	17.7002	7.47681	-3.20435	-17.0898	-29.2969	-32.5012	-19.6838	-13.5803	-17.395	-11.7493	-7.17163	-9.15527	-16.6321	-17.395	-5.64575	5.18799	5.18799	6.86646	9.46045	-17.5476	-19.3787	-19.6838	-10.8337	-7.17163	-5.0354	-3.20435	3.20435	17.2424	27.1606
15.4114	10.2234	10.376	7.93457	-0.305176	-11.1389	-26.0925	-30.9753	-18.4631	24.2615	72.4792	87.8906	32.3486	-43.9453	-97.0459	-99.1821	-60.73	-24.4141	2.28882	24.1089	31.4331	32.6538	33.2642	31.1279	23.9563	15.8691	6.40869	-5.79834	-11.7493	-8.69751	-3.96729	-3.05176	0.457764	1.37329	0.915527	3.05176	5.79834	13.4277	9.46045	3.50952	10.6812	20.9045	26.2451	18.3105	12.6648	16.0217	10.6812	-1.06812	-8.8501	-6.56128
5.49316	1.67847	2.28882	3.35693	-3.8147	2.13623	5.95093	13.2751	27.4658	61.0352	77.2095	42.572	-26.0925	-83.313	-93.3838	-68.512	-32.8064	0.915527	22.4304	39.3677	50.2014	48.2178	48.0652	43.9453	34.3323	22.8882	14.801	8.69751	15.4114	16.3269	7.01904	-3.35693	-11.9019	-16.4795	-3.35693	2.59399	5.49316	5.49316	-4.27246	-13.1226	-14.801	-15.2588	-16.9373	-11.5967	-5.64575	-9.00269	-11.9019	-10.2234	-2.89917	13.7329
-19.2261	-21.0571	-18.7683	-14.6484	-4.88281	-1.52588	-0.305176	6.40869	28.9917	54.1687	65.4602	31.5857	-30.5176	-83.9233	-103.149	-75.0732	-26.5503	12.97	43.9453	57.0679	46.5393	31.5857	24.8718	12.8174	0.915527	-1.06812	6.71387	8.08716	6.40869	13.2751	14.9536	-8.23975	-21.5149	-15.2588	-17.8528	-19.5312	-7.01904	-1.37329	2.59399	-0.305176	18.7683	22.583	18.4631	10.2234	7.32422	6.56128	-1.37329	-11.2915	-6.2561	11.7493
21.8201	22.8882	22.1252	16.4795	9.15527	-3.8147	-15.2588	-10.9863	11.9019	48.9807	75.6836	46.5393	-24.1089	-86.9751	-113.983	-93.9941	-51.1169	-13.5803	-3.66211	-7.32422	9.46045	21.3623	10.0708	-1.83105	-1.52588	4.88281	-2.59399	-18.6157	-28.6865	-25.4822	-15.4114	-14.4958	-17.395	-10.9863	-8.08716	-16.9373	-17.8528	-15.8691	-16.7847	-13.2751	12.97	16.1743	6.56128	-6.10352	-10.376	-4.57764	-2.59399	-2.13623	6.56128	15.2588
16.3269	6.71387	0.457764	11.4441	17.5476	8.54492	6.40869	6.86646	11.1389	28.8391	43.4875	56.7627	28.8391	-43.7927	-101.166	-103.149	-73.2422	-40.4358	-1.83105	27.771	40.741	42.4194	42.8772	43.4875	28.8391	18.7683	20.752	14.6484	8.08716	3.50952	-2.13623	-5.18799	-7.32422	-14.801	-13.8855	-3.50952	3.20435	1.98364	-12.5122	-34.6375	0.610352	-11.9019	-11.1389	-4.57764	-3.20435	-6.56128	-0.152588	9.15527	11.2915	10.376
0.457764	3.66211	3.20435	-2.74658	-9.46045	-4.57764	6.40869	14.3433	20.4468	38.4521	69.1223	65.918	1.2207	-64.6973	-99.4873	-88.0432	-45.929	-8.54492	23.6511	44.0979	40.4358	29.6021	23.1934	19.3787	8.8501	-1.83105	-0.762939	5.79834	6.10352	4.11987	4.57764	3.50952	2.28882	9.46045	24.2615	29.4495	28.6865	22.4304	14.801	14.1907	4.11987	8.54492	11.4441	18.0054	17.2424	14.4958	11.1389	15.1062	21.8201	36.0107
-16.0217	-14.6484	2.28882	17.5476	10.8337	15.7166	28.5339	33.2642	33.2642	43.0298	51.5747	34.79	-31.2805	-84.3811	-95.8252	-76.5991	-40.5884	-14.0381	9.15527	32.0435	44.8608	45.0134	36.4685	21.6675	22.4304	14.3433	0.305176	-6.86646	-16.4795	-26.0925	-30.0598	-28.5339	-14.1907	-17.0898	-37.8418	-42.2668	-43.9453	-39.5203	-34.9426	-22.1252	-17.5476	-13.1226	-11.9019	-15.4114	-18.4631	-12.6648	-7.32422	2.59399	10.0708	25.3296
4.88281	-3.05176	-15.8691	-13.8855	-11.2915	-1.52588	0.610352	1.83105	11.4441	30.8228	52.7954	64.0869	17.2424	-52.7954	-107.117	-104.675	-63.6292	-13.2751	17.8528	34.6375	38.7573	35.553	22.1252	14.3433	4.73022	-2.59399	-0.152588	1.37329	-0.305176	-11.1389	-22.583	-26.7029	-28.2288	-24.8718	-14.6484	-15.4114	-12.5122	-15.564	-16.9373	-20.1416	-25.3296	-23.8037	-23.3459	-22.7356	-21.8201	-24.5667	-24.5667	-21.3623	-12.97	1.2207
-21.9727	-18.6157	-13.1226	3.20435	10.9863	11.5967	16.6321	15.8691	21.8201	46.0815	69.1223	37.384	-28.5339	-75.0732	-75.3784	-52.3376	-18.0054	-0.610352	3.96729	0.457764	3.05176	9.00269	15.564	7.47681	-6.86646	-14.9536	-16.0217	-4.57764	-2.89917	-5.64575	-17.2424	-34.79	-36.7737	-20.4468	-15.564	-25.9399	-28.6865	-16.0217	-15.2588	-21.8201	2.44141	4.73022	10.8337	12.97	6.86646	-1.2207	-3.50952	8.23975	14.3433	15.4114
-2.89917	2.59399	7.78198	10.0708	16.9373	12.5122	10.5286	18.3105	27.4658	37.6892	62.2559	83.9233	72.7844	3.8147	-89.1113	-129.547	-117.645	-74.4629	-33.4167	14.6484	39.2151	36.0107	33.5693	29.6021	19.2261	20.2942	19.8364	10.2234	9.15527	14.801	14.801	16.6321	12.8174	12.97	14.6484	17.8528	14.6484	4.27246	-6.71387	-10.0708	8.8501	7.32422	13.8855	15.7166	25.4822	31.4331	24.8718	12.207	5.49316	10.376
-24.1089	-24.1089	-14.4958	-9.91821	-16.1743	-20.752	-14.6484	7.93457	33.5693	59.967	74.0051	53.4058	-9.91821	-72.7844	-92.7734	-67.2913	-21.3623	15.4114	33.1116	36.1633	19.2261	3.20435	-2.74658	-3.96729	-11.2915	-16.7847	-23.9563	-17.395	-12.6648	-16.6321	-19.6838	-8.54492	3.50952	12.97	9.00269	10.9863	12.207	-4.11987	-10.6812	7.47681	-8.69751	-16.3269	-5.95093	1.37329	-3.20435	-6.10352	-4.88281	-3.20435	1.2207	12.8174
-0.152588	0	-1.83105	2.28882	3.66211	4.88281	0.305176	5.0354	26.2451	53.8635	72.6318	44.7083	-18.6157	-76.2939	-89.2639	-54.0161	-11.7493	13.4277	22.4304	24.4141	19.8364	0.457764	0.305176	-2.13623	-6.10352	0	5.64575	3.35693	-9.30786	-20.9045	-15.8691	-14.4958	-12.8174	-7.47681	0	-4.42505	-8.69751	-21.5149	-27.0081	-15.8691	-9.30786	-11.5967	-12.97	-5.95093	-5.79834	-8.69751	-10.2234	-7.17163	7.78198	22.1252
-21.3623	-24.8718	-13.8855	-5.18799	-5.79834	-2.59399	3.66211	16.0217	26.2451	50.8118	67.9016	57.2205	-6.2561	-83.6182	-119.019	-105.591	-57.8308	-7.93457	20.9045	44.2505	52.4902	48.5229	41.0461	30.365	17.0898	6.56128	5.49316	10.376	10.376	1.98364	-2.74658	3.8147	10.0708	15.1062	17.2424	13.2751	5.64575	2.44141	4.57764	8.23975	0.457764	-3.35693	0.610352	1.06812	-5.79834	-13.1226	-13.2751	-2.13623	8.08716	11.4441
-13.5803	-16.9373	-18.9209	-5.34058	9.30786	8.08716	-1.52588	-2.74658	4.11987	23.8037	47.1497	51.2695	4.73022	-60.5774	-94.6045	-93.2312	-66.5283	-28.2288	6.86646	22.7356	24.8718	32.196	28.2288	8.54492	-4.57764	9.91821	21.5149	10.376	4.88281	1.98364	-6.10352	-12.97	-20.1416	-19.989	-6.56128	-13.1226	-22.2778	-19.2261	-9.91821	-8.54492	7.17163	15.7166	14.0381	10.6812	11.1389	10.2234	8.08716	8.69751	12.97	25.9399
7.62939	0.610352	-10.5286	-5.34058	-2.13623	6.2561	17.8528	29.2969	42.572	63.7817	82.0923	49.8962	-20.5994	-75.0732	-90.0269	-56.1523	-5.79834	33.7219	52.948	53.2532	57.2205	55.8472	45.0134	32.959	27.6184	26.7029	18.3105	6.10352	9.46045	7.32422	4.88281	6.40869	5.34058	-1.67847	-13.1226	-9.91821	-1.2207	-0.457764	-6.71387	-4.11987	4.57764	14.3433	14.6484	19.8364	21.5149	16.1743	13.8855	16.6321	21.3623	28.3813
9.91821	-3.8147	-2.74658	9.61304	12.8174	9.46045	1.98364	3.66211	8.69751	30.8228	55.6946	54.3213	19.2261	-38.147	-91.5527	-99.4873	-68.512	-25.6348	10.2234	27.771	33.1116	29.6021	14.0381	-9.15527	-13.4277	-19.6838	-38.7573	-52.6428	-48.8281	-49.2859	-43.1824	-39.5203	-25.9399	-7.78198	1.67847	12.0544	15.7166	11.2915	8.39233	8.23975	-6.86646	-8.69751	-13.4277	-10.376	-3.20435	2.59399	5.49316	2.89917	1.98364	6.56128
6.10352	10.376	17.2424	26.5503	37.5366	28.6865	14.9536	13.5803	33.5693	64.0869	94.6045	71.4111	-0.762939	-65.155	-97.0459	-88.6536	-50.2014	-3.50952	26.0925	36.6211	40.4358	50.0488	59.8145	49.8962	35.7056	24.7192	8.08716	10.2234	11.1389	-1.67847	3.05176	5.95093	4.11987	7.32422	2.59399	7.17163	5.64575	-1.52588	2.44141	4.11987	-0.152588	-1.83105	1.83105	13.5803	13.2751	4.27246	9.30786	19.2261	26.5503	35.4004
0.915527	4.27246	11.1389	15.1062	8.69751	2.59399	0	5.34058	19.2261	44.0979	60.8826	39.3677	-18.7683	-71.106	-92.0105	-72.937	-35.8582	-3.50952	17.7002	32.5012	39.6729	26.7029	21.8201	22.1252	28.9917	32.5012	23.3459	11.9019	5.18799	4.73022	-4.57764	-12.207	-2.89917	6.71387	14.4958	17.5476	12.97	4.73022	-2.89917	-15.4114	1.67847	-1.37329	-1.2207	4.88281	6.86646	9.61304	5.18799	0	-2.28882	1.06812
6.10352	-4.11987	-9.00269	-0.610352	5.79834	5.49316	1.2207	4.57764	19.3787	46.6919	64.3921	35.7056	-30.5176	-82.55	-101.166	-75.6836	-32.3486	2.13623	21.3623	21.3623	15.4114	10.5286	10.0708	7.78198	8.08716	13.5803	11.1389	-0.915527	0.915527	1.06812	-12.5122	-16.1743	-23.1934	-24.5667	-20.2942	-12.97	-6.86646	-14.801	-18.0054	-13.2751	9.30786	2.44141	-4.88281	-1.06812	5.79834	5.49316	3.05176	3.50952	20.1416	35.7056
5.0354	0.915527	-1.06812	0.915527	-2.13623	-5.95093	-13.5803	-10.8337	3.66211	31.7383	55.542	52.4902	-4.42505	-77.8198	-106.659	-73.5474	-24.8718	18.4631	41.1987	40.8936	39.3677	38.7573	28.8391	9.15527	-0.457764	-0.457764	12.8174	19.8364	17.5476	23.0408	16.9373	20.5994	19.989	17.7002	7.78198	4.11987	-1.67847	-4.27246	-10.6812	-18.9209	-8.39233	-12.8174	-17.8528	-20.2942	-21.3623	-17.395	-19.6838	-17.7002	-1.98364	13.1226
-5.95093	-1.83105	2.13623	7.62939	10.6812	11.7493	7.01904	16.1743	28.8391	50.354	69.8853	51.7273	-5.34058	-65.7654	-99.0295	-76.4465	-27.3132	-0.152588	24.4141	39.2151	44.2505	39.0625	24.7192	19.6838	5.64575	-2.89917	3.20435	2.13623	3.05176	15.2588	18.6157	4.11987	-9.30786	-8.39233	-2.44141	0.305176	-2.59399	-9.76562	-17.395	-23.4985	-5.49316	-0.457764	3.8147	7.17163	6.40869	6.71387	12.207	21.8201	27.9236	34.9426
-30.8228	-25.9399	-8.8501	-4.88281	-2.74658	0.915527	-5.79834	-4.88281	12.8174	40.2832	63.4766	39.0625	-20.9045	-77.3621	-101.318	-70.9534	-22.4304	0.915527	8.23975	15.4114	20.5994	14.1907	6.56128	-0.610352	-9.76562	-6.40869	0.610352	-7.01904	-2.28882	5.0354	18.9209	14.3433	1.67847	-4.88281	-7.47681	-13.4277	-6.71387	-4.42505	-4.88281	5.34058	-1.2207	5.64575	13.4277	18.9209	19.2261	7.62939	-6.86646	-1.06812	12.0544	30.0598
-18.3105	-24.4141	-15.4114	-12.0544	-13.2751	-12.6648	-15.2588	-17.0898	-6.56128	20.2942	54.6265	70.9534	50.6592	-16.9373	-90.1794	-105.591	-77.5146	-48.9807	-7.47681	34.6375	43.1824	31.1279	29.9072	27.1606	24.7192	16.4795	9.30786	2.89917	-1.67847	-0.610352	8.54492	11.9019	7.62939	-0.305176	-9.30786	-9.91821	-5.34058	5.64575	11.7493	10.5286	-24.4141	-29.2969	-28.0762	-20.752	-11.7493	-10.8337	-18.4631	-18.3105	-4.73022	5.49316
-7.47681	-2.28882	1.98364	-0.762939	4.11987	-2.28882	-9.46045	-6.56128	9.15527	33.2642	62.4084	70.1904	18.9209	-48.6755	-91.2476	-81.9397	-51.5747	-5.95093	30.2124	41.5039	33.4167	32.196	28.2288	20.752	13.7329	13.8855	10.9863	5.34058	-6.56128	-13.1226	-15.2588	-3.66211	-0.152588	-10.2234	-17.0898	-7.62939	-1.98364	-5.34058	-6.56128	-16.7847	2.28882	5.49316	3.96729	-1.83105	-6.40869	-5.79834	-1.52588	-0.457764	10.376	18.7683
2.74658	2.28882	0.915527	-1.06812	0	-1.2207	-2.59399	4.73022	18.158	36.9263	63.0188	74.4629	23.8037	-57.2205	-107.269	-119.476	-84.8389	-25.6348	21.5149	41.6565	38.9099	11.2915	-8.23975	-24.2615	-31.7383	-24.1089	-19.2261	-22.8882	-17.5476	-6.86646	5.34058	17.5476	16.0217	18.6157	13.1226	4.27246	5.18799	7.17163	4.73022	2.74658	2.89917	2.74658	0.305176	-1.83105	-3.35693	4.42505	3.50952	2.89917	13.5803	15.8691
17.395	9.15527	1.52588	0.305176	13.1226	18.6157	12.8174	4.88281	12.97	23.4985	52.0325	81.4819	59.5093	-18.6157	-88.9587	-115.967	-97.9614	-61.1877	-6.40869	32.6538	36.9263	27.771	15.7166	2.28882	0.762939	1.67847	-0.610352	-0.915527	-9.15527	-35.8582	-36.7737	-16.7847	-15.7166	-23.8037	-12.97	-9.15527	-11.2915	-10.376	-1.2207	-4.88281	6.56128	7.47681	7.32422	1.67847	1.67847	10.6812	19.3787	19.0735	12.5122	5.79834
2.44141	14.9536	17.2424	6.86646	1.06812	-6.86646	-12.3596	-2.13623	21.8201	46.5393	68.512	48.0652	-17.0898	-78.125	-112.762	-102.997	-65.3076	-25.3296	5.95093	23.0408	26.2451	25.9399	12.8174	-3.8147	-4.73022	-8.54492	-13.4277	-11.4441	-6.86646	-3.66211	0.305176	2.59399	-2.28882	-6.56128	-17.395	-22.1252	-18.3105	-15.1062	-9.76562	-12.0544	-4.73022	5.49316	4.27246	1.37329	6.71387	6.71387	3.20435	7.32422	21.5149	29.9072
-11.5967	-9.00269	-4.11987	-5.18799	-5.64575	-5.34058	-9.76562	-5.0354	16.7847	49.1333	71.7163	41.9617	-33.8745	-87.4329	-111.694	-92.0105	-42.8772	2.13623	27.1606	35.553	30.8228	22.4304	3.96729	-9.46045	-15.1062	-15.564	-21.9727	-22.583	-19.2261	-22.2778	-20.1416	-6.86646	1.06812	1.37329	5.0354	-6.71387	-3.05176	8.08716	2.74658	-3.20435	2.13623	-8.08716	-12.5122	-9.91821	-5.18799	3.20435	5.95093	11.2915	15.8691	23.1934
-16.0217	-11.7493	-2.74658	2.59399	5.49316	-1.06812	-3.20435	-17.0898	-10.2234	20.9045	51.1169	50.2014	-11.2915	-84.6863	-109.1	-83.9233	-44.2505	-14.1907	6.40869	27.4658	36.4685	26.2451	5.95093	1.98364	11.1389	11.9019	4.27246	-4.73022	-9.15527	-5.64575	1.83105	6.10352	7.62939	8.54492	7.47681	13.8855	20.9045	20.4468	11.9019	15.7166	-24.2615	-24.2615	-16.9373	-12.0544	-13.7329	-18.6157	-17.5476	-10.6812	-6.86646	12.0544
-5.95093	-11.7493	-17.2424	-16.0217	-12.5122	2.89917	18.7683	26.3977	37.8418	76.2939	88.501	44.4031	-32.0435	-88.0432	-96.7407	-53.1006	0.762939	34.6375	45.7764	46.9971	41.8091	24.1089	5.64575	11.2915	14.6484	3.05176	5.64575	-1.52588	1.2207	4.88281	9.46045	3.96729	-12.207	-17.8528	-18.7683	-21.2097	-31.4331	-28.2288	-15.4114	-2.13623	-0.152588	1.37329	0.915527	-0.457764	-2.74658	-1.37329	4.88281	15.1062	28.9917	41.5039
24.2615	19.989	7.62939	-3.96729	-10.2234	-6.56128	6.71387	22.7356	47.76	67.5964	79.3457	60.1196	-5.0354	-65.0024	-83.0078	-69.5801	-44.0979	-10.8337	11.5967	22.583	26.0925	21.3623	5.79834	-7.93457	-14.6484	-20.752	-16.9373	-7.62939	-8.69751	-8.39233	-8.39233	-16.0217	-19.5312	-10.5286	-7.32422	-8.8501	-17.2424	-18.0054	-10.2234	-2.28882	13.2751	14.6484	13.8855	12.5122	15.7166	18.158	9.00269	7.93457	19.3787	27.6184
-0.305176	4.57764	4.88281	10.0708	13.4277	5.64575	0.610352	1.52588	7.93457	25.0244	55.2368	72.7844	40.4358	-37.6892	-100.555	-125.732	-99.7925	-58.7463	-23.8037	8.39233	34.0271	41.6565	29.2969	16.3269	27.4658	25.177	14.9536	9.30786	9.46045	1.2207	-4.73022	0.305176	0.610352	-8.69751	-12.6648	-17.5476	-18.7683	-26.5503	-31.8909	-26.8555	-13.1226	-13.4277	-12.0544	-10.0708	-12.8174	-8.69751	-4.27246	-6.40869	-1.2207	8.39233
16.7847	6.2561	7.78198	12.8174	21.8201	25.3296	19.6838	16.0217	35.4004	57.8308	76.2939	72.0215	15.2588	-56.4575	-93.3838	-90.7898	-64.5447	-30.6702	3.35693	37.384	42.2668	32.0435	27.0081	17.395	12.0544	3.8147	-2.74658	-1.2207	4.57764	5.34058	-6.2561	-15.564	-6.86646	2.59399	-0.152588	-1.98364	-0.762939	-14.6484	-19.8364	-10.9863	11.1389	10.8337	9.61304	10.2234	7.32422	-0.152588	1.06812	7.47681	22.1252	36.7737
9.61304	14.6484	15.564	11.9019	9.30786	16.1743	14.3433	10.9863	27.3132	57.2205	70.343	26.2451	-39.8254	-86.6699	-92.6208	-67.2913	-30.6702	8.8501	30.9753	30.0598	14.9536	9.46045	9.00269	0.762939	-12.97	-19.3787	-16.7847	-14.4958	1.52588	10.6812	14.801	12.207	5.34058	6.10352	-1.37329	-2.59399	10.9863	8.39233	-7.01904	-16.1743	10.0708	12.5122	11.9019	8.69751	5.49316	2.89917	0	4.57764	15.7166	18.3105
10.376	3.20435	23.6511	28.3813	18.7683	13.7329	-1.37329	-1.67847	16.1743	40.8936	59.6619	46.0815	-7.01904	-74.0051	-119.629	-114.594	-60.8826	-9.15527	22.7356	36.7737	41.3513	38.6047	25.9399	20.9045	14.6484	0	-9.30786	-8.08716	-10.5286	-8.8501	-18.158	-25.177	-21.2097	-17.395	-10.2234	-0.610352	-14.6484	-24.8718	-16.9373	-10.8337	-2.44141	-3.50952	1.98364	0	-2.44141	-7.62939	-15.2588	-17.5476	-7.62939	7.93457
4.88281	6.10352	6.86646	11.5967	20.1416	16.3269	3.96729	-6.10352	0.457764	24.1089	60.4248	74.3103	19.0735	-67.9016	-126.495	-130.92	-75.3784	-21.2097	18.158	36.1633	35.4004	28.9917	30.2124	25.3296	21.9727	11.9019	12.8174	25.177	25.3296	23.1934	30.365	25.6348	26.0925	32.8064	31.5857	26.3977	14.4958	1.98364	-10.5286	-13.4277	-3.8147	9.61304	11.9019	3.20435	-2.74658	-11.5967	-16.9373	-18.6157	-12.0544	5.64575
5.64575	7.78198	1.52588	-3.96729	-9.15527	-6.71387	0.762939	7.47681	15.2588	27.3132	53.7109	64.0869	30.0598	-46.5393	-103.455	-115.662	-88.1958	-42.2668	9.00269	40.1306	52.6428	46.8445	41.6565	31.4331	8.54492	3.20435	13.4277	14.801	2.59399	-8.08716	-10.0708	-6.71387	-7.17163	-3.66211	0.915527	-3.8147	-10.9863	-7.47681	-10.6812	-16.7847	21.9727	16.6321	4.57764	0	3.05176	7.78198	6.40869	5.95093	12.8174	14.0381
-1.2207	-2.59399	6.10352	10.2234	12.3596	20.752	15.2588	14.4958	21.8201	29.1443	46.2341	50.9644	1.2207	-65.0024	-93.3838	-73.2422	-31.8909	18.0054	43.1824	46.5393	42.572	36.7737	38.7573	30.9753	20.9045	10.9863	4.73022	-2.44141	3.05176	6.56128	4.11987	-11.1389	-14.6484	2.28882	8.23975	5.95093	-7.01904	-20.4468	-14.6484	-9.76562	8.23975	-2.28882	-8.54492	-5.0354	2.44141	0.610352	-4.11987	-4.11987	5.0354	17.7002
1.06812	5.49316	-0.152588	0	-0.915527	-6.86646	-4.73022	12.0544	28.0762	55.0842	85.4492	64.2395	-1.2207	-67.2913	-93.3838	-75.2258	-28.9917	9.00269	29.1443	34.0271	31.1279	19.5312	12.8174	6.40869	2.74658	6.2561	10.8337	10.9863	5.18799	3.50952	10.8337	10.376	9.30786	5.64575	-1.83105	9.15527	18.4631	14.0381	4.42505	1.2207	-19.6838	-25.7874	-26.3977	-19.989	-16.0217	-16.4795	-20.4468	-18.158	-1.52588	19.989
0.915527	6.10352	13.7329	19.3787	3.96729	-11.4441	-10.9863	-4.88281	5.79834	14.3433	33.5693	30.2124	-10.9863	-66.6809	-92.7734	-82.7026	-52.6428	-19.6838	18.6157	43.0298	45.4712	41.3513	29.6021	25.9399	20.2942	1.06812	-17.0898	-15.2588	-14.1907	-12.8174	-20.4468	-23.1934	-23.1934	-24.5667	-15.7166	-6.71387	-5.64575	-3.20435	5.64575	14.0381	-3.50952	-6.86646	-4.88281	3.35693	4.27246	-2.44141	-7.32422	-5.79834	0.152588	2.74658
-29.7546	-20.4468	-11.4441	-9.00269	-7.47681	-8.08716	-10.2234	0.457764	14.9536	28.3813	50.8118	72.1741	34.4849	-35.2478	-91.2476	-101.624	-62.8662	-19.6838	11.4441	38.4521	51.8799	39.8254	22.8882	7.47681	-2.59399	-1.37329	-3.20435	0.762939	4.27246	3.96729	-8.39233	-5.79834	18.0054	31.7383	19.3787	5.79834	2.28882	5.49316	5.0354	1.2207	-7.62939	-2.89917	2.13623	4.57764	4.42505	-2.89917	-12.8174	-12.5122	-10.376	-0.305176
7.47681	14.801	13.2751	18.9209	17.5476	14.9536	17.8528	14.9536	7.17163	29.6021	56.7627	76.2939	63.0188	-13.2751	-89.4165	-120.697	-112.915	-76.9043	-33.7219	3.50952	16.9373	22.583	20.5994	13.4277	7.32422	2.13623	-0.305176	-4.27246	-7.78198	-6.2561	7.62939	17.5476	19.989	14.801	11.1389	3.96729	3.35693	12.97	21.0571	14.6484	2.28882	3.50952	0.457764	9.46045	11.9019	10.5286	8.39233	5.95093	1.52588	2.13623
5.18799	5.79834	10.9863	9.00269	5.34058	1.67847	10.0708	21.9727	42.8772	67.749	86.2122	67.2913	-7.62939	-76.5991	-105.286	-90.1794	-52.0325	-12.6648	15.2588	27.0081	36.7737	40.5884	37.8418	42.7246	40.741	24.2615	12.6648	16.3269	7.17163	-18.158	-36.4685	-40.5884	-27.6184	-20.2942	-16.9373	-17.2424	-21.3623	-16.4795	-9.46045	-0.762939	20.9045	8.54492	2.89917	5.18799	5.34058	7.01904	9.91821	15.564	23.1934	30.5176
-1.52588	3.66211	12.3596	13.8855	10.376	11.2915	8.54492	3.8147	7.93457	30.6702	52.948	63.6292	33.8745	-48.0652	-109.863	-121.918	-84.9915	-39.5203	-2.44141	13.5803	22.8882	29.6021	22.2778	18.0054	19.0735	4.11987	-8.08716	2.44141	13.2751	12.8174	9.61304	14.4958	14.0381	3.20435	-5.79834	-8.69751	-1.2207	26.7029	33.1116	25.3296	-0.457764	-0.762939	2.28882	10.0708	14.0381	8.23975	-3.96729	-7.47681	2.59399	16.6321
6.71387	1.67847	1.06812	5.49316	3.96729	6.56128	14.801	18.0054	15.564	33.1116	64.0869	66.6809	5.79834	-62.1033	-107.574	-106.659	-58.7463	-10.2234	24.1089	42.572	39.3677	22.1252	8.8501	5.79834	11.1389	9.91821	6.71387	-4.11987	-11.4441	-16.0217	-26.3977	-31.8909	-32.3486	-23.4985	-1.83105	9.46045	6.56128	7.93457	7.93457	4.73022	1.06812	6.40869	1.06812	-1.98364	2.74658	4.27246	11.4441	16.1743	16.6321	25.3296
28.6865	25.0244	23.4985	16.4795	19.6838	18.3105	13.1226	12.0544	28.8391	41.9617	64.2395	66.6809	10.6812	-55.2368	-97.1985	-99.1821	-71.4111	-27.4658	9.91821	35.2478	43.0298	39.6729	24.8718	18.4631	15.8691	8.8501	-5.34058	0.305176	20.5994	25.7874	25.177	27.1606	14.9536	1.2207	-3.20435	-10.376	-16.9373	-20.1416	-23.1934	-34.0271	13.8855	6.10352	0.610352	2.74658	8.69751	11.4441	10.6812	1.2207	9.30786	26.3977
-3.66211	4.73022	11.2915	27.6184	35.0952	30.0598	25.3296	24.1089	39.0625	63.7817	75.531	47.3022	-20.1416	-83.9233	-118.866	-99.7925	-62.1033	-27.6184	-3.05176	11.5967	12.5122	11.4441	11.5967	13.7329	1.37329	-12.97	-14.3433	-0.915527	3.35693	5.79834	14.1907	16.9373	6.56128	1.06812	0.152588	5.49316	18.9209	22.1252	15.8691	7.62939	9.91821	12.97	12.97	2.89917	1.06812	10.2234	11.5967	11.7493	21.2097	21.8201
-2.89917	10.6812	12.207	-3.50952	-15.8691	-10.2234	3.66211	19.8364	14.9536	25.3296	45.4712	47.3022	1.98364	-74.0051	-125.885	-127.716	-91.7053	-51.2695	-24.2615	-1.67847	11.1389	18.4631	23.0408	15.8691	15.7166	17.5476	15.564	10.5286	5.64575	3.66211	-5.49316	1.52588	2.59399	-6.86646	-14.9536	-17.395	-10.6812	-0.610352	16.1743	14.801	8.23975	15.4114	11.1389	16.0217	16.9373	13.1226	14.6484	22.583	22.2778	28.3813
-3.35693	1.37329	-4.27246	-3.50952	-5.95093	-5.49316	-12.97	-13.4277	4.27246	34.4849	62.1033	46.0815	-19.2261	-77.0569	-101.776	-74.9207	-22.583	17.8528	45.6238	51.7273	48.0652	35.0952	13.8855	9.91821	11.7493	11.1389	8.8501	17.8528	16.1743	6.56128	-7.17163	-11.4441	5.34058	12.5122	14.801	21.6675	27.771	17.2424	5.49316	-6.40869	10.8337	10.6812	9.76562	13.4277	13.4277	10.0708	7.47681	4.27246	10.5286	24.5667
12.207	-2.13623	-0.762939	-1.06812	3.8147	4.73022	-10.2234	-13.4277	8.08716	39.3677	78.8879	93.8416	37.9944	-39.3677	-93.689	-100.25	-69.4275	-23.4985	15.4114	33.1116	18.7683	7.01904	-5.79834	-19.0735	-25.7874	-19.3787	-10.6812	-7.47681	1.06812	14.3433	11.2915	-2.59399	-15.8691	-23.1934	-20.5994	-15.7166	-10.9863	-6.86646	-1.98364	-1.2207	-9.76562	-4.11987	1.2207	3.66211	1.83105	-4.73022	-11.4441	-9.61304	1.37329	15.564
-25.7874	-27.3132	-24.1089	-10.0708	-3.8147	1.06812	14.1907	25.9399	44.2505	77.6672	98.114	70.6482	-4.73022	-73.0896	-90.1794	-72.0215	-24.7192	13.2751	28.0762	47.9126	52.1851	43.335	43.4875	43.6401	35.2478	30.5176	14.9536	-4.11987	-18.0054	-17.8528	-8.69751	-5.49316	-5.0354	-3.05176	2.89917	-8.39233	-20.5994	-26.5503	-22.4304	-16.3269	-22.8882	-21.2097	-11.2915	-9.00269	-6.56128	-2.28882	11.9019	19.5312	22.8882	25.4822
2.59399	12.5122	17.0898	17.395	17.7002	20.4468	14.4958	8.69751	7.01904	1.67847	8.08716	21.3623	19.8364	-24.4141	-93.5364	-142.059	-137.177	-91.5527	-36.1633	17.5476	46.5393	54.3213	54.6265	52.4902	41.1987	27.1606	22.1252	12.0544	12.8174	12.207	13.5803	12.207	17.5476	20.9045	15.2588	9.00269	-3.20435	-6.2561	3.50952	6.86646	-5.95093	-3.05176	-0.915527	-1.98364	-0.762939	-0.457764	1.98364	9.46045	8.54492	10.5286
-5.64575	-6.10352	-10.0708	-3.35693	0.152588	-4.57764	-6.40869	2.44141	10.8337	21.5149	47.1497	52.4902	-3.8147	-77.9724	-113.373	-99.7925	-65.3076	-19.5312	6.40869	12.0544	21.0571	18.4631	13.2751	9.76562	12.8174	15.2588	12.8174	16.7847	16.9373	8.08716	7.93457	4.73022	-4.73022	-7.32422	2.74658	18.6157	18.6157	3.35693	-1.06812	2.59399	-18.0054	-24.8718	-20.4468	-16.3269	-10.9863	-9.00269	-7.01904	-7.01904	1.83105	17.395
10.9863	18.158	17.0898	11.2915	-0.457764	9.30786	11.9019	11.2915	29.1443	55.9998	66.9861	37.8418	-26.8555	-87.5854	-113.373	-95.0623	-48.3704	-8.54492	22.8882	43.9453	44.7083	24.8718	-2.74658	-21.6675	-25.0244	-24.8718	-22.8882	-23.4985	-22.2778	-25.9399	-19.2261	-9.91821	-12.6648	-23.0408	-23.6511	-22.583	-27.9236	-24.7192	-15.1062	-8.54492	4.27246	4.57764	-0.457764	4.57764	7.01904	7.01904	4.42505	13.1226	27.1606	36.6211
-19.5312	-27.6184	-22.4304	-14.6484	-5.18799	-2.28882	-0.457764	10.6812	37.0789	65.4602	68.3594	23.3459	-43.335	-87.738	-90.9424	-67.1387	-33.7219	10.376	41.8091	40.741	35.8582	44.7083	26.3977	8.8501	0.762939	-10.8337	-11.7493	-5.18799	-3.50952	-10.8337	-20.1416	-25.9399	-25.4822	-17.0898	-14.9536	-23.9563	-23.4985	-16.4795	-18.7683	-19.0735	-12.97	-6.56128	6.71387	6.2561	7.78198	16.0217	16.1743	22.2778	25.6348	31.5857
12.97	-2.74658	-1.83105	-1.06812	-2.13623	-6.40869	-4.27246	12.5122	40.741	76.1414	90.4846	67.1387	5.79834	-53.5583	-92.6208	-88.9587	-43.0298	3.20435	27.3132	25.4822	6.86646	-9.30786	-14.4958	-11.7493	-2.44141	6.2561	4.73022	4.88281	-2.74658	-12.0544	-6.86646	-0.152588	5.49316	11.5967	15.564	12.6648	16.1743	23.8037	16.7847	-1.2207	5.64575	8.8501	8.8501	2.28882	-8.08716	-12.8174	-15.4114	-2.74658	9.76562	14.4958
16.9373	16.3269	11.9019	2.13623	-5.49316	-20.752	-32.5012	-39.8254	-38.7573	-5.64575	27.771	60.1196	50.9644	-22.1252	-90.4846	-107.117	-86.8225	-32.5012	13.4277	42.572	52.0325	57.6782	70.1904	59.0515	23.8037	-10.0708	-24.5667	-36.0107	-48.2178	-47.9126	-51.2695	-48.5229	-38.7573	-22.4304	-17.0898	-25.0244	-24.1089	-17.395	-20.4468	-17.2424	7.01904	5.0354	3.96729	-5.79834	-15.8691	-11.4441	-6.2561	-8.23975	-10.376	6.56128
15.4114	16.1743	9.15527	10.2234	19.5312	22.1252	14.801	4.57764	10.0708	32.196	65.3076	86.5173	55.0842	-19.3787	-90.0269	-107.269	-80.2612	-44.2505	-11.1389	16.1743	24.2615	21.9727	28.0762	27.6184	15.2588	9.30786	9.00269	6.56128	6.86646	8.8501	7.32422	-5.0354	-8.54492	-5.64575	-6.71387	-5.0354	-8.23975	-6.10352	-9.91821	-13.2751	0.152588	-3.66211	0.457764	2.28882	6.10352	14.0381	19.5312	9.00269	7.32422	12.207
7.62939	13.5803	17.7002	21.9727	14.3433	-7.47681	-16.6321	-16.6321	-8.8501	22.7356	55.8472	43.335	-16.0217	-77.8198	-106.659	-78.7354	-36.1633	-7.62939	5.95093	-0.305176	-16.3269	-20.752	-14.1907	-0.457764	12.5122	18.7683	15.2588	16.1743	14.3433	5.34058	0.305176	-4.42505	-14.1907	-18.7683	-22.2778	-21.2097	-6.10352	9.00269	17.395	23.3459	2.28882	6.40869	8.8501	1.06812	5.0354	10.376	3.96729	-1.2207	-0.305176	10.376
-22.8882	-27.0081	-36.1633	-34.6375	-27.9236	-21.2097	-8.54492	-7.93457	2.59399	21.9727	50.5066	65.3076	20.5994	-47.6074	-97.5037	-98.4192	-60.8826	-23.4985	20.752	53.4058	60.8826	53.1006	50.9644	37.6892	18.7683	8.8501	7.01904	3.20435	-6.86646	-5.64575	-2.28882	-5.79834	-10.5286	-11.5967	-11.1389	-11.4441	-15.4114	-9.61304	-6.86646	-7.01904	5.79834	2.28882	2.44141	-3.96729	-9.76562	-7.01904	0.915527	2.89917	7.62939	16.0217
21.3623	12.207	-9.76562	-15.7166	-17.0898	-10.6812	-0.915527	13.2751	29.7546	50.6592	63.1714	45.929	-25.3296	-85.2966	-103.912	-78.5828	-37.8418	-10.5286	11.9019	12.0544	6.71387	9.91821	15.4114	9.00269	-4.88281	0.915527	3.50952	0.610352	0.152588	2.74658	2.89917	9.15527	12.8174	4.42505	0.915527	-0.762939	-5.64575	-1.83105	8.8501	5.64575	13.4277	10.376	5.79834	-3.05176	-8.54492	-6.2561	0.915527	10.6812	17.8528	25.177
-0.457764	-11.7493	-14.3433	-12.6648	-11.5967	-9.00269	-7.47681	-5.34058	12.5122	48.5229	71.5637	51.8799	-17.7002	-79.1931	-92.926	-54.4739	-7.62939	21.5149	41.5039	51.2695	41.1987	31.4331	22.1252	22.1252	4.73022	-12.0544	-8.8501	9.46045	13.1226	12.0544	7.93457	-2.28882	-14.6484	-5.0354	-4.11987	-16.7847	-15.564	4.57764	-1.06812	-12.97	6.40869	6.71387	0	-5.95093	-7.47681	1.2207	6.2561	13.2751	23.0408	32.5012
-9.00269	-11.2915	-9.15527	1.06812	7.01904	2.74658	11.7493	29.7546	43.4875	69.4275	90.4846	84.9915	36.7737	-40.4358	-92.6208	-92.1631	-63.4766	-24.5667	6.2561	29.9072	49.4385	58.136	54.1687	43.335	38.9099	38.6047	31.2805	23.3459	26.3977	15.7166	-0.457764	-6.71387	-0.152588	-7.47681	-16.9373	-22.4304	-26.0925	-30.365	-26.5503	-13.5803	-12.97	-18.7683	-14.9536	-10.8337	-5.49316	-5.64575	-2.13623	1.2207	8.39233	21.6675
-0.610352	9.15527	16.4795	19.0735	22.1252	22.4304	25.3296	22.7356	30.9753	53.2532	73.3948	72.3267	14.1907	-69.5801	-122.375	-120.544	-86.5173	-50.9644	-12.207	22.583	37.384	28.5339	19.989	12.3596	7.17163	1.06812	-4.73022	-11.2915	-3.35693	5.18799	14.9536	21.2097	11.5967	-2.13623	-7.62939	-20.752	-32.196	-31.8909	-24.7192	-31.4331	6.56128	5.18799	8.69751	11.4441	7.17163	-1.06812	-7.47681	-4.88281	5.18799	16.4795
16.0217	3.50952	-1.98364	-5.64575	-7.93457	-8.08716	-2.59399	5.79834	15.1062	39.978	65.7654	68.2068	16.9373	-57.8308	-102.692	-112.457	-84.3811	-41.6565	-2.74658	22.583	29.1443	25.3296	19.6838	14.0381	-1.52588	-17.8528	-26.2451	-20.1416	-13.7329	-12.0544	-1.06812	5.95093	13.4277	20.9045	15.8691	7.93457	14.0381	9.91821	8.08716	14.3433	20.1416	25.0244	23.0408	14.9536	9.30786	10.5286	13.7329	15.7166	11.9019	14.9536
19.6838	14.9536	17.8528	22.4304	14.0381	2.13623	-5.49316	-9.46045	-4.42505	5.34058	33.2642	48.9807	28.3813	-30.8228	-90.4846	-107.269	-76.4465	-25.9399	7.93457	13.4277	-3.05176	-13.4277	-18.9209	-23.6511	-16.1743	-4.27246	2.59399	6.86646	7.78198	8.08716	3.8147	-1.83105	0.610352	2.89917	-2.59399	-14.9536	-17.5476	-11.2915	-7.62939	-10.2234	3.05176	-2.28882	5.79834	2.44141	-6.2561	-10.8337	-13.5803	-13.8855	-7.47681	2.89917
-5.64575	11.4441	11.2915	3.96729	14.6484	18.4631	9.91821	11.5967	22.7356	45.166	81.3293	86.6699	21.8201	-52.0325	-93.5364	-83.313	-39.8254	10.8337	37.9944	51.8799	66.0706	64.2395	65.6128	59.5093	31.7383	3.20435	-18.6157	-19.8364	-3.50952	4.27246	-0.610352	-13.2751	-26.3977	-28.9917	-22.8882	-13.2751	-12.5122	-12.3596	-8.39233	-18.0054	-0.610352	-2.13623	-4.11987	-3.8147	0	0.915527	-2.13623	5.18799	10.376	24.8718
-1.2207	8.08716	10.0708	5.18799	13.1226	8.69751	3.50952	19.2261	40.8936	61.7981	96.1304	93.5364	29.1443	-39.3677	-89.1113	-95.8252	-62.561	-31.8909	-4.73022	13.4277	31.4331	36.0107	30.2124	18.158	2.74658	-4.11987	-12.6648	-13.5803	-3.66211	3.8147	11.7493	15.1062	13.4277	4.73022	4.88281	16.0217	24.4141	18.158	15.8691	12.5122	-15.7166	-12.3596	-4.27246	4.57764	8.39233	8.69751	13.4277	17.395	25.9399	35.4004
3.96729	7.93457	2.59399	-9.46045	-14.801	-14.1907	-5.0354	0.915527	18.4631	30.2124	36.7737	31.4331	-17.5476	-78.7354	-97.9614	-78.125	-33.1116	14.4958	32.959	41.6565	46.9971	43.7927	34.6375	23.9563	18.0054	23.0408	21.9727	27.771	33.8745	23.1934	13.1226	4.57764	-10.376	-26.8555	-27.9236	-26.5503	-18.3105	-17.395	-15.4114	-11.5967	-4.11987	0.305176	4.27246	6.2561	-1.98364	-18.3105	-18.4631	-9.15527	2.89917	4.57764
-39.6729	-34.1797	-27.3132	-23.3459	-21.0571	-12.97	-10.5286	-4.27246	15.4114	47.9126	70.1904	43.4875	-29.4495	-81.9397	-90.9424	-71.2585	-36.0107	-1.37329	27.9236	54.6265	63.4766	60.2722	39.978	24.4141	13.1226	8.23975	10.376	-2.74658	-26.3977	-36.3159	-33.1116	-37.2314	-30.2124	-23.1934	-19.5312	-17.0898	-19.3787	-10.5286	-12.6648	-19.0735	-23.0408	-22.583	-18.0054	-11.2915	-7.78198	3.20435	1.83105	-7.93457	-7.93457	3.66211
1.2207	0.305176	4.73022	6.40869	8.08716	16.3269	24.2615	32.0435	48.3704	58.136	67.4438	48.2178	-14.3433	-79.8035	-109.558	-99.6399	-68.6646	-37.2314	-4.27246	11.4441	8.08716	10.5286	18.3105	19.8364	19.3787	20.9045	18.158	12.6648	3.05176	0.152588	-8.39233	-18.7683	-20.752	-17.0898	-25.177	-22.8882	-14.9536	-17.5476	-17.0898	-8.39233	7.32422	0.305176	-1.06812	1.06812	7.78198	7.17163	-2.59399	2.74658	10.9863	13.2751
-15.564	-33.5693	-36.6211	-28.3813	-30.2124	-28.2288	-16.6321	1.98364	32.196	66.3757	73.0896	22.8882	-43.7927	-88.1958	-90.332	-59.5093	-4.88281	42.7246	66.6809	68.512	57.5256	37.0789	12.8174	-9.00269	-18.4631	-21.6675	-21.0571	-28.3813	-30.5176	-12.207	-3.50952	-12.5122	-24.4141	-19.3787	0.457764	11.4441	14.6484	21.0571	11.4441	-9.00269	8.39233	3.96729	-3.66211	-1.98364	9.00269	10.0708	9.76562	10.8337	14.1907	21.3623
-7.47681	-10.0708	-18.9209	-5.95093	3.96729	6.86646	24.5667	37.384	41.9617	57.8308	81.6345	64.8499	-8.8501	-72.4792	-101.471	-85.907	-48.2178	-15.7166	5.18799	29.4495	43.0298	37.384	27.771	6.40869	-13.2751	-27.1606	-35.2478	-33.2642	-21.2097	-0.305176	-0.762939	-9.46045	-10.9863	-5.64575	16.6321	18.6157	11.7493	6.71387	-7.93457	-16.7847	-0.152588	-0.610352	-2.59399	3.66211	10.8337	6.71387	12.5122	20.5994	26.0925	28.9917
28.8391	20.5994	1.67847	-12.8174	-16.7847	-9.00269	12.6648	28.2288	35.4004	45.4712	62.8662	65.0024	10.9863	-57.8308	-90.6372	-90.6372	-60.8826	-21.5149	9.61304	21.5149	22.1252	17.5476	12.0544	3.05176	8.08716	9.91821	21.3623	24.7192	19.8364	16.3269	17.5476	10.376	2.89917	7.62939	5.34058	-10.6812	-18.6157	-8.08716	-7.93457	-12.5122	12.97	2.28882	4.42505	6.40869	6.86646	9.76562	14.4958	17.8528	10.2234	10.376
1.37329	-3.05176	-3.8147	0.610352	6.10352	5.49316	-0.762939	11.7493	25.177	52.948	70.8008	43.1824	-25.7874	-80.2612	-97.8088	-64.2395	-16.1743	17.7002	38.147	41.0461	30.0598	22.7356	21.2097	5.0354	-12.8174	-32.8064	-37.5366	-34.1797	-16.9373	-14.9536	-3.05176	-0.152588	1.2207	-3.66211	-8.54492	-0.305176	0.152588	-14.4958	-27.4658	-28.0762	18.158	8.39233	1.2207	4.57764	11.5967	12.0544	-0.915527	-4.73022	-6.56128	5.0354
-8.08716	-4.42505	-8.8501	-7.62939	6.2561	17.395	24.4141	34.3323	64.0869	90.4846	97.9614	55.8472	-19.6838	-68.2068	-68.2068	-51.2695	-21.0571	21.8201	43.6401	40.5884	33.5693	30.9753	26.7029	21.0571	21.8201	17.395	8.8501	2.89917	-0.457764	1.83105	14.0381	13.2751	0	-11.2915	-11.2915	-7.01904	-7.93457	-10.6812	-15.2588	-12.207	3.96729	7.01904	10.9863	16.1743	21.3623	21.8201	19.0735	23.9563	26.7029	27.771
15.2588	18.0054	15.4114	16.0217	20.1416	28.5339	41.8091	52.6428	55.3894	65.3076	62.7136	31.8909	-29.9072	-83.6182	-92.7734	-61.3403	-32.196	-7.01904	18.7683	24.4141	13.4277	7.47681	1.98364	-3.05176	-9.00269	-8.54492	-8.54492	-12.6648	-7.93457	4.11987	13.5803	6.86646	-2.44141	0.152588	8.23975	9.15527	-3.05176	-13.4277	-16.4795	-12.97	10.5286	10.6812	7.01904	6.2561	5.49316	3.8147	4.73022	2.13623	-3.35693	2.59399
8.8501	11.4441	9.76562	2.44141	-7.93457	-13.8855	-14.3433	-19.0735	-8.8501	19.0735	46.0815	63.324	45.929	-28.0762	-96.283	-126.19	-96.4355	-48.9807	-11.7493	11.2915	24.1089	29.9072	25.7874	10.2234	0.305176	3.8147	4.57764	8.8501	10.0708	21.8201	18.9209	-1.2207	-16.0217	-9.91821	-2.44141	2.74658	4.57764	-1.06812	-18.4631	-22.583	-2.13623	-9.61304	-5.64575	-1.52588	-7.17163	-15.7166	-14.9536	-11.7493	-2.59399	8.39233
-2.28882	-5.0354	4.88281	23.0408	26.8555	25.0244	29.1443	39.8254	51.2695	63.6292	67.2913	38.2996	-27.6184	-80.5664	-99.6399	-81.4819	-48.3704	-13.7329	8.8501	17.2424	18.7683	15.8691	12.97	10.5286	9.46045	3.66211	-2.89917	-6.71387	2.13623	7.93457	17.395	16.9373	13.7329	13.5803	5.95093	-9.15527	-11.9019	-12.97	-8.39233	-0.457764	-3.35693	-8.23975	1.37329	16.0217	17.5476	12.3596	11.9019	18.0054	14.3433	22.1252
4.11987	4.57764	9.15527	9.76562	1.52588	-5.79834	6.71387	28.0762	51.2695	66.9861	71.5637	32.6538	-36.9263	-83.9233	-97.5037	-69.7327	-30.8228	2.44141	21.5149	32.5012	30.2124	22.1252	13.4277	3.8147	-3.05176	-5.79834	-6.2561	-7.32422	-18.0054	-22.4304	-23.3459	-14.6484	0.152588	5.95093	5.64575	21.0571	28.6865	24.1089	10.376	-4.88281	15.2588	11.7493	5.0354	-11.4441	-16.0217	-6.71387	-0.457764	11.4441	24.5667	28.9917
-28.8391	-19.8364	-21.9727	-25.177	-19.3787	-6.86646	-2.89917	-0.152588	13.8855	27.9236	43.4875	61.0352	40.2832	-17.8528	-90.0269	-128.479	-108.337	-50.6592	-8.54492	6.2561	13.1226	17.2424	21.2097	27.9236	33.7219	39.0625	28.2288	5.64575	2.89917	-5.79834	-21.0571	-14.6484	-12.97	-21.8201	-22.8882	-25.0244	-19.0735	-20.2942	-16.0217	-18.4631	-10.2234	-7.17163	-5.49316	-2.44141	0	4.57764	-0.457764	1.67847	13.7329	28.2288
31.2805	39.3677	46.3867	52.4902	61.3403	54.9316	52.0325	60.1196	79.6509	87.5854	99.4873	83.7708	16.4795	-56.6101	-97.0459	-93.2312	-56.6101	-19.0735	13.1226	35.553	38.147	33.8745	19.5312	12.3596	-2.44141	-2.59399	2.59399	5.34058	2.13623	4.73022	-2.28882	-0.762939	-13.7329	-27.4658	-29.6021	-31.4331	-22.7356	-5.0354	-0.305176	-14.0381	6.56128	10.376	19.0735	23.9563	23.1934	18.7683	15.8691	16.4795	19.6838	25.0244
14.9536	14.0381	2.44141	4.73022	6.86646	6.71387	16.1743	21.5149	14.0381	13.8855	29.1443	35.2478	1.06812	-70.8008	-124.512	-127.716	-84.5337	-35.0952	-2.89917	6.40869	18.0054	21.2097	21.2097	9.30786	-1.37329	3.66211	4.57764	4.42505	5.49316	4.42505	7.01904	2.28882	-5.18799	-9.91821	-17.7002	-19.2261	-15.8691	-10.6812	2.44141	20.2942	0.762939	0.457764	3.8147	5.64575	4.42505	0.762939	1.2207	-2.44141	-3.66211	-1.2207
-14.801	-12.0544	-13.5803	-9.76562	1.37329	5.0354	5.34058	13.5803	27.3132	50.0488	70.343	52.3376	-8.39233	-68.3594	-95.3674	-84.8389	-46.3867	-0.610352	33.2642	39.6729	27.9236	24.4141	28.0762	15.564	6.10352	-0.762939	-11.5967	-22.8882	-37.6892	-44.5557	-48.5229	-40.741	-28.2288	-23.3459	-26.8555	-19.6838	-19.6838	-22.4304	-23.8037	-31.1279	-5.64575	0	4.73022	9.76562	15.4114	6.2561	-1.52588	5.0354	13.4277	27.9236
-14.3433	-26.8555	-33.7219	-22.4304	-13.1226	-10.6812	-16.7847	-13.1226	3.50952	38.7573	67.9016	49.1333	-13.7329	-74.4629	-101.776	-84.0759	-50.354	-11.1389	17.395	26.3977	28.0762	20.752	16.4795	16.0217	5.0354	-8.23975	-7.01904	0.305176	8.39233	1.67847	-15.7166	-39.5203	-42.4194	-29.1443	-7.78198	6.10352	10.2234	18.3105	21.6675	7.62939	16.9373	12.0544	7.47681	0.915527	0.457764	7.62939	3.20435	-1.06812	11.9019	34.0271
-19.6838	-20.9045	-10.8337	-3.20435	-0.610352	4.73022	14.4958	33.1116	55.9998	90.6372	103.607	68.0542	-11.4441	-75.0732	-99.6399	-85.907	-54.7791	-20.752	11.9019	39.8254	41.3513	38.4521	29.6021	20.752	19.6838	0	-7.32422	1.52588	7.47681	12.5122	13.5803	-1.83105	-17.2424	-20.752	-17.0898	-16.4795	-22.1252	-24.8718	-10.6812	6.2561	9.15527	11.5967	17.2424	14.4958	7.17163	9.91821	15.4114	17.395	26.8555	41.1987
-2.89917	-9.61304	-6.40869	7.62939	14.4958	22.8882	18.6157	5.79834	13.8855	39.8254	55.3894	26.7029	-37.5366	-84.8389	-95.2148	-68.0542	-25.177	-7.32422	5.49316	24.4141	41.6565	44.2505	33.7219	19.3787	1.37329	-12.207	-16.1743	-10.0708	-0.610352	-3.8147	-21.2097	-39.2151	-41.0461	-34.3323	-34.6375	-31.5857	-20.752	-9.46045	-10.8337	-2.28882	2.89917	-1.98364	-2.44141	-1.06812	0.915527	2.74658	1.37329	4.11987	13.5803	25.3296
-12.0544	-20.1416	-27.3132	-36.6211	-29.9072	-15.4114	-2.59399	10.376	29.9072	52.6428	71.106	67.4438	22.8882	-57.5256	-109.406	-113.983	-77.0569	-28.0762	20.4468	50.0488	57.6782	57.2205	53.1006	33.8745	25.7874	22.2778	6.2561	4.27246	9.76562	11.1389	9.30786	12.6648	17.2424	1.06812	-7.47681	0.762939	11.1389	6.10352	-0.915527	-9.46045	5.0354	-5.0354	-9.46045	-10.9863	-15.1062	-19.0735	-17.2424	-8.54492	6.2561	15.4114
-14.801	-28.9917	-30.8228	-24.8718	-19.2261	-16.1743	-13.8855	-9.00269	9.61304	38.6047	67.1387	75.6836	33.1116	-46.5393	-92.1631	-85.4492	-65.6128	-30.6702	17.7002	39.978	28.8391	20.9045	22.2778	11.4441	8.54492	8.23975	0.610352	5.79834	11.4441	7.01904	21.3623	30.9753	28.8391	21.0571	21.0571	18.0054	12.0544	15.4114	7.78198	-3.35693	-2.13623	-1.06812	-4.27246	-13.7329	-13.8855	-11.9019	-11.1389	-10.8337	-1.83105	11.1389
-25.4822	-38.4521	-33.4167	-13.1226	-5.79834	-11.4441	-14.0381	-3.66211	17.0898	48.3704	76.4465	61.4929	-6.40869	-84.9915	-113.983	-101.776	-65.6128	-27.9236	10.2234	37.0789	43.1824	38.7573	34.3323	26.8555	20.9045	20.2942	16.9373	11.1389	7.32422	8.69751	10.9863	12.8174	8.39233	4.73022	0.152588	-7.47681	-4.27246	11.5967	23.0408	19.3787	-19.6838	-17.395	-18.4631	-18.9209	-12.97	-9.76562	-2.59399	1.37329	5.64575	22.1252
-11.1389	-19.3787	-14.1907	-5.95093	-3.50952	-2.89917	4.42505	14.4958	32.3486	53.8635	63.4766	39.5203	-26.7029	-83.313	-106.659	-76.7517	-30.0598	9.00269	35.2478	47.6074	46.9971	40.5884	23.8037	10.8337	-6.2561	-4.57764	-3.50952	-2.13623	3.8147	-8.08716	-13.2751	-1.67847	0.915527	5.18799	13.7329	14.1907	10.376	7.01904	-2.28882	-7.17163	0.457764	1.2207	5.64575	11.9019	14.6484	26.7029	35.2478	32.0435	29.4495	37.6892
6.86646	11.5967	11.5967	5.34058	0.457764	6.56128	21.5149	27.9236	43.9453	82.3975	94.2993	52.948	-14.4958	-70.6482	-85.7544	-66.2231	-25.6348	16.0217	41.8091	30.8228	22.7356	8.69751	-1.52588	-13.7329	-22.8882	-25.6348	-15.7166	-20.2942	-26.8555	-15.2588	-16.6321	-24.8718	-21.2097	-14.801	-11.5967	-14.9536	-19.0735	-25.7874	-22.583	-3.50952	2.28882	-2.89917	-3.50952	4.27246	4.73022	14.6484	18.4631	13.8855	18.6157	32.5012
36.4685	36.3159	22.7356	16.4795	9.76562	6.86646	11.4441	25.3296	45.3186	63.324	71.106	50.6592	-12.207	-72.1741	-103.455	-86.5173	-48.2178	-7.78198	20.4468	30.365	40.8936	45.0134	39.5203	28.2288	18.4631	11.1389	8.69751	4.11987	2.59399	5.18799	-0.305176	-7.01904	-4.57764	-3.8147	-6.10352	-3.35693	1.67847	9.61304	12.0544	6.2561	14.0381	9.76562	3.8147	3.96729	1.2207	0.915527	-0.610352	0.305176	-1.2207	7.32422
-7.78198	-1.37329	5.79834	0.305176	-3.66211	3.8147	6.86646	6.71387	9.91821	22.2778	34.3323	37.384	21.8201	-34.4849	-102.997	-141.907	-144.653	-104.828	-44.5557	-0.152588	25.9399	33.1116	37.0789	28.8391	15.8691	2.44141	-5.34058	-3.8147	-5.49316	-4.88281	-6.56128	-21.5149	-23.0408	-22.2778	-20.9045	-19.8364	-20.4468	-14.801	-11.4441	-8.39233	1.83105	-6.86646	-5.0354	1.37329	-2.89917	-2.28882	11.5967	19.8364	18.4631	17.8528
-5.34058	-3.96729	3.05176	6.40869	13.8855	13.8855	2.59399	-1.98364	3.50952	36.6211	52.0325	29.2969	-27.6184	-85.4492	-110.474	-81.0242	-30.6702	11.7493	35.4004	49.8962	51.1169	38.7573	19.8364	-0.152588	-13.8855	-10.376	9.46045	18.158	10.0708	4.57764	1.2207	2.89917	10.376	14.9536	18.4631	13.8855	10.8337	15.2588	16.6321	20.4468	15.4114	15.4114	19.0735	15.1062	9.15527	1.67847	-3.35693	1.52588	2.89917	16.0217
1.2207	-4.73022	-8.8501	-5.49316	2.13623	-1.98364	-10.2234	-6.71387	14.9536	42.8772	61.0352	75.9888	45.3186	-36.7737	-91.095	-101.929	-74.1577	-23.1934	13.5803	41.8091	43.4875	21.6675	6.71387	-3.8147	-7.62939	-7.47681	-6.40869	-8.8501	-7.93457	-4.57764	-11.1389	-7.32422	-4.42505	-8.69751	-18.4631	-29.1443	-30.9753	-19.6838	1.2207	5.95093	-4.88281	-1.52588	3.20435	3.96729	-2.28882	-9.46045	-3.50952	10.2234	30.5176	39.6729
-3.96729	1.67847	-3.66211	-0.152588	9.15527	11.4441	18.0054	33.1116	37.8418	47.4548	58.136	43.0298	-18.4631	-80.5664	-112.457	-104.065	-65.7654	-26.3977	-1.06812	17.395	18.7683	10.0708	-4.27246	-12.3596	-18.7683	-28.9917	-23.9563	-13.5803	-17.8528	-25.177	-16.4795	-8.08716	-2.13623	-4.42505	2.59399	11.5967	8.69751	-0.762939	3.8147	15.7166	2.44141	-6.86646	-9.46045	-8.23975	-8.69751	-9.30786	-4.88281	4.42505	11.7493	23.4985
-3.66211	-1.98364	-1.2207	-2.59399	-8.23975	-10.6812	-6.10352	2.44141	15.7166	44.8608	72.6318	48.5229	-12.3596	-64.6973	-90.1794	-81.7871	-50.2014	-22.583	-3.66211	17.2424	21.5149	11.7493	4.57764	8.8501	16.4795	18.6157	17.2424	13.7329	10.5286	10.0708	5.0354	7.78198	15.2588	14.6484	6.86646	6.71387	11.2915	11.5967	4.57764	0.305176	-4.27246	-3.20435	-7.78198	-7.47681	-1.06812	1.83105	4.57764	8.54492	7.17163	23.0408
-8.54492	11.1389	18.9209	14.1907	1.52588	4.11987	10.8337	9.91821	15.4114	35.8582	53.1006	45.7764	-14.1907	-71.4111	-94.7571	-82.2449	-43.6401	-1.98364	18.9209	31.4331	36.3159	29.9072	21.9727	14.6484	5.34058	-5.64575	-12.3596	-9.91821	-3.05176	-5.64575	-9.46045	-13.5803	-14.3433	-4.11987	10.2234	15.4114	13.5803	8.54492	1.83105	3.8147	-7.17163	-8.54492	-1.37329	-4.57764	-4.27246	3.8147	7.93457	12.0544	21.6675	31.1279
-37.384	-36.3159	-35.2478	-27.6184	-23.6511	-20.1416	-11.1389	1.98364	16.6321	34.1797	55.6946	67.4438	25.9399	-42.572	-100.555	-115.814	-87.5854	-45.6238	-8.23975	13.5803	26.3977	32.5012	31.5857	25.3296	24.2615	14.1907	1.37329	2.89917	1.06812	3.8147	11.4441	9.46045	5.64575	1.37329	-13.4277	-20.9045	-18.7683	-14.3433	-4.57764	4.11987	-17.2424	-12.5122	-11.5967	-14.9536	-18.3105	-24.2615	-27.4658	-21.3623	-14.801	-3.50952
-1.98364	-1.37329	2.28882	6.2561	4.57764	-4.88281	-1.83105	-4.73022	1.06812	24.5667	56.7627	60.73	6.71387	-72.0215	-115.814	-113.831	-70.0378	-11.7493	27.9236	46.8445	52.6428	45.0134	30.9753	24.7192	25.3296	32.959	39.5203	30.8228	17.395	16.0217	23.3459	18.7683	-5.18799	-29.7546	-42.572	-54.4739	-49.7437	-32.959	-17.8528	-14.4958	-10.8337	-16.6321	-14.6484	-12.97	-18.7683	-18.7683	-7.78198	-0.305176	6.40869	10.5286
-13.7329	-22.583	-18.7683	-19.8364	-22.583	-24.4141	-12.0544	10.5286	29.7546	58.2886	86.8225	54.3213	-23.9563	-75.6836	-92.926	-69.2749	-18.0054	23.4985	42.2668	46.6919	42.2668	37.0789	39.5203	26.7029	16.1743	6.71387	-3.50952	-1.2207	10.2234	13.2751	8.69751	9.46045	11.4441	0.610352	-5.0354	5.18799	0.457764	-7.17163	0.457764	7.78198	-2.28882	0.610352	4.27246	6.10352	2.44141	1.98364	1.52588	5.79834	21.2097	36.0107
-5.95093	1.06812	-1.83105	-4.73022	-2.28882	7.01904	9.61304	2.59399	14.801	43.9453	79.3457	79.4983	22.4304	-53.8635	-95.9778	-94.7571	-61.9507	-25.3296	-0.610352	12.8174	24.1089	33.5693	35.2478	32.8064	26.7029	18.9209	13.4277	7.01904	6.56128	4.57764	-1.37329	-5.18799	-8.69751	-7.17163	-3.35693	0.915527	-0.457764	-10.0708	-9.46045	3.96729	12.5122	12.3596	19.5312	22.1252	23.1934	32.0435	38.147	31.8909	29.6021	35.2478
-8.23975	-1.67847	-3.20435	-12.5122	-23.8037	-16.9373	-8.08716	-4.27246	8.69751	34.3323	45.4712	29.2969	-20.2942	-76.2939	-111.389	-114.441	-77.3621	-30.365	5.64575	30.2124	39.3677	34.0271	27.9236	19.989	21.2097	24.1089	22.7356	15.564	13.8855	16.3269	12.3596	-0.152588	-2.28882	-8.23975	-8.23975	8.39233	12.8174	8.39233	-0.915527	-7.47681	0.305176	-2.59399	-3.50952	-2.74658	-6.56128	-5.64575	1.2207	4.27246	12.5122	13.8855
-25.9399	-25.4822	-26.0925	-25.0244	-15.1062	1.37329	20.2942	32.3486	39.6729	61.3403	79.1931	55.0842	-15.564	-71.7163	-88.501	-75.6836	-41.3513	-4.57764	23.8037	33.1116	35.0952	28.9917	25.7874	13.5803	2.44141	1.06812	2.74658	-3.35693	-14.6484	-26.0925	-24.5667	-4.73022	13.1226	14.9536	10.376	-0.457764	3.8147	6.40869	5.64575	11.1389	-3.20435	-1.67847	2.59399	1.67847	4.88281	14.0381	19.3787	19.3787	22.2778	30.2124
-21.0571	-22.1252	-19.5312	-23.8037	-28.9917	-29.9072	-32.959	-35.0952	-24.8718	1.06812	27.1606	52.7954	39.5203	-25.177	-92.3157	-118.103	-110.168	-79.6509	-43.9453	-16.6321	12.6648	41.0461	46.0815	34.0271	28.3813	22.7356	13.7329	-0.457764	-5.18799	-7.17163	-9.00269	-12.6648	-10.8337	-2.44141	1.98364	2.44141	11.4441	13.4277	16.0217	16.4795	6.86646	-0.610352	-5.79834	-10.6812	-11.7493	-6.71387	-2.59399	-10.6812	-16.7847	-7.01904
2.59399	7.17163	8.23975	0	1.37329	4.88281	3.35693	3.50952	15.8691	38.147	52.7954	50.9644	0.152588	-71.8689	-118.713	-120.392	-72.7844	-21.8201	4.88281	8.08716	15.7166	30.2124	34.1797	25.9399	29.4495	29.2969	13.2751	-11.7493	-29.6021	-38.4521	-32.959	-30.6702	-38.7573	-35.0952	-26.3977	-14.9536	-7.93457	-6.40869	-11.9019	-17.2424	-5.49316	-12.0544	-13.4277	-8.54492	-2.44141	-3.96729	-1.52588	-2.59399	0.915527	15.4114
15.7166	9.91821	4.88281	-3.8147	-7.01904	-0.610352	3.96729	9.91821	15.4114	34.3323	65.6128	72.4792	31.8909	-45.6238	-110.779	-125.885	-94.6045	-53.2532	-17.8528	9.15527	19.6838	12.3596	9.46045	23.1934	40.4358	44.2505	26.5503	10.376	2.13623	-0.762939	-4.57764	-13.2751	-22.1252	-29.9072	-29.7546	-21.9727	-9.76562	-2.13623	-0.610352	3.35693	-3.35693	-7.62939	-1.98364	4.11987	0.762939	-5.0354	-13.1226	-13.7329	-11.9019	0.152588
5.79834	-0.762939	-3.05176	-5.95093	-3.20435	-0.915527	6.86646	23.6511	41.5039	62.4084	77.3621	63.6292	5.95093	-53.1006	-89.4165	-81.1768	-34.9426	8.08716	33.2642	43.9453	47.6074	32.6538	25.3296	25.7874	25.9399	26.0925	13.5803	-2.44141	-10.5286	-12.3596	-17.8528	-16.6321	-14.4958	-14.4958	-19.6838	-28.8391	-31.5857	-25.0244	-10.8337	-4.27246	-5.0354	-13.7329	-14.0381	-6.40869	-10.9863	-11.9019	-5.64575	-1.67847	10.376	23.4985
-0.152588	-9.00269	-18.158	-19.6838	-12.6648	-20.2942	-29.7546	-18.4631	-4.42505	30.365	66.0706	61.4929	4.73022	-64.2395	-104.218	-98.5718	-54.0161	-7.62939	30.5176	50.9644	43.9453	29.2969	19.2261	19.8364	17.395	8.69751	3.35693	2.28882	2.44141	3.96729	2.28882	7.93457	16.4795	22.4304	14.9536	6.56128	1.52588	-4.73022	-7.93457	-10.5286	-1.67847	-12.8174	-18.6157	-18.9209	-18.9209	-21.6675	-20.2942	-6.86646	8.23975	15.1062
24.5667	26.0925	24.5667	9.46045	3.96729	4.42505	2.89917	13.4277	38.2996	68.9697	84.6863	52.0325	-26.2451	-86.5173	-112.305	-96.1304	-56.7627	-19.2261	6.10352	15.1062	18.4631	25.0244	34.6375	30.8228	19.8364	16.6321	15.8691	23.3459	25.4822	20.5994	23.9563	22.1252	10.6812	7.78198	3.66211	-9.00269	-3.20435	-4.88281	-14.801	-19.8364	1.52588	-12.207	-14.3433	-14.3433	-6.40869	-1.37329	-1.2207	0.915527	9.91821	16.3269
-1.67847	0.305176	-10.2234	-12.5122	-1.98364	7.17163	15.4114	16.9373	20.2942	45.166	79.0405	85.144	21.9727	-53.7109	-95.2148	-91.8579	-46.9971	-6.71387	18.158	27.4658	25.177	17.2424	12.3596	11.9019	18.0054	14.3433	-2.13623	-7.17163	0.610352	11.7493	9.30786	2.13623	-3.50952	-1.83105	-1.06812	-5.95093	-5.34058	-6.71387	-5.64575	-0.610352	8.39233	7.62939	7.78198	-0.305176	-2.89917	2.44141	-1.83105	-3.66211	-3.05176	11.1389
25.0244	27.9236	36.0107	32.0435	29.4495	39.0625	38.4521	37.8418	40.1306	56.9153	82.0923	70.8008	4.73022	-56.7627	-94.7571	-81.3293	-51.1169	-20.752	11.1389	21.5149	18.0054	4.73022	-7.47681	-5.95093	-5.95093	-2.74658	-9.91821	-16.4795	-19.3787	-21.6675	-20.4468	-12.97	-7.47681	4.27246	18.3105	19.5312	21.3623	25.7874	31.1279	33.4167	8.8501	3.05176	1.52588	2.89917	3.96729	12.97	22.8882	29.4495	26.5503	25.6348
-6.71387	-2.28882	-5.0354	-5.95093	-7.01904	-9.91821	-9.30786	7.01904	33.2642	60.8826	78.125	49.1333	-20.2942	-84.8389	-98.4192	-70.8008	-39.0625	-9.15527	14.4958	17.8528	-0.457764	-12.3596	-10.2234	-3.20435	-3.50952	-5.34058	-1.37329	4.11987	4.11987	9.00269	14.6484	8.08716	-7.32422	-9.00269	-2.74658	-4.57764	-19.0735	-19.2261	-10.0708	-1.37329	5.95093	0	-4.42505	-4.73022	-0.305176	9.15527	14.801	20.2942	28.9917	36.3159
-21.9727	-24.4141	-23.0408	-10.6812	-8.23975	-12.97	-4.42505	8.8501	20.1416	37.9944	69.2749	76.2939	26.3977	-52.948	-100.708	-104.828	-63.1714	-16.9373	12.3596	22.583	26.8555	27.1606	26.8555	11.2915	-3.20435	-0.915527	4.42505	6.10352	-1.2207	1.52588	4.42505	-4.11987	-14.3433	-10.5286	-7.32422	-12.5122	-25.7874	-32.6538	-21.8201	-4.27246	-2.89917	-8.54492	-14.4958	-12.0544	-8.8501	-8.8501	-2.59399	-2.74658	-2.44141	8.69751
12.97	19.6838	12.8174	14.801	18.3105	5.95093	-4.57764	-1.52588	14.0381	25.6348	40.8936	56.3049	40.1306	-34.79	-95.2148	-114.899	-88.9587	-41.0461	0.762939	27.6184	38.6047	38.2996	36.4685	28.3813	27.771	19.5312	14.3433	19.8364	21.2097	10.5286	0.762939	12.5122	27.9236	27.9236	22.583	26.2451	33.5693	28.6865	13.5803	16.9373	7.78198	10.376	11.1389	7.47681	6.56128	3.96729	7.17163	12.5122	22.583	27.3132
-21.2097	-10.8337	-8.54492	-12.3596	-18.9209	-16.1743	-20.1416	-15.8691	6.10352	30.6702	48.3704	50.2014	0.762939	-66.8335	-106.354	-108.337	-73.8525	-33.5693	2.59399	28.8391	42.7246	49.1333	54.1687	46.8445	30.9753	18.158	21.0571	18.4631	11.2915	-15.7166	-40.4358	-38.7573	-22.4304	-3.50952	3.66211	6.40869	12.0544	18.4631	19.6838	-3.05176	-15.8691	-15.8691	-20.2942	-25.7874	-18.3105	-5.49316	-8.08716	-12.6648	-9.91821	-1.98364
2.89917	12.5122	23.4985	25.177	14.6484	3.66211	6.71387	14.6484	24.1089	46.3867	75.9888	87.738	34.79	-51.1169	-116.73	-119.629	-88.0432	-42.4194	-4.42505	19.6838	25.4822	21.5149	21.2097	11.1389	1.67847	12.6648	23.6511	18.3105	-0.152588	-5.95093	-0.305176	3.8147	-1.83105	-5.64575	-7.17163	-12.3596	-14.0381	-25.9399	-30.5176	-23.6511	12.97	16.7847	15.2588	12.207	12.6648	15.4114	13.1226	15.2588	18.7683	31.7383
-4.57764	-12.6648	-9.91821	-1.37329	8.23975	16.3269	4.42505	-6.86646	-4.11987	23.4985	55.0842	51.2695	2.74658	-66.2231	-110.474	-111.237	-75.8362	-38.4521	-6.10352	19.5312	37.384	45.7764	25.7874	10.8337	7.17163	10.8337	9.76562	4.73022	1.98364	-6.40869	-15.8691	-11.9019	-8.8501	-13.7329	-17.2424	-21.3623	-22.2778	-20.2942	-15.8691	3.20435	1.52588	-0.305176	-1.37329	1.83105	7.93457	12.0544	13.8855	14.9536	12.8174	12.207
-1.06812	-2.28882	-15.4114	-37.2314	-52.3376	-42.572	-16.7847	7.01904	28.8391	62.561	90.1794	81.7871	16.6321	-67.1387	-106.354	-95.52	-54.6265	-14.0381	19.8364	43.7927	43.1824	34.3323	28.6865	19.3787	17.5476	8.54492	13.4277	19.5312	17.0898	-0.915527	-8.69751	-13.8855	-16.7847	-21.0571	-9.30786	3.66211	7.47681	9.15527	25.7874	40.5884	-16.7847	-25.3296	-24.8718	-27.0081	-28.5339	-17.5476	-0.762939	11.4441	22.583	36.7737
24.4141	10.8337	-0.762939	-1.67847	3.8147	-2.59399	-3.50952	12.0544	28.9917	47.1497	70.4956	84.2285	52.7954	-24.1089	-94.7571	-121.918	-87.1277	-45.4712	-11.1389	8.8501	21.3623	22.2778	17.395	12.8174	1.06812	-0.305176	2.13623	9.61304	5.0354	-4.42505	-2.28882	-1.83105	1.67847	11.9019	21.3623	17.5476	-2.89917	-17.0898	-20.2942	-4.57764	16.4795	5.79834	0.457764	1.2207	2.74658	4.73022	2.13623	2.28882	1.67847	6.71387
21.5149	15.2588	2.89917	-8.08716	0	14.4958	8.08716	-10.5286	-5.64575	18.7683	43.0298	40.2832	-9.30786	-79.6509	-113.22	-102.692	-60.1196	-8.8501	29.7546	47.4548	46.2341	39.8254	34.1797	25.0244	28.9917	34.0271	29.7546	18.6157	8.8501	5.79834	3.35693	-3.20435	-2.28882	-7.01904	-10.5286	-9.61304	-6.56128	-7.62939	-22.583	-37.2314	7.47681	10.0708	5.18799	1.06812	3.66211	4.57764	2.74658	3.66211	5.79834	17.8528
31.5857	27.9236	18.9209	12.3596	8.69751	1.2207	1.06812	10.2234	32.959	74.7681	100.098	56.7627	-23.8037	-84.8389	-104.828	-82.7026	-39.2151	-7.01904	-8.54492	-3.20435	14.9536	22.1252	21.6675	20.2942	16.0217	7.93457	-8.8501	-13.5803	-11.9019	-12.207	-6.71387	-8.8501	-12.8174	-8.69751	-2.59399	0.305176	7.78198	7.47681	8.54492	1.2207	-2.44141	-4.27246	1.06812	7.78198	7.47681	7.78198	6.2561	0	6.10352	19.5312
2.89917	1.52588	7.62939	3.35693	6.40869	2.59399	3.96729	-1.37329	10.376	49.8962	83.9233	85.144	20.4468	-59.6619	-98.4192	-91.7053	-54.7791	-26.8555	-3.96729	18.4631	25.9399	27.1606	26.5503	24.4141	20.4468	3.96729	-10.0708	-8.08716	-7.01904	-10.6812	-13.1226	-2.44141	1.2207	-4.11987	5.49316	8.39233	1.37329	-8.23975	-6.10352	-6.2561	-15.8691	-7.17163	-6.56128	-11.2915	-8.8501	-10.5286	-11.2915	-1.98364	14.1907	27.3132
13.4277	4.57764	-0.457764	8.39233	24.2615	27.771	26.2451	33.8745	50.5066	79.0405	92.1631	49.1333	-33.1116	-84.2285	-98.5718	-71.8689	-19.3787	4.57764	8.8501	23.9563	33.8745	32.0435	25.177	19.2261	18.6157	11.9019	1.06812	-2.13623	1.2207	3.05176	9.91821	3.05176	-9.00269	-13.8855	-23.6511	-29.1443	-25.9399	-23.0408	-18.4631	-9.15527	6.10352	1.52588	1.67847	2.89917	3.20435	11.5967	16.9373	16.9373	22.7356	32.0435
16.4795	2.74658	-8.23975	-10.376	-8.08716	-0.762939	16.3269	37.5366	47.4548	64.3921	92.926	65.918	-10.376	-72.4792	-90.1794	-66.9861	-19.989	17.2424	38.6047	44.2505	37.0789	19.6838	9.91821	8.08716	2.13623	-5.79834	-4.11987	3.05176	2.74658	-0.610352	-6.40869	-4.11987	3.96729	7.93457	-6.2561	-12.8174	-5.0354	-4.42505	-3.66211	-9.30786	8.8501	-3.05176	-8.54492	-6.10352	2.59399	10.0708	10.0708	11.7493	12.207	15.8691
11.7493	17.8528	26.7029	23.3459	21.8201	31.1279	31.1279	29.2969	33.2642	48.2178	68.9697	90.4846	61.6455	-15.2588	-99.9451	-140.228	-126.953	-80.8716	-23.4985	19.8364	32.959	19.6838	12.6648	12.5122	1.2207	-7.17163	-3.66211	1.52588	-3.20435	-6.40869	-2.28882	-16.3269	-19.0735	-8.8501	4.42505	11.2915	8.08716	1.67847	-3.05176	-8.54492	7.62939	10.9863	16.1743	15.1062	9.61304	6.40869	7.47681	11.4441	6.2561	7.47681
-1.52588	-8.39233	0.915527	11.7493	10.0708	19.0735	27.4658	31.2805	44.4031	66.5283	81.1768	57.6782	-13.7329	-79.3457	-90.0269	-64.6973	-19.2261	16.7847	41.9617	47.3022	50.8118	45.3186	41.9617	27.6184	12.6648	3.50952	-0.610352	-3.66211	-9.00269	-17.8528	-14.3433	-9.76562	-12.3596	-7.62939	-6.2561	-2.44141	4.73022	14.0381	12.97	9.76562	-3.66211	-3.8147	-3.96729	-1.83105	-2.74658	-2.89917	1.37329	5.64575	10.5286	13.1226
9.61304	6.71387	8.23975	11.2915	9.00269	4.27246	16.3269	29.6021	46.9971	64.5447	78.5828	63.324	6.40869	-60.8826	-103.912	-90.6372	-35.8582	3.8147	24.5667	38.4521	50.354	51.7273	46.2341	35.7056	41.3513	41.6565	36.0107	34.1797	26.3977	12.8174	4.57764	9.61304	18.158	19.6838	12.0544	1.98364	-3.8147	-7.93457	-0.610352	2.59399	-12.0544	-14.801	-11.2915	-4.57764	-1.37329	5.18799	9.15527	5.34058	5.49316	10.376
-10.9863	-4.27246	-8.54492	0.762939	6.40869	14.4958	-0.762939	-1.37329	33.2642	71.5637	86.3647	51.5747	-16.7847	-72.6318	-95.6726	-72.0215	-25.0244	19.989	34.0271	29.9072	33.5693	38.2996	42.4194	30.8228	18.7683	10.5286	1.06812	-0.457764	-0.915527	-18.4631	-33.5693	-33.5693	-23.1934	-14.9536	-12.97	-13.8855	-9.30786	-6.10352	6.86646	10.376	7.93457	4.73022	2.28882	8.23975	4.88281	2.89917	2.28882	16.0217	20.752	25.177
8.54492	6.40869	3.35693	-6.40869	-15.8691	-22.1252	-12.207	3.05176	25.4822	59.3567	84.9915	70.343	5.95093	-65.918	-90.9424	-70.6482	-33.8745	-1.67847	19.6838	27.1606	28.9917	28.3813	21.8201	13.8855	7.78198	3.20435	-6.2561	-4.27246	0	-2.13623	-1.52588	-9.91821	-10.2234	-6.10352	-9.00269	-10.5286	-5.49316	3.50952	9.30786	16.6321	-5.49316	-5.64575	-4.57764	-2.59399	-3.66211	-2.44141	-4.73022	0	4.27246	16.0217
4.42505	-0.610352	-7.32422	-12.97	-16.6321	-22.4304	-13.7329	-8.69751	-14.3433	3.50952	41.1987	58.2886	33.1116	-28.9917	-94.7571	-121.918	-106.506	-61.1877	-23.8037	13.8855	38.7573	36.0107	38.2996	35.0952	22.2778	5.64575	-0.610352	-1.98364	-6.56128	-8.08716	1.98364	11.1389	4.42505	-6.40869	-9.30786	-11.7493	-5.34058	-5.18799	-7.78198	6.86646	-1.37329	-4.73022	0.610352	-2.28882	-16.0217	-19.6838	-13.8855	-9.61304	-12.0544	-8.54492
8.23975	7.93457	3.96729	3.8147	5.49316	8.69751	13.4277	26.2451	48.0652	66.2231	79.0405	63.6292	-6.71387	-79.6509	-104.828	-87.2803	-44.4031	4.57764	37.6892	46.9971	44.7083	39.3677	23.3459	11.2915	4.57764	1.67847	-6.71387	-12.97	-8.69751	-1.37329	7.17163	5.95093	4.11987	10.9863	15.7166	19.0735	26.2451	32.5012	30.6702	20.752	-0.457764	-5.95093	-12.0544	-12.5122	-12.97	-4.57764	1.2207	10.6812	25.6348	34.1797
2.44141	10.0708	20.4468	22.4304	8.54492	-0.152588	4.57764	12.3596	25.3296	46.9971	62.2559	37.2314	-24.1089	-84.3811	-98.877	-73.3948	-35.4004	11.9019	42.2668	59.5093	63.6292	45.0134	15.1062	-0.762939	1.52588	3.96729	-9.15527	-11.9019	-9.91821	-14.1907	-8.54492	1.83105	-3.50952	-9.15527	-0.305176	-3.66211	-12.5122	-13.4277	-22.7356	-27.1606	-1.06812	6.2561	9.76562	11.9019	9.91821	7.47681	8.8501	16.6321	24.8718	29.4495
-22.7356	-17.2424	-14.3433	-11.5967	-14.801	-13.8855	-8.54492	-7.93457	-2.44141	24.1089	46.0815	32.0435	-24.2615	-74.4629	-82.3975	-62.561	-24.2615	12.5122	31.5857	40.2832	52.3376	57.0679	37.2314	14.801	9.30786	12.97	7.93457	-2.74658	-11.1389	-19.989	-18.4631	-9.15527	-3.20435	-2.89917	-5.64575	-5.95093	7.93457	12.8174	16.3269	17.0898	-2.28882	-0.915527	-5.79834	-7.78198	-8.08716	-9.15527	1.52588	3.8147	-1.98364	1.06812
25.9399	30.6702	26.5503	31.2805	38.7573	36.1633	28.2288	17.2424	24.7192	47.1497	67.5964	49.2859	-14.4958	-78.125	-112.915	-100.708	-63.7817	-11.1389	38.147	55.6946	50.354	33.4167	25.9399	27.0081	25.7874	23.9563	21.9727	10.0708	2.13623	-3.20435	-3.66211	-10.376	-18.6157	-11.1389	-3.8147	-7.62939	-15.1062	-15.2588	-17.8528	-20.4468	22.4304	30.365	27.4658	17.5476	6.40869	1.06812	-4.73022	-4.88281	1.37329	4.27246
-4.42505	3.8147	4.57764	9.46045	7.62939	0.305176	0	-3.20435	16.3269	54.0161	73.8525	49.5911	-12.207	-72.937	-107.117	-93.9941	-55.3894	-19.5312	3.05176	6.71387	11.4441	19.989	25.177	24.2615	18.9209	17.0898	14.3433	12.3596	20.9045	29.4495	27.0081	16.4795	7.17163	-6.40869	-28.5339	-41.3513	-39.5203	-29.2969	-28.8391	-20.752	-7.01904	-5.0354	-4.27246	-1.2207	-0.915527	0	-0.762939	-9.91821	-9.46045	5.95093
-8.69751	-16.6321	-21.5149	-31.8909	-29.9072	-17.2424	-10.8337	-5.95093	3.96729	29.1443	67.749	78.2776	33.2642	-44.4031	-92.1631	-91.8579	-53.5583	0	45.7764	66.2231	53.4058	55.9998	55.9998	39.978	20.5994	0.762939	-8.39233	-12.3596	-15.7166	-19.5312	-21.5149	-13.5803	-6.86646	0.457764	-0.610352	-4.42505	-7.93457	-7.78198	-1.37329	3.05176	6.56128	1.83105	-4.88281	-10.376	-14.3433	-2.44141	3.35693	6.2561	13.7329	22.2778
1.98364	-4.42505	-5.79834	-17.5476	-19.989	-29.6021	-25.0244	-9.15527	15.4114	46.5393	84.5337	87.1277	23.6511	-57.9834	-96.8933	-87.1277	-60.8826	-24.5667	11.5967	40.5884	38.147	18.7683	13.1226	23.6511	23.1934	20.752	16.0217	10.0708	0	-1.83105	1.67847	10.8337	2.89917	-8.23975	-10.0708	-5.64575	4.42505	6.71387	5.64575	13.7329	6.10352	3.8147	-1.37329	-5.34058	-3.96729	-10.9863	-11.9019	-3.35693	2.13623	18.0054
-15.564	-20.5994	-33.1116	-25.7874	-14.3433	-13.1226	-4.11987	2.74658	26.0925	58.2886	80.1086	52.3376	-21.2097	-77.5146	-80.5664	-36.1633	0.610352	17.395	25.177	32.0435	25.4822	15.7166	6.40869	2.59399	6.40869	5.95093	-0.305176	1.98364	8.08716	7.32422	4.73022	-3.20435	-5.49316	-5.0354	0.305176	3.66211	14.6484	5.34058	-8.69751	-20.2942	9.91821	-0.305176	-4.42505	2.59399	6.2561	-0.457764	10.5286	22.583	29.2969	36.9263
8.08716	2.59399	-2.89917	-5.34058	-7.62939	-1.83105	4.88281	1.06812	6.40869	30.5176	57.373	77.0569	51.1169	-27.1606	-100.25	-123.596	-111.084	-72.4792	-33.1116	-0.762939	24.7192	38.6047	34.3323	36.1633	37.0789	27.3132	22.583	18.9209	11.9019	-0.915527	-0.152588	-6.71387	-9.00269	9.61304	29.6021	36.6211	30.5176	26.3977	21.0571	19.2261	3.50952	-1.37329	2.74658	5.0354	6.71387	5.79834	-1.06812	0.152588	3.96729	15.8691
-15.1062	-23.1934	-26.5503	-26.8555	-19.3787	-13.7329	4.73022	19.8364	41.6565	67.9016	83.4656	68.9697	5.64575	-72.6318	-103.149	-80.719	-36.1633	6.10352	32.0435	38.6047	45.4712	39.2151	27.6184	23.6511	19.5312	16.6321	16.0217	9.15527	-1.06812	-10.0708	-12.3596	-5.49316	-2.44141	-8.8501	-18.6157	-22.2778	-24.1089	-16.7847	-2.89917	2.44141	-2.13623	0.152588	-2.13623	-3.8147	3.05176	9.76562	9.30786	-0.610352	1.67847	15.564
-2.44141	-7.47681	-10.2234	-7.01904	-9.30786	0.610352	21.9727	30.6702	32.6538	47.4548	66.6809	55.0842	-10.8337	-87.4329	-113.831	-93.689	-51.4221	-3.20435	36.9263	54.4739	38.9099	12.8174	6.10352	3.50952	-6.56128	-10.2234	-12.207	-11.5967	-7.32422	3.66211	12.5122	17.7002	21.0571	8.54492	6.40869	11.5967	6.40869	-1.37329	-0.152588	1.06812	5.18799	-1.52588	0.610352	7.78198	12.5122	16.3269	13.4277	13.5803	18.0054	25.3296
-5.18799	-8.23975	-11.5967	-5.0354	0.152588	14.0381	20.9045	28.0762	55.542	79.0405	80.1086	35.8582	-30.8228	-81.9397	-87.1277	-50.6592	-5.49316	22.1252	49.8962	57.8308	50.354	37.5366	18.4631	6.2561	-6.86646	-16.1743	-23.1934	-29.2969	-29.2969	-18.6157	-1.52588	-0.152588	-9.00269	-19.5312	-29.2969	-23.4985	-9.30786	-3.96729	-10.5286	-14.801	-14.801	-11.2915	-11.4441	-11.2915	-1.98364	5.34058	3.66211	4.88281	11.1389	21.5149
-22.583	-32.959	-34.1797	-26.8555	-18.9209	-23.4985	-19.2261	-4.11987	8.39233	27.3132	52.948	75.9888	47.9126	-32.3486	-102.234	-110.779	-77.3621	-37.6892	0.457764	35.7056	44.7083	41.6565	35.7056	28.0762	11.7493	9.91821	10.8337	8.69751	10.5286	11.1389	8.23975	7.78198	11.9019	8.54492	3.35693	-1.52588	-1.52588	4.73022	0.610352	-12.3596	-6.56128	-7.78198	-11.9019	-14.801	-9.00269	1.52588	6.10352	2.89917	1.52588	6.10352
-8.23975	-12.0544	-19.8364	-23.0408	-17.0898	-9.76562	-3.20435	7.32422	23.0408	38.9099	59.2041	62.1033	18.4631	-61.7981	-106.201	-107.269	-70.343	-16.9373	22.7356	42.2668	49.5911	47.3022	27.0081	18.4631	18.7683	21.5149	15.2588	16.9373	24.8718	25.6348	17.395	13.4277	9.15527	6.71387	3.96729	4.73022	3.96729	5.0354	9.15527	4.73022	-0.457764	-5.49316	-12.97	-14.1907	-16.9373	-23.1934	-23.4985	-18.7683	-12.0544	3.50952
-23.6511	-19.2261	-5.49316	5.95093	-5.79834	-2.89917	11.2915	22.7356	43.1824	77.9724	84.8389	43.6401	-28.8391	-82.8552	-95.8252	-74.0051	-22.8882	21.3623	39.8254	42.1143	38.9099	35.2478	26.2451	32.8064	36.4685	28.0762	25.6348	15.2588	1.2207	-10.9863	-14.3433	-14.0381	-8.08716	-0.915527	2.44141	9.46045	9.91821	3.8147	-0.762939	6.86646	-17.5476	-14.4958	-8.23975	-0.610352	-1.83105	-2.28882	0.915527	6.56128	16.0217	23.6511
3.50952	14.6484	11.7493	-2.13623	-4.11987	1.06812	4.11987	16.6321	29.6021	45.166	61.7981	55.2368	3.50952	-59.3567	-101.013	-102.386	-69.5801	-21.9727	14.801	40.741	43.6401	34.9426	32.0435	32.6538	20.4468	2.28882	-6.56128	-3.8147	-6.86646	-4.42505	2.28882	-6.56128	-17.0898	-27.4658	-29.9072	-23.6511	-16.7847	-10.8337	-6.86646	-10.6812	-1.98364	0.457764	3.20435	8.39233	12.3596	1.67847	-10.0708	-15.564	-15.1062	-4.11987
-15.8691	-9.00269	-6.10352	-2.74658	1.06812	7.17163	16.0217	29.4495	42.4194	58.7463	73.2422	46.0815	-28.3813	-85.7544	-94.4519	-68.9697	-14.6484	22.4304	39.8254	58.7463	57.2205	39.6729	26.8555	29.2969	34.6375	27.4658	12.5122	8.54492	6.2561	-2.89917	-16.9373	-23.1934	-26.2451	-32.6538	-18.6157	-17.2424	-31.1279	-17.7002	-0.610352	9.76562	-1.06812	2.44141	2.44141	4.27246	10.6812	13.1226	18.4631	17.8528	10.5286	16.7847
14.3433	0.610352	-9.30786	-17.5476	-27.771	-18.9209	-0.457764	1.67847	8.39233	29.1443	57.373	67.749	28.2288	-53.5583	-109.406	-116.272	-86.2122	-40.741	-10.5286	-1.37329	4.57764	6.10352	18.3105	21.3623	26.5503	22.7356	27.4658	28.0762	15.2588	-2.59399	-5.64575	6.86646	10.9863	-5.64575	-16.9373	-21.3623	-15.8691	-24.8718	-30.2124	-22.1252	1.2207	1.2207	-3.8147	-11.2915	-11.4441	-2.59399	4.73022	2.89917	3.8147	17.395
-15.2588	-19.3787	-23.6511	-15.4114	0	4.42505	-5.34058	7.78198	28.8391	58.5938	79.0405	53.7109	-15.2588	-77.6672	-102.081	-85.907	-33.1116	11.9019	25.4822	27.771	20.9045	8.39233	-0.610352	-7.32422	-9.15527	-12.0544	-3.8147	7.62939	5.95093	0.915527	1.37329	4.11987	5.49316	2.59399	2.28882	2.28882	-3.05176	-5.0354	-6.40869	-0.610352	-2.13623	-1.06812	-5.0354	-6.86646	-9.46045	-5.18799	-6.71387	-8.54492	0	11.2915
27.0081	31.7383	29.7546	19.989	7.62939	-9.91821	-16.7847	-2.59399	18.4631	44.0979	68.2068	62.8662	8.69751	-59.2041	-90.4846	-71.7163	-34.1797	-0.305176	32.196	54.1687	49.8962	37.384	26.7029	16.9373	6.2561	6.10352	16.7847	18.4631	2.59399	-7.17163	-16.1743	-11.2915	-0.610352	-2.28882	4.11987	12.5122	4.73022	-13.4277	-12.5122	-4.88281	9.00269	11.9019	7.47681	1.98364	-5.95093	-5.95093	0.915527	5.49316	2.74658	11.7493
11.9019	12.5122	0.152588	-7.01904	-4.73022	-1.98364	-6.10352	-5.64575	9.30786	40.2832	68.0542	46.9971	-15.1062	-68.6646	-89.1113	-70.9534	-30.365	11.9019	34.0271	46.9971	40.741	29.1443	22.583	24.5667	19.0735	-8.54492	-21.6675	-20.5994	-21.8201	-20.5994	-13.7329	-8.54492	-4.73022	0	7.93457	18.6157	19.3787	5.64575	-0.610352	-0.762939	-11.7493	-10.9863	-13.4277	-8.54492	-11.9019	-17.5476	-24.5667	-18.0054	2.74658	14.3433
7.62939	13.4277	18.158	25.177	22.1252	12.5122	8.23975	16.0217	32.5012	50.8118	70.8008	61.9507	10.376	-72.3267	-124.817	-123.444	-84.8389	-45.4712	-12.6648	13.2751	30.365	25.9399	24.1089	20.752	7.62939	-17.8528	-25.0244	-23.3459	-16.4795	-11.4441	-12.97	-11.5967	-16.6321	-37.6892	-40.2832	-21.2097	-2.28882	-2.44141	-10.9863	-11.4441	9.91821	9.91821	-1.67847	-3.8147	-0.305176	-0.152588	-0.762939	0	5.49316	8.8501
19.989	21.6675	22.4304	20.9045	30.0598	26.7029	27.0081	32.959	40.1306	60.5774	79.4983	70.9534	5.18799	-69.7327	-109.406	-101.471	-55.542	-9.61304	16.6321	25.7874	26.3977	23.8037	19.6838	4.57764	-12.5122	-13.1226	-1.67847	7.93457	8.8501	7.47681	-2.59399	-10.2234	-14.6484	-3.35693	-9.46045	-23.6511	-32.0435	-30.8228	-29.4495	-24.2615	28.8391	19.2261	3.66211	-1.83105	-1.37329	1.83105	3.20435	5.0354	20.5994	25.4822
7.17163	9.91821	16.9373	27.1606	35.8582	30.8228	30.6702	36.1633	41.9617	63.6292	91.7053	103.455	58.4412	-30.2124	-92.0105	-101.929	-74.1577	-34.3323	-2.59399	16.0217	29.7546	36.1633	27.3132	15.2588	3.20435	0.305176	0	-10.2234	-12.97	-8.23975	-13.7329	-12.8174	-1.2207	4.57764	6.56128	3.05176	-2.89917	-2.44141	-2.74658	-8.69751	16.1743	17.0898	24.5667	28.2288	23.9563	17.2424	14.4958	12.5122	16.0217	28.6865
[truncated: 370,576+ more rows]
[truncated: 799 more columns]

## Sheet: Fig. 5
	c	raw data
		Stage	Count	Mean duration(sec.)	SD(+-)
		W	6	44	54
		R	2	70	36
		S	5	63	68
		M	0	None	None
		No.	Epoch No.	Time	Episode	Count	Duration(sec.)
		1	3055	2020-07-05 15:23:40	R	11	44
		2	3066	2020-07-05 15:24:24	W	13	52
		3	3079	2020-07-05 15:25:16	S	4	16
		4	3083	2020-07-05 15:25:32	W	1	4
[truncated: 57 more rows]

## Sheet: Fig. 6
	d	i	n	s
[truncated: 21 more rows]

[truncated: 12 more sheets: Fig. 7, Fig. S1, Fig. S3, Fig. S4, Fig. S5, Fig. S6, Fig. S7, Fig. S8, Fig. S9, Fig. S12, Fig. S13, Fig. S14]
